# Supplementary material for: Genome and transcriptome analysis of the Mesoamerican common bean and the role of gene duplications in establishing tissue and temporal specialization of genes
Source: Genome Biol. 2016 Feb 25;17:32. doi: 10.1186/s13059-016-0883-6 (PMC4766624; doi:10.1186/s13059-016-0883-6)
Supplement: Additional file 2: — Supplementary datasets S1–S4. (XLS 125 kb) [file 13059_2016_883_MOESM2_ESM.xls]

## Sheet: Dataset1
Dataset S1. BAT93/Jalo EEP558 F5 samples used for GBS analysis. In green – samples used for initial genotyping and misassembly correction.
sample number	# before trimming in 1 pair read	# after trimming in 1 pair read	%	# after trimming in pair	Initial coverage	#mapped reads	%	# uniquely mapped reads	%	sample number	# SNVs total	#SNPs total	#SNPs without BAT93	%SNPs unique from total
4	37442395	32792053	87.58	65584106	11.7559	48849030	74.483	43631556	66.5276	4	578878	524747	497505	94.8085
11	25361067	23222701	91.5683	46445402	7.96266	32893657	70.8222	28759251	61.9206	11	999345	918384	900909	98.0972
13	23222701	19093376	82.2186	38186752	7.29127	27709485	72.5631	24529070	64.2345	13	737970	681674	664485	97.4784
24	19571637	17940051	91.6635	35880102	6.14494	25616036	71.3934	22865455	63.7274	24	95074	90476	82042	90.6782
26	21847297	19933089	91.2382	39866178	6.85943	27835806	69.8231	24638748	61.8036	26	675440	621368	604694	97.3166
31	16141612	14604389	90.4766	29208778	5.06801	20261358	69.3674	17750469	60.771	31	461919	435886	422882	97.0167
32	13999935	12711205	90.7947	25422410	4.39558	18139403	71.352	16029979	63.0545	32	442357	416929	403963	96.8901
33	15531854	13844326	89.1351	27688652	4.87656	19839584	71.6524	17675235	63.8357	33	199732	189698	173777	91.6072
34	15719727	14243961	90.612	28487922	4.93555	20689376	72.6251	18502062	64.947	34	326979	308444	293332	95.1006
41	22872514	20915621	91.4443	41831242	7.18132	28521109	68.1814	25028957	59.8332	41	828217	765554	749119	97.8532
42	16175585	14331043	88.5968	28662086	5.07868	20961859	73.1345	18629480	64.9969	42	295407	279208	263260	94.2881
45	12756025	11491103	90.0837	22982206	4.00503	16578828	72.1377	14852537	64.6262	45	220090	206728	195090	94.3704
52	13564373	12638673	93.1755	25277346	4.25883	18706705	74.0058	16523589	65.3692	52	298246	280071	265733	94.8806
57	14738792	13168607	89.3466	26337214	4.62756	18930443	71.8772	16993102	64.5213	57	208398	198411	184740	93.1098
60	19020928	17619308	92.6312	35238616	5.97203	25622234	72.7107	23001023	65.2722	60	455804	416478	398070	98.8829
66	14088523	12835900	91.1089	25671800	4.4234	18528058	72.1728	16576911	64.5725	66	216371	203953	188802	92.5713
68	20008740	18345457	91.6872	36690914	6.28218	26767685	72.9545	23901785	65.1436	68	505763	465211	446609	96.0014
69	16144113	14591621	90.3835	29183242	5.0688	21538859	73.8056	19020178	65.175	69	489379	459475	443543	96.5326
70	37950454	33314527	87.7843	66629054	11.9154	47218067	70.8671	41476211	62.2494	70	637380	595572	580084	97.3995
71	21801469	19964621	91.5747	39929242	6.84505	28711257	71.9053	25379126	63.5602	71	586872	539678	518947	96.1586
74	23126117	21213509	91.7297	42427018	7.26095	30404641	71.6634	27006854	63.6548	74	796408	726413	707267	97.3643
75	12482530	11311097	90.6154	22622194	3.91916	16632489	73.5229	14654076	64.7774	75	368129	347385	336047	96.7362
76	14201997	12739574	89.7027	25479148	4.45903	18701083	73.3976	16642134	65.3167	76	271900	255559	241076	94.3328
77	35801050	31461460	87.8786	62922920	11.2405	46583274	74.0323	41302923	65.6405	77	392989	370959	356598	96.1287
78	16699526	14923412	89.3643	29846824	5.24318	21548508	72.197	18962184	63.5317	78	325373	305908	290564	94.9841
81	16265227	14544943	89.4235	29089886	5.10682	19628563	67.4756	17005697	58.4591	81	465361	441420	430225	97.4639
83	21648229	19876186	91.8144	39752372	6.79693	29957506	75.3603	26866275	67.5841	83	411442	373034	348385	93.3923
85	18771392	17114048	91.1709	34228096	5.89369	24532748	71.6743	21519195	62.87	85	707270	656862	643064	97.8994
86	19729652	18049200	91.4826	36098400	6.19455	26686454	73.927	23906403	66.2257	86	488029	449872	430806	95.7619
87	20164805	18462365	91.5574	36924730	6.33118	26954502	72.9985	24254754	65.687	87	368975	339227	319915	94.3071
88	22294083	20617327	92.4789	41234654	6.99971	30222838	73.2948	27255537	66.0986	88	386323	349060	324922	93.0849
93	19399887	17900117	92.2692	35800234	6.09102	26322284	73.5255	23296350	65.0732	93	660872	616907	599728	97.2153
97	20291989	18886848	93.0754	37773696	6.37111	28043001	74.2395	24932604	66.0052	97	593683	548312	528160	96.3247
100	20604127	18448936	89.54	36897872	6.46911	25853601	70.068	22911441	62.0942	100	396609	372446	355789	95.5277
101	21893450	20226462	92.3859	40452924	6.87392	29137121	72.0272	25867872	63.9456	101	540050	497700	477710	95.9835
102	21840222	20022466	91.677	40044932	6.85721	29292550	73.1492	26170406	65.3526	102	508576	470529	451117	95.8744
103	21964506	19991112	91.0155	39982224	6.89623	28107720	70.3005	24692184	61.7579	103	880255	811982	796293	98.0678
106	17552920	15715184	89.5303	31430368	5.51112	22842798	72.6775	20175689	64.1917	106	396111	372818	355903	95.4629
107	19619911	18125516	92.3833	36251032	6.1601	26539717	73.2109	23597932	65.0959	107	505240	459951	439277	95.5052
109	21359459	19476297	91.1835	38952594	6.70627	29519573	75.7833	26683182	68.5017	109	467216	417877	395538	94.6542
110	19699393	15991413	81.1772	31982826	6.18505	23125239	72.3052	20572708	64.3242	110	435028	402567	386467	96.0007
112	17623472	14346393	81.405	28692786	5.53327	21475508	74.8464	19340948	67.407	112	261201	242350	224956	92.8228
113	15179041	12380592	81.5637	24761184	4.76579	15485427	62.5391	14864042	60.0296	113	13562	212870	190938	89.697
114	19090723	15565576	81.5348	31131152	5.99395	23201237	74.5274	20651838	66.3382	114	521133	482546	465363	96.4391
115	19054055	15544245	81.5797	31088490	5.98243	22870568	73.566	20272546	65.2092	115	524525	484064	467663	96.6118
119	18799663	15263532	81.1905	30527064	5.90256	22455525	73.5594	20078486	65.7727	119	375267	349324	332520	95.1896
121	19062980	15434350	80.965	30868700	5.98524	20797657	67.3746	18507931	59.9569	121	311832	290940	275411	94.6625
122	24983651	23297614	93.2514	46595228	7.84416	32690894	70.1593	28984212	62.2042	122	852960	789349	772281	97.8377
123	20049042	16017360	79.8909	32034720	6.29483	23830513	74.3896	21435579	66.9136	123	248055	230193	210767	91.561
128	17774463	14175961	79.7547	28351922	5.58068	21091413	74.3915	18818322	66.3741	128	433550	402619	387531	96.2525
130	32144908	30041083	93.4552	60082166	10.0926	43221813	71.9378	38668952	64.3601	130	831307	750265	725867	96.7481
133	22042438	17574179	79.7288	35148358	6.9207	26176535	74.4744	23517165	66.9083	133	315106	293490	274704	93.5991
135	19778240	15831276	80.0439	31662552	6.20981	23873152	75.3987	21297522	67.2641	135	459071	424096	406506	95.8524
136	25000254	23324346	93.2964	46648692	7.84937	33122575	71.0043	29134033	62.4541	136	814371	746929	728934	97.5908
138	31145830	28654043	91.9996	57308086	9.77891	42033434	73.3464	37343502	65.1627	138	597614	541690	517840	95.5971
139	17463469	13905135	79.6241	27810270	5.48304	20680151	74.3616	18297807	65.7951	139	384283	359800	344383	95.7151
141	19165648	15305596	79.8595	30611192	6.01747	22643983	73.9729	20098732	65.6581	141	479376	442746	425993	96.2161
143	31754254	29480860	92.8407	58961720	9.96994	42285937	71.7176	37225820	63.1356	143	894733	819388	798421	97.4411
144	26475055	24822357	93.7575	49644714	8.31242	36285894	73.0912	32606809	65.6803	144	532731	480239	454393	94.6181
145	20759873	16661191	80.2567	33322382	6.51801	24788976	74.3914	21940666	65.8436	145	569171	526103	506959	96.3612

## Sheet: Dataset2
Dataset S2. GO terms enrichment for the strain-specific expanded gene families in the BAT93 genome.
## Cluster ID	Size	Ontology	GO Terms	GO Term Names
cluster_001	837	Biological Process	GO:0006464	cellular protein modification process
cluster_001	837	Biological Process	GO:0009987	cellular process
cluster_001	837	Biological Process	GO:0044238	primary metabolic process
cluster_001	837	Biological Process	GO:0044260	cellular macromolecule metabolic process
cluster_001	837	Biological Process	GO:0044763	single-organism cellular process
cluster_001	837	Biological Process	GO:0044765	single-organism transport
cluster_001	837	Molecular Function	GO:0003824	catalytic activity
cluster_001	837	Molecular Function	GO:0016740	transferase activity
cluster_002	552	Biological Process	GO:0006464	cellular protein modification process
cluster_002	552	Biological Process	GO:0009987	cellular process
cluster_002	552	Biological Process	GO:0044763	single-organism cellular process
cluster_002	552	Biological Process	GO:0044765	single-organism transport
cluster_002	552	Molecular Function	GO:0003824	catalytic activity
cluster_002	552	Molecular Function	GO:0016740	transferase activity
cluster_004	328	Biological Process	GO:0006464	cellular protein modification process
cluster_004	328	Biological Process	GO:0009987	cellular process
cluster_004	328	Biological Process	GO:0044699	single-organism process
cluster_004	328	Biological Process	GO:0044763	single-organism cellular process
cluster_004	328	Biological Process	GO:0044765	single-organism transport
cluster_004	328	Molecular Function	GO:0016740	transferase activity
cluster_005	283	Biological Process	GO:0016310	phosphorylation
cluster_005	283	Molecular Function	GO:0003676	nucleic acid binding
cluster_005	283	Molecular Function	GO:0005488	binding
cluster_005	283	Molecular Function	GO:0008270	zinc ion binding
cluster_005	283	Molecular Function	GO:0016301	kinase activity
cluster_009	180	Biological Process	GO:0006464	cellular protein modification process
cluster_009	180	Biological Process	GO:0009987	cellular process
cluster_009	180	Biological Process	GO:0044763	single-organism cellular process
cluster_009	180	Biological Process	GO:0044765	single-organism transport
cluster_009	180	Molecular Function	GO:0016740	transferase activity
cluster_014	150	Biological Process	GO:0006464	cellular protein modification process
cluster_014	150	Biological Process	GO:0009987	cellular process
cluster_014	150	Biological Process	GO:0044763	single-organism cellular process
cluster_014	150	Biological Process	GO:0044765	single-organism transport
cluster_014	150	Molecular Function	GO:0016740	transferase activity
cluster_022	150	Biological Process	GO:0006464	cellular protein modification process
cluster_022	150	Biological Process	GO:0044763	single-organism cellular process
cluster_022	150	Biological Process	GO:0044765	single-organism transport
cluster_022	150	Molecular Function	GO:0016740	transferase activity
cluster_023	150	Biological Process	GO:0006464	cellular protein modification process
cluster_023	150	Biological Process	GO:0044763	single-organism cellular process
cluster_023	150	Biological Process	GO:0044765	single-organism transport
cluster_023	150	Molecular Function	GO:0016740	transferase activity
cluster_024	150	Biological Process	GO:0006464	cellular protein modification process
cluster_024	150	Biological Process	GO:0044763	single-organism cellular process
cluster_024	150	Biological Process	GO:0044765	single-organism transport
cluster_024	150	Molecular Function	GO:0016740	transferase activity
cluster_025	150	Biological Process	GO:0044763	single-organism cellular process
cluster_027	150	Biological Process	GO:0009987	cellular process
cluster_027	150	Biological Process	GO:0044699	single-organism process
cluster_032	150	Biological Process	GO:0044260	cellular macromolecule metabolic process
cluster_032	150	Biological Process	GO:0044765	single-organism transport
cluster_035	150	Biological Process	GO:0009987	cellular process
cluster_035	150	Molecular Function	GO:0016740	transferase activity
cluster_036	150	Biological Process	GO:0006464	cellular protein modification process
cluster_036	150	Biological Process	GO:0009987	cellular process
cluster_036	150	Biological Process	GO:0044763	single-organism cellular process
cluster_036	150	Biological Process	GO:0044765	single-organism transport
cluster_036	150	Molecular Function	GO:0016740	transferase activity
cluster_037	150	Biological Process	GO:0044765	single-organism transport
cluster_038	150	Biological Process	GO:0006464	cellular protein modification process
cluster_039	150	Biological Process	GO:0009987	cellular process
cluster_051	150	Biological Process	GO:0009987	cellular process
cluster_051	150	Biological Process	GO:0044763	single-organism cellular process
cluster_051	150	Biological Process	GO:0044765	single-organism transport
cluster_051	150	Molecular Function	GO:0016740	transferase activity
cluster_052	150	Biological Process	GO:0009987	cellular process
cluster_052	150	Molecular Function	GO:0016740	transferase activity
cluster_054	150	Biological Process	GO:0044238	primary metabolic process
cluster_054	150	Biological Process	GO:0044260	cellular macromolecule metabolic process
cluster_055	150	Biological Process	GO:0006464	cellular protein modification process
cluster_055	150	Biological Process	GO:0044763	single-organism cellular process
cluster_055	150	Molecular Function	GO:0016740	transferase activity
cluster_056	150	Biological Process	GO:0044763	single-organism cellular process
cluster_058	150	Biological Process	GO:0009987	cellular process
cluster_059	150	Biological Process	GO:0006464	cellular protein modification process
cluster_059	150	Biological Process	GO:0009987	cellular process
cluster_059	150	Biological Process	GO:0044763	single-organism cellular process
cluster_059	150	Molecular Function	GO:0016740	transferase activity
cluster_060	150	Biological Process	GO:0009987	cellular process
cluster_060	150	Biological Process	GO:0044238	primary metabolic process
cluster_060	150	Biological Process	GO:0044763	single-organism cellular process
cluster_061	150	Biological Process	GO:0009987	cellular process
cluster_061	150	Biological Process	GO:0044763	single-organism cellular process
cluster_062	150	Biological Process	GO:0006464	cellular protein modification process
cluster_062	150	Biological Process	GO:0009987	cellular process
cluster_062	150	Biological Process	GO:0044763	single-organism cellular process
cluster_062	150	Biological Process	GO:0044765	single-organism transport
cluster_062	150	Molecular Function	GO:0016740	transferase activity
cluster_064	149	Biological Process	GO:0009987	cellular process
cluster_064	149	Biological Process	GO:0044238	primary metabolic process
cluster_064	149	Biological Process	GO:0044260	cellular macromolecule metabolic process
cluster_064	149	Biological Process	GO:0044763	single-organism cellular process
cluster_065	149	Biological Process	GO:0009987	cellular process
cluster_065	149	Biological Process	GO:0044238	primary metabolic process
cluster_065	149	Biological Process	GO:0044260	cellular macromolecule metabolic process
cluster_067	148	Biological Process	GO:0009987	cellular process
cluster_067	148	Biological Process	GO:0044238	primary metabolic process
cluster_067	148	Biological Process	GO:0044260	cellular macromolecule metabolic process
cluster_068	147	Biological Process	GO:0006464	cellular protein modification process
cluster_068	147	Biological Process	GO:0009987	cellular process
cluster_068	147	Biological Process	GO:0044763	single-organism cellular process
cluster_068	147	Biological Process	GO:0044765	single-organism transport
cluster_068	147	Molecular Function	GO:0016740	transferase activity
cluster_069	147	Biological Process	GO:0009987	cellular process
cluster_069	147	Biological Process	GO:0044763	single-organism cellular process
cluster_069	147	Biological Process	GO:0044765	single-organism transport
cluster_070	147	Biological Process	GO:0009987	cellular process
cluster_070	147	Biological Process	GO:0044763	single-organism cellular process
cluster_070	147	Biological Process	GO:0044765	single-organism transport
cluster_070	147	Molecular Function	GO:0016740	transferase activity
cluster_076	141	Biological Process	GO:0009987	cellular process
cluster_077	140	Biological Process	GO:0009987	cellular process
cluster_077	140	Biological Process	GO:0044699	single-organism process
cluster_077	140	Biological Process	GO:0044763	single-organism cellular process
cluster_077	140	Molecular Function	GO:0016740	transferase activity
cluster_078	139	Biological Process	GO:0009987	cellular process
cluster_078	139	Biological Process	GO:0044699	single-organism process
cluster_078	139	Biological Process	GO:0044763	single-organism cellular process
cluster_079	138	Biological Process	GO:0009987	cellular process
cluster_080	138	Biological Process	GO:0006464	cellular protein modification process
cluster_080	138	Biological Process	GO:0009987	cellular process
cluster_080	138	Biological Process	GO:0044765	single-organism transport
cluster_080	138	Molecular Function	GO:0003824	catalytic activity
cluster_080	138	Molecular Function	GO:0016740	transferase activity
cluster_084	132	Biological Process	GO:0006464	cellular protein modification process
cluster_084	132	Biological Process	GO:0009987	cellular process
cluster_084	132	Biological Process	GO:0044763	single-organism cellular process
cluster_084	132	Biological Process	GO:0044765	single-organism transport
cluster_086	125	Biological Process	GO:0009987	cellular process
cluster_088	122	Biological Process	GO:0009987	cellular process
cluster_088	122	Biological Process	GO:0044699	single-organism process
cluster_089	122	Biological Process	GO:0044260	cellular macromolecule metabolic process
cluster_094	117	Biological Process	GO:0044238	primary metabolic process
cluster_094	117	Biological Process	GO:0044260	cellular macromolecule metabolic process
cluster_096	114	Biological Process	GO:0016310	phosphorylation
cluster_096	114	Molecular Function	GO:0003676	nucleic acid binding
cluster_096	114	Molecular Function	GO:0005488	binding
cluster_096	114	Molecular Function	GO:0008270	zinc ion binding
cluster_096	114	Molecular Function	GO:0016301	kinase activity
cluster_100	110	Biological Process	GO:0016310	phosphorylation
cluster_100	110	Molecular Function	GO:0003676	nucleic acid binding
cluster_100	110	Molecular Function	GO:0005488	binding
cluster_100	110	Molecular Function	GO:0008270	zinc ion binding
cluster_100	110	Molecular Function	GO:0016301	kinase activity
cluster_101	109	Biological Process	GO:0006259	DNA metabolic process
cluster_101	109	Biological Process	GO:0044260	cellular macromolecule metabolic process
cluster_101	109	Biological Process	GO:0090305	nucleic acid phosphodiester bond hydrolysis
cluster_103	106	Biological Process	GO:0009987	cellular process
cluster_103	106	Biological Process	GO:0044763	single-organism cellular process
cluster_103	106	Biological Process	GO:0044765	single-organism transport
cluster_104	106	Biological Process	GO:0016310	phosphorylation
cluster_104	106	Molecular Function	GO:0003676	nucleic acid binding
cluster_104	106	Molecular Function	GO:0005488	binding
cluster_104	106	Molecular Function	GO:0008270	zinc ion binding
cluster_104	106	Molecular Function	GO:0016301	kinase activity
cluster_109	99	Biological Process	GO:0006464	cellular protein modification process
cluster_109	99	Biological Process	GO:0044763	single-organism cellular process
cluster_109	99	Molecular Function	GO:0016740	transferase activity
cluster_129	86	Biological Process	GO:0009987	cellular process
cluster_129	86	Biological Process	GO:0044699	single-organism process
cluster_132	85	Biological Process	GO:0009987	cellular process
cluster_132	85	Biological Process	GO:0044699	single-organism process
cluster_136	83	Biological Process	GO:0009987	cellular process
cluster_136	83	Biological Process	GO:0044699	single-organism process
cluster_137	83	Biological Process	GO:0009987	cellular process
cluster_142	80	Biological Process	GO:0009987	cellular process
cluster_156	72	Biological Process	GO:0009987	cellular process
cluster_156	72	Biological Process	GO:0044699	single-organism process
cluster_163	69	Biological Process	GO:0006464	cellular protein modification process
cluster_163	69	Molecular Function	GO:0016740	transferase activity
cluster_176	62	Biological Process	GO:0016310	phosphorylation
cluster_176	62	Molecular Function	GO:0003676	nucleic acid binding
cluster_176	62	Molecular Function	GO:0008270	zinc ion binding
cluster_176	62	Molecular Function	GO:0016301	kinase activity
cluster_187	59	Biological Process	GO:0015074	DNA integration
cluster_187	59	Biological Process	GO:0044260	cellular macromolecule metabolic process
cluster_187	59	Biological Process	GO:0090304	nucleic acid metabolic process
cluster_187	59	Biological Process	GO:0090305	nucleic acid phosphodiester bond hydrolysis
cluster_187	59	Molecular Function	GO:0004523	RNA-DNA hybrid ribonuclease activity
cluster_202	55	Biological Process	GO:0016310	phosphorylation
cluster_202	55	Molecular Function	GO:0003676	nucleic acid binding
cluster_202	55	Molecular Function	GO:0008270	zinc ion binding
cluster_202	55	Molecular Function	GO:0016301	kinase activity
cluster_205	54	Biological Process	GO:0009987	cellular process
cluster_209	53	Biological Process	GO:0006259	DNA metabolic process
cluster_209	53	Biological Process	GO:0006278	RNA-dependent DNA replication
cluster_209	53	Biological Process	GO:0006281	DNA repair
cluster_209	53	Biological Process	GO:0090304	nucleic acid metabolic process
cluster_209	53	Biological Process	GO:0090305	nucleic acid phosphodiester bond hydrolysis
cluster_209	53	Molecular Function	GO:0000166	nucleotide binding
cluster_209	53	Molecular Function	GO:0003676	nucleic acid binding
cluster_209	53	Molecular Function	GO:0003723	RNA binding
cluster_209	53	Molecular Function	GO:0003964	RNA-directed DNA polymerase activity
cluster_209	53	Molecular Function	GO:0004519	endonuclease activity
cluster_209	53	Molecular Function	GO:0097159	organic cyclic compound binding
cluster_209	53	Molecular Function	GO:1901363	heterocyclic compound binding
cluster_217	51	Biological Process	GO:0009987	cellular process
cluster_241	47	Biological Process	GO:0006259	DNA metabolic process
cluster_241	47	Biological Process	GO:0006278	RNA-dependent DNA replication
cluster_241	47	Biological Process	GO:0006281	DNA repair
cluster_241	47	Biological Process	GO:0090305	nucleic acid phosphodiester bond hydrolysis
cluster_241	47	Molecular Function	GO:0000166	nucleotide binding
cluster_241	47	Molecular Function	GO:0003676	nucleic acid binding
cluster_241	47	Molecular Function	GO:0003723	RNA binding
cluster_241	47	Molecular Function	GO:0003964	RNA-directed DNA polymerase activity
cluster_241	47	Molecular Function	GO:0004519	endonuclease activity
cluster_243	46	Biological Process	GO:0006810	transport
cluster_243	46	Biological Process	GO:0009987	cellular process
cluster_243	46	Biological Process	GO:0044699	single-organism process
cluster_291	40	Biological Process	GO:0006259	DNA metabolic process
cluster_291	40	Biological Process	GO:0006278	RNA-dependent DNA replication
cluster_291	40	Biological Process	GO:0090304	nucleic acid metabolic process
cluster_291	40	Biological Process	GO:0090305	nucleic acid phosphodiester bond hydrolysis
cluster_291	40	Molecular Function	GO:0000166	nucleotide binding
cluster_291	40	Molecular Function	GO:0003676	nucleic acid binding
cluster_291	40	Molecular Function	GO:0003964	RNA-directed DNA polymerase activity
cluster_291	40	Molecular Function	GO:0004519	endonuclease activity
cluster_291	40	Molecular Function	GO:0097159	organic cyclic compound binding
cluster_291	40	Molecular Function	GO:1901363	heterocyclic compound binding
cluster_314	37	Biological Process	GO:0044260	cellular macromolecule metabolic process
cluster_315	37	Biological Process	GO:0006259	DNA metabolic process
cluster_315	37	Biological Process	GO:0044260	cellular macromolecule metabolic process
cluster_315	37	Biological Process	GO:0090305	nucleic acid phosphodiester bond hydrolysis
cluster_316	37	Biological Process	GO:0006259	DNA metabolic process
cluster_316	37	Biological Process	GO:0044260	cellular macromolecule metabolic process
cluster_316	37	Biological Process	GO:0090305	nucleic acid phosphodiester bond hydrolysis
cluster_366	32	Biological Process	GO:0006259	DNA metabolic process
cluster_366	32	Biological Process	GO:0006278	RNA-dependent DNA replication
cluster_366	32	Biological Process	GO:0090304	nucleic acid metabolic process
cluster_366	32	Biological Process	GO:0090305	nucleic acid phosphodiester bond hydrolysis
cluster_366	32	Molecular Function	GO:0000166	nucleotide binding
cluster_366	32	Molecular Function	GO:0003676	nucleic acid binding
cluster_366	32	Molecular Function	GO:0003723	RNA binding
cluster_366	32	Molecular Function	GO:0003964	RNA-directed DNA polymerase activity
cluster_366	32	Molecular Function	GO:0004519	endonuclease activity
cluster_369	32	Biological Process	GO:0016310	phosphorylation
cluster_369	32	Molecular Function	GO:0003676	nucleic acid binding
cluster_369	32	Molecular Function	GO:0008270	zinc ion binding
cluster_369	32	Molecular Function	GO:0016301	kinase activity
cluster_381	31	Biological Process	GO:0044260	cellular macromolecule metabolic process
cluster_389	30	Biological Process	GO:0006259	DNA metabolic process
cluster_389	30	Biological Process	GO:0006278	RNA-dependent DNA replication
cluster_389	30	Molecular Function	GO:0003676	nucleic acid binding
cluster_389	30	Molecular Function	GO:0003723	RNA binding
cluster_389	30	Molecular Function	GO:0003964	RNA-directed DNA polymerase activity
cluster_404	29	Biological Process	GO:0006278	RNA-dependent DNA replication
cluster_404	29	Biological Process	GO:0006281	DNA repair
cluster_404	29	Biological Process	GO:0090305	nucleic acid phosphodiester bond hydrolysis
cluster_404	29	Molecular Function	GO:0000166	nucleotide binding
cluster_404	29	Molecular Function	GO:0003723	RNA binding
cluster_404	29	Molecular Function	GO:0003964	RNA-directed DNA polymerase activity
cluster_404	29	Molecular Function	GO:0004519	endonuclease activity
cluster_422	27	Biological Process	GO:0015074	DNA integration
cluster_422	27	Biological Process	GO:0044260	cellular macromolecule metabolic process
cluster_422	27	Biological Process	GO:0090304	nucleic acid metabolic process
cluster_422	27	Biological Process	GO:0090305	nucleic acid phosphodiester bond hydrolysis
cluster_422	27	Molecular Function	GO:0004523	RNA-DNA hybrid ribonuclease activity
cluster_435	26	Biological Process	GO:0006259	DNA metabolic process
cluster_435	26	Biological Process	GO:0006278	RNA-dependent DNA replication
cluster_435	26	Biological Process	GO:0006281	DNA repair
cluster_435	26	Biological Process	GO:0090305	nucleic acid phosphodiester bond hydrolysis
cluster_435	26	Molecular Function	GO:0000166	nucleotide binding
cluster_435	26	Molecular Function	GO:0003676	nucleic acid binding
cluster_435	26	Molecular Function	GO:0003723	RNA binding
cluster_435	26	Molecular Function	GO:0003964	RNA-directed DNA polymerase activity
cluster_435	26	Molecular Function	GO:0004519	endonuclease activity
cluster_440	26	Biological Process	GO:0044260	cellular macromolecule metabolic process
cluster_454	25	Biological Process	GO:0006259	DNA metabolic process
cluster_454	25	Biological Process	GO:0006278	RNA-dependent DNA replication
cluster_454	25	Biological Process	GO:0006281	DNA repair
cluster_454	25	Biological Process	GO:0090305	nucleic acid phosphodiester bond hydrolysis
cluster_454	25	Molecular Function	GO:0000166	nucleotide binding
cluster_454	25	Molecular Function	GO:0003676	nucleic acid binding
cluster_454	25	Molecular Function	GO:0003723	RNA binding
cluster_454	25	Molecular Function	GO:0003964	RNA-directed DNA polymerase activity
cluster_454	25	Molecular Function	GO:0004519	endonuclease activity
cluster_455	25	Biological Process	GO:0006259	DNA metabolic process
cluster_455	25	Biological Process	GO:0006278	RNA-dependent DNA replication
cluster_455	25	Biological Process	GO:0090304	nucleic acid metabolic process
cluster_455	25	Biological Process	GO:0090305	nucleic acid phosphodiester bond hydrolysis
cluster_455	25	Molecular Function	GO:0003676	nucleic acid binding
cluster_455	25	Molecular Function	GO:0003723	RNA binding
cluster_455	25	Molecular Function	GO:0003964	RNA-directed DNA polymerase activity
cluster_455	25	Molecular Function	GO:0004519	endonuclease activity
cluster_457	25	Biological Process	GO:0044260	cellular macromolecule metabolic process
cluster_457	25	Biological Process	GO:0090305	nucleic acid phosphodiester bond hydrolysis
cluster_462	25	Biological Process	GO:0048316	seed development
cluster_462	25	Molecular Function	GO:0004221	ubiquitin thiolesterase activity
cluster_462	25	Molecular Function	GO:0008234	cysteine-type peptidase activity
cluster_462	25	Molecular Function	GO:0036459	ubiquitinyl hydrolase activity
cluster_469	24	Molecular Function	GO:0003676	nucleic acid binding
cluster_469	24	Molecular Function	GO:0097159	organic cyclic compound binding
cluster_469	24	Molecular Function	GO:1901363	heterocyclic compound binding
cluster_470	24	Biological Process	GO:0006259	DNA metabolic process
cluster_470	24	Biological Process	GO:0006278	RNA-dependent DNA replication
cluster_470	24	Biological Process	GO:0006281	DNA repair
cluster_470	24	Biological Process	GO:0090305	nucleic acid phosphodiester bond hydrolysis
cluster_470	24	Molecular Function	GO:0000166	nucleotide binding
cluster_470	24	Molecular Function	GO:0003723	RNA binding
cluster_470	24	Molecular Function	GO:0003964	RNA-directed DNA polymerase activity
cluster_470	24	Molecular Function	GO:0004519	endonuclease activity
cluster_473	24	Biological Process	GO:0044260	cellular macromolecule metabolic process
cluster_473	24	Biological Process	GO:0090305	nucleic acid phosphodiester bond hydrolysis
cluster_474	24	Biological Process	GO:0044260	cellular macromolecule metabolic process
cluster_487	23	Biological Process	GO:0015074	DNA integration
cluster_490	23	Biological Process	GO:0006278	RNA-dependent DNA replication
cluster_490	23	Molecular Function	GO:0003964	RNA-directed DNA polymerase activity
cluster_496	23	Biological Process	GO:0006278	RNA-dependent DNA replication
cluster_496	23	Biological Process	GO:0015074	DNA integration
cluster_496	23	Biological Process	GO:0044260	cellular macromolecule metabolic process
cluster_496	23	Biological Process	GO:0090304	nucleic acid metabolic process
cluster_496	23	Biological Process	GO:0090502	RNA phosphodiester bond hydrolysis, endonucleolytic
cluster_496	23	Molecular Function	GO:0003964	RNA-directed DNA polymerase activity
cluster_496	23	Molecular Function	GO:0004523	RNA-DNA hybrid ribonuclease activity
cluster_497	23	Biological Process	GO:0006278	RNA-dependent DNA replication
cluster_497	23	Biological Process	GO:0015074	DNA integration
cluster_497	23	Biological Process	GO:0044260	cellular macromolecule metabolic process
cluster_497	23	Biological Process	GO:0090304	nucleic acid metabolic process
cluster_497	23	Biological Process	GO:0090502	RNA phosphodiester bond hydrolysis, endonucleolytic
cluster_497	23	Molecular Function	GO:0003964	RNA-directed DNA polymerase activity
cluster_497	23	Molecular Function	GO:0004523	RNA-DNA hybrid ribonuclease activity
cluster_510	22	Biological Process	GO:0044260	cellular macromolecule metabolic process
cluster_510	22	Biological Process	GO:0090304	nucleic acid metabolic process
cluster_510	22	Biological Process	GO:0090305	nucleic acid phosphodiester bond hydrolysis
cluster_511	22	Biological Process	GO:0006259	DNA metabolic process
cluster_511	22	Biological Process	GO:0006278	RNA-dependent DNA replication
cluster_511	22	Biological Process	GO:0015074	DNA integration
cluster_511	22	Biological Process	GO:0044260	cellular macromolecule metabolic process
cluster_511	22	Biological Process	GO:0090304	nucleic acid metabolic process
cluster_511	22	Biological Process	GO:0090501	RNA phosphodiester bond hydrolysis
cluster_511	22	Biological Process	GO:0090502	RNA phosphodiester bond hydrolysis, endonucleolytic
cluster_511	22	Molecular Function	GO:0003964	RNA-directed DNA polymerase activity
cluster_511	22	Molecular Function	GO:0004523	RNA-DNA hybrid ribonuclease activity
cluster_525	21	Molecular Function	GO:0097159	organic cyclic compound binding
cluster_525	21	Molecular Function	GO:1901363	heterocyclic compound binding
cluster_526	21	Biological Process	GO:0006259	DNA metabolic process
cluster_526	21	Biological Process	GO:0006278	RNA-dependent DNA replication
cluster_526	21	Biological Process	GO:0090304	nucleic acid metabolic process
cluster_526	21	Molecular Function	GO:0003676	nucleic acid binding
cluster_526	21	Molecular Function	GO:0003723	RNA binding
cluster_526	21	Molecular Function	GO:0003964	RNA-directed DNA polymerase activity
cluster_526	21	Molecular Function	GO:0004519	endonuclease activity
cluster_530	21	Biological Process	GO:0006259	DNA metabolic process
cluster_530	21	Biological Process	GO:0044260	cellular macromolecule metabolic process
cluster_530	21	Biological Process	GO:0090305	nucleic acid phosphodiester bond hydrolysis
cluster_541	20	Biological Process	GO:0006259	DNA metabolic process
cluster_541	20	Biological Process	GO:0006278	RNA-dependent DNA replication
cluster_541	20	Molecular Function	GO:0003723	RNA binding
cluster_541	20	Molecular Function	GO:0003964	RNA-directed DNA polymerase activity
cluster_541	20	Molecular Function	GO:0004519	endonuclease activity
cluster_546	20	Biological Process	GO:0044260	cellular macromolecule metabolic process
cluster_546	20	Biological Process	GO:0090304	nucleic acid metabolic process
cluster_546	20	Biological Process	GO:0090305	nucleic acid phosphodiester bond hydrolysis
cluster_547	20	Biological Process	GO:0006259	DNA metabolic process
cluster_547	20	Biological Process	GO:0006278	RNA-dependent DNA replication
cluster_547	20	Biological Process	GO:0015074	DNA integration
cluster_547	20	Biological Process	GO:0044260	cellular macromolecule metabolic process
cluster_547	20	Biological Process	GO:0090304	nucleic acid metabolic process
cluster_547	20	Biological Process	GO:0090501	RNA phosphodiester bond hydrolysis
cluster_547	20	Biological Process	GO:0090502	RNA phosphodiester bond hydrolysis, endonucleolytic
cluster_547	20	Molecular Function	GO:0003964	RNA-directed DNA polymerase activity
cluster_547	20	Molecular Function	GO:0004523	RNA-DNA hybrid ribonuclease activity
cluster_548	20	Biological Process	GO:0006259	DNA metabolic process
cluster_561	19	Biological Process	GO:0006259	DNA metabolic process
cluster_561	19	Biological Process	GO:0006278	RNA-dependent DNA replication
cluster_561	19	Biological Process	GO:0006281	DNA repair
cluster_561	19	Biological Process	GO:0090305	nucleic acid phosphodiester bond hydrolysis
cluster_561	19	Molecular Function	GO:0000166	nucleotide binding
cluster_561	19	Molecular Function	GO:0003676	nucleic acid binding
cluster_561	19	Molecular Function	GO:0003964	RNA-directed DNA polymerase activity
cluster_561	19	Molecular Function	GO:0004519	endonuclease activity
cluster_569	19	Biological Process	GO:0044260	cellular macromolecule metabolic process
cluster_569	19	Biological Process	GO:0090304	nucleic acid metabolic process
cluster_570	19	Biological Process	GO:0044260	cellular macromolecule metabolic process
cluster_570	19	Biological Process	GO:0090304	nucleic acid metabolic process
cluster_570	19	Biological Process	GO:0090305	nucleic acid phosphodiester bond hydrolysis
cluster_581	18	Biological Process	GO:0006259	DNA metabolic process
cluster_581	18	Biological Process	GO:0006278	RNA-dependent DNA replication
cluster_581	18	Biological Process	GO:0006281	DNA repair
cluster_581	18	Biological Process	GO:0090305	nucleic acid phosphodiester bond hydrolysis
cluster_581	18	Molecular Function	GO:0000166	nucleotide binding
cluster_581	18	Molecular Function	GO:0003676	nucleic acid binding
cluster_581	18	Molecular Function	GO:0003964	RNA-directed DNA polymerase activity
cluster_581	18	Molecular Function	GO:0004519	endonuclease activity
cluster_588	18	Biological Process	GO:0044260	cellular macromolecule metabolic process
cluster_590	18	Biological Process	GO:0044260	cellular macromolecule metabolic process
cluster_592	18	Biological Process	GO:0044260	cellular macromolecule metabolic process
cluster_592	18	Biological Process	GO:0090304	nucleic acid metabolic process
cluster_593	18	Biological Process	GO:0044260	cellular macromolecule metabolic process
cluster_593	18	Biological Process	GO:0090304	nucleic acid metabolic process
cluster_607	17	Biological Process	GO:0006278	RNA-dependent DNA replication
cluster_607	17	Biological Process	GO:0006281	DNA repair
cluster_607	17	Biological Process	GO:0090305	nucleic acid phosphodiester bond hydrolysis
cluster_607	17	Cellular Component	GO:0005622	intracellular
cluster_607	17	Molecular Function	GO:0000166	nucleotide binding
cluster_607	17	Molecular Function	GO:0003676	nucleic acid binding
cluster_607	17	Molecular Function	GO:0003964	RNA-directed DNA polymerase activity
cluster_607	17	Molecular Function	GO:0004519	endonuclease activity
cluster_612	17	Biological Process	GO:0044260	cellular macromolecule metabolic process
cluster_614	17	Biological Process	GO:0044260	cellular macromolecule metabolic process
cluster_614	17	Biological Process	GO:0090304	nucleic acid metabolic process
cluster_634	16	Biological Process	GO:0044260	cellular macromolecule metabolic process
cluster_635	16	Biological Process	GO:0044260	cellular macromolecule metabolic process
cluster_635	16	Biological Process	GO:0090304	nucleic acid metabolic process
cluster_667	15	Biological Process	GO:0006259	DNA metabolic process
cluster_667	15	Biological Process	GO:0090305	nucleic acid phosphodiester bond hydrolysis
cluster_669	15	Biological Process	GO:0006259	DNA metabolic process
cluster_669	15	Biological Process	GO:0044260	cellular macromolecule metabolic process
cluster_669	15	Biological Process	GO:0090305	nucleic acid phosphodiester bond hydrolysis
cluster_670	15	Biological Process	GO:0044260	cellular macromolecule metabolic process
cluster_670	15	Biological Process	GO:0090304	nucleic acid metabolic process
cluster_679	15	Biological Process	GO:0006511	ubiquitin-dependent protein catabolic process
cluster_679	15	Biological Process	GO:0048316	seed development
cluster_679	15	Cellular Component	GO:0005730	nucleolus
cluster_679	15	Molecular Function	GO:0004221	ubiquitin thiolesterase activity
cluster_679	15	Molecular Function	GO:0008234	cysteine-type peptidase activity
cluster_679	15	Molecular Function	GO:0036459	ubiquitinyl hydrolase activity
cluster_693	14	Biological Process	GO:0044260	cellular macromolecule metabolic process
cluster_693	14	Biological Process	GO:0090304	nucleic acid metabolic process
cluster_693	14	Biological Process	GO:0090305	nucleic acid phosphodiester bond hydrolysis
cluster_694	14	Biological Process	GO:0044260	cellular macromolecule metabolic process
cluster_694	14	Biological Process	GO:0090304	nucleic acid metabolic process
cluster_704	14	Biological Process	GO:0044707	single-multicellular organism process
cluster_704	14	Cellular Component	GO:0005929	cilium
cluster_730	13	Biological Process	GO:0044260	cellular macromolecule metabolic process
cluster_730	13	Biological Process	GO:0090305	nucleic acid phosphodiester bond hydrolysis
cluster_733	13	Biological Process	GO:0044260	cellular macromolecule metabolic process
cluster_733	13	Biological Process	GO:0090304	nucleic acid metabolic process
cluster_734	13	Biological Process	GO:0044260	cellular macromolecule metabolic process
cluster_734	13	Biological Process	GO:0090304	nucleic acid metabolic process
cluster_735	13	Biological Process	GO:0044260	cellular macromolecule metabolic process
cluster_735	13	Biological Process	GO:0090304	nucleic acid metabolic process
cluster_758	12	Biological Process	GO:0044260	cellular macromolecule metabolic process
cluster_758	12	Biological Process	GO:0090304	nucleic acid metabolic process
cluster_759	12	Biological Process	GO:0006278	RNA-dependent DNA replication
cluster_759	12	Biological Process	GO:0015074	DNA integration
cluster_759	12	Biological Process	GO:0044260	cellular macromolecule metabolic process
cluster_759	12	Biological Process	GO:0090304	nucleic acid metabolic process
cluster_759	12	Biological Process	GO:0090502	RNA phosphodiester bond hydrolysis, endonucleolytic
cluster_759	12	Molecular Function	GO:0003964	RNA-directed DNA polymerase activity
cluster_759	12	Molecular Function	GO:0004523	RNA-DNA hybrid ribonuclease activity
cluster_766	12	Biological Process	GO:0090502	RNA phosphodiester bond hydrolysis, endonucleolytic
cluster_766	12	Molecular Function	GO:0003676	nucleic acid binding
cluster_766	12	Molecular Function	GO:0004523	RNA-DNA hybrid ribonuclease activity
cluster_774	11	Biological Process	GO:0006278	RNA-dependent DNA replication
cluster_774	11	Molecular Function	GO:0003723	RNA binding
cluster_774	11	Molecular Function	GO:0003964	RNA-directed DNA polymerase activity
cluster_782	11	Biological Process	GO:0044260	cellular macromolecule metabolic process
cluster_782	11	Biological Process	GO:0090304	nucleic acid metabolic process
cluster_783	11	Biological Process	GO:0044260	cellular macromolecule metabolic process
cluster_783	11	Biological Process	GO:0090304	nucleic acid metabolic process
cluster_784	11	Biological Process	GO:0006259	DNA metabolic process
cluster_831	10	Biological Process	GO:0090305	nucleic acid phosphodiester bond hydrolysis
cluster_834	10	Biological Process	GO:0044260	cellular macromolecule metabolic process
cluster_834	10	Biological Process	GO:0090304	nucleic acid metabolic process
cluster_835	10	Biological Process	GO:0044260	cellular macromolecule metabolic process
cluster_835	10	Biological Process	GO:0090304	nucleic acid metabolic process
cluster_835	10	Biological Process	GO:0090305	nucleic acid phosphodiester bond hydrolysis
cluster_836	10	Biological Process	GO:0044260	cellular macromolecule metabolic process
cluster_837	10	Biological Process	GO:0044260	cellular macromolecule metabolic process
cluster_837	10	Biological Process	GO:0090304	nucleic acid metabolic process
cluster_855	10	Biological Process	GO:0006508	proteolysis
cluster_855	10	Molecular Function	GO:0008234	cysteine-type peptidase activity

## Sheet: Dataset3
Dataset S3. GO terms enrichment for the lineage-specific expanded gene families of P. vulgaris.
## Source	Cluster ID	Size	Ontology	GO Terms	GO Term Names
phylome_BAT93	cluster_003	105	Biological Process	GO:0006259	DNA metabolic process
phylome_BAT93	cluster_003	105	Biological Process	GO:0090304	nucleic acid metabolic process
phylome_BAT93	cluster_003	105	Molecular Function	GO:0000166	nucleotide binding
phylome_BAT93	cluster_003	105	Molecular Function	GO:0003676	nucleic acid binding
phylome_BAT93	cluster_004	103	Molecular Function	GO:0000166	nucleotide binding
phylome_BAT93	cluster_004	103	Molecular Function	GO:0003676	nucleic acid binding
phylome_BAT93	cluster_010	82	Biological Process	GO:0006952	defense response
phylome_BAT93	cluster_010	82	Molecular Function	GO:0043531	ADP binding
phylome_BAT93	cluster_011	69	Molecular Function	GO:0000166	nucleotide binding
phylome_BAT93	cluster_011	69	Molecular Function	GO:0003676	nucleic acid binding
phylome_BAT93	cluster_012	69	Biological Process	GO:0006952	defense response
phylome_BAT93	cluster_012	69	Molecular Function	GO:0043531	ADP binding
phylome_BAT93	cluster_014	68	Molecular Function	GO:0000166	nucleotide binding
phylome_BAT93	cluster_014	68	Molecular Function	GO:0003676	nucleic acid binding
phylome_BAT93	cluster_015	63	Biological Process	GO:0006952	defense response
phylome_BAT93	cluster_015	63	Biological Process	GO:0007165	signal transduction
phylome_BAT93	cluster_015	63	Biological Process	GO:0050896	response to stimulus
phylome_BAT93	cluster_015	63	Molecular Function	GO:0000166	nucleotide binding
phylome_BAT93	cluster_015	63	Molecular Function	GO:0005515	protein binding
phylome_BAT93	cluster_015	63	Molecular Function	GO:0017111	nucleoside-triphosphatase activity
phylome_BAT93	cluster_015	63	Molecular Function	GO:0043531	ADP binding
phylome_BAT93	cluster_017	58	Molecular Function	GO:0000166	nucleotide binding
phylome_BAT93	cluster_017	58	Molecular Function	GO:0003676	nucleic acid binding
phylome_BAT93	cluster_019	45	Biological Process	GO:0006259	DNA metabolic process
phylome_BAT93	cluster_019	45	Biological Process	GO:0006278	RNA-dependent DNA replication
phylome_BAT93	cluster_019	45	Molecular Function	GO:0003964	RNA-directed DNA polymerase activity
phylome_BAT93	cluster_023	41	Biological Process	GO:0090304	nucleic acid metabolic process
phylome_BAT93	cluster_023	41	Molecular Function	GO:0000166	nucleotide binding
phylome_BAT93	cluster_023	41	Molecular Function	GO:0003676	nucleic acid binding
phylome_BAT93	cluster_027	34	Molecular Function	GO:0000166	nucleotide binding
phylome_BAT93	cluster_027	34	Molecular Function	GO:0003676	nucleic acid binding
phylome_BAT93	cluster_028	34	Cellular Component	GO:0005634	nucleus
phylome_BAT93	cluster_028	34	Molecular Function	GO:0003676	nucleic acid binding
phylome_BAT93	cluster_031	33	Biological Process	GO:0009405	pathogenesis
phylome_BAT93	cluster_031	33	Molecular Function	GO:0045735	nutrient reservoir activity
phylome_BAT93	cluster_032	33	Molecular Function	GO:0046872	metal ion binding
phylome_BAT93	cluster_035	28	Biological Process	GO:0090304	nucleic acid metabolic process
phylome_BAT93	cluster_035	28	Molecular Function	GO:0000166	nucleotide binding
phylome_BAT93	cluster_035	28	Molecular Function	GO:0003676	nucleic acid binding
phylome_BAT93	cluster_036	28	Biological Process	GO:0006259	DNA metabolic process
phylome_BAT93	cluster_036	28	Biological Process	GO:0090304	nucleic acid metabolic process
phylome_BAT93	cluster_036	28	Molecular Function	GO:0000166	nucleotide binding
phylome_BAT93	cluster_036	28	Molecular Function	GO:0003676	nucleic acid binding
phylome_BAT93	cluster_037	28	Molecular Function	GO:0000166	nucleotide binding
phylome_BAT93	cluster_037	28	Molecular Function	GO:0003676	nucleic acid binding
phylome_BAT93	cluster_039	28	Molecular Function	GO:0003676	nucleic acid binding
phylome_BAT93	cluster_040	28	Biological Process	GO:0006952	defense response
phylome_BAT93	cluster_040	28	Molecular Function	GO:0043531	ADP binding
phylome_BAT93	cluster_042	26	Molecular Function	GO:0000166	nucleotide binding
phylome_BAT93	cluster_042	26	Molecular Function	GO:0003676	nucleic acid binding
phylome_BAT93	cluster_046	26	Molecular Function	GO:0003677	DNA binding
phylome_BAT93	cluster_047	24	Molecular Function	GO:0000166	nucleotide binding
phylome_BAT93	cluster_047	24	Molecular Function	GO:0003676	nucleic acid binding
phylome_BAT93	cluster_048	24	Biological Process	GO:0006457	protein folding
phylome_BAT93	cluster_048	24	Biological Process	GO:0006950	response to stress
phylome_BAT93	cluster_048	24	Molecular Function	GO:0005524	ATP binding
phylome_BAT93	cluster_048	24	Molecular Function	GO:0051082	unfolded protein binding
phylome_BAT93	cluster_051	22	Molecular Function	GO:0000166	nucleotide binding
phylome_BAT93	cluster_051	22	Molecular Function	GO:0003676	nucleic acid binding
phylome_BAT93	cluster_052	22	Biological Process	GO:0006468	protein phosphorylation
phylome_BAT93	cluster_052	22	Molecular Function	GO:0004672	protein kinase activity
phylome_BAT93	cluster_052	22	Molecular Function	GO:0004674	protein serine/threonine kinase activity
phylome_BAT93	cluster_052	22	Molecular Function	GO:0005524	ATP binding
phylome_BAT93	cluster_052	22	Molecular Function	GO:0016772	transferase activity, transferring phosphorus-containing groups
phylome_BAT93	cluster_053	21	Molecular Function	GO:0000166	nucleotide binding
phylome_BAT93	cluster_053	21	Molecular Function	GO:0003676	nucleic acid binding
phylome_BAT93	cluster_055	20	Molecular Function	GO:0000166	nucleotide binding
phylome_BAT93	cluster_055	20	Molecular Function	GO:0003676	nucleic acid binding
phylome_BAT93	cluster_056	19	Biological Process	GO:0006468	protein phosphorylation
phylome_BAT93	cluster_056	19	Molecular Function	GO:0004672	protein kinase activity
phylome_BAT93	cluster_056	19	Molecular Function	GO:0004674	protein serine/threonine kinase activity
phylome_BAT93	cluster_056	19	Molecular Function	GO:0005524	ATP binding
phylome_BAT93	cluster_056	19	Molecular Function	GO:0016772	transferase activity, transferring phosphorus-containing groups
phylome_BAT93	cluster_056	19	Molecular Function	GO:0030247	polysaccharide binding
phylome_BAT93	cluster_057	19	Molecular Function	GO:0005515	protein binding
phylome_BAT93	cluster_058	18	Molecular Function	GO:0000166	nucleotide binding
phylome_BAT93	cluster_058	18	Molecular Function	GO:0003676	nucleic acid binding
phylome_BAT93	cluster_060	18	Molecular Function	GO:0005515	protein binding
phylome_BAT93	cluster_061	17	Biological Process	GO:0090304	nucleic acid metabolic process
phylome_BAT93	cluster_061	17	Molecular Function	GO:0000166	nucleotide binding
phylome_BAT93	cluster_061	17	Molecular Function	GO:0003676	nucleic acid binding
phylome_BAT93	cluster_063	17	Molecular Function	GO:0000166	nucleotide binding
phylome_BAT93	cluster_067	16	Biological Process	GO:0090304	nucleic acid metabolic process
phylome_BAT93	cluster_067	16	Molecular Function	GO:0000166	nucleotide binding
phylome_BAT93	cluster_067	16	Molecular Function	GO:0003676	nucleic acid binding
phylome_BAT93	cluster_069	16	Biological Process	GO:0006952	defense response
phylome_BAT93	cluster_069	16	Biological Process	GO:0007165	signal transduction
phylome_BAT93	cluster_069	16	Molecular Function	GO:0005515	protein binding
phylome_BAT93	cluster_069	16	Molecular Function	GO:0017111	nucleoside-triphosphatase activity
phylome_BAT93	cluster_069	16	Molecular Function	GO:0043531	ADP binding
phylome_BAT93	cluster_071	16	Molecular Function	GO:0005515	protein binding
phylome_BAT93	cluster_073	16	Molecular Function	GO:0003677	DNA binding
phylome_BAT93	cluster_073	16	Molecular Function	GO:0046983	protein dimerization activity
phylome_BAT93	cluster_076	15	Biological Process	GO:0006457	protein folding
phylome_BAT93	cluster_076	15	Biological Process	GO:0006950	response to stress
phylome_BAT93	cluster_076	15	Molecular Function	GO:0005524	ATP binding
phylome_BAT93	cluster_076	15	Molecular Function	GO:0051082	unfolded protein binding
phylome_BAT93	cluster_078	15	Biological Process	GO:0032259	methylation
phylome_BAT93	cluster_078	15	Molecular Function	GO:0008168	methyltransferase activity
phylome_BAT93	cluster_078	15	Molecular Function	GO:0008171	O-methyltransferase activity
phylome_BAT93	cluster_078	15	Molecular Function	GO:0046983	protein dimerization activity
phylome_BAT93	cluster_079	14	Molecular Function	GO:0000166	nucleotide binding
phylome_BAT93	cluster_079	14	Molecular Function	GO:0003676	nucleic acid binding
phylome_BAT93	cluster_081	14	Molecular Function	GO:0000166	nucleotide binding
phylome_BAT93	cluster_082	14	Molecular Function	GO:0000166	nucleotide binding
phylome_BAT93	cluster_082	14	Molecular Function	GO:0003676	nucleic acid binding
phylome_BAT93	cluster_083	14	Molecular Function	GO:0000166	nucleotide binding
phylome_BAT93	cluster_083	14	Molecular Function	GO:0003676	nucleic acid binding
phylome_BAT93	cluster_084	14	Biological Process	GO:0006468	protein phosphorylation
phylome_BAT93	cluster_084	14	Molecular Function	GO:0004672	protein kinase activity
phylome_BAT93	cluster_084	14	Molecular Function	GO:0004713	protein tyrosine kinase activity
phylome_BAT93	cluster_084	14	Molecular Function	GO:0005524	ATP binding
phylome_BAT93	cluster_084	14	Molecular Function	GO:0016772	transferase activity, transferring phosphorus-containing groups
phylome_BAT93	cluster_085	14	Biological Process	GO:0006952	defense response
phylome_BAT93	cluster_085	14	Molecular Function	GO:0043531	ADP binding
phylome_BAT93	cluster_086	14	Molecular Function	GO:0005515	protein binding
phylome_BAT93	cluster_088	14	Biological Process	GO:0006952	defense response
phylome_BAT93	cluster_088	14	Molecular Function	GO:0043531	ADP binding
phylome_BAT93	cluster_089	14	Biological Process	GO:0055114	oxidation-reduction process
phylome_BAT93	cluster_089	14	Molecular Function	GO:0003824	catalytic activity
phylome_BAT93	cluster_089	14	Molecular Function	GO:0008762	UDP-N-acetylmuramate dehydrogenase activity
phylome_BAT93	cluster_089	14	Molecular Function	GO:0016491	oxidoreductase activity
phylome_BAT93	cluster_089	14	Molecular Function	GO:0016614	oxidoreductase activity, acting on CH-OH group of donors
phylome_BAT93	cluster_089	14	Molecular Function	GO:0050660	flavin adenine dinucleotide binding
phylome_BAT93	cluster_091	13	Biological Process	GO:0006952	defense response
phylome_BAT93	cluster_091	13	Biological Process	GO:0007165	signal transduction
phylome_BAT93	cluster_091	13	Molecular Function	GO:0017111	nucleoside-triphosphatase activity
phylome_BAT93	cluster_091	13	Molecular Function	GO:0043531	ADP binding
phylome_BAT93	cluster_092	13	Molecular Function	GO:0005515	protein binding
phylome_BAT93	cluster_093	13	Biological Process	GO:0006468	protein phosphorylation
phylome_BAT93	cluster_093	13	Molecular Function	GO:0004672	protein kinase activity
phylome_BAT93	cluster_093	13	Molecular Function	GO:0004674	protein serine/threonine kinase activity
phylome_BAT93	cluster_093	13	Molecular Function	GO:0016772	transferase activity, transferring phosphorus-containing groups
phylome_BAT93	cluster_093	13	Molecular Function	GO:0030247	polysaccharide binding
phylome_BAT93	cluster_094	13	Biological Process	GO:0006457	protein folding
phylome_BAT93	cluster_094	13	Biological Process	GO:0006950	response to stress
phylome_BAT93	cluster_094	13	Molecular Function	GO:0005524	ATP binding
phylome_BAT93	cluster_094	13	Molecular Function	GO:0051082	unfolded protein binding
phylome_BAT93	cluster_095	13	Biological Process	GO:0008152	metabolic process
phylome_BAT93	cluster_095	13	Molecular Function	GO:0000287	magnesium ion binding
phylome_BAT93	cluster_095	13	Molecular Function	GO:0010333	terpene synthase activity
phylome_BAT93	cluster_095	13	Molecular Function	GO:0016829	lyase activity
phylome_BAT93	cluster_096	13	Biological Process	GO:0008152	metabolic process
phylome_BAT93	cluster_096	13	Molecular Function	GO:0000287	magnesium ion binding
phylome_BAT93	cluster_096	13	Molecular Function	GO:0010333	terpene synthase activity
phylome_BAT93	cluster_096	13	Molecular Function	GO:0016829	lyase activity
phylome_BAT93	cluster_097	13	Biological Process	GO:0055114	oxidation-reduction process
phylome_BAT93	cluster_097	13	Biological Process	GO:1902382	11-oxo-beta-amyrin catabolic process
phylome_BAT93	cluster_097	13	Biological Process	GO:1902386	glycyrrhetinate biosynthetic process
phylome_BAT93	cluster_097	13	Molecular Function	GO:0005506	iron ion binding
phylome_BAT93	cluster_097	13	Molecular Function	GO:0016705	oxidoreductase activity, acting on paired donors, with incorporation or reduction of molecular oxygen
phylome_BAT93	cluster_097	13	Molecular Function	GO:0016709	oxidoreductase activity, acting on paired donors, with incorporation or reduction of molecular oxygen, NAD(P)H as one donor, and incorporation of one atom of oxygen
phylome_BAT93	cluster_097	13	Molecular Function	GO:0020037	heme binding
phylome_BAT93	cluster_098	13	Biological Process	GO:0006468	protein phosphorylation
phylome_BAT93	cluster_098	13	Biological Process	GO:0023014	signal transduction by phosphorylation
phylome_BAT93	cluster_098	13	Molecular Function	GO:0004672	protein kinase activity
phylome_BAT93	cluster_098	13	Molecular Function	GO:0004674	protein serine/threonine kinase activity
phylome_BAT93	cluster_098	13	Molecular Function	GO:0005509	calcium ion binding
phylome_BAT93	cluster_098	13	Molecular Function	GO:0005515	protein binding
phylome_BAT93	cluster_098	13	Molecular Function	GO:0005524	ATP binding
phylome_BAT93	cluster_098	13	Molecular Function	GO:0016772	transferase activity, transferring phosphorus-containing groups
phylome_BAT93	cluster_098	13	Molecular Function	GO:0030247	polysaccharide binding
phylome_BAT93	cluster_099	13	Biological Process	GO:0006468	protein phosphorylation
phylome_BAT93	cluster_099	13	Molecular Function	GO:0004672	protein kinase activity
phylome_BAT93	cluster_099	13	Molecular Function	GO:0004674	protein serine/threonine kinase activity
phylome_BAT93	cluster_099	13	Molecular Function	GO:0005524	ATP binding
phylome_BAT93	cluster_099	13	Molecular Function	GO:0016772	transferase activity, transferring phosphorus-containing groups
phylome_BAT93	cluster_099	13	Molecular Function	GO:0030247	polysaccharide binding
phylome_BAT93	cluster_100	13	Biological Process	GO:0008152	metabolic process
phylome_BAT93	cluster_100	13	Biological Process	GO:0009058	biosynthetic process
phylome_BAT93	cluster_100	13	Biological Process	GO:0009813	flavonoid biosynthetic process
phylome_BAT93	cluster_100	13	Molecular Function	GO:0003824	catalytic activity
phylome_BAT93	cluster_100	13	Molecular Function	GO:0016210	naringenin-chalcone synthase activity
phylome_BAT93	cluster_100	13	Molecular Function	GO:0016746	transferase activity, transferring acyl groups
phylome_BAT93	cluster_100	13	Molecular Function	GO:0016747	transferase activity, transferring acyl groups other than amino-acyl groups
phylome_BAT93	cluster_101	12	Molecular Function	GO:0000166	nucleotide binding
phylome_BAT93	cluster_101	12	Molecular Function	GO:0003676	nucleic acid binding
phylome_BAT93	cluster_102	12	Biological Process	GO:0006468	protein phosphorylation
phylome_BAT93	cluster_102	12	Molecular Function	GO:0004672	protein kinase activity
phylome_BAT93	cluster_102	12	Molecular Function	GO:0005524	ATP binding
phylome_BAT93	cluster_102	12	Molecular Function	GO:0016772	transferase activity, transferring phosphorus-containing groups
phylome_BAT93	cluster_105	12	Molecular Function	GO:0003824	catalytic activity
phylome_BAT93	cluster_105	12	Molecular Function	GO:0016866	intramolecular transferase activity
phylome_BAT93	cluster_106	12	Molecular Function	GO:0003824	catalytic activity
phylome_BAT93	cluster_106	12	Molecular Function	GO:0016866	intramolecular transferase activity
phylome_BAT93	cluster_107	12	Biological Process	GO:0002213	defense response to insect
phylome_BAT93	cluster_107	12	Biological Process	GO:0009682	induced systemic resistance
phylome_BAT93	cluster_107	12	Biological Process	GO:0009759	indole glucosinolate biosynthetic process
phylome_BAT93	cluster_107	12	Biological Process	GO:0050832	defense response to fungus
phylome_BAT93	cluster_107	12	Biological Process	GO:0052544	defense response by callose deposition in cell wall
phylome_BAT93	cluster_107	12	Biological Process	GO:0055114	oxidation-reduction process
phylome_BAT93	cluster_107	12	Biological Process	GO:0071456	cellular response to hypoxia
phylome_BAT93	cluster_107	12	Biological Process	GO:0080167	response to karrikin
phylome_BAT93	cluster_107	12	Cellular Component	GO:0005783	endoplasmic reticulum
phylome_BAT93	cluster_107	12	Molecular Function	GO:0004497	monooxygenase activity
phylome_BAT93	cluster_107	12	Molecular Function	GO:0005506	iron ion binding
phylome_BAT93	cluster_107	12	Molecular Function	GO:0016705	oxidoreductase activity, acting on paired donors, with incorporation or reduction of molecular oxygen
phylome_BAT93	cluster_107	12	Molecular Function	GO:0020037	heme binding
phylome_BAT93	cluster_112	11	Molecular Function	GO:0005515	protein binding
phylome_BAT93	cluster_113	11	Biological Process	GO:0006468	protein phosphorylation
phylome_BAT93	cluster_113	11	Molecular Function	GO:0004672	protein kinase activity
phylome_BAT93	cluster_113	11	Molecular Function	GO:0005524	ATP binding
phylome_BAT93	cluster_113	11	Molecular Function	GO:0016772	transferase activity, transferring phosphorus-containing groups
phylome_BAT93	cluster_114	11	Biological Process	GO:0006457	protein folding
phylome_BAT93	cluster_114	11	Biological Process	GO:0006950	response to stress
phylome_BAT93	cluster_114	11	Molecular Function	GO:0005524	ATP binding
phylome_BAT93	cluster_114	11	Molecular Function	GO:0051082	unfolded protein binding
phylome_BAT93	cluster_115	11	Biological Process	GO:0006468	protein phosphorylation
phylome_BAT93	cluster_115	11	Molecular Function	GO:0004672	protein kinase activity
phylome_BAT93	cluster_115	11	Molecular Function	GO:0004674	protein serine/threonine kinase activity
phylome_BAT93	cluster_115	11	Molecular Function	GO:0005524	ATP binding
phylome_BAT93	cluster_115	11	Molecular Function	GO:0016772	transferase activity, transferring phosphorus-containing groups
phylome_BAT93	cluster_116	11	Biological Process	GO:0009644	response to high light intensity
phylome_BAT93	cluster_116	11	Biological Process	GO:0042542	response to hydrogen peroxide
phylome_BAT93	cluster_117	11	Biological Process	GO:0006952	defense response
phylome_BAT93	cluster_117	11	Molecular Function	GO:0043531	ADP binding
phylome_BAT93	cluster_118	11	Biological Process	GO:0044237	cellular metabolic process
phylome_BAT93	cluster_118	11	Molecular Function	GO:0003824	catalytic activity
phylome_BAT93	cluster_118	11	Molecular Function	GO:0050662	coenzyme binding
phylome_BAT93	cluster_122	10	Molecular Function	GO:0000166	nucleotide binding
phylome_BAT93	cluster_123	10	Biological Process	GO:0006952	defense response
phylome_BAT93	cluster_123	10	Molecular Function	GO:0043531	ADP binding
phylome_BAT93	cluster_124	10	Biological Process	GO:0006508	proteolysis
phylome_BAT93	cluster_124	10	Molecular Function	GO:0004252	serine-type endopeptidase activity
phylome_BAT93	cluster_126	10	Biological Process	GO:0006952	defense response
phylome_BAT93	cluster_126	10	Biological Process	GO:0007165	signal transduction
phylome_BAT93	cluster_126	10	Molecular Function	GO:0043531	ADP binding
phylome_BAT93	cluster_127	10	Biological Process	GO:0008152	metabolic process
phylome_BAT93	cluster_127	10	Molecular Function	GO:0016758	transferase activity, transferring hexosyl groups
phylome_G19833	cluster_001	126	Molecular Function	GO:0000166	nucleotide binding
phylome_G19833	cluster_001	126	Molecular Function	GO:0003676	nucleic acid binding
phylome_G19833	cluster_003	80	Biological Process	GO:0006952	defense response
phylome_G19833	cluster_003	80	Molecular Function	GO:0043531	ADP binding
phylome_G19833	cluster_006	58	Biological Process	GO:0006952	defense response
phylome_G19833	cluster_006	58	Biological Process	GO:0007165	signal transduction
phylome_G19833	cluster_006	58	Molecular Function	GO:0000166	nucleotide binding
phylome_G19833	cluster_006	58	Molecular Function	GO:0005515	protein binding
phylome_G19833	cluster_006	58	Molecular Function	GO:0017111	nucleoside-triphosphatase activity
phylome_G19833	cluster_006	58	Molecular Function	GO:0043531	ADP binding
phylome_G19833	cluster_007	57	Biological Process	GO:0006259	DNA metabolic process
phylome_G19833	cluster_007	57	Biological Process	GO:0006278	RNA-dependent DNA replication
phylome_G19833	cluster_007	57	Molecular Function	GO:0003964	RNA-directed DNA polymerase activity
phylome_G19833	cluster_008	52	Biological Process	GO:0006952	defense response
phylome_G19833	cluster_008	52	Molecular Function	GO:0043531	ADP binding
phylome_G19833	cluster_009	49	Molecular Function	GO:0000166	nucleotide binding
phylome_G19833	cluster_009	49	Molecular Function	GO:0003676	nucleic acid binding
phylome_G19833	cluster_012	41	Molecular Function	GO:0000166	nucleotide binding
phylome_G19833	cluster_012	41	Molecular Function	GO:0003676	nucleic acid binding
phylome_G19833	cluster_018	33	Molecular Function	GO:0000166	nucleotide binding
phylome_G19833	cluster_018	33	Molecular Function	GO:0003676	nucleic acid binding
phylome_G19833	cluster_021	31	Cellular Component	GO:0005634	nucleus
phylome_G19833	cluster_021	31	Molecular Function	GO:0003676	nucleic acid binding
phylome_G19833	cluster_022	29	Biological Process	GO:0090304	nucleic acid metabolic process
phylome_G19833	cluster_022	29	Molecular Function	GO:0000166	nucleotide binding
phylome_G19833	cluster_022	29	Molecular Function	GO:0003676	nucleic acid binding
phylome_G19833	cluster_023	29	Molecular Function	GO:0003676	nucleic acid binding
phylome_G19833	cluster_025	26	Molecular Function	GO:0000166	nucleotide binding
phylome_G19833	cluster_025	26	Molecular Function	GO:0003676	nucleic acid binding
phylome_G19833	cluster_027	23	Molecular Function	GO:0000166	nucleotide binding
phylome_G19833	cluster_027	23	Molecular Function	GO:0003676	nucleic acid binding
phylome_G19833	cluster_033	22	Biological Process	GO:0006952	defense response
phylome_G19833	cluster_033	22	Biological Process	GO:0007165	signal transduction
phylome_G19833	cluster_033	22	Molecular Function	GO:0005515	protein binding
phylome_G19833	cluster_033	22	Molecular Function	GO:0017111	nucleoside-triphosphatase activity
phylome_G19833	cluster_033	22	Molecular Function	GO:0043531	ADP binding
phylome_G19833	cluster_034	22	Biological Process	GO:0006457	protein folding
phylome_G19833	cluster_034	22	Biological Process	GO:0006950	response to stress
phylome_G19833	cluster_034	22	Molecular Function	GO:0005524	ATP binding
phylome_G19833	cluster_034	22	Molecular Function	GO:0051082	unfolded protein binding
phylome_G19833	cluster_036	20	Molecular Function	GO:0005515	protein binding
phylome_G19833	cluster_038	18	Molecular Function	GO:0000166	nucleotide binding
phylome_G19833	cluster_038	18	Molecular Function	GO:0003676	nucleic acid binding
phylome_G19833	cluster_039	18	Biological Process	GO:0006468	protein phosphorylation
phylome_G19833	cluster_039	18	Molecular Function	GO:0004672	protein kinase activity
phylome_G19833	cluster_039	18	Molecular Function	GO:0004674	protein serine/threonine kinase activity
phylome_G19833	cluster_039	18	Molecular Function	GO:0005524	ATP binding
phylome_G19833	cluster_039	18	Molecular Function	GO:0016772	transferase activity, transferring phosphorus-containing groups
phylome_G19833	cluster_039	18	Molecular Function	GO:0030247	polysaccharide binding
phylome_G19833	cluster_040	18	Biological Process	GO:0006952	defense response
phylome_G19833	cluster_040	18	Molecular Function	GO:0043531	ADP binding
phylome_G19833	cluster_041	18	Biological Process	GO:0006952	defense response
phylome_G19833	cluster_041	18	Molecular Function	GO:0043531	ADP binding
phylome_G19833	cluster_042	17	Molecular Function	GO:0000166	nucleotide binding
phylome_G19833	cluster_043	17	Molecular Function	GO:0005515	protein binding
phylome_G19833	cluster_046	16	Molecular Function	GO:0005515	protein binding
phylome_G19833	cluster_049	15	Biological Process	GO:0006468	protein phosphorylation
phylome_G19833	cluster_049	15	Molecular Function	GO:0004672	protein kinase activity
phylome_G19833	cluster_049	15	Molecular Function	GO:0004674	protein serine/threonine kinase activity
phylome_G19833	cluster_049	15	Molecular Function	GO:0005524	ATP binding
phylome_G19833	cluster_049	15	Molecular Function	GO:0016772	transferase activity, transferring phosphorus-containing groups
phylome_G19833	cluster_051	14	Biological Process	GO:0090304	nucleic acid metabolic process
phylome_G19833	cluster_051	14	Molecular Function	GO:0000166	nucleotide binding
phylome_G19833	cluster_051	14	Molecular Function	GO:0003676	nucleic acid binding
phylome_G19833	cluster_053	14	Biological Process	GO:0006468	protein phosphorylation
phylome_G19833	cluster_053	14	Molecular Function	GO:0004672	protein kinase activity
phylome_G19833	cluster_053	14	Molecular Function	GO:0004674	protein serine/threonine kinase activity
phylome_G19833	cluster_053	14	Molecular Function	GO:0016772	transferase activity, transferring phosphorus-containing groups
phylome_G19833	cluster_053	14	Molecular Function	GO:0030247	polysaccharide binding
phylome_G19833	cluster_056	14	Molecular Function	GO:0003677	DNA binding
phylome_G19833	cluster_056	14	Molecular Function	GO:0046983	protein dimerization activity
phylome_G19833	cluster_058	13	Molecular Function	GO:0005515	protein binding
phylome_G19833	cluster_059	13	Biological Process	GO:0006457	protein folding
phylome_G19833	cluster_059	13	Biological Process	GO:0006950	response to stress
phylome_G19833	cluster_059	13	Molecular Function	GO:0051082	unfolded protein binding
phylome_G19833	cluster_060	13	Biological Process	GO:0055114	oxidation-reduction process
phylome_G19833	cluster_060	13	Biological Process	GO:1902382	11-oxo-beta-amyrin catabolic process
phylome_G19833	cluster_060	13	Biological Process	GO:1902386	glycyrrhetinate biosynthetic process
phylome_G19833	cluster_060	13	Molecular Function	GO:0005506	iron ion binding
phylome_G19833	cluster_060	13	Molecular Function	GO:0016705	oxidoreductase activity, acting on paired donors, with incorporation or reduction of molecular oxygen
phylome_G19833	cluster_060	13	Molecular Function	GO:0016709	oxidoreductase activity, acting on paired donors, with incorporation or reduction of molecular oxygen, NAD(P)H as one donor, and incorporation of one atom of oxygen
phylome_G19833	cluster_060	13	Molecular Function	GO:0020037	heme binding
phylome_G19833	cluster_064	12	Biological Process	GO:0006468	protein phosphorylation
phylome_G19833	cluster_064	12	Molecular Function	GO:0004672	protein kinase activity
phylome_G19833	cluster_064	12	Molecular Function	GO:0005524	ATP binding
phylome_G19833	cluster_064	12	Molecular Function	GO:0016772	transferase activity, transferring phosphorus-containing groups
phylome_G19833	cluster_066	12	Molecular Function	GO:0005515	protein binding
phylome_G19833	cluster_069	12	Molecular Function	GO:0008168	methyltransferase activity
phylome_G19833	cluster_069	12	Molecular Function	GO:0008171	O-methyltransferase activity
phylome_G19833	cluster_069	12	Molecular Function	GO:0046983	protein dimerization activity
phylome_G19833	cluster_070	12	Biological Process	GO:0006952	defense response
phylome_G19833	cluster_070	12	Biological Process	GO:0007165	signal transduction
phylome_G19833	cluster_070	12	Molecular Function	GO:0043531	ADP binding
phylome_G19833	cluster_074	11	Molecular Function	GO:0005515	protein binding
phylome_G19833	cluster_076	11	Molecular Function	GO:0008270	zinc ion binding
phylome_G19833	cluster_077	11	Molecular Function	GO:0016747	transferase activity, transferring acyl groups other than amino-acyl groups
phylome_G19833	cluster_078	11	Biological Process	GO:0002213	defense response to insect
phylome_G19833	cluster_078	11	Biological Process	GO:0009682	induced systemic resistance
phylome_G19833	cluster_078	11	Biological Process	GO:0009759	indole glucosinolate biosynthetic process
phylome_G19833	cluster_078	11	Biological Process	GO:0050832	defense response to fungus
phylome_G19833	cluster_078	11	Biological Process	GO:0052544	defense response by callose deposition in cell wall
phylome_G19833	cluster_078	11	Biological Process	GO:0055114	oxidation-reduction process
phylome_G19833	cluster_078	11	Biological Process	GO:0071456	cellular response to hypoxia
phylome_G19833	cluster_078	11	Biological Process	GO:0080167	response to karrikin
phylome_G19833	cluster_078	11	Cellular Component	GO:0005783	endoplasmic reticulum
phylome_G19833	cluster_078	11	Molecular Function	GO:0004497	monooxygenase activity
phylome_G19833	cluster_078	11	Molecular Function	GO:0005506	iron ion binding
phylome_G19833	cluster_078	11	Molecular Function	GO:0016705	oxidoreductase activity, acting on paired donors, with incorporation or reduction of molecular oxygen
phylome_G19833	cluster_078	11	Molecular Function	GO:0020037	heme binding
phylome_G19833	cluster_079	11	Biological Process	GO:0006869	lipid transport
phylome_G19833	cluster_079	11	Molecular Function	GO:0008289	lipid binding
phylome_G19833	cluster_086	10	Molecular Function	GO:0008270	zinc ion binding
phylome_G19833	cluster_087	10	Biological Process	GO:0006468	protein phosphorylation
phylome_G19833	cluster_087	10	Molecular Function	GO:0004672	protein kinase activity
phylome_G19833	cluster_087	10	Molecular Function	GO:0004674	protein serine/threonine kinase activity
phylome_G19833	cluster_087	10	Molecular Function	GO:0005524	ATP binding
phylome_G19833	cluster_087	10	Molecular Function	GO:0016772	transferase activity, transferring phosphorus-containing groups
phylome_G19833	cluster_088	10	Biological Process	GO:0006952	defense response
phylome_G19833	cluster_088	10	Molecular Function	GO:0043531	ADP binding
phylome_G19833	cluster_089	10	Biological Process	GO:0009644	response to high light intensity
phylome_G19833	cluster_089	10	Biological Process	GO:0042542	response to hydrogen peroxide

## Sheet: Dataset4
Dataset S4. GO terms enrichment for proteins duplicated at the four relative ages proposed in this study.
## Relative age	Ontology	GO Terms	GO Term Names
Basal to P. vulgaris	Biological Process	GO:0006259	DNA metabolic process
Basal to P. vulgaris	Biological Process	GO:0006278	RNA-dependent DNA replication
Basal to P. vulgaris	Biological Process	GO:0006952	defense response
Basal to P. vulgaris	Biological Process	GO:0009405	pathogenesis
Basal to P. vulgaris	Biological Process	GO:0009987	cellular process
Basal to P. vulgaris	Biological Process	GO:0016310	phosphorylation
Basal to P. vulgaris	Biological Process	GO:0044260	cellular macromolecule metabolic process
Basal to P. vulgaris	Biological Process	GO:0044765	single-organism transport
Basal to P. vulgaris	Biological Process	GO:0071456	cellular response to hypoxia
Basal to P. vulgaris	Biological Process	GO:0090305	nucleic acid phosphodiester bond hydrolysis
Basal to P. vulgaris	Biological Process	GO:0090501	RNA phosphodiester bond hydrolysis
Basal to P. vulgaris	Biological Process	GO:0090502	RNA phosphodiester bond hydrolysis, endonucleolytic
Basal to P. vulgaris	Biological Process	GO:1902382	11-oxo-beta-amyrin catabolic process
Basal to P. vulgaris	Biological Process	GO:1902386	glycyrrhetinate biosynthetic process
Basal to P. vulgaris	Molecular Function	GO:0003676	nucleic acid binding
Basal to P. vulgaris	Molecular Function	GO:0004523	ribonuclease H activity
Basal to P. vulgaris	Molecular Function	GO:0008171	O-methyltransferase activity
Basal to P. vulgaris	Molecular Function	GO:0008234	cysteine-type peptidase activity
Basal to P. vulgaris	Molecular Function	GO:0010333	terpene synthase activity
Basal to P. vulgaris	Molecular Function	GO:0016301	kinase activity
Basal to P. vulgaris	Molecular Function	GO:0016709	oxidoreductase activity, acting on paired donors, with incorporation or reduction of molecular oxygen, NAD(P)H as one donor, and incorporation of one atom of oxygen
Basal to P. vulgaris	Molecular Function	GO:0016758	transferase activity, transferring hexosyl groups
Basal to P. vulgaris	Molecular Function	GO:0030247	polysaccharide binding
Basal to P. vulgaris	Molecular Function	GO:0043531	ADP binding
Basal to P. vulgaris	Molecular Function	GO:0047209	coniferyl-alcohol glucosyltransferase activity
Basal to P. vulgaris	Molecular Function	GO:0097159	organic cyclic compound binding
Basal to P. vulgaris	Molecular Function	GO:1901363	heterocyclic compound binding
Basal to legumes	Biological Process	GO:0006468	protein phosphorylation
Basal to legumes	Biological Process	GO:0006629	lipid metabolic process
Basal to legumes	Biological Process	GO:0006952	defense response
Basal to legumes	Biological Process	GO:0009624	response to nematode
Basal to legumes	Biological Process	GO:0009734	auxin mediated signaling pathway
Basal to legumes	Biological Process	GO:0015798	myo-inositol transport
Basal to legumes	Biological Process	GO:0031408	oxylipin biosynthetic process
Basal to legumes	Biological Process	GO:0034220	ion transmembrane transport
Basal to legumes	Biological Process	GO:0043086	negative regulation of catalytic activity
Basal to legumes	Biological Process	GO:0045490	pectin catabolic process
Basal to legumes	Biological Process	GO:0046274	lignin catabolic process
Basal to legumes	Cellular Component	GO:0005618	cell wall
Basal to legumes	Cellular Component	GO:0009506	plasmodesma
Basal to legumes	Molecular Function	GO:0003682	chromatin binding
Basal to legumes	Molecular Function	GO:0003700	sequence-specific DNA binding transcription factor activity
Basal to legumes	Molecular Function	GO:0004672	protein kinase activity
Basal to legumes	Molecular Function	GO:0004857	enzyme inhibitor activity
Basal to legumes	Molecular Function	GO:0005506	iron ion binding
Basal to legumes	Molecular Function	GO:0016705	oxidoreductase activity, acting on paired donors, with incorporation or reduction of molecular oxygen
Basal to legumes	Molecular Function	GO:0016706	oxidoreductase activity, acting on paired donors, with incorporation or reduction of molecular oxygen, 2-oxoglutarate as one donor, and incorporation of one atom each of oxygen into both donors
Basal to legumes	Molecular Function	GO:0016772	transferase activity, transferring phosphorus-containing groups
Basal to legumes	Molecular Function	GO:0020037	heme binding
Basal to legumes	Molecular Function	GO:0022891	substrate-specific transmembrane transporter activity
Basal to legumes	Molecular Function	GO:0030599	pectinesterase activity
Basal to legumes	Molecular Function	GO:0043531	ADP binding
Basal to legumes	Molecular Function	GO:0043565	sequence-specific DNA binding
Basal to legumes	Molecular Function	GO:0045330	aspartyl esterase activity
Basal to legumes	Molecular Function	GO:0046983	protein dimerization activity
Basal to rosids	Biological Process	GO:0006952	defense response
Basal to rosids	Biological Process	GO:0009607	response to biotic stimulus
Basal to rosids	Biological Process	GO:0048544	recognition of pollen
Basal to rosids	Cellular Component	GO:0005840	ribosome
Basal to rosids	Cellular Component	GO:0022625	cytosolic large ribosomal subunit
Basal to rosids	Molecular Function	GO:0003735	structural constituent of ribosome
Basal to rosids	Molecular Function	GO:0016758	transferase activity, transferring hexosyl groups
Basal to rosids	Molecular Function	GO:0043531	ADP binding
Basal to rosids+asterids	Biological Process	GO:0005975	carbohydrate metabolic process
Basal to rosids+asterids	Biological Process	GO:0006200	ATP catabolic process
Basal to rosids+asterids	Biological Process	GO:0006468	protein phosphorylation
Basal to rosids+asterids	Biological Process	GO:0006629	lipid metabolic process
Basal to rosids+asterids	Biological Process	GO:0006833	water transport
Basal to rosids+asterids	Biological Process	GO:0006855	drug transmembrane transport
Basal to rosids+asterids	Biological Process	GO:0006857	oligopeptide transport
Basal to rosids+asterids	Biological Process	GO:0008152	metabolic process
Basal to rosids+asterids	Biological Process	GO:0008643	carbohydrate transport
Basal to rosids+asterids	Biological Process	GO:0009611	response to wounding
Basal to rosids+asterids	Biological Process	GO:0009624	response to nematode
Basal to rosids+asterids	Biological Process	GO:0009651	response to salt stress
Basal to rosids+asterids	Biological Process	GO:0016311	dephosphorylation
Basal to rosids+asterids	Biological Process	GO:0035556	intracellular signal transduction
Basal to rosids+asterids	Biological Process	GO:0043086	negative regulation of catalytic activity
Basal to rosids+asterids	Biological Process	GO:0045490	pectin catabolic process
Basal to rosids+asterids	Biological Process	GO:0055114	oxidation-reduction process
Basal to rosids+asterids	Biological Process	GO:0071555	cell wall organization
Basal to rosids+asterids	Cellular Component	GO:0000151	ubiquitin ligase complex
Basal to rosids+asterids	Cellular Component	GO:0005576	extracellular region
Basal to rosids+asterids	Cellular Component	GO:0005618	cell wall
Basal to rosids+asterids	Cellular Component	GO:0005768	endosome
Basal to rosids+asterids	Cellular Component	GO:0005773	vacuole
Basal to rosids+asterids	Cellular Component	GO:0005794	Golgi apparatus
Basal to rosids+asterids	Cellular Component	GO:0005802	trans-Golgi network
Basal to rosids+asterids	Cellular Component	GO:0005886	plasma membrane
Basal to rosids+asterids	Cellular Component	GO:0009505	plant-type cell wall
Basal to rosids+asterids	Cellular Component	GO:0009506	plasmodesma
Basal to rosids+asterids	Cellular Component	GO:0009705	plant-type vacuole membrane
Basal to rosids+asterids	Cellular Component	GO:0016020	membrane
Basal to rosids+asterids	Cellular Component	GO:0016021	integral to membrane
Basal to rosids+asterids	Cellular Component	GO:0048046	apoplast
Basal to rosids+asterids	Molecular Function	GO:0004190	aspartic-type endopeptidase activity
Basal to rosids+asterids	Molecular Function	GO:0004364	glutathione transferase activity
Basal to rosids+asterids	Molecular Function	GO:0004497	monooxygenase activity
Basal to rosids+asterids	Molecular Function	GO:0004553	hydrolase activity, hydrolyzing O-glycosyl compounds
Basal to rosids+asterids	Molecular Function	GO:0004601	peroxidase activity
Basal to rosids+asterids	Molecular Function	GO:0004672	protein kinase activity
Basal to rosids+asterids	Molecular Function	GO:0004709	MAP kinase kinase kinase activity
Basal to rosids+asterids	Molecular Function	GO:0004715	non-membrane spanning protein tyrosine kinase activity
Basal to rosids+asterids	Molecular Function	GO:0004722	protein serine/threonine phosphatase activity
Basal to rosids+asterids	Molecular Function	GO:0004857	enzyme inhibitor activity
Basal to rosids+asterids	Molecular Function	GO:0004871	signal transducer activity
Basal to rosids+asterids	Molecular Function	GO:0004872	receptor activity
Basal to rosids+asterids	Molecular Function	GO:0005215	transporter activity
Basal to rosids+asterids	Molecular Function	GO:0005506	iron ion binding
Basal to rosids+asterids	Molecular Function	GO:0005509	calcium ion binding
Basal to rosids+asterids	Molecular Function	GO:0005525	GTP binding
Basal to rosids+asterids	Molecular Function	GO:0008447	L-ascorbate oxidase activity
Basal to rosids+asterids	Molecular Function	GO:0015238	drug transmembrane transporter activity
Basal to rosids+asterids	Molecular Function	GO:0015250	water channel activity
Basal to rosids+asterids	Molecular Function	GO:0016298	lipase activity
Basal to rosids+asterids	Molecular Function	GO:0016491	oxidoreductase activity
Basal to rosids+asterids	Molecular Function	GO:0016705	oxidoreductase activity, acting on paired donors, with incorporation or reduction of molecular oxygen
Basal to rosids+asterids	Molecular Function	GO:0016706	oxidoreductase activity, acting on paired donors, with incorporation or reduction of molecular oxygen, 2-oxoglutarate as one donor, and incorporation of one atom each of oxygen into both donors
Basal to rosids+asterids	Molecular Function	GO:0016758	transferase activity, transferring hexosyl groups
Basal to rosids+asterids	Molecular Function	GO:0016772	transferase activity, transferring phosphorus-containing groups
Basal to rosids+asterids	Molecular Function	GO:0016787	hydrolase activity
Basal to rosids+asterids	Molecular Function	GO:0016788	hydrolase activity, acting on ester bonds
Basal to rosids+asterids	Molecular Function	GO:0020037	heme binding
Basal to rosids+asterids	Molecular Function	GO:0030599	pectinesterase activity
Basal to rosids+asterids	Molecular Function	GO:0032440	2-alkenal reductase [NAD(P)] activity
Basal to rosids+asterids	Molecular Function	GO:0042626	ATPase activity, coupled to transmembrane movement of substances
Basal to rosids+asterids	Molecular Function	GO:0043565	sequence-specific DNA binding
Basal to rosids+asterids	Molecular Function	GO:0045330	aspartyl esterase activity
Basal to rosids+asterids	Molecular Function	GO:0046983	protein dimerization activity
Basal to rosids+asterids	Molecular Function	GO:0050660	flavin adenine dinucleotide binding
