# Supplementary material for: Genome and transcriptome analysis of the Mesoamerican common bean and the role of gene duplications in establishing tissue and temporal specialization of genes
Source: Genome Biol. 2016 Feb 25;17:32. doi: 10.1186/s13059-016-0883-6 (PMC4766624; doi:10.1186/s13059-016-0883-6)
Supplement: Additional file 3: — Supplementary datasets S5–S7. (XLS 20553 kb) [file 13059_2016_883_MOESM3_ESM.xls]

## Sheet: Dataset5
Dataset S5. Mapping of RNA-seq reads to the reference assembly BAT93 v.10
Sample	# reads,PE repl1	#reads, PE, repl2	#reads mapped, repl1	%	#reads mapped, repl2	%	#Unique reads, repl1	%	#Unique reads, repl2	%	#Genes expressed, RPKM≥1, repl1	#Genes expressed, RPKM≥1, repl2	Spearman correl coefficient
NR_V3	119976692	43725486	105666452	88.0725	38272098	87.5281	96728440	80.6227	30384516	69.4893	16359	15322	0.92
EC_V0	90886794	73885990	84835988	93.3425	66767302	90.3653	79564192	87.5421	57186734	77.3986	16067	16289	0.96
HYP_V0	100600400	75356460	93159144	92.6032	65184320	86.5013	86900110	86.3815	46882784	62.2147	16472	14119	0.98
HYP_V2	106283236	85872796	95170302	89.544	72300426	84.1948	82329878	77.4627	49558882	57.712	16419	13817	0.97
F_R6	100943106	54432316	88577264	87.7497	45125856	82.9027	70117110	69.462	36316348	66.7184	14786	12723	0.94
PL_V1	111296358	59648824	99733404	89.6107	50305518	84.3361	93884050	84.355	44302176	74.2717	16471	15979	0.98
EPI_V1	113660708	62914736	101493096	89.2948	56325726	89.5271	89959682	79.1476	48072974	76.4097	16953	16533	0.95
RD_V0	103417188	67564996	94337768	91.2206	59337064	87.8222	85016768	82.2076	45699612	67.638	16909	15731	0.98
PR_V1	133922926	68054382	122842898	91.7266	63914326	93.9165	108599484	81.091	59518046	87.4566	17183	17570	0.99
IS_R9	116471714	73130834	101278950	86.9558	61493702	84.0872	86942916	74.6472	54929830	75.1117	15247	15384	0.98
MEP_R8	118140852	155230024	109946424	93.0638	140770832	90.6853	102296120	86.5883	132292064	85.2232	16742	16851	0.99
MP_R9	115643978	62173948	104660302	90.5022	56980398	91.6467	98222882	84.9356	52716314	84.7884	16599	16560	0.98
SP_R7	109301770	197477246	100061304	91.5459	178982212	90.6343	94268320	86.2459	168469832	85.311	16794	17384	0.98
MPWS_R9	116717686	174082396	108507258	92.9656	156355164	89.8168	101371052	86.8515	134422698	77.2179	15969	17320	0.94
FTL_V2	107949358	71870950	91355882	84.6285	63440562	88.2701	75915214	70.3248	58143668	80.9001	16624	16023	0.93
TL_R5	105836026	179263200	85574276	80.8555	141778084	79.0893	74761320	70.6388	123082656	68.6603	16404	16512	0.98
C_V1	133029250	76455474	124794938	93.8101	68722106	89.8851	118915118	89.3902	57754570	75.5401	14855	13851	0.98
HYP_V1	133928276	70768346	110176040	82.265	59949384	84.7121	100225066	74.8349	44270468	62.5569	17118	14954	0.98
HYP_V4a	115229184	82992778	98397938	85.3932	74610736	89.9003	74413990	64.5791	67198290	80.9688	14775	16805	0.92
PL_V2	108164530	68086008	95323208	88.128	59435560	87.2948	86968196	80.4036	53631492	78.7702	15287	15093	0.98
TL_V4b	124744534	82212828	111729038	89.5663	74556684	90.6874	103827912	83.2324	68361322	83.1516	15995	15358	0.98
SN_R5	108383542	40650348	93332548	86.1132	34519186	84.9173	68903426	63.5737	24479944	60.2207	15835	15481	0.98
R_V3	112370778	53002166	99963348	88.9585	45058192	85.012	90972860	80.9578	37504482	70.7603	17072	14232	0.92
R_R5	115800702	126262754	106073436	91.6	116843732	92.5401	98229112	84.826	111638956	88.418	17298	17431	0.99
ST_V4b	126594334	59319672	107953724	85.2753	52326472	88.211	88518528	69.923	46681000	78.694	16422	17248	0.89
AM_V4b	127720978	146981542	116847736	91.4867	132187358	89.9347	104264956	81.6349	109911706	74.7793	17070	16277	0.87
AM_R5	112462584	184983848	92567122	82.3093	171109814	92.4999	59725052	53.1066	158850630	85.8727	13988	17741	0.95
Total	3089477484	2496400348	2744359788	88.8293	2206652814	88.3934	2421841754	78.39	1922261994	77.0014	16211.6	15873.6	0.958889

## Sheet: Dataset6
Dataset S6. Protein coding and long non-coding RNA genes expression values, read counts
	C_V1	AM_R5	MPWS_R9	EC_V0	MEP_R8	SN_R5	EPI_V1	ST_V4b	PL_V1	HYP_V4a	HYP_V1	FTL_V2	R_R5	AM_V4b	PL_V2	TL_R5	PR_V1	F_R6	IS_R9	HYP_V0	NR_V3	R_V3	MP_R9	RD_V0	TL_V4b	HYP_V2	SP_R7
PHASIBEAM10F000001	0	0	0	0	0	0	0	0	0	0	0	0	0	0	0	0	0	0	0	0	0	0	0	0	0	0	0
PHASIBEAM10F000002	0	0	0	0	0	0	0	0	0	0	0	0	0	0	0	0	0	0	0	0	0	0	0	0	0	0	0
PHASIBEAM10F000003	0	0	0	0	0	0	0	0	0	0	0	0	0	0	0	0	0	0	0	0	0	0	0	0	0	0	0
PHASIBEAM10F000004	0	69	1766	48	2191	484	51	518	7	142	160	32	981	108	18	113	154	66	7	65	597	174	590	222	43	317	774
PHASIBEAM10F000005	1544106	6120211	567570	1290509	478600	4570856	2297639	4711626	697348	6388230	2981496	483540	528937	2407832	453388	3214503	1570441	4039271	752818	3185712	1786510	1524922	352187	2431976	155698	4302625	484284
PHASIBEAM10F000006	0	0	0	0	0	0	0	0	0	0	0	0	0	0	0	0	0	0	0	0	0	0	0	0	0	0	0
PHASIBEAM10F000007	0	0	0	0	0	0	0	0	0	0	0	0	0	0	0	0	0	0	0	0	0	0	0	0	0	0	0
PHASIBEAM10F000008	0	0	0	0	0	0	0	0	0	0	0	0	0	0	0	0	0	0	0	0	0	0	0	0	0	0	0
PHASIBEAM10F000009	0	0	0	0	0	0	0	0	0	0	0	0	0	0	0	0	0	0	0	0	0	0	0	0	0	0	0
PHASIBEAM10F000010	173	891	790	121	828	304	715	888	711	234	627	386	739	1342	312	720	635	84	361	410	542	287	717	311	380	230	1107
PHASIBEAM10F000011	0	0	0	0	0	0	0	0	0	0	0	0	0	0	0	0	0	0	0	0	0	0	0	0	0	0	0
PHASIBEAM10F000012	19	0	0	11	14	0	0	0	0	0	0	4	0	8	0	0	0	0	0	0	0	0	0	0	7	0	0
PHASIBEAM10F000013	0	0	0	0	0	0	0	0	0	0	0	0	0	0	0	0	0	0	0	0	0	0	0	0	0	0	0
PHASIBEAM10F000014	0	0	0	0	0	0	0	0	0	0	0	0	0	0	0	0	0	0	0	0	0	0	0	0	0	0	0
PHASIBEAM10F000015	0	0	0	0	0	0	0	0	0	0	0	0	0	0	0	0	0	0	0	0	0	0	0	0	0	0	0
PHASIBEAM10F000016	15221	7146	17918	11106	24058	4947	11720	5324	9767	8776	8890	11692	11739	7428	13467	9885	16853	39575	8242	9912	7639	9837	5375	5005	8571	15301	14507
PHASIBEAM10F000017	0	0	0	0	0	0	0	0	0	0	0	0	0	0	0	0	0	0	0	0	0	0	0	0	0	0	0
PHASIBEAM10F000018	0	354	322	18	184	282	1264	508	23	390	112	24	0	816	0	147	93	95	43	42	16	0	210	30	21	421	2179
PHASIBEAM10F000019	31	78	72	23	53	22	54	122	44	152	40	32	120	132	24	98	49	0	9	43	137	0	34	28	69	33	94
PHASIBEAM10F000020	0	0	0	0	0	0	0	0	0	0	0	0	0	0	0	0	0	0	0	0	0	0	0	0	23	0	0
PHASIBEAM10F000021	16	50	0	0	0	0	87	10	261	2	178	18	0	50	64	85	0	0	0	13	0	0	0	0	45	18	0
PHASIBEAM10F000022	169	201	212	191	248	105	118	132	139	118	132	98	269	210	78	184	191	38	102	87	147	147	129	97	103	86	289
PHASIBEAM10F000023	0	0	0	0	0	0	0	0	0	0	0	0	0	0	0	0	0	0	0	0	0	0	0	0	0	0	0
PHASIBEAM10F000024	0	0	0	0	0	0	0	0	0	0	0	0	0	0	0	0	0	0	0	0	0	0	0	0	0	0	0
PHASIBEAM10F000025	382	589	444	207	514	393	446	808	304	508	445	192	3236	280	121	328	968	651	280	834	1277	2669	293	715	191	233	828
PHASIBEAM10F000026	0	0	0	0	0	0	0	0	0	0	0	0	0	0	0	0	0	0	0	0	0	0	0	0	0	0	0
PHASIBEAM10F000027	348	622	404	178	532	399	447	838	290	584	488	212	2765	324	139	339	971	462	250	775	1031	2044	351	645	220	382	895
PHASIBEAM10F000028	131	153	122	86	127	41	108	106	131	28	140	76	152	144	71	144	95	0	30	48	109	0	60	54	73	53	119
PHASIBEAM10F000029	0	0	0	0	0	0	0	0	0	0	0	0	0	0	0	0	0	0	0	0	0	0	0	0	0	0	0
PHASIBEAM10F000030	0	56	2	0	0	0	0	10	63	10	24	2	255	48	0	23	74	0	0	25	292	326	0	106	12	0	18
PHASIBEAM10F000031	0	0	0	0	0	0	0	0	0	0	0	0	0	0	0	0	0	0	0	0	0	0	0	0	0	0	0
PHASIBEAM10F000032	0	0	0	0	0	0	0	0	0	0	0	0	0	0	0	0	0	0	0	0	0	0	0	0	0	0	0
PHASIBEAM10F000033	0	0	0	0	278	0	0	0	0	0	0	0	0	0	0	0	0	0	63	0	0	0	342	0	0	0	152
PHASIBEAM10F000034	0	0	0	7	0	0	0	0	0	0	0	0	37	0	0	0	13	56	0	16	0	0	15	17	0	0	78
PHASIBEAM10F000035	76	96	60	83	77	21	34	50	63	28	50	54	91	72	52	51	80	25	39	26	52	0	30	33	50	18	63
PHASIBEAM10F000036	0	0	0	0	0	0	0	0	0	0	0	0	0	0	0	0	0	0	0	0	0	0	0	0	0	0	0
PHASIBEAM10F000037	677	785	952	418	1051	167	406	588	591	194	599	254	535	1018	310	553	650	53	421	730	227	272	688	697	435	231	1586
PHASIBEAM10F000038	0	0	0	0	0	0	0	0	0	0	0	0	0	0	0	0	0	0	0	0	0	0	0	0	0	0	0
PHASIBEAM10F000039	0	0	0	0	0	0	0	0	0	0	0	0	0	0	0	0	0	0	0	0	0	0	0	0	0	0	0
PHASIBEAM10F000040	175247	468440	27354	157879	31702	448448	201784	340288	89599	374420	369070	54942	35129	204394	56585	270586	146222	337259	55519	386754	175711	166619	27962	329265	9296	514645	32095
PHASIBEAM10F000041	0	0	0	0	0	0	0	0	0	0	0	0	0	0	0	0	0	0	0	0	0	0	0	0	0	0	0
PHASIBEAM10F000042	14	0	4	0	12	6	0	16	15	2	18	2	0	22	7	8	8	0	0	0	23	0	0	0	6	0	12
PHASIBEAM10F000043	219	0	52	107	58	0	0	18	0	16	45	0	64	0	10	0	19	0	0	0	118	122	10	0	23	61	12
PHASIBEAM10F000044	0	0	0	0	0	0	0	0	0	0	0	0	0	0	0	0	0	0	0	0	0	0	0	0	0	0	0
PHASIBEAM10F000045	0	0	0	0	0	0	0	0	0	0	0	0	0	2	0	0	0	0	0	0	0	0	0	0	0	0	0
PHASIBEAM10F000046	0	209	0	0	0	0	0	0	15	2	0	714	0	304	350	808	0	0	0	0	0	0	0	0	1822	0	0
PHASIBEAM10F000047	0	0	0	0	0	0	0	0	0	0	0	0	0	0	0	0	0	0	0	0	0	0	0	0	0	0	0
PHASIBEAM10F000048	0	0	0	0	0	0	0	0	0	0	0	0	0	0	0	0	0	0	0	0	0	0	0	0	0	0	0
PHASIBEAM10F000049	0	0	0	0	0	0	0	0	0	0	0	0	0	0	0	0	0	0	0	0	0	0	0	0	0	0	0
PHASIBEAM10F000050	0	0	0	0	0	0	0	0	0	0	0	0	0	0	0	0	0	0	0	0	0	0	0	0	0	0	0
PHASIBEAM10F000051	0	0	0	0	21	0	0	0	0	0	0	0	0	0	0	0	0	0	0	0	0	0	22	0	0	0	143
PHASIBEAM10F000052	0	0	0	0	0	0	0	0	0	0	0	0	0	0	0	0	0	0	0	0	0	0	0	0	0	0	0
PHASIBEAM10F000053	0	0	0	0	0	0	0	0	0	0	0	0	0	0	0	0	0	0	0	0	0	0	0	0	0	0	0
PHASIBEAM10F000054	0	0	0	0	0	0	0	0	0	0	0	0	0	0	0	0	0	0	0	0	0	0	0	0	0	0	0
PHASIBEAM10F000055	0	0	0	0	0	0	0	4	0	0	0	2	0	8	0	15	0	0	0	0	0	0	0	0	6	0	0
PHASIBEAM10F000056	308	58	178	62	227	69	87	38	293	32	182	40	101	60	66	151	116	25	23	14	42	0	44	15	57	30	242
PHASIBEAM10F000057	0	0	0	0	0	0	0	0	0	0	0	0	0	0	0	0	0	0	0	0	0	0	0	0	0	0	0
PHASIBEAM10F000058	0	0	0	0	0	0	0	0	0	0	0	0	0	0	0	0	0	0	0	0	0	0	0	0	0	0	0
PHASIBEAM10F000059	76	257	182	48	143	94	272	158	254	82	213	80	333	398	74	201	257	20	64	52	272	110	122	48	90	69	241
PHASIBEAM10F000060	0	0	0	0	0	0	0	0	0	0	0	0	0	0	0	0	0	0	0	0	0	0	0	0	0	0	0
PHASIBEAM10F000061	3654	1234	9940	1408	2953	3181	6059	7480	3543	8310	8255	832	19767	2158	577	1359	20166	2043	3972	4937	14244	29788	907	4775	986	5532	1746
PHASIBEAM10F000062	138	197	164	76	179	63	151	134	164	168	86	80	214	320	41	136	184	20	77	77	212	149	105	91	82	67	211
PHASIBEAM10F000063	0	0	6	0	206	0	0	0	0	14	0	0	0	0	0	0	0	0	373	55	0	0	6	40	0	0	10
PHASIBEAM10F000064	24	974	120	129	177	26	105	26	218	8	127	638	0	948	828	682	13	27	0	70	0	0	288	11	447	86	637
PHASIBEAM10F000065	0	0	0	0	0	0	0	0	0	0	0	0	0	0	0	0	0	0	0	0	0	0	0	0	0	0	0
PHASIBEAM10F000066	0	0	0	0	0	0	0	0	0	4	0	0	0	0	0	0	0	0	0	0	0	0	0	0	0	0	0
PHASIBEAM10F000067	0	0	0	0	0	0	0	0	0	0	0	0	0	0	0	0	0	0	0	0	0	0	0	0	0	0	0
PHASIBEAM10F000068	42	65	88	52	67	18	35	22	58	16	55	10	75	48	18	35	57	45	57	26	44	0	44	31	23	16	69
PHASIBEAM10F000069	0	0	0	0	0	0	0	0	0	0	0	0	0	0	0	0	0	0	0	0	0	0	0	0	0	0	0
PHASIBEAM10F000070	0	0	0	0	0	0	0	0	0	4	0	0	0	0	0	0	0	0	0	0	0	0	0	0	0	0	0
PHASIBEAM10F000071	196	37	38	949	49	32	162	14	48	32	260	6	5	22	121	71	26	0	0	796	24	0	15	379	50	169	13
PHASIBEAM10F000072	498	106	506	203	399	74	191	44	458	50	421	62	105	106	140	248	215	0	30	32	58	0	109	20	166	44	308
PHASIBEAM10F000073	184	89	132	124	172	45	83	182	59	156	85	72	143	98	205	174	137	41	23	21	126	123	69	45	208	192	119
PHASIBEAM10F000074	11	140	56	0	62	12	0	26	29	4	0	66	0	134	80	139	0	25	0	15	0	0	39	0	102	0	122
PHASIBEAM10F000075	0	0	0	0	0	0	0	0	0	0	0	0	0	0	0	0	0	0	0	0	0	0	0	0	0	0	0
PHASIBEAM10F000076	0	0	0	0	0	0	0	0	0	0	0	0	0	0	0	0	0	0	0	0	0	0	0	0	0	0	0
PHASIBEAM10F000077	0	0	0	0	0	0	0	0	0	0	0	0	0	0	0	0	0	0	0	0	0	0	0	0	0	0	0
PHASIBEAM10F000078	0	0	0	0	8	0	0	0	0	0	0	0	0	0	0	0	0	0	0	0	0	0	0	0	0	0	0
PHASIBEAM10F000079	0	0	0	0	0	0	0	0	0	0	0	0	0	0	0	0	0	0	0	0	0	0	0	0	0	0	0
PHASIBEAM10F000080	0	0	0	0	0	0	0	0	0	0	0	0	0	0	0	0	0	0	0	0	0	0	0	0	0	0	0
PHASIBEAM10F000081	0	0	0	0	0	0	0	0	0	0	0	0	0	0	0	0	0	0	0	0	0	0	0	0	0	0	0
PHASIBEAM10F000082	0	0	0	0	0	0	0	0	0	0	0	0	0	0	0	0	0	0	0	10	0	0	0	73	0	0	0
PHASIBEAM10F000083	0	0	4	0	14	0	0	6	0	52	0	2	0	30	0	0	0	0	0	0	9	0	0	0	0	0	0
PHASIBEAM10F000084	0	0	2	0	0	0	0	0	0	2	0	0	0	0	0	0	0	0	0	0	0	0	0	0	0	0	0
PHASIBEAM10F000085	0	0	0	0	0	0	0	0	0	0	0	0	0	0	0	0	0	0	0	0	0	0	0	0	0	0	0
PHASIBEAM10F000086	0	0	0	0	0	0	0	0	0	0	0	0	0	2	0	0	0	65	0	0	0	0	0	0	0	0	0
PHASIBEAM10F000087	0	0	0	0	60	0	0	0	0	0	0	0	0	18	0	0	0	0	16	0	0	0	8	0	0	0	40
PHASIBEAM10F000088	0	0	0	0	0	0	0	0	0	0	0	0	0	0	0	0	0	0	0	0	0	0	0	0	0	0	0
PHASIBEAM10F000089	0	0	0	0	0	0	0	0	0	0	0	0	0	0	0	0	0	0	0	0	0	0	0	0	0	0	0
PHASIBEAM10F000090	0	0	0	0	0	0	0	0	0	0	0	0	0	0	0	0	0	0	0	0	0	0	0	0	0	0	0
PHASIBEAM10F000091	43	0	672	109	72	0	0	0	0	0	0	0	0	0	0	0	0	82	2950031	0	41	0	367	0	0	0	66
PHASIBEAM10F000092	0	0	0	0	0	0	0	0	0	0	0	0	0	0	0	0	0	0	0	0	0	0	0	0	0	0	0
PHASIBEAM10F000093	0	0	0	0	0	0	0	0	0	0	0	0	0	0	0	0	0	0	0	0	0	0	0	0	0	0	58
PHASIBEAM10F000094	0	0	0	0	0	0	0	0	0	0	0	0	0	0	0	0	0	0	0	0	0	0	0	0	0	0	0
PHASIBEAM10F000095	0	0	0	0	0	0	0	0	0	0	0	0	0	0	0	0	0	0	0	0	0	0	0	0	0	0	0
PHASIBEAM10F000096	0	0	0	0	0	0	0	0	0	0	0	0	0	0	0	0	0	0	0	0	0	0	0	0	0	0	0
PHASIBEAM10F000097	0	186	274	10	160	112	443	338	16	160	36	16	0	420	0	85	28	55	19	31	17	0	170	17	12	136	1579
PHASIBEAM10F000098	10	131	4	35	48	27	52	62	22	72	35	8	115	100	18	22	82	73	53	61	24	0	21	78	10	67	96
PHASIBEAM10F000099	0	0	0	0	0	0	0	0	0	0	0	0	12	0	0	0	0	0	0	0	0	0	0	0	0	0	0
PHASIBEAM10F000100	0	236	2	0	19	0	0	0	0	0	0	0	0	950	0	55	0	75	0	0	0	0	17	0	0	0	278
PHASIBEAM10F000101	477	135	954	519	273	78	455	68	593	1688	396	80	962	86	21	82	992	1259	90	113	1251	2599	9	847	76	65	87
PHASIBEAM10F000102	112	125	112	75	171	59	64	110	84	54	148	48	193	214	80	119	97	53	69	43	124	170	78	81	39	80	223
PHASIBEAM10F000103	0	0	0	0	0	0	0	0	0	0	0	0	0	0	0	0	0	0	0	0	0	0	0	0	0	0	0
PHASIBEAM10F000104	0	40	28	0	25	14	0	10	12	4	0	30	8	54	10	87	0	0	0	19	0	0	7	18	18	0	18
PHASIBEAM10F000105	0	23	60	10	42	0	0	0	6	0	19	0	120	4	0	11	248	163	45	0	96	306	21	27	0	0	32
PHASIBEAM10F000106	0	0	0	0	0	0	0	0	0	0	0	0	0	0	0	0	0	0	0	0	0	0	0	0	0	0	0
PHASIBEAM10F000107	1036	51	236	330	126	203	2973	432	380	4288	3122	26	296	34	224	16	814	70	16	856	511	560	50	694	26	4564	61
PHASIBEAM10F000108	0	0	0	0	0	0	0	0	0	0	0	0	0	0	0	0	0	0	0	0	0	0	0	0	0	0	0
PHASIBEAM10F000109	142	238	244	307	239	56	104	80	135	30	92	84	120	164	82	148	71	34	78	93	47	0	136	48	86	63	271
PHASIBEAM10F000110	0	0	0	0	23	0	0	4	0	0	0	2	16	8	0	5	0	0	538	0	0	0	0	10	0	0	0
PHASIBEAM10F000111	0	0	0	0	0	0	0	0	0	0	0	0	0	0	0	0	0	0	0	0	0	0	0	0	0	0	0
PHASIBEAM10F000112	0	0	0	0	0	0	0	0	0	0	0	0	0	0	0	0	0	0	0	0	0	0	0	0	0	0	0
PHASIBEAM10F000113	0	0	0	0	0	0	0	0	0	0	0	0	0	0	0	0	0	0	0	0	0	0	0	0	0	0	0
PHASIBEAM10F000114	0	0	10	0	0	0	0	2	0	4	0	8	0	10	7	30	4	0	0	0	11	0	0	0	10	0	9
PHASIBEAM10F000115	26	0	0	17	0	9	98	4	14	82	41	0	302	16	0	0	97	0	8	19	210	521	0	71	0	0	0
PHASIBEAM10F000116	0	0	0	0	0	0	0	0	0	0	0	0	0	0	0	0	0	0	0	0	0	0	0	0	0	0	0
PHASIBEAM10F000117	0	0	0	0	0	0	0	0	0	0	0	0	0	0	0	0	0	0	0	0	0	0	0	0	0	0	0
PHASIBEAM10F000118	0	0	0	642	0	0	0	0	0	0	0	0	0	0	0	0	0	0	0	0	0	0	0	0	0	0	0
PHASIBEAM10F000119	0	0	0	0	0	0	0	0	0	0	0	0	0	0	0	0	0	0	0	0	0	0	0	0	0	0	0
PHASIBEAM10F000120	140	209	220	207	192	66	89	114	103	92	103	62	348	268	65	161	167	36	75	64	196	165	140	74	111	63	264
PHASIBEAM10F000121	0	0	0	0	0	0	0	0	0	0	0	0	0	0	0	0	0	0	0	0	0	0	0	0	0	0	0
PHASIBEAM10F000122	0	0	0	0	0	0	0	0	0	0	0	0	0	0	0	0	0	0	0	0	0	0	0	0	0	0	0
PHASIBEAM10F000123	96	68	1798	198	407	596	124	3362	205	2882	823	94	7638	108	143	105	2819	1116	82	289	7007	12525	60	2264	172	908	203
PHASIBEAM10F000124	76	241	280	120	274	72	143	172	132	92	103	76	272	330	82	209	136	24	168	135	218	100	208	94	125	77	387
PHASIBEAM10F000125	909	349	146	290	473	79	923	138	240	48	378	88	122	378	22	230	192	129	152	283	138	0	466	198	70	108	1095
PHASIBEAM10F000126	0	0	0	0	0	0	0	0	0	0	0	0	0	2	0	0	0	0	0	0	0	0	0	0	0	0	0
PHASIBEAM10F000127	0	339	0	0	9	0	0	10	0	0	0	0	0	2358	0	11	0	28	0	0	0	0	9	0	0	0	118
PHASIBEAM10F000128	264	255	50	382	258	65	128	64	202	38	215	168	230	202	170	148	194	107	96	154	45	110	133	300	85	124	317
PHASIBEAM10F000129	0	0	0	0	0	0	0	0	0	0	0	0	0	0	0	0	0	0	0	0	0	0	0	0	0	0	0
PHASIBEAM10F000130	0	0	0	0	0	0	0	0	0	0	0	0	0	0	0	0	0	0	0	0	0	0	0	0	0	0	0
PHASIBEAM10F000131	155	405	422	113	470	116	178	164	169	110	204	168	280	362	122	228	126	63	187	124	158	139	205	159	184	94	454
PHASIBEAM10F000132	237	137	436	44	622	116	81	56	214	102	345	96	153	212	435	323	255	107	15	42	177	108	183	24	239	410	514
PHASIBEAM10F000133	0	0	0	0	0	0	0	0	0	0	0	0	0	0	0	0	0	0	0	0	0	0	0	0	0	0	0
PHASIBEAM10F000134	207	0	4	342	0	0	0	2	109	2	0	8	29	14	7	30	50	0	136	17	27	60	0	89	10	0	0
PHASIBEAM10F000135	0	4757	0	0	0	0	65	4	5381	0	0	1276	0	4848	186	16571	0	0	0	0	0	0	142.387	0	313	0	4215.19
PHASIBEAM10F000136	0	0	0	0	0	0	11	0	0	0	0	0	0	0	0	0	0	0	0	0	0	0	0	0	0	0	0
PHASIBEAM10F000137	0	0	0	0	0	0	0	0	0	0	0	0	0	0	0	0	0	0	0	0	0	0	0	0	0	0	0
PHASIBEAM10F000138	52	148	114	19	170	32	60	82	118	46	68	48	140	130	41	102	69	16	33	63	123	0	108	42	69	15	210
PHASIBEAM10F000139	133	221	332	96	254	104	126	206	148	160	160	116	264	260	99	148	167	37	63	150	292	183	132	149	130	88	310
PHASIBEAM10F000140	574	576	680	474	616	217	540	512	438	638	492	316	929	622	320	450	682	186	392	320	662	824	322	365	316	441	713
PHASIBEAM10F000141	0	0	0	0	0	0	0	0	0	0	0	0	0	0	0	0	0	0	0	0	0	0	0	0	0	0	0
PHASIBEAM10F000142	0	0	2	0	0	0	0	0	0	0	0	0	0	0	0	0	0	0	0	0	0	0	0	0	0	0	0
PHASIBEAM10F000143	0	0	0	0	0	0	0	0	0	0	0	4	6	0	5	0	8	0	0	0	0	0	0	0	0	0	0
PHASIBEAM10F000144	0	0	0	0	0	0	0	0	0	0	0	0	0	0	0	0	0	0	0	0	0	0	0	0	0	0	0
PHASIBEAM10F000145	3116	31512	22774	4101	46412	1479	2425	3104	13231	286	10197	49430	39	20928	56150	10374	792	12737	276	1051	60	0	1313	1234	55383	32040	4819
PHASIBEAM10F000146	0	0	0	0	0	0	0	0	0	0	0	0	0	0	0	0	0	0	0	0	0	0	0	0	0	0	0
PHASIBEAM10F000147	0	0	0	0	0	0	0	0	0	0	0	0	0	0	0	0	0	0	0	0	0	0	0	0	0	0	0
PHASIBEAM10F000148	0	0	0	0	0	0	0	0	0	0	0	0	0	0	0	0	0	0	0	0	0	0	0	0	0	0	0
PHASIBEAM10F000149	926	1655	1436	698	1278	415	1048	706	1098	512	714	508	1070	1964	526	1350	939	268	723	539	1103	759	748	457	754	621	1647
PHASIBEAM10F000150	0	0	0	0	0	0	0	0	0	0	0	0	0	0	0	0	0	0	0	0	0	0	0	0	0	0	0
PHASIBEAM10F000151	14	18	66	17	14	30	13	44	9	36	12	16	204	50	12	0	67	0	0	8	130	328	0	81	0	18	0
PHASIBEAM10F000152	1740	576	1448	1653	1072	308	744	258	1692	228	1026	404	574	828	825	1108	704	103	176	473	391	364	326	370	826	675	966
PHASIBEAM10F000153	0	0	0	0	0	0	0	0	0	0	0	0	0	0	0	0	0	0	0	0	0	0	0	0	0	0	0
PHASIBEAM10F000154	102	967	194	65	59	807	638	2382	3716	962	1239	1198	30	1112	1952	4017	280	62	27	372	1178	248	414	93	1682	770	274
PHASIBEAM10F000155	615	47	46	1039	45	11	76	38	389	14	41	70	123	66	40	129	237	0	520	134	150	269	27	409	54	38	56
PHASIBEAM10F000156	0	117	8	0	0	32	0	72	14	6	184	12	59	414	19	53	371	42	11	12	149	0	0	126	44	141	25
PHASIBEAM10F000157	0	0	0	0	0	0	0	0	0	0	0	0	0	2	0	0	0	0	0	0	0	0	0	0	0	0	0
PHASIBEAM10F000158	0	23	50	101	99	17	35	32	0	8	20	0	241	40	14	22	16	0	0	68	51	232	167	512	14	0	69
PHASIBEAM10F000159	0	0	0	0	0	0	0	0	0	0	0	0	0	0	0	0	0	0	0	0	0	0	0	0	0	0	0
PHASIBEAM10F000160	14	0	0	49	0	0	92	12	34	8	140	0	39	2	35	0	225	0	0	51	34	0	0	107	0	79	0
PHASIBEAM10F000161	0	0	0	0	0	0	0	0	0	0	0	0	0	0	0	0	0	0	0	0	0	0	0	0	0	0	0
PHASIBEAM10F000162	0	0	0	0	0	0	0	0	13	8	30	0	48	0	0	0	39	0	0	0	0	0	0	16	0	0	0
PHASIBEAM10F000163	0	0	0	0	0	0	0	0	0	0	0	0	0	0	0	0	0	0	0	0	0	0	0	0	0	0	0
PHASIBEAM10F000164	32	0	16	25	8	0	0	14	8	4	0	4	20	8	0	20	0	0	7	0	0	0	0	7	0	8	0
PHASIBEAM10F000165	0	92	22	0	55	33	0	20	0	64	0	8	34	182	12	117	0	17	0	0	0	0	0	0	116	0	28
PHASIBEAM10F000166	0	0	2	0	10	10	0	18	15	10	0	0	12	34	0	7	7	0	0	0	0	0	8	0	0	0	21
PHASIBEAM10F000167	0	0	4	40	0	0	0	0	0	0	0	0	17	6	0	0	33	610	0	0	0	0	0	11	0	0	0
PHASIBEAM10F000168	0	264	0	0	0	0	26	2	0	0	0	0	0	58	0	0	5	0	0	0	0	0	0	0	0	0	0
PHASIBEAM10F000169	0	0	2	0	0	11	0	4	0	38	0	0	8	4	0	0	22	0	0	0	31	0	0	0	0	0	0
PHASIBEAM10F000170	9538	166	86	1969	142	107	247	22	2194	52	915	84	63	88	217	143	1493	5606	64	31	354	0	0	46	143	184	274
PHASIBEAM10F000171	135	2306	528	148	554	400	2906	562	1468	342	311	5030	1256	752	358	805	482	98	289	2869	415	191	141	90	271	178	711
PHASIBEAM10F000172	0	303	16	10	51	0	0	8	88	2	0	78	0	384	62	279	0	0	0	0	0	0	49	0	208	0	218
PHASIBEAM10F000173	0	0	0	0	0	0	0	0	0	0	0	0	0	0	0	0	0	0	0	0	0	0	0	0	0	0	0
PHASIBEAM10F000174	19	797	268	0	369	172	35	84	107	184	48	138	222	1276	59	533	13	141	0	0	29	0	52	26	251	35	209
PHASIBEAM10F000175	0	0	0	0	0	0	0	0	0	0	0	0	0	0	0	0	0	0	0	0	0	0	0	0	0	0	0
PHASIBEAM10F000176	0	0	0	0	0	0	0	0	0	0	0	0	0	0	0	0	0	0	0	0	0	0	0	0	0	0	0
PHASIBEAM10F000177	0	0	0	0	0	0	0	0	0	0	0	0	0	0	0	0	0	0	0	0	0	0	0	0	0	0	0
PHASIBEAM10F000178	0	0	0	13	0	0	161	0	99	0	13	0	0	42	0	0	0	0	0	0	0	0	0	0	0	0	0
PHASIBEAM10F000179	0	0	0	0	0	0	0	0	0	0	0	0	0	0	0	0	0	0	0	0	0	0	0	0	0	0	0
PHASIBEAM10F000180	0	0	0	0	0	0	0	0	0	0	0	0	0	0	0	0	0	0	0	0	0	0	0	0	0	0	0
PHASIBEAM10F000181	129	715	814	160	1119	91	51	246	339	62	106	914	73	1086	767	931	86	84	508	26	32	0	534	51	992	310	411
PHASIBEAM10F000182	10	67	42	0	37	11	21	28	16	12	24	14	35	98	33	78	17	0	10	10	50	0	29	0	38	0	66
PHASIBEAM10F000183	0	0	0	0	0	0	0	0	0	0	0	0	0	0	0	0	0	0	0	0	0	0	0	0	0	0	0
PHASIBEAM10F000184	48	194	148	0	438	97	0	40	24	118	52	34	61	498	13	197	9	64	0	0	31	0	0	0	92	14	54
PHASIBEAM10F000185	0	0	0	0	0	0	0	0	0	0	0	0	0	0	0	0	0	0	0	0	0	0	0	0	0	0	0
PHASIBEAM10F000186	0	0	0	0	0	0	0	0	0	0	0	0	0	0	0	0	0	0	0	0	0	0	0	0	0	0	0
PHASIBEAM10F000187	0	0	0	0	0	0	28	0	0	4	0	0	0	6	0	0	40	0	0	0	0	0	0	0	0	0	0
PHASIBEAM10F000188	52	40	1176	110	247	321	86	2122	124	1854	566	54	4869	68	112	69	1912	641	33	187	4149	8049	34.5881	1620	116	595	136.088
PHASIBEAM10F000189	0	0	0	0	0	0	0	0	0	0	0	0	0	0	0	0	0	0	0	0	0	0	0	0	0	0	0
PHASIBEAM10F000190	0	0	0	0	10	9	22	138	7	4	29	4	22	2	33	17	9	0	0	0	13	0	15	0	16	26	11
PHASIBEAM10F000191	64	67	148	24	107	30	26	168	43	80	123	40	58	98	24	54	40	0	0	78	68	0	100	49	48	35	135
PHASIBEAM10F000192	0	0	0	0	0	0	0	0	0	0	0	0	0	0	0	0	0	0	0	0	0	0	0	0	0	0	0
PHASIBEAM10F000193	0	0	0	0	0	0	0	0	0	0	0	0	0	0	0	0	0	0	0	0	0	0	0	0	0	0	0
PHASIBEAM10F000194	0	0	0	0	0	0	0	0	0	0	0	0	0	2	0	0	0	0	0	0	0	0	0	0	0	0	0
PHASIBEAM10F000195	0	0	0	0	0	0	0	0	0	0	0	0	21	6	0	0	0	20	0	0	0	0	8	16	0	0	40
PHASIBEAM10F000196	55	0	350	187	46	0	0	0	0	0	0	4	0	0	0	0	0	49	1645428	0	13	0	217	0	0	0	47
PHASIBEAM10F000197	0	0	0	0	0	0	0	0	0	0	0	0	0	0	0	0	0	0	0	0	0	0	0	0	0	0	0
PHASIBEAM10F000198	0	0	2	0	0	0	0	10	0	2	0	2	29	8	0	0	17	0	0	11	15	0	0	11	0	0	0
PHASIBEAM10F000199	0	0	0	0	0	0	0	0	0	0	0	0	0	0	0	0	10	0	0	0	0	0	0	0	0	0	0
PHASIBEAM10F000200	20	49	24	0	53	26	22	32	64	14	67	22	38	48	12	46	78	0	78	12	42	0	23	19	20	14	73
PHASIBEAM10F000201	0	0	0	0	0	0	0	0	0	0	0	2	0	0	0	0	0	0	0	0	0	0	0	0	0	0	0
PHASIBEAM10F000202	0	0	0	0	0	0	0	0	0	0	0	0	0	0	0	0	0	0	0	0	0	0	0	0	0	0	0
PHASIBEAM10F000203	0	0	0	0	0	0	29	2	0	6	0	4	0	2	0	0	0	0	0	61	0	0	0	0	0	0	0
PHASIBEAM10F000204	0	0	0	0	80	0	0	0	0	0	0	0	0	0	0	0	0	0	25	0	0	0	0	0	0	0	19
PHASIBEAM10F000205	0	0	0	0	0	0	0	0	0	0	0	0	0	0	0	0	0	0	0	0	0	0	0	0	0	0	0
PHASIBEAM10F000206	0	0	0	0	0	0	0	0	0	0	0	0	0	0	0	0	0	0	0	0	0	0	0	0	0	0	0
PHASIBEAM10F000207	0	0	26	0	0	0	0	10	0	0	0	0	7	4	0	0	0	0	0	0	0	0	0	0	0	0	0
PHASIBEAM10F000208	9	67	0	0	0	0	0	0	0	0	0	4	0	92	0	0	0	0	0	0	0	0	0	0	0	0	34
PHASIBEAM10F000209	0	24	12	0	0	29	0	50	0	14	0	8	4	32	8	55	0	0	0	15	0	0	0	0	9	0	0
PHASIBEAM10F000210	0	0	0	0	0	0	24	0	16	0	0	0	0	16	0	0	0	0	0	0	0	0	0	0	0	0	0
PHASIBEAM10F000211	0	0	0	0	0	0	0	0	0	0	0	0	0	0	0	0	0	0	0	0	0	0	0	0	0	0	0
PHASIBEAM10F000212	0	0	0	0	0	0	0	0	0	0	0	0	0	0	0	0	0	0	0	0	0	0	0	0	0	0	0
PHASIBEAM10F000213	0	0	0	0	0	0	0	0	0	0	0	0	0	0	0	0	0	0	0	0	0	0	0	0	0	0	0
PHASIBEAM10F000214	0	0	0	0	0	0	0	0	11	0	0	44	0	4	25	13	0	0	0	0	0	0	0	0	68	0	0
PHASIBEAM10F000215	0	0	0	0	0	0	0	0	0	0	0	0	0	0	0	0	0	0	0	0	0	0	0	0	0	0	0
PHASIBEAM10F000216	0	0	0	0	0	0	0	0	0	0	0	0	0	0	0	0	0	0	0	0	0	0	0	0	0	0	0
PHASIBEAM10F000217	17	73	6	0	17	12	31	74	20	138	23	10	99	132	11	75	20	0	0	37	39	0	8	15	19	22	29
PHASIBEAM10F000218	38	2616	242	206	253	44	203	52	616	16	179	1208	0	2792	1881	2186	20	48	8	108	0	0	763	58	2239	96	1812
PHASIBEAM10F000219	900	1846	476	127	194	2333	1561	4050	6372	2700	4381	2296	39	2730	7583	12308	210	938	71	1360	623	158	896	247	2778	2203	535
PHASIBEAM10F000220	81	0	466	303	64	0	0	0	0	0	0	0	0	0	0	0	0	68	1922086	10	27	0	244	0	0	0	55
PHASIBEAM10F000221	0	0	0	0	0	0	0	0	0	0	0	0	0	0	0	0	0	0	0	0	0	0	0	0	0	0	0
PHASIBEAM10F000222	0	25	28	0	7	0	20	36	18	4	18	8	8	28	18	0	28	0	0	0	46	0	0	11	10	0	36
PHASIBEAM10F000223	0	0	0	0	0	0	0	0	0	0	0	0	0	0	0	0	0	0	0	0	0	0	0	0	0	0	0
PHASIBEAM10F000224	0	0	0	0	0	0	0	0	0	0	0	0	0	0	0	0	0	0	0	0	0	0	0	0	0	0	0
PHASIBEAM10F000225	0	0	0	0	0	0	0	0	0	0	0	0	0	0	0	0	0	0	0	0	0	0	0	0	0	0	0
PHASIBEAM10F000226	0	0	0	0	0	0	88	0	0	0	0	0	22	0	0	0	15	0	0	0	27	0	0	17	0	0	0
PHASIBEAM10F000227	0	0	0	0	0	0	0	0	0	0	0	0	0	0	0	0	0	0	0	0	0	0	0	0	0	0	0
PHASIBEAM10F000228	496	1334	1024	471	1051	310	613	650	618	258	474	552	982	1678	569	1474	488	199	428	463	510	372	765	343	964	349	1194
PHASIBEAM10F000229	0	0	0	0	0	0	0	0	0	0	0	0	0	0	0	0	0	0	0	0	0	0	0	0	0	0	0
PHASIBEAM10F000230	0	0	0	0	0	0	0	6	6	0	0	0	0	0	0	0	0	0	0	0	0	0	0	0	0	0	0
PHASIBEAM10F000231	16	0	0	0	0	9	21	0	15	4	0	0	118	0	0	0	71	0	0	0	57	112	0	0	0	0	0
PHASIBEAM10F000232	0	0	0	0	0	0	0	0	0	0	0	0	0	0	0	0	0	0	0	0	0	0	0	0	0	0	0
PHASIBEAM10F000233	0	0	4	0	0	0	0	2	22	0	0	0	0	12	0	17	0	0	0	0	9	0	7	0	0	0	8
PHASIBEAM10F000234	0	0	0	0	0	0	0	0	0	0	0	0	8	0	0	0	8	0	0	0	0	0	0	22	0	0	0
PHASIBEAM10F000235	0	0	0	0	0	0	0	0	0	24	0	0	16	2	0	0	0	0	14	0	0	0	0	13	0	0	0
PHASIBEAM10F000236	0	0	0	0	0	0	0	0	0	2	0	4	0	0	0	0	0	0	0	0	0	0	0	0	0	0	0
PHASIBEAM10F000237	0	0	6	0	8	0	0	8	0	2	0	0	0	48	0	11	0	0	17	0	0	0	6	0	0	0	25
PHASIBEAM10F000238	0	0	0	0	0	0	0	0	0	0	0	0	0	0	0	0	0	0	0	0	0	0	0	0	0	0	0
PHASIBEAM10F000239	329	61	22	93	59	19	88	44	292	8	144	104	70	72	164	85	63	18	24	95	30	0	34	55	60	59	78
PHASIBEAM10F000240	0	0	0	0	0	0	0	0	0	0	0	0	0	0	0	0	0	0	0	0	0	0	6	0	0	0	0
PHASIBEAM10F000241	15	0	0	6	0	0	35	8	11	4	36	8	10	2	19	10	43	32	0	0	0	0	14	24	20	0	0
PHASIBEAM10F000242	0	0	0	0	0	0	0	0	0	0	0	0	0	0	0	0	0	0	0	0	0	0	0	0	0	0	0
PHASIBEAM10F000243	0	0	0	0	0	0	0	0	0	0	0	0	0	0	0	0	0	0	0	0	0	0	0	0	0	0	0
PHASIBEAM10F000244	149	71	136	36	71	49	133	20	314	158	173	20	422	128	11	111	1089	1011	41	35	74	330	47	46	43	0	183
PHASIBEAM10F000245	0	0	0	0	0	0	0	0	0	0	0	0	0	0	0	0	0	0	0	0	0	0	0	0	0	0	0
PHASIBEAM10F000246	0	0	0	0	0	0	0	0	0	0	0	0	0	0	0	0	0	0	0	0	0	0	0	0	0	0	0
PHASIBEAM10F000247	29	149	48	22	66	44	85	122	63	60	32	60	73	314	78	143	76	0	14	29	141	0	65	28	108	37	178
PHASIBEAM10F000248	0	122	0	0	0	13	0	138	0	0	0	10	0	138	0	64	0	19	0	0	0	0	0	0	25	10	31
PHASIBEAM10F000249	0	0	0	0	0	0	0	0	0	0	0	0	0	0	0	0	0	0	0	0	0	0	0	0	0	0	0
PHASIBEAM10F000250	61	49	80	20	75	23	26	28	61	36	55	12	50	48	18	28	28	0	26	13	35	0	34	32	21	17	62
PHASIBEAM10F000251	0	0	0	0	0	0	0	0	0	0	0	0	0	0	0	0	0	0	0	0	0	0	0	0	0	0	0
PHASIBEAM10F000252	677	2050	1372	865	1481	432	730	878	815	654	748	866	1807	1934	755	1372	966	465	696	763	942	796	973	817	1205	611	2013
PHASIBEAM10F000253	0	0	0	0	0	0	0	0	0	0	0	0	0	0	0	0	0	0	0	0	0	0	0	0	0	0	0
PHASIBEAM10F000254	369	42	262	1057	393	237	175	420	75	1110	536	20	8074	74	8	33	1255	83	0	75	3956	11077	10	3380	21	413	17
PHASIBEAM10F000255	8	55	220	210	299	121	39	530	18	212	193	50	109	28	84	77	89	26	0	26	56	0	32	94	79	566	24
PHASIBEAM10F000256	0	0	0	0	0	0	0	0	0	0	0	0	0	0	0	0	0	0	0	0	0	0	0	0	0	0	0
PHASIBEAM10F000257	0	0	0	0	0	0	0	0	0	0	0	0	0	0	0	0	0	0	0	0	0	0	0	0	0	0	0
PHASIBEAM10F000258	0	0	0	0	0	0	0	0	0	0	0	0	0	0	0	0	0	0	0	0	0	0	0	0	0	0	0
PHASIBEAM10F000259	0	0	0	0	0	0	0	0	0	0	0	0	0	0	0	0	0	0	0	0	0	0	0	0	0	0	0
PHASIBEAM10F000260	0	0	0	0	0	0	0	0	0	0	0	0	0	0	0	0	0	0	0	0	0	0	0	0	0	0	0
PHASIBEAM10F000261	0	0	0	0	0	0	0	0	0	0	0	0	0	0	0	0	0	0	0	0	0	0	0	0	0	0	0
PHASIBEAM10F000262	201	457	126	30	42	473	486	818	2600	742	1378	884	15	646	1959	3559	74	187	13	400	257	0	327	65	642	614	164
PHASIBEAM10F000263	24	0	0	12	0	0	35	0	8	4	56	0	180	0	0	0	53	0	0	0	96	499	0	57	0	0	0
PHASIBEAM10F000264	0	0	0	0	0	0	0	0	0	0	14	0	0	0	0	0	0	0	0	0	0	0	0	0	0	0	0
PHASIBEAM10F000265	0	0	0	0	0	0	0	0	0	0	0	0	0	0	0	0	0	0	0	0	0	0	0	0	0	0	0
PHASIBEAM10F000266	0	0	0	0	0	0	0	0	0	0	0	0	0	0	0	0	0	0	0	0	0	0	0	0	0	0	0
PHASIBEAM10F000267	37	72	8	24	19	12	59	52	51	16	42	24	51	92	56	35	33	0	17	22	38	0	31	24	28	25	12
PHASIBEAM10F000268	0	0	0	0	0	0	0	0	0	0	0	0	0	0	0	0	0	0	0	0	0	0	0	0	0	0	0
PHASIBEAM10F000269	0	0	0	0	0	0	0	0	0	0	0	0	0	0	0	0	0	50	0	0	0	0	0	0	0	0	0
PHASIBEAM10F000270	0	0	0	0	0	0	0	0	0	0	0	0	0	0	0	0	0	0	0	0	0	0	0	0	0	0	0
PHASIBEAM10F000271	0	0	4	0	12	8	26	4	15	8	24	0	21	18	0	0	0	0	0	0	22	0	9	0	0	16	10
PHASIBEAM10F000272	0	71	34	0	19	102	0	18	11	128	0	6	83	84	0	42	15	0	0	0	53	0	0	0	0	0	21
PHASIBEAM10F000273	8	0	4	0	0	0	0	2	26	10	0	2	26	6	0	8	47	50	0	0	0	0	0	0	0	0	11
PHASIBEAM10F000274	1519	2124	5668	165	4987	444	147	550	99	202	2265	254	18	1886	275	729	691	952	562	201	535	0	284	41	686	2492	940
PHASIBEAM10F000275	0	0	0	0	0	0	0	0	0	0	0	0	0	0	0	0	0	0	0	0	0	0	0	0	0	0	0
PHASIBEAM10F000276	0	0	0	0	0	0	0	0	0	0	0	0	0	0	0	0	0	0	0	0	0	0	0	0	0	0	0
PHASIBEAM10F000277	0	0	0	0	0	0	0	0	5	0	0	0	6	4	0	0	13	0	0	0	0	0	0	0	0	0	0
PHASIBEAM10F000278	0	0	0	0	0	0	0	0	0	0	0	0	0	0	0	0	0	0	0	0	0	0	0	0	0	0	0
PHASIBEAM10F000279	0	0	0	0	0	0	0	0	0	0	0	0	0	0	0	0	0	0	0	0	0	0	11	0	0	0	260
PHASIBEAM10F000280	0	0	0	0	0	0	0	0	0	0	0	0	0	0	0	0	0	0	0	0	0	0	0	0	0	0	0
PHASIBEAM10F000281	0	0	0	0	0	0	0	0	0	0	0	0	0	0	0	0	0	0	0	0	0	0	0	0	0	0	0
PHASIBEAM10F000282	0	0	0	0	0	0	0	0	0	0	0	0	0	0	0	0	0	0	0	0	0	0	0	0	0	0	0
PHASIBEAM10F000283	35	51	904	101	139	278	37	1592	97	1426	348	46	3611	48	65	52	1330	648	28	164	3396	5904	13	959	85	548	86
PHASIBEAM10F000284	8	0	90	23	49	16	16	104	27	140	89	6	589	2	9	0	210	36	29	15	360	909	13	131	0	20	21
PHASIBEAM10F000285	0	0	14	0	12	33	0	4	0	12	0	2	17	12	0	5	8	0	0	0	26	0	0	0	0	0	0
PHASIBEAM10F000286	0	0	0	0	29	0	0	0	0	0	0	0	0	0	0	0	0	0	0	0	0	0	32	0	0	0	36
PHASIBEAM10F000287	0	0	0	0	0	0	0	0	0	0	0	0	0	0	0	0	0	0	0	0	0	0	0	0	0	0	0
PHASIBEAM10F000288	0	0	0	0	0	0	0	0	0	0	0	0	0	0	0	0	0	0	0	0	0	0	0	0	0	0	0
PHASIBEAM10F000289	0	257	1298	0	1903	6	0	8	0	0	0	8	13	10	0	0	0	76	335	0	0	0	2744	0	0	0	6119
PHASIBEAM10F000290	0	0	0	0	0	0	0	0	0	0	0	0	0	0	0	0	0	0	0	0	0	0	0	0	0	0	0
PHASIBEAM10F000291	0	0	0	0	0	0	0	0	0	0	0	0	0	0	0	0	0	0	0	0	0	0	0	0	0	0	0
PHASIBEAM10F000292	0	0	0	0	0	0	0	0	0	0	0	0	0	0	0	0	0	0	0	0	0	0	0	0	0	0	0
PHASIBEAM10F000293	0	0	0	0	0	0	0	0	0	0	0	0	0	0	0	0	0	0	0	0	0	0	0	0	0	0	0
PHASIBEAM10F000294	70	86	106	37	86	35	106	92	112	36	72	44	91	146	75	118	69	0	26	30	117	0	64	39	65	46	103
PHASIBEAM10F000295	0	0	0	0	0	0	0	0	0	0	0	0	0	0	0	0	0	0	0	0	0	0	0	0	0	0	0
PHASIBEAM10F000296	0	0	0	0	0	0	0	0	0	0	0	0	0	0	0	0	0	0	0	0	0	0	0	0	0	0	0
PHASIBEAM10F000297	0	0	0	0	0	0	0	0	0	0	0	0	0	0	0	0	0	0	0	0	0	0	0	0	0	0	0
PHASIBEAM10F000298	0	0	0	0	0	0	0	0	0	0	0	0	0	0	0	0	0	0	0	0	0	0	0	0	0	0	0
PHASIBEAM10F000299	17	211	106	124	127	35	265	34	68	64	53	170	270	274	67	233	76	21	0	506	221	326	90	201	102	0	158
PHASIBEAM10F000300	0	0	0	0	0	0	0	0	0	0	0	0	0	0	0	0	0	0	0	0	0	0	0	0	0	0	0
PHASIBEAM10F000301	0	0	0	0	0	0	0	0	0	0	0	0	0	0	0	0	0	0	0	0	0	0	0	0	0	0	0
PHASIBEAM10F000302	0	92	36	0	18	0	0	6	0	0	0	14	0	122	0	58	0	0	0	0	0	0	7	0	0	0	69
PHASIBEAM10F000303	0	0	0	0	0	0	0	0	0	0	0	0	0	0	0	0	0	0	0	0	0	0	0	0	0	0	0
PHASIBEAM10F000304	0	0	0	0	0	0	0	0	0	0	0	0	0	0	0	0	0	0	0	0	0	0	0	0	0	0	0
PHASIBEAM10F000305	0	0	0	0	0	0	0	0	0	0	0	0	0	0	0	0	0	0	0	0	0	0	0	0	0	0	0
PHASIBEAM10F000306	0	0	0	0	0	0	0	0	0	0	0	0	0	0	0	0	0	0	0	0	0	0	0	0	0	0	0
PHASIBEAM10F000307	0	0	0	0	0	0	0	0	0	0	0	0	0	0	0	0	0	0	0	0	0	0	0	0	0	0	0
PHASIBEAM10F000308	0	0	0	0	0	0	0	0	0	0	0	0	0	0	0	0	0	0	0	0	0	0	0	0	0	0	0
PHASIBEAM10F000309	0	22	0	13	0	0	60	2	22	2	0	2	15	20	0	0	4	0	0	0	0	0	0	0	0	0	0
PHASIBEAM10F000310	0	80	0	0	0	0	0	2	0	0	0	26	0	160	15	27	0	0	0	0	0	0	0	0	19	0	0
PHASIBEAM10F000311	0	0	0	0	0	0	0	0	0	0	0	0	0	0	0	0	0	0	0	0	0	0	0	0	0	0	0
PHASIBEAM10F000312	0	0	0	0	0	0	0	0	0	0	0	0	0	0	0	0	0	0	0	0	0	0	0	0	0	0	0
PHASIBEAM10F000313	0	0	0	0	0	0	0	0	0	0	0	0	0	0	0	0	0	0	0	0	0	0	0	0	0	0	0
PHASIBEAM10F000314	0	0	0	0	0	0	0	0	0	0	0	0	0	0	0	0	0	0	0	0	0	0	0	0	0	0	0
PHASIBEAM10F000315	0	0	0	0	0	0	0	0	0	0	0	0	0	0	0	0	0	0	0	0	0	0	0	0	0	0	0
PHASIBEAM10F000316	27	0	2	0	0	0	0	62	0	8	15	0	31	32	0	0	8	0	12	0	64	0	23	0	13	0	0
PHASIBEAM10F000317	0	0	0	0	0	0	0	2	0	0	0	2	0	0	0	0	0	0	0	0	0	0	0	0	0	0	0
PHASIBEAM10F000318	0	0	0	0	0	0	0	0	0	0	0	0	0	0	0	0	0	0	0	0	0	0	0	0	0	0	0
PHASIBEAM10F000319	0	0	0	0	0	0	0	0	0	0	0	0	0	0	0	0	0	0	0	0	0	0	0	0	0	0	0
PHASIBEAM10F000320	0	0	0	0	0	0	0	0	0	0	0	0	0	0	0	0	0	0	0	0	0	0	0	0	0	0	0
PHASIBEAM10F000321	0	0	0	0	0	0	0	0	0	0	0	0	0	0	0	0	0	0	0	0	0	0	0	0	0	0	0
PHASIBEAM10F000322	0	0	0	0	0	0	0	0	0	0	0	0	0	0	0	0	0	0	0	0	0	0	0	0	0	0	0
PHASIBEAM10F000323	0	0	0	0	0	0	0	0	0	0	0	0	0	0	0	0	0	0	0	0	0	0	0	0	0	0	0
PHASIBEAM10F000324	0	0	0	0	0	0	0	0	0	0	0	0	0	0	0	0	0	0	0	0	0	0	0	0	0	0	0
PHASIBEAM10F000325	50	869	82	42	14	656	449	1402	2180	1010	464	482	23	1204	665	1499	249	20	10	454	1112	189	188	179	489	315	138
PHASIBEAM10F000326	0	0	0	0	0	0	0	0	0	0	0	0	0	0	0	0	0	0	0	0	0	0	0	0	0	0	0
PHASIBEAM10F000327	0	0	0	0	0	0	0	0	0	0	0	0	0	0	0	0	0	0	0	0	0	0	0	0	0	0	0
PHASIBEAM10F000328	19	0	0	11	0	0	36	0	104	4	25	6	88	0	22	0	9	0	0	38	30	198	0	0	13	0	0
PHASIBEAM10F000329	0	0	0	0	0	0	0	0	0	0	0	0	0	0	0	0	0	0	0	0	0	0	0	0	0	0	0
PHASIBEAM10F000330	0	0	10	0	8	22	0	8	0	12	15	6	0	20	21	47	30	0	0	0	12	0	5	0	0	0	20
PHASIBEAM10F000331	0	0	0	0	0	0	0	0	0	0	0	0	0	0	0	0	0	0	0	0	0	0	0	0	0	0	0
PHASIBEAM10F000332	0	0	0	0	0	0	0	0	0	0	0	0	0	0	0	0	0	0	0	0	0	0	0	0	0	0	0
PHASIBEAM10F000333	0	0	0	0	0	0	0	0	0	0	0	0	0	0	0	0	0	0	0	0	0	0	0	0	0	0	0
PHASIBEAM10F000334	37	61	36	22	39	16	39	30	40	8	28	8	62	80	14	36	25	0	13	8	51	0	22	9	13	16	60
PHASIBEAM10F000335	0	0	0	0	0	0	0	0	0	0	0	0	0	0	0	0	0	0	0	0	0	0	0	0	0	0	0
PHASIBEAM10F000336	0	0	0	0	0	0	0	0	0	0	0	0	0	0	0	0	0	0	0	0	0	0	0	0	0	0	0
PHASIBEAM10F000337	0	0	0	0	0	0	0	0	0	0	0	0	0	0	0	0	0	0	0	0	0	0	0	0	0	0	0
PHASIBEAM10F000338	0	0	0	0	0	0	0	0	0	0	0	0	0	0	0	0	0	0	0	0	0	0	0	0	0	0	0
PHASIBEAM10F000339	0	0	0	0	0	0	0	0	0	0	0	0	0	0	0	0	0	0	0	0	0	0	0	0	0	0	0
PHASIBEAM10F000340	0	0	0	0	0	0	0	0	0	0	0	0	0	0	0	0	0	0	0	0	0	0	0	0	0	0	0
PHASIBEAM10F000341	0	0	0	0	0	0	0	0	0	0	0	0	0	0	0	0	0	0	0	0	0	0	0	0	0	0	0
PHASIBEAM10F000342	14	391	478	46	465	99	77	324	115	192	70	190	241	512	270	423	44	79	56	120	178	93	319	56	332	114	610
PHASIBEAM10F000343	0	0	0	0	0	0	0	0	0	0	0	0	0	0	0	0	0	0	0	0	0	0	0	0	0	0	0
PHASIBEAM10F000344	1023097	2993597	393600	1251126	313039	3504841	1485054	4553202	542350	6498434	2094823	352398	511539	1736350	358832	1678604	1395232	1820585	281299	1841108	1550755	1148912	315946	2061197	155933	3780095	340903
PHASIBEAM10F000345	0	0	0	0	0	0	0	0	0	24	14	2	763	4	9	0	181	0	0	10	212	412	0	105	0	11	0
PHASIBEAM10F000346	0	0	0	0	0	0	0	0	0	0	0	0	0	0	0	0	0	0	0	0	0	0	0	0	0	0	0
PHASIBEAM10F000347	0	0	0	0	0	0	0	40	0	20	20	0	12	2	0	0	17	0	0	0	0	0	0	0	0	63	0
PHASIBEAM10F000348	0	0	0	0	0	0	0	0	0	0	0	0	0	0	0	0	0	0	0	0	0	0	0	0	0	0	0
PHASIBEAM10F000349	0	0	0	0	0	0	0	0	0	0	0	0	0	0	0	0	0	0	0	0	0	0	0	0	0	0	0
PHASIBEAM10F000350	0	0	0	0	0	0	0	0	0	0	0	0	0	0	0	0	0	0	0	0	0	0	0	0	0	0	0
PHASIBEAM10F000351	0	0	0	0	0	0	0	0	0	0	0	0	0	0	0	0	0	0	0	0	0	0	0	0	0	0	0
PHASIBEAM10F000352	0	0	0	0	0	0	0	0	0	0	0	0	0	0	0	0	0	0	0	0	0	0	0	0	0	0	0
PHASIBEAM10F000353	17	140	464	9	1173	36	32	10	27	26	145	34	0	220	284	155	15	51	0	11	27	0	267	53	421	277	370
PHASIBEAM10F000354	394	993	532	338	626	173	548	396	448	366	247	286	881	1052	78	436	295	85	409	271	794	352	468	291	323	134	1112
PHASIBEAM10F000355	0	0	0	0	0	0	0	0	0	0	0	0	0	0	0	0	0	0	0	0	0	0	0	0	0	0	0
PHASIBEAM10F000356	0	0	0	0	0	0	0	0	0	0	0	0	0	0	0	0	0	0	0	0	0	0	0	0	0	0	0
PHASIBEAM10F000357	49	86	2	24	7	57	394	138	49	354	103	218	171	58	9	9	111	0	55	578	164	63	0	0	38	30	0
PHASIBEAM10F000358	43	218	8	27	8	0	13	4	11	4	0	4	8	192	0	11	8	0	0	0	9	0	17	0	14	0	63
PHASIBEAM10F000359	113382	343	2598	16888	1984	1024	24977	410	3321	9058	41415	234	71701	340	224	366	15093	277	66	1053	41165	275472	20	18386	346	1779	465
PHASIBEAM10F000360	0	0	4	0	0	0	0	0	20	0	0	0	0	2	9	0	0	0	0	0	0	0	0	0	0	0	0
PHASIBEAM10F000361	0	0	0	0	0	0	0	0	0	0	0	0	0	0	0	0	0	0	0	0	0	0	0	0	0	0	0
PHASIBEAM10F000362	0	0	853.179	0	1217.67	0	0	16	0	0	0	0	9.19416	0	0	0	0	25.3239	99.2274	0	0	0	1958.55	0	0	0	2217.66
PHASIBEAM10F000363	0	0	36.821	0	329.328	0	0	0	0	0	0	0	0	0	0	0	0	0	34.7724	0	0	0	163.975	0	0	0	262.913
PHASIBEAM10F000364	0	0	20	0	0	247	0	1168	0	42	248	6	610	36	0	42	213	0	0	0	288	0	0	0	0	12494	0
PHASIBEAM10F000365	610	977	82	261	94	450	305	1178	217	666	554	128	317	524	43	389	3004	716	517	977	363	627	50	402	21	173	115
PHASIBEAM10F000366	0	0	0	0	228	0	0	0	0	0	0	0	0	0	0	0	0	0	239	0	0	0	35	0	0	0	43
PHASIBEAM10F000367	0	0	0	0	0	0	0	0	0	0	0	0	0	0	0	0	0	0	0	0	0	0	0	0	0	0	0
PHASIBEAM10F000368	14	29	14	0	0	17	27	16	19	4	20	4	6	16	19	28	69	0	0	0	0	0	6	6	14	0	23
PHASIBEAM10F000369	0	0	0	0	0	0	0	0	0	0	0	0	0	0	0	0	0	0	0	0	0	0	0	0	0	0	0
PHASIBEAM10F000370	0	0	0	0	0	0	0	0	0	0	0	0	0	0	0	0	0	0	0	0	0	0	0	0	0	0	0
PHASIBEAM10F000371	0	0	0	0	0	0	0	0	0	0	0	0	0	0	0	0	0	0	0	0	0	0	0	0	0	0	0
PHASIBEAM10F000372	0	0	0	0	0	0	0	0	0	0	0	0	0	0	0	0	0	0	0	0	0	0	0	0	0	0	0
PHASIBEAM10F000373	180	180	176	169	159	58	91	120	152	46	128	106	182	202	181	198	154	86	71	114	112	92	87	100	172	110	236
PHASIBEAM10F000374	0	0	0	0	0	0	0	0	0	0	0	0	0	0	0	0	0	0	0	0	0	0	0	0	0	0	0
PHASIBEAM10F000375	0	0	0	0	0	0	0	0	0	0	0	0	0	0	0	0	0	0	0	0	0	0	0	0	0	0	0
PHASIBEAM10F000376	103	281	260	84	272	79	89	168	249	42	111	102	307	378	143	293	146	44	89	135	134	129	190	112	178	68	344
PHASIBEAM10F000377	0	0	0	0	0	0	0	0	0	0	0	0	0	0	0	0	0	0	0	0	0	0	0	0	0	0	0
PHASIBEAM10F000378	29	0	0	1983	11	0	0	14	0	2	0	2	373	0	0	0	1560	0	0	0	0	774	12	8513	0	32	0
PHASIBEAM10F000379	0	0	2	0	0	0	0	0	0	0	0	0	0	6	0	0	0	0	0	0	0	0	0	0	0	0	0
PHASIBEAM10F000380	35	120	12	56	10	93	43	102	72	72	206	14	28	96	10	67	62	65	34	132	51	142	7	155	0	146	22
PHASIBEAM10F000381	0	0	0	0	0	0	0	0	0	0	0	0	0	0	0	0	0	0	0	0	0	0	0	0	0	0	0
PHASIBEAM10F000382	0	0	0	0	0	0	0	0	0	0	0	0	0	0	0	0	0	0	0	0	0	0	0	0	0	0	0
PHASIBEAM10F000383	0	0	0	0	0	0	0	0	0	0	0	0	0	0	0	0	0	0	0	0	0	0	0	0	0	0	0
PHASIBEAM10F000384	0	0	0	0	0	0	0	0	0	0	0	0	0	0	0	0	0	0	0	0	0	0	0	0	0	0	0
PHASIBEAM10F000385	0	0	0	0	0	0	0	0	0	0	0	0	0	0	0	0	0	0	0	0	0	0	0	0	0	0	0
PHASIBEAM10F000386	0	0	0	0	0	0	0	0	0	0	0	0	0	0	0	0	0	0	0	0	0	0	0	0	0	0	0
PHASIBEAM10F000387	22	0	232	85	36	0	0	0	0	0	0	0	0	0	0	0	0	24	1144165	0	0	0	142	0	0	0	44
PHASIBEAM10F000388	0	0	28	0	10	0	0	0	0	0	0	0	0	2	0	0	0	0	0	0	0	0	8	0	0	0	0
PHASIBEAM10F000389	0	0	0	0	0	0	0	0	0	0	0	0	0	0	0	0	0	0	0	0	0	0	0	0	0	0	0
PHASIBEAM10F000390	0	0	0	0	0	0	0	0	0	0	0	0	0	0	0	0	0	0	0	0	0	0	0	0	0	0	0
PHASIBEAM10F000391	0	0	0	0	0	0	0	0	0	0	0	0	0	0	0	0	0	0	0	0	0	0	0	0	0	0	0
PHASIBEAM10F000392	0	0	0	0	0	0	0	0	0	0	0	0	0	0	0	0	0	0	0	0	0	0	0	0	0	0	0
PHASIBEAM10F000393	0	0	0	0	0	0	0	2	0	0	0	0	0	0	0	0	0	0	0	0	0	0	0	0	0	0	0
PHASIBEAM10F000394	108	810	136	165	62	655	667	1644	2828	1256	1129	506	49	914	885	1862	531	66	21	1005	1393	499	304	651	585	793	241
PHASIBEAM10F000395	12	77	54	21	52	10	39	38	50	20	32	8	57	100	6	31	27	0	19	46	29	0	23	56	35	0	66
PHASIBEAM10F000396	0	0	0	0	0	0	0	0	0	0	0	0	0	0	0	0	0	0	0	0	0	0	0	0	0	0	0
PHASIBEAM10F000397	6952	0	0	170	0	0	1066	0	3580	0	1030	0	0	0	0	0	128	0	4057	0	0	0	0	0	0	22	0
PHASIBEAM10F000398	0	0	0	0	0	0	0	0	0	0	0	0	0	0	0	0	0	0	0	0	0	0	0	0	0	0	0
PHASIBEAM10F000399	0	0	0	0	0	0	0	0	0	0	0	0	0	0	0	0	0	0	0	0	0	0	0	0	0	0	0
PHASIBEAM10F000400	0	0	0	0	0	0	0	0	0	0	0	0	0	0	0	0	0	0	0	0	0	0	0	0	0	0	0
PHASIBEAM10F000401	0	45	0	215	0	0	0	0	8	0	0	0	0	18	0	0	0	0	94	0	0	0	0	0	0	0	0
PHASIBEAM10F000402	0	0	0	0	0	0	0	0	0	0	0	0	0	0	0	0	0	0	0	0	0	0	0	0	0	0	0
PHASIBEAM10F000403	0	0	0	0	0	0	0	0	0	0	0	0	0	0	0	0	0	0	0	0	0	0	0	0	0	0	0
PHASIBEAM10F000404	0	0	0	0	0	0	0	0	0	0	0	0	0	0	0	0	0	0	0	0	0	0	0	0	0	0	0
PHASIBEAM10F000405	0	0	0	0	0	0	0	0	0	0	0	0	0	0	0	0	0	13	0	0	0	0	0	0	0	0	0
PHASIBEAM10F000406	0	0	0	0	0	0	0	0	0	0	0	0	0	0	0	0	0	0	0	0	0	0	0	0	0	0	0
PHASIBEAM10F000407	0	0	0	0	0	0	0	0	22	0	62	0	0	0	0	0	19	0	0	0	0	0	0	0	0	0	0
PHASIBEAM10F000408	8	0	0	0	0	0	12	0	0	22	0	0	2121	0	0	0	124	0	0	0	462	2584	0	0	0	12	0
PHASIBEAM10F000409	0	0	0	0	0	0	0	0	0	0	0	0	0	0	0	0	0	0	0	0	0	0	0	0	0	0	0
PHASIBEAM10F000410	0	0	0	0	0	0	0	0	0	0	0	0	0	0	0	0	0	0	0	0	0	0	0	0	0	0	0
PHASIBEAM10F000411	0	0	0	0	0	0	0	0	0	0	0	0	0	0	0	0	0	0	0	0	0	0	0	0	0	0	0
PHASIBEAM10F000412	0	0	0	0	0	0	0	0	0	0	0	0	0	0	0	0	0	0	0	0	0	0	0	0	0	0	0
PHASIBEAM10F000413	84	476	444	52	458	130	274	404	416	152	341	172	472	656	148	375	368	35	156	249	270	152	385	148	234	92	633
PHASIBEAM10F000414	0	0	0	0	0	0	0	0	0	0	0	0	0	0	0	0	0	0	0	0	0	0	0	0	0	0	0
PHASIBEAM10F000415	0	0	0	0	0	0	0	0	0	0	0	0	0	0	0	0	0	0	0	0	0	0	0	0	0	0	0
PHASIBEAM10F000416	0	0	0	0	0	0	0	0	0	0	0	0	0	0	0	0	0	0	0	0	0	0	0	0	0	0	0
PHASIBEAM10F000417	0	0	0	0	0	0	0	0	0	0	0	0	0	0	0	0	0	0	0	0	0	0	0	0	0	0	0
PHASIBEAM10F000418	0	0	0	0	0	0	0	0	0	0	0	0	0	0	0	0	0	0	0	0	0	0	0	0	0	0	0
PHASIBEAM10F000419	0	0	0	0	0	11	0	92	0	62	30	0	23	0	0	0	22	0	0	0	0	0	0	0	0	209	0
PHASIBEAM10F000420	6613	4230	164	12403	913	4449	2290	25348	5075	704	10511	6388	5003	13944	2267	2626	15981	8696	481	5903	9252	57889	162	24367	381	53871	640
PHASIBEAM10F000421	0	0	0	0	0	0	0	0	0	0	0	0	0	2	0	0	0	0	0	0	0	0	0	0	0	0	0
PHASIBEAM10F000422	0	0	0	0	0	0	0	0	0	0	0	0	0	0	0	0	0	0	0	0	0	0	0	0	0	0	0
PHASIBEAM10F000423	0	0	4	12	13	11	0	4	14	2	42	4	7	0	21	9	0	0	0	0	0	0	0	15	9	0	8
PHASIBEAM10F000424	0	0	0	0	0	0	0	0	0	0	0	0	0	0	0	0	0	0	0	0	0	0	0	0	0	0	0
PHASIBEAM10F000425	2077	0	0	1228	0	0	112	18	23	0	54	26	0	0	6	0	0	0	0	440	0	0	0	89	8	0	0
PHASIBEAM10F000426	0	0	0	0	0	0	0	0	10	0	0	0	0	0	0	0	0	0	0	0	0	0	0	0	0	0	0
PHASIBEAM10F000427	0	0	0	0	0	0	0	0	0	0	0	0	0	0	0	0	0	0	0	0	0	0	0	0	0	0	0
PHASIBEAM10F000428	0	0	0	0	0	0	0	0	0	0	0	0	0	0	0	0	0	0	0	0	0	0	0	0	0	0	0
PHASIBEAM10F000429	0	0	0	0	0	0	0	0	0	0	0	0	0	0	0	0	0	0	0	0	0	0	0	0	0	0	0
PHASIBEAM10F000430	0	0	0	0	0	0	0	0	0	0	0	0	0	0	0	0	0	0	0	0	0	0	0	0	0	0	0
PHASIBEAM10F000431	0	0	2	0	0	0	0	4	0	0	15	0	0	0	0	0	15	0	0	0	0	0	0	0	0	0	0
PHASIBEAM10F000432	0	48	10	0	28	23	0	12	0	10	0	10	16	70	0	24	0	0	0	0	36	0	0	0	0	0	9
PHASIBEAM10F000433	0	0	0	0	0	0	0	0	0	0	0	0	0	0	0	0	0	0	0	0	0	0	0	0	0	0	0
PHASIBEAM10F000434	0	0	0	0	0	0	0	0	0	0	0	0	0	0	0	0	0	0	0	0	0	0	0	0	0	0	0
PHASIBEAM10F000435	0	0	0	0	0	0	0	0	0	0	0	0	0	0	0	0	0	0	0	0	0	0	0	0	0	0	0
PHASIBEAM10F000436	0	0	0	0	0	0	0	0	0	0	0	0	0	6	0	0	19	0	0	0	0	0	0	0	0	0	0
PHASIBEAM10F000437	0	0	0	0	0	0	0	0	0	0	0	0	0	0	0	0	0	0	0	0	0	0	0	0	0	0	0
PHASIBEAM10F000438	0	0	0	0	0	0	0	0	0	0	0	0	0	0	0	0	0	0	0	0	0	0	0	0	0	0	0
PHASIBEAM10F000439	16	225	40	45	134	23	22	46	59	32	21	82	22	302	79	232	31	38	95	37	0	0	54	34	140	12	187
PHASIBEAM10F000440	0	0	0	0	0	0	0	0	0	0	0	0	0	0	0	0	0	0	0	0	0	0	0	0	0	0	0
PHASIBEAM10F000441	8	27	36	27	45	16	20	10	11	10	16	0	45	44	0	13	19	0	16	0	10	0	17	17	0	0	48
PHASIBEAM10F000442	0	0	0	0	0	0	0	0	0	0	0	0	0	0	0	0	0	0	0	0	0	0	0	0	0	0	0
PHASIBEAM10F000443	0	0	0	0	0	0	0	0	0	0	0	0	0	0	0	0	0	0	0	0	0	0	0	0	0	0	0
PHASIBEAM10F000444	0	0	0	0	0	0	0	0	0	0	0	0	0	0	0	0	0	0	0	0	0	0	0	0	0	0	0
PHASIBEAM10F000445	345	619	300	206	400	125	227	256	537	114	257	316	312	682	300	552	313	127	114	211	125	161	216	190	404	102	544
PHASIBEAM10F000446	188	205	212	192	227	81	85	124	133	124	125	100	240	174	87	154	139	35	156	95	169	125	122	123	125	93	241
PHASIBEAM10F000447	0	0	0	0	0	0	0	0	0	0	0	0	0	0	7	0	0	0	0	0	0	0	0	0	0	0	0
PHASIBEAM10F000448	0	0	0	0	0	0	0	0	0	0	0	0	0	0	0	0	0	0	0	0	0	0	0	0	0	0	0
PHASIBEAM10F000449	0	0	0	0	0	0	0	0	0	0	0	0	0	0	0	0	0	0	0	0	0	0	0	0	0	0	0
PHASIBEAM10F000450	0	0	0	0	0	0	0	0	0	0	0	0	0	0	0	0	0	0	0	0	0	0	0	0	0	0	0
PHASIBEAM10F000451	0	0	0	0	0	0	0	0	0	0	0	0	0	0	0	0	0	0	0	0	0	0	0	0	0	0	0
PHASIBEAM10F000452	0	0	0	0	0	0	0	0	0	0	0	0	0	0	0	0	0	0	0	0	0	0	0	0	0	0	0
PHASIBEAM10F000453	7	215	152	10	142	80	77	240	73	88	77	50	63	252	45	182	15	12	26	224	18	0	123	8	86	27	193
PHASIBEAM10F000454	81	228	168	27	254	66	100	114	150	62	85	66	224	224	58	163	81	13	40	79	189	0	151	59	86	39	302
PHASIBEAM10F000455	0	0	0	0	0	0	0	0	0	0	0	0	0	0	0	0	0	0	0	0	0	0	0	0	0	0	0
PHASIBEAM10F000456	0	0	0	0	0	0	0	0	0	0	0	0	0	0	0	0	0	0	0	0	0	0	0	0	0	0	0
PHASIBEAM10F000457	0	0	0	0	0	0	0	0	0	0	0	0	0	0	0	0	0	0	0	0	0	0	0	0	0	0	0
PHASIBEAM10F000458	0	0	0	0	0	0	0	0	0	0	0	0	0	0	0	0	0	0	0	0	0	0	0	0	0	0	0
PHASIBEAM10F000459	0	0	0	0	0	0	0	0	0	0	0	0	0	0	0	0	0	0	0	0	0	0	0	0	0	0	0
PHASIBEAM10F000460	0	247	220	0	493	0	0	0	0	0	0	0	0	4	0	0	0	295	212	0	0	0	352	0	0	0	800
PHASIBEAM10F000461	0	0	0	0	0	0	0	0	0	0	0	0	0	0	0	0	0	0	0	0	0	0	0	0	0	0	0
PHASIBEAM10F000462	16	78	44	70	125	21	100	46	21	14	21	36	38	70	41	41	6	26	140	53	15	0	63	24	28	20	176
PHASIBEAM10F000463	0	0	0	0	0	0	0	0	0	0	0	0	0	0	0	0	0	0	0	0	0	0	0	0	0	0	0
PHASIBEAM10F000464	0	0	0	0	0	0	0	0	0	0	0	0	0	0	0	0	0	0	0	0	0	0	0	0	0	0	0
PHASIBEAM10F000465	0	0	0	0	0	0	0	0	0	0	0	0	0	0	0	0	0	0	0	0	0	0	0	0	0	0	0
PHASIBEAM10F000466	0	0	0	0	0	0	0	0	0	0	0	0	0	0	0	0	0	0	0	0	0	0	0	0	0	0	0
PHASIBEAM10F000467	0	69	0	0	12	0	29	8	53	6	0	10	0	94	0	66	0	0	0	0	0	0	19	0	15	0	66
PHASIBEAM10F000468	352	1206	1486	140	835	496	957	1110	1423	318	1072	438	1449	1808	434	1003	1294	53	219	309	1525	428	849	280	553	148	1571
PHASIBEAM10F000469	0	0	2	0	0	0	0	0	0	0	0	0	0	0	0	0	0	0	0	0	0	0	0	0	0	0	0
PHASIBEAM10F000470	83	261	186	54	188	71	132	170	114	56	108	98	206	292	103	187	121	13	78	43	153	0	118	63	118	61	263
PHASIBEAM10F000471	0	0	10	0	0	14	0	84	0	22	0	0	0	0	0	0	0	0	0	0	31	0	0	0	0	12	0
PHASIBEAM10F000472	0	99	0	0	0	0	0	0	0	0	0	16	0	214	0	113	0	0	0	0	0	0	0	0	16	0	0
PHASIBEAM10F000473	0	447	0	0	0	32	0	0	0	0	0	42	0	1106	11	603	0	0	0	0	0	0	0	0	117	0	0
PHASIBEAM10F000474	18	0	2	21	0	0	0	2	10	4	0	4	11	2	0	0	54	0	0	0	42	0	0	22	0	0	7
PHASIBEAM10F000475	677	4124	3918	535	3003	1438	2000	3146	1531	2070	1002	2276	1744	7538	1002	5594	997	268	670	1312	2580	1177	1466	719	2499	873	4091
PHASIBEAM10F000476	0	0	0	0	0	0	0	0	0	0	0	0	0	0	0	0	0	0	0	0	0	0	0	0	0	0	0
PHASIBEAM10F000477	218	637	496	128	384	185	692	372	513	172	457	142	643	924	151	491	478	27	212	124	593	275	298	119	252	171	567
PHASIBEAM10F000478	7	61	166	0	543	17	25	6	0	2	38	16	0	80	114	49	0	22	0	0	0	0	111	21	172	186	142
PHASIBEAM10F000479	0	25	0	0	0	123	22	10	0	2	0	38	0	102	15	212	0	0	0	0	0	0	0	0	42	0	0
PHASIBEAM10F000480	11	219	134	14	53	25	42	16	51	4	22	40	10	498	47	208	0	121	42	0	0	0	38	0	158	14	93
PHASIBEAM10F000481	794	1102	296	132	342	480	759	452	1046	602	372	700	2887	352	699	666	483	6116	96	63	1072	876	114	153	741	101	561
PHASIBEAM10F000482	112	167	268	83	503	182	68	56	54	92	136	80	373	196	39	147	41	60	0	24	92	132	40	28	140	127	151
PHASIBEAM10F000483	0	0	0	0	0	0	0	0	0	0	0	0	0	0	0	0	0	0	0	0	0	0	0	0	0	0	0
PHASIBEAM10F000484	0	0	0	0	0	0	0	0	0	0	0	0	0	0	0	0	0	0	0	0	0	0	0	0	0	0	0
PHASIBEAM10F000485	0	0	0	0	0	0	0	0	0	0	0	0	0	0	0	0	0	0	0	0	0	0	0	0	0	0	0
PHASIBEAM10F000486	0	0	0	0	0	0	0	0	0	0	0	0	0	0	0	0	0	0	0	0	0	0	0	0	0	0	0
PHASIBEAM10F000487	91	637	948	356	1212	1579	1049	2452	160	776	1154	80	716	358	39	294	405	90	286	864	821	128	715	415	127	1514	546
PHASIBEAM10F000488	0	72	80	0	115	68	0	62	0	216	0	52	13	166	0	23	0	18	0	0	10	0	0	0	33	0	29
PHASIBEAM10F000489	36	5438	10	12	0	0	2002	0	6358	0	261	1908	0	12006	319	5128	46	2730	0	63	0	0	68	0	2561	25	1717
PHASIBEAM10F000490	0	0	0	0	0	0	0	0	0	0	0	0	0	2	0	0	0	0	0	0	0	0	0	0	0	0	0
PHASIBEAM10F000491	0	173	2	124	68	0	19	168	0	4	0	48	8	218	9	12	42	44	41	317	0	56	68	210	19	50	310
PHASIBEAM10F000492	99	0	168	70	37	8	50	18	87	130	180	10	856	10	0	0	217	24	58	99	441	2639	28	203	0	62	42
PHASIBEAM10F000493	0	71	80	0	154	75	0	66	12	120	0	46	18	110	0	18	0	12	0	0	16	0	0	0	42	0	38
PHASIBEAM10F000494	0	175	14	0	4656	0	0	0	0	0	0	0	0	0	0	0	0	92	2477	0	0	0	918	0	0	0	717
PHASIBEAM10F000495	0	0	0	0	0	0	0	0	0	0	0	0	0	0	0	0	0	0	0	0	0	0	0	0	0	0	0
PHASIBEAM10F000496	14	45	4	0	0	21	12	30	17	14	0	4	0	34	0	48	12	0	0	0	45	0	0	0	0	0	0
PHASIBEAM10F000497	0	0	8	9	0	0	54	0	0	4	15	0	0	0	0	0	54	0	32	0	0	0	10	93	0	0	20
PHASIBEAM10F000498	0	0	0	0	0	0	0	0	0	0	0	0	0	0	0	0	0	0	0	0	0	0	0	0	0	0	0
PHASIBEAM10F000499	0	0	0	0	0	0	0	0	0	0	0	0	0	0	0	0	0	0	0	0	0	0	0	0	0	0	0
PHASIBEAM10F000500	0	0	0	0	0	0	0	0	0	0	0	0	0	2	0	0	0	0	0	0	0	0	0	0	0	0	0
PHASIBEAM10F000501	0	0	0	0	0	0	0	0	0	0	0	0	0	0	0	0	0	0	0	0	0	0	0	0	0	0	0
PHASIBEAM10F000502	0	0	0	0	0	0	0	0	0	0	0	0	0	0	0	0	0	0	0	0	0	0	0	0	0	0	0
PHASIBEAM10F000503	0	0	0	0	0	0	0	0	0	0	0	0	0	0	0	0	0	0	0	0	0	0	0	0	0	0	0
PHASIBEAM10F000504	0	0	0	0	0	0	0	0	0	2	0	0	0	0	0	0	0	0	0	0	0	0	0	0	0	0	0
PHASIBEAM10F000505	0	0	2	0	0	0	0	0	0	0	0	0	0	2	0	0	0	0	0	0	0	0	0	0	0	0	0
PHASIBEAM10F000506	0	0	0	0	0	0	0	0	0	0	0	0	0	0	0	0	0	0	0	0	0	0	0	0	0	0	0
PHASIBEAM10F000507	363	2085	20	940	153	96	576	96	869	20	514	190	103	2142	38	933	329	338	144	783	34	0	299	223	275	54	999
PHASIBEAM10F000508	886	1908	2270	776	2376	508	579	2076	1313	442	1513	650	3311	1656	614	1424	2440	928	943	1461	729	1287	1536	2082	1010	418	3145
PHASIBEAM10F000509	8	170	2	79	25	11	23	4	0	0	0	0	18	80	0	0	52	18	44	157	0	0	24	360	0	13	201
PHASIBEAM10F000510	0	0	10	0	0	17	0	34	0	10	15	0	0	0	0	0	0	0	0	0	0	0	0	0	0	33	0
PHASIBEAM10F000511	0	0	0	0	0	0	0	0	0	0	0	0	0	0	0	0	0	0	0	0	0	0	0	0	0	0	0
PHASIBEAM10F000512	0	61	12	0	26	10	0	8	16	10	13	26	0	56	24	34	0	0	0	13	9	0	0	0	20	0	18
PHASIBEAM10F000513	0	100	0	0	0	0	0	0	1541	0	0	1036	0	50	3547.41	4047	0	0	0	0	0	0	0	0	763	0	0
PHASIBEAM10F000514	0	0	0	0	0	0	0	2	0	0	0	0	0	2	0	7	0	0	0	0	0	0	0	0	0	0	0
PHASIBEAM10F000515	0	0	0	0	0	0	0	2	0	0	0	0	0	0	0	0	0	0	0	0	0	0	0	0	0	0	0
PHASIBEAM10F000516	0	0	0	0	0	0	0	2	0	2	0	0	0	0	0	0	0	0	0	0	0	0	0	0	0	0	0
PHASIBEAM10F000517	0	0	0	0	0	0	0	0	0	0	0	0	0	0	0	0	0	0	0	0	0	0	0	0	0	0	0
PHASIBEAM10F000518	88	83	172	8	169	15	0	20	7	14	189	6	0	56	17	22	23	18	15	0	20	0	0	0	29	77	25
PHASIBEAM10F000519	0	0	0	0	0	0	0	0	0	0	0	0	0	0	0	0	0	0	0	0	0	0	0	0	0	0	0
PHASIBEAM10F000520	214	291	308	147	366	88	180	148	184	148	180	84	221	432	95	223	100	34	63	72	222	116	218	66	180	96	341
PHASIBEAM10F000521	1675	1291	834	893	1010	171	1315	286	1902	406	598	526	496	1180	440	835	630	391	248	674	335	175	632	286	543	369	1256
PHASIBEAM10F000522	0	0	0	0	0	0	0	0	0	0	0	0	0	0	0	0	0	0	0	0	0	0	0	0	0	0	0
PHASIBEAM10F000523	0	0	0	0	0	0	0	0	0	0	0	0	0	0	0	0	0	0	0	0	0	0	0	0	0	0	0
PHASIBEAM10F000524	0	0	0	0	0	0	0	0	0	0	0	0	0	0	0	0	0	0	0	0	0	0	0	0	0	0	0
PHASIBEAM10F000525	0	777	28	16	56	550	213	1874	37	366	1129	168	0	1066	100.678	341	55	34	0	137	26	0	84	104	274	2162	576
PHASIBEAM10F000526	0	0	0	0	0	0	0	0	0	0	0	0	0	0	0	0	0	0	0	0	0	0	0	0	0	0	0
PHASIBEAM10F000527	1612	2508	2990	1863	2411	798	1787	1978	2759	834	1854	896	3113	2530	919.947	1652	2036	481	1061	941	2903	1848	1658.62	1379	891	1373	3171.44
PHASIBEAM10F000528	306	99	308	906	108	95	1084	200	177	232	408	14	2814	214	5	24	1039	62	38	689	5656	7646	24.0587	2997	0	113	149.207
PHASIBEAM10F000529	630	3312	1866	860	5927	1118	1486	1852	1305	744	1015	1650	1033	2620	3087	2177	450	1047	4833	2404	379	409	3977	1517	2469	2435	5328
PHASIBEAM10F000530	0	0	2	0	0	0	0	0	0	0	0	0	0	0	0	0	0	0	0	0	0	0	0	0	0	0	0
PHASIBEAM10F000531	0	0	0	0	0	0	0	0	0	0	0	0	0	0	0	0	0	0	0	0	0	0	0	0	0	0	0
PHASIBEAM10F000532	0	0	0	0	0	0	0	0	0	0	0	0	0	0	0	0	0	0	0	0	0	0	0	0	0	0	0
PHASIBEAM10F000533	0	0	0	0	93	0	0	0	0	0	0	0	0	0	0	0	0	0	23	0	0	0	194	0	0	0	916
PHASIBEAM10F000534	0	0	2	58	0	0	0	0	0	4	0	0	0	2	0	0	44	0	0	17	0	0	0	922	0	0	0
PHASIBEAM10F000535	121	301	378	124	450	113	294	188	255	72	248	112	289	456	108	297	262	77	141	130	271	187	251	120	111	182	550
PHASIBEAM10F000536	0	0	0	0	0	0	0	0	0	0	0	0	0	0	0	0	0	0	0	0	0	0	0	0	0	0	0
PHASIBEAM10F000537	33	642	2	149	28	0	143	0	756	2	14	82	0	578	0	214	14	239	27	16	0	0	53	16	79	0	513
PHASIBEAM10F000538	73	2142	2146	251	2166	454	559	1276	488	1176	313	896	1224	2396	1090	2132	155	430	277	517	1075	617	1448	220	1477	643	2444
PHASIBEAM10F000539	129	1756	454	210	642	83	546	424	1148	248	431	426	753	1052	270	621	324	142	823	241	501	381	276	280	446	143	1081
PHASIBEAM10F000540	0	0	0	0	0	0	35	0	0	0	0	0	0	0	0	0	0	0	0	0	16	0	0	9	0	0	0
PHASIBEAM10F000541	0	0	0	0	0	0	0	0	0	0	0	0	0	4	0	0	0	0	0	0	0	0	0	0	0	0	0
PHASIBEAM10F000542	14	161	32	25	9	149	93	240	39	200	272	28	29	194	33	106	144	149	22	263	140	112	19	142	10	133	15
PHASIBEAM10F000543	221	1064	428	605	685	78	291	142	411	180	240	122	378	1360	159	452	251	204	460	217	178	385	337	196	239	220	1148
PHASIBEAM10F000544	0	0	0	0	0	0	0	0	0	0	0	0	0	0	0	0	0	0	0	0	0	0	0	0	0	0	0
PHASIBEAM10F000545	0	0	0	0	0	0	0	0	0	0	0	0	0	0	0	0	0	0	0	0	0	0	0	0	0	0	0
PHASIBEAM10F000546	0	296	2	14	65	87	144	334	176	146	64	82	69	686	44	237	283	49	0	39	79	0	46	24	141	159	245
PHASIBEAM10F000547	1123	128	228	209	212	572	92	602	214	3248	1088	196	21767	198	136	268	2018	212	32	28	2961	14098	71	1028	280	348	559
PHASIBEAM10F000548	568	156	292	70	234	129	302	164	164	100	158	54	224	50	9	79	144	1196	239	141	99	93	56	101	21	766	183
PHASIBEAM10F000549	0	0	2	6	0	0	0	0	0	12	0	0	136	8	0	0	63	0	0	0	37	0	0	277	0	0	0
PHASIBEAM10F000550	0	0	4	0	0	0	0	4	10	0	0	2	0	4	0	0	0	0	0	0	0	0	4	0	0	0	0
PHASIBEAM10F000551	0	0	0	0	0	0	0	0	0	0	0	0	0	0	0	0	0	0	0	0	0	0	0	0	0	0	0
PHASIBEAM10F000552	36	0	20	0	0	0	0	0	0	4	26	0	33	0	0	0	121	11	0	0	0	0	0	0	0	0	0
PHASIBEAM10F000553	0	0	2	0	0	0	0	0	0	0	0	2	0	6	0	0	0	0	0	0	0	0	0	0	0	0	0
PHASIBEAM10F000554	0	0	0	0	0	0	0	0	0	0	0	0	0	0	0	0	0	0	0	0	0	0	0	0	0	0	0
PHASIBEAM10F000555	18	50	56	0	42	38	148	48	64	58	57	64	73	60	0	19	30	20	9	410	47	0	5	0	0	14	36
PHASIBEAM10F000556	0	110	92	0	95	15	0	46	0	210	0	40	22	240	54	161	0	20	11	0	38	0	34	0	140	20	144
PHASIBEAM10F000557	0	0	0	0	0	0	0	0	0	0	0	0	0	0	0	0	0	0	0	0	0	0	0	0	0	0	0
PHASIBEAM10F000558	0	0	0	0	0	0	0	0	0	0	0	0	0	0	0	0	0	0	0	0	0	0	0	0	0	0	0
PHASIBEAM10F000559	0	860	76	196	78	0	49	22	0	14	9	14	2151	1332	24	79	32	0	0	686	165	0	14	331	27	14	12
PHASIBEAM10F000560	0	0	0	0	0	0	0	0	0	0	0	0	0	0	0	0	0	0	0	0	0	0	0	0	0	0	0
PHASIBEAM10F000561	95	180	248	76	200	88	78	208	131	90	107	74	307	152	124	192	176	72	43	126	90	141	125	175	127	50	247
PHASIBEAM10F000562	0	0	0	0	0	0	0	0	0	0	0	0	0	0	0	0	0	0	0	0	0	0	0	0	0	0	0
PHASIBEAM10F000563	17	238	1640	414	2727	142	75	490	71	56	20	136	419	294	202	128	59	138	1014	295	40	0	411	495	144	56	531
PHASIBEAM10F000564	127	1787	432	111	526	330	2641	514	1127	276	247	3820	1143	686	292	595	378	60	190	2572	307	229	125	103	227	170	607
PHASIBEAM10F000565	26	0	4	0	0	0	0	26	0	6	0	4	0	0	16	18	0	0	0	0	66	0	0	0	51	38	0
PHASIBEAM10F000566	0	0	0	0	0	0	0	0	0	0	0	0	0	0	0	0	0	0	0	0	0	0	0	0	0	0	0
PHASIBEAM10F000567	0	0	0	0	0	0	0	0	0	0	0	0	0	0	0	0	0	0	0	0	0	0	0	0	0	0	0
PHASIBEAM10F000568	15	415	282	10	370	99	56	324	55	74	62	154	116	418	89	354	15	48	49	194	34	0	203	0	247	19	533
PHASIBEAM10F000569	0	0	0	0	0	0	0	0	0	0	0	0	0	0	0	0	0	0	0	0	0	0	0	0	0	0	0
PHASIBEAM10F000570	0	425	4318	0	5158	6	0	56	0	2	0	0	41	2	0	0	7	62	389	0	0	0	6741	9	0	0	9080
PHASIBEAM10F000571	0	0	0	0	0	0	0	0	0	0	0	0	0	0	0	0	0	0	0	0	0	0	0	0	0	0	0
PHASIBEAM10F000572	0	0	0	0	0	0	0	0	0	0	0	0	0	0	0	0	0	0	0	0	0	0	0	0	0	0	0
PHASIBEAM10F000573	0	0	0	0	0	0	0	0	0	0	0	0	0	0	0	0	0	0	0	0	0	0	0	0	0	0	0
PHASIBEAM10F000574	111	284	732	115	640	122	262	142	247	94	345	106	404	440	97	294	295	101	145	178	310	291	255	213	119	189	739
PHASIBEAM10F000575	1433	2477	60	163	129	2017	1716	3032	5900	620	3501	4716	23	1930	6268	20728	177	797	69	621	1004	296	726	414	788	2621	433
PHASIBEAM10F000576	0	0	0	0	0	0	0	0	0	0	0	0	5	0	0	5	0	0	0	0	0	0	0	0	0	0	0
PHASIBEAM10F000577	0	0	0	0	0	0	0	0	0	0	0	0	0	0	0	0	0	0	0	0	0	0	0	0	0	0	0
PHASIBEAM10F000578	0	80	22	26	22	9	138	0	15	32	0	54	0	152	12	64	0	0	0	63	0	0	0	0	22	0	18
PHASIBEAM10F000579	0	0	0	0	0	0	0	0	0	0	0	0	0	0	0	0	0	0	0	0	0	0	0	0	0	0	0
PHASIBEAM10F000580	37	604	258	36	306	99	76	100	123	38	26	262	22	690	250	719	0	106	39	53	10	0	161	0	436	28	465
PHASIBEAM10F000581	0	0	2	0	0	0	0	0	0	0	0	0	0	0	0	0	0	0	0	0	0	0	0	0	0	0	0
PHASIBEAM10F000582	0	0	0	0	0	0	0	0	0	0	0	0	0	0	0	0	0	0	0	0	0	0	0	0	0	0	0
PHASIBEAM10F000583	77	437	172	108	201	48	99	102	150	64	116	82	429	268	68	180	145	40	151	115	133	79	125	170	118	76	324
PHASIBEAM10F000584	0	76	10	0	0	44	32	58	44	56	21	6	4	72	8	150	21	0	0	38	75	0	9	11	0	13	0
PHASIBEAM10F000585	278	549	618	202	721	378	414	664	478	292	407	518	660	478	1180	659	340	149	197	613	126	288	476	255	643	373	700
PHASIBEAM10F000586	0	0	0	0	184	0	0	0	0	0	0	0	0	0	0	0	0	0	42	0	0	0	0	0	0	0	0
PHASIBEAM10F000587	3495	1423	2576	2146	2853	791	1349	928	1790	828	2114	504	2670	1272	824	1100	1737	1645	1030	996	1352	1464	1097	1186	765	1419	1763
PHASIBEAM10F000588	0	0	0	0	0	0	0	0	0	0	0	0	0	0	0	0	0	0	0	0	0	0	0	0	0	0	0
PHASIBEAM10F000589	0	0	0	0	0	0	0	0	0	0	0	0	0	0	0	0	0	0	0	0	0	0	0	0	0	0	0
PHASIBEAM10F000590	30	963	300	44	667	57	113	78	107	36	119	54	119	590	11	232	214	270	156	129	25	0	575	105	55	22	1534
PHASIBEAM10F000591	0	0	0	0	0	0	0	0	0	0	0	0	0	0	0	0	0	0	0	0	0	0	0	0	0	0	0
PHASIBEAM10F000592	0	0	0	0	0	0	0	0	0	0	0	0	0	0	0	0	0	0	0	0	0	0	0	0	0	0	0
PHASIBEAM10F000594	54	333	70	60	174	89	102	214	77	88	103	174	287	528	140	268	1273	28	55	129	128	0	182	113	155	138	282
PHASIBEAM10F000595	0	0	0	0	0	0	0	0	0	0	0	0	0	0	0	0	0	0	0	0	0	0	0	0	0	0	0
PHASIBEAM10F000596	0	0	0	0	0	0	0	0	0	0	0	0	0	0	0	0	0	0	0	0	0	0	0	0	0	0	0
PHASIBEAM10F000597	0	0	0	0	0	0	0	0	0	0	0	0	0	0	0	0	0	0	0	0	0	0	0	0	0	0	0
PHASIBEAM10F000598	0	0	0	0	0	0	0	0	0	0	0	0	0	0	0	0	0	0	0	0	0	0	0	0	0	0	0
PHASIBEAM10F000599	0	0	0	0	0	0	0	0	0	0	0	0	0	0	0	0	0	0	0	0	0	0	0	0	0	0	0
PHASIBEAM10F000600	15	49	190	0	149	47	30	102	65	48	53	52	0	152	29	122	37	0	0	0	32	0	0	0	54	64	25
PHASIBEAM10F000601	0	0	0	0	0	0	0	0	0	0	0	0	0	0	0	0	0	0	0	0	0	0	0	0	0	0	0
PHASIBEAM10F000602	0	0	0	0	0	0	0	0	0	0	0	0	0	0	0	0	0	0	0	0	0	0	0	0	0	0	0
PHASIBEAM10F000603	0	81	14	0	26	37	0	706	0	102	0	92	22	62	11	129	0	0	0	0	20	0	45	0	147	0	88
PHASIBEAM10F000604	0	209	60	0	73	90	16	1936	0	240	0	240	77	196	54	379	8	0	18	0	62	0	131	0	401	0	292
PHASIBEAM10F000605	10	24	0	67	8	0	0	0	58	0	20	308	0	32	207	66	0	0	0	0	0	0	9	0	531	0	21
PHASIBEAM10F000606	0	0	0	0	0	0	0	0	0	0	0	0	150	0	0	0	0	0	0	0	0	62	0	24	0	0	0
PHASIBEAM10F000607	33	234	136	32	94	45	148	84	128	56	81	94	148	282	40	185	95	0	76	65	138	0	135	42	101	39	244
PHASIBEAM10F000608	11	705	204	132	571	58	44	182	169	28	78	1136	330	332	481	627	71	21	0	168	65	88	424.764	214	805	58	262.419
PHASIBEAM10F000609	0	0	0	0	0	0	0	0	0	0	0	0	0	0	0	0	0	0	0	0	0	0	0	0	0	0	0
PHASIBEAM10F000610	0	0	0	0	121	0	0	0	0	0	0	0	0	0	0	0	0	0	33	0	0	0	53	0	0	0	92
PHASIBEAM10F000611	0	0	0	0	0	0	0	0	0	0	0	0	0	0	0	0	0	0	0	0	0	0	0	0	0	0	0
PHASIBEAM10F000612	0	0	0	0	0	0	0	0	0	0	0	10	0	52	0	41	0	0	0	0	0	0	0	0	10	0	0
PHASIBEAM10F000613	1413	439	1608	660	981	567	2113	842	1463	1152	2055	424	1000	344	1007	514	2522	4313	272	901	1022	1017	645	1453	366	1232	678
PHASIBEAM10F000614	119	1200	186	416	226	37	168	178	248	48	130	262	63	1432	258	374	51	70	122	33	16	0	106	28	195	240	265
PHASIBEAM10F000615	98	605	632	199	462	141	424	416	160	250	224	112	551	766	43	247	279	53	156	245	309	185	258	345	166	58	682
PHASIBEAM10F000616	0	0	0	0	0	0	0	0	0	10	0	2	47	12	0	0	0	0	0	0	0	0	0	0	0	0	0
PHASIBEAM10F000617	0	65	12	0	17	28	0	4	6	78	0	20	164	128	0	24	0	0	0	0	15	0	0	0	0	0	0
PHASIBEAM10F000618	20	0	6	0	15	0	31	0	0	0	15	0	42	0	0	0	2002	132	0	0	0	55	0	0	0	0	13
PHASIBEAM10F000619	508	3752	3274	651	2144	926	2555	1854	2525	470	1076	1650	2468	7452	1317	4840	1300	38	616	810	2374	738	2617.13	673	2305	600	3920.16
PHASIBEAM10F000620	9	104	6	11	7	26	26	42	56	60	69	38	67	172	14	155	136	19	12	11	33	0	5.51762	73	37	30	52.3306
PHASIBEAM10F000621	0	0	0	0	1837	0	0	0	0	0	0	0	0	0	0	0	0	0	784	0	0	0	1038	0	0	0	1136
PHASIBEAM10F000622	0	7417	0	0	7	0	132	4	7965	2	0	1908	0	8936	280	27358	0	0	0	0	0	0	219	0	543	22	6436
PHASIBEAM10F000623	0	0	0	0	0	0	0	0	0	0	0	0	0	0	0	0	0	0	0	0	0	0	0	0	0	0	0
PHASIBEAM10F000624	0	0	0	0	0	0	0	0	0	2	0	0	0	0	0	0	0	0	0	0	0	0	0	0	0	0	0
PHASIBEAM10F000625	306	4213	32718	3667	45210	5143	3773	20850	519	7390	4240	1200	31005	4506	701.584	4323	6490	1797	56	4493	6572	8254	36987	20502	1504	5505	30900
PHASIBEAM10F000626	53	359	298	145	277	157	187	736	152	162	118	258	257	562	300	496	146	19	128	96	438	0	267	101	339	172	475
PHASIBEAM10F000627	34	0	62	35	51	72	63	146	13	62	61	24	207	12	19	30	75	0	11	33	215	83	19	32	11	77	24
PHASIBEAM10F000628	0	0	0	0	0	0	0	0	0	0	0	0	0	0	0	0	0	0	0	0	0	0	0	0	0	0	0
PHASIBEAM10F000629	21	0	68	59	77	32	36	58	0	138	93	12	30	16	25	12	161	274	0	20	169	90	25	115	45	202	62
PHASIBEAM10F000630	0	37	2	0	15	33	0	20	0	12	0	10	55	80	0	33	0	0	0	0	0	0	0	0	0	0	0
PHASIBEAM10F000631	0	0	6	0	13	23	0	0	0	12	0	2	26	62	0	24	0	0	0	0	0	0	0	0	0	0	0
PHASIBEAM10F000632	285196	3679	89748	205267	18954	11852	39662	4262	21967	58712	102180	2534	493662	3800	693	6226	391350	15093	713	23705	219316	543134	85	385409	1786	13332	6540
PHASIBEAM10F000633	0	0	0	0	0	0	0	0	0	0	0	0	0	0	0	0	0	0	0	0	0	0	0	0	0	0	0
PHASIBEAM10F000634	14	1034	2432	31	2522	303	243	576	122	332	147	270	414	1154	119	612	291	35	50	164	193	0	1648	66	246	169	3783
PHASIBEAM10F000635	0	0	0	0	0	0	0	2	0	0	0	2	7	4	0	0	6	13	0	0	0	0	7	21	0	0	0
PHASIBEAM10F000636	14	73	30	20	37	10	39	16	39	6	41	8	48	114	14	35	58	0	0	43	14	0	26	14	20	0	85
PHASIBEAM10F000637	0	43	70	0	96	9	15	22	30	22	23	58	15	60	200	110	0	7	10	10	0	0	28	0	130	19	32
PHASIBEAM10F000638	0	0	0	0	0	0	0	0	0	0	0	0	0	0	0	0	0	0	0	0	0	0	0	0	0	0	0
PHASIBEAM10F000639	0	0	0	0	0	0	0	0	0	0	0	0	0	0	0	0	0	0	0	0	0	0	0	0	0	0	0
PHASIBEAM10F000640	0	0	0	0	0	0	0	0	0	0	0	0	0	0	0	0	0	0	0	0	0	0	0	0	0	0	0
PHASIBEAM10F000641	0	0	0	0	0	0	0	0	0	0	0	0	0	0	0	0	0	0	0	0	0	0	0	0	0	0	0
PHASIBEAM10F000642	0	0	0	0	0	0	0	0	0	0	0	0	0	0	0	0	0	0	0	0	0	0	0	0	0	0	0
PHASIBEAM10F000643	812	2241	1534	624	1485	561	943	1088	1659	334	839	918	1917	2974	881	2147	1012	188	634	692	1094	643	1046	577	1340	423	2284
PHASIBEAM10F000644	0	0	14	0	15127	0	0	0	0	0	0	0	0	0	0	0	0	734	16018	0	0	0	3300	0	0	0	5361
PHASIBEAM10F000645	0	0	0	0	0	0	0	0	0	0	0	0	0	2	0	0	0	0	0	0	0	0	0	0	0	0	0
PHASIBEAM10F000646	0	0	4	0	6	9	0	14	10	6	0	8	21	14	0	14	10	0	0	0	14	0	0	6	0	0	0
PHASIBEAM10F000647	0	0	0	0	0	0	0	0	0	0	0	0	0	0	0	0	0	0	0	0	0	0	0	0	0	0	0
PHASIBEAM10F000648	7	0	0	54	0	0	0	0	0	2	0	0	20	0	0	0	163	0	24	0	0	69	0	413	0	0	0
PHASIBEAM10F000649	0	0	0	0	0	0	0	0	0	0	0	0	0	0	0	0	0	0	0	0	0	0	0	0	0	0	0
PHASIBEAM10F000650	0	0	0	0	0	0	0	0	0	0	0	0	0	0	0	0	0	0	0	0	0	0	0	0	0	0	0
PHASIBEAM10F000651	23	235	0	0	35	0	0	10	0	8	0	2	4	86	0	16	0	0	0	0	0	0	24	0	94	0	33
PHASIBEAM10F000652	0	42	100	0	101	55	155	96	7	178	18	4	27	24	0	10	25	0	0	220	18	0	110	14	0	11	161
PHASIBEAM10F000653	0	0	0	0	0	0	0	0	0	0	0	0	0	0	0	0	0	0	0	0	0	0	0	0	0	0	0
PHASIBEAM10F000654	0	0	0	0	0	0	0	0	0	0	0	0	0	0	0	0	0	0	13	0	0	0	0	0	0	0	0
PHASIBEAM10F000655	0	0	0	0	0	0	0	0	0	0	0	0	0	0	0	0	0	0	0	0	0	0	0	0	0	0	0
PHASIBEAM10F000656	0	0	0	0	0	0	0	0	0	0	0	0	0	2	0	0	31	0	0	0	0	0	0	0	0	0	0
PHASIBEAM10F000657	18	251	400	34	490	63	24	148	62	80	56	148	136	242	349	326	12	113	15	39	46	0	193	19	304	67	402
PHASIBEAM10F000658	0	0	0	0	0	0	0	0	0	0	0	0	145	0	0	0	21	0	0	0	0	0	0	37	0	0	0
PHASIBEAM10F000659	0	0	0	0	0	0	0	0	0	0	0	0	0	0	0	0	0	0	0	0	0	0	0	0	0	0	0
PHASIBEAM10F000660	0	0	0	0	0	0	0	0	0	0	0	0	0	0	0	0	0	0	0	0	0	0	0	0	0	0	0
PHASIBEAM10F000661	342	296	198	145	140	336	644	116	355	238	296	38	0	348	102	77	8	1252	6	79	10	0	128	11	28	1049	611
PHASIBEAM10F000662	0	0	0	0	0	0	0	0	0	0	0	0	0	0	0	0	0	0	0	0	0	0	0	0	0	0	0
PHASIBEAM10F000663	0	0	0	0	0	0	0	0	0	0	0	0	0	0	0	0	0	0	0	0	0	0	0	0	0	0	0
PHASIBEAM10F000664	743	190	166	583	727	30	211	10	248	20	109	56	850	176	22	381	349	159	1515	25	141	1237	217	116	82	26	597
PHASIBEAM10F000665	2784	151	10	2175	12	50	1127	0	226	6	404	2	443	4	0	23	1325	0	0	19	208	2537	0	68	0	0	510
PHASIBEAM10F000666	0	0	2	0	0	0	0	2	0	0	0	0	0	0	0	0	0	0	0	0	0	0	0	0	0	0	0
PHASIBEAM10F000667	0	0	0	0	0	0	0	0	0	0	0	0	0	0	0	0	0	0	0	0	0	0	0	0	0	0	0
PHASIBEAM10F000668	0	0	0	0	0	0	0	0	0	0	0	0	0	0	0	0	0	0	0	0	0	0	0	0	0	0	0
PHASIBEAM10F000669	8869	749	944	2037	1077	440	1774	372	2832	964	2663	328	1777	632	377	634	3518	2537	601	395	727	1222	385	423	351	893	885
PHASIBEAM10F000670	0	0	0	0	0	0	0	0	0	0	0	2	0	0	0	0	0	0	0	0	0	0	0	0	0	0	0
PHASIBEAM10F000671	0	195	0	6	10	0	36	2	44	0	21	26	0	82	73	18	0	0	0	56	0	0	13	8	22	0	20
PHASIBEAM10F000672	7	56	56	0	48	18	0	24	19	2	12	40	14	104	16	109	7	0	0	26	13	0	14	23	30	0	34
PHASIBEAM10F000673	12	31	4	61	9	9	45	2	0	138	73	12	3155	8	13.9073	10	905	32	0	50	1093	1662	0	420	12	74	16
PHASIBEAM10F000674	16	149	48	32	34	14	62	24	72	10	0	20	43	200	14	144	19	0	14	13	48	0	33	15	47	0	90
PHASIBEAM10F000675	0	0	0	0	0	0	0	0	0	0	0	0	0	0	0	0	0	0	0	0	0	0	0	0	0	0	0
PHASIBEAM10F000676	0	0	0	0	0	0	0	0	0	0	0	0	0	0	0	0	0	0	0	0	0	0	0	0	0	0	0
PHASIBEAM10F000677	0	0	0	0	0	0	0	0	0	0	0	0	0	0	0	0	0	0	0	0	0	0	0	0	0	0	0
PHASIBEAM10F000678	0	0	0	0	0	0	0	0	0	2	0	0	22	0	0	0	0	0	0	0	0	0	0	0	0	0	0
PHASIBEAM10F000679	13	397	558	73	1549	981	463	1566	67	278	790	170	368	364	225	499	219	67	0	336	351	0	663	206	485	1229	404
PHASIBEAM10F000680	69	321	282	107	378	130	110	1436	100	244	157	242	314	436	140.094	370	118	21	42	84	209	204	348.304	116	371	139	469.327
PHASIBEAM10F000681	0	0	2	0	0	0	0	6	0	2	0	0	0	4	0	21	7	0	0	0	21	0	0	0	0	0	0
PHASIBEAM10F000682	0	0	0	0	0	0	0	0	0	0	0	0	0	0	0	0	0	0	0	0	0	0	0	0	0	0	0
PHASIBEAM10F000683	0	0	0	0	0	0	0	0	0	0	0	0	0	0	0	0	0	0	0	0	0	0	0	0	0	0	0
PHASIBEAM10F000684	652	0	6	153	22	74	55	10	25	46	98	12	279	2	0	6	302	0	121	31	121	236	6	365	0	36	12
PHASIBEAM10F000685	14	17	22	24	22	12	55	10	14	0	52	0	21	24	0	9	30	0	0	21	21	0	14	12	0	25	34
PHASIBEAM10F000686	0	0	0	0	0	0	0	0	0	0	0	0	0	0	0	0	0	0	0	0	0	0	0	0	0	0	0
PHASIBEAM10F000687	0	0	0	0	0	0	0	0	0	0	0	0	0	0	0	0	0	0	0	0	0	0	0	0	0	0	0
PHASIBEAM10F000688	0	0	0	0	0	0	0	0	0	0	0	0	0	0	0	0	0	0	0	0	0	0	0	0	0	0	0
PHASIBEAM10F000689	0	0	0	0	0	0	0	0	0	0	0	0	0	0	0	0	0	0	0	0	0	0	0	0	0	0	0
PHASIBEAM10F000690	0	0	0	0	0	0	0	0	0	0	0	0	0	0	0	0	0	0	0	0	0	0	0	0	0	0	0
PHASIBEAM10F000691	0	0	26	0	9	0	0	8	0	4	0	4	0	16	0	21	0	0	0	0	0	0	0	0	11	0	0
PHASIBEAM10F000692	0	0	0	0	0	0	0	8	0	38	0	0	111	16	0	9	0	0	0	0	101	0	0	0	0	0	0
PHASIBEAM10F000693	0	0	0	0	0	0	0	0	0	0	0	0	0	0	0	0	0	0	0	0	0	0	0	0	0	0	0
PHASIBEAM10F000694	0	0	0	0	0	0	0	0	0	0	0	0	0	0	0	0	0	0	0	0	0	0	0	0	0	0	0
PHASIBEAM10F000695	0	0	0	0	0	0	0	0	0	0	0	0	0	0	0	0	0	0	0	0	0	0	0	0	0	0	0
PHASIBEAM10F000696	0	0	0	0	0	0	0	0	0	0	0	0	0	0	0	0	0	0	0	0	0	0	0	0	0	0	0
PHASIBEAM10F000697	0	0	0	0	0	0	0	0	0	0	0	0	0	0	0	0	0	0	0	0	0	0	0	0	0	0	0
PHASIBEAM10F000698	0	0	0	0	0	0	0	0	0	0	0	0	0	0	0	0	0	0	0	0	0	0	0	0	0	0	0
PHASIBEAM10F000699	0	0	0	0	0	0	0	2	0	0	0	0	0	0	0	0	0	0	0	0	0	0	0	0	0	0	0
PHASIBEAM10F000700	0	0	0	0	0	0	0	0	0	0	0	0	0	0	0	0	0	0	0	0	0	0	0	0	0	0	0
PHASIBEAM10F000701	0	0	0	0	0	0	0	0	0	0	0	0	0	0	0	0	0	0	0	0	0	0	0	0	0	0	0
PHASIBEAM10F000702	0	0	2	16	0	8	0	4	0	14	0	0	106	8	0	22	3464	0	0	0	26	0	0	70	0	0	0
PHASIBEAM10F000703	21	0	60	10	159	10	217	12	16	6	161	2	0	22	10	9	10	0	10	21	0	0	67	7	0	79	95
PHASIBEAM10F000704	0	0	0	0	0	0	0	0	0	0	0	0	0	0	0	0	0	0	0	0	0	0	0	0	0	0	0
PHASIBEAM10F000705	0	377	50	0	82	8	0	24	66	4	0	126	0	514	66	301	0	0	0	9	0	0	73	0	204	0	286
PHASIBEAM10F000706	0	55	0	0	0	0	0	0	16	0	0	204	0	26	311	476	0	23	0	0	0	0	0	0	686	0	0
PHASIBEAM10F000707	0	0	0	0	0	0	21	0	73	0	0	8	0	2	98	36	17	0	0	0	0	0	0	0	143	0	0
PHASIBEAM10F000708	50	196	64	16	94	51	66	76	137	18	109	88	158	272	82	126	119	0	20	11	116	0	31	39	44	24	166
PHASIBEAM10F000709	183	610	1706	79	1354	792	442	2696	392	1444	820	798	2233	438	1252	787	620	219	198	1546	1144	845	445	394	1197	1119	864
PHASIBEAM10F000710	1535	468	846	1810	757	273	784	188	1546	206	627	320	427	684	640	840	557	64	452	360	580	458	207	444	538	484	755
PHASIBEAM10F000711	0	0	4	0	28	0	0	0	0	0	0	0	0	0	0	0	0	0	33	0	0	0	15	0	0	0	23
PHASIBEAM10F000712	0	0	0	0	0	0	0	0	0	0	0	0	0	0	0	0	0	0	0	0	0	0	31	0	0	0	410
PHASIBEAM10F000713	17	75	56	0	51	25	22	66	31	16	29	32	19	150	26	69	15	0	0	13	32	0	18	17	14	0	56
PHASIBEAM10F000714	234	93	192	0	197	30	98	26	77	36	111	20	27	52	12.2097	62	45	0	16	32	12	0	68	20	14	23	221
PHASIBEAM10F000715	0	0	0	0	0	0	0	0	0	0	0	0	0	0	0	0	0	0	0	0	0	0	0	0	0	0	0
PHASIBEAM10F000716	0	0	0	0	0	0	0	0	0	0	0	0	0	0	0	0	0	0	0	0	0	0	0	0	0	0	0
PHASIBEAM10F000717	0	0	2	0	0	0	0	0	0	0	0	2	139	0	0	0	0	0	0	0	0	0	0	0	0	0	0
PHASIBEAM10F000718	0	0	0	0	0	0	0	0	0	0	0	0	0	0	0	0	0	0	0	0	0	0	0	0	0	0	0
PHASIBEAM10F000719	0	0	0	0	0	0	0	2	0	2	0	2	0	0	0	10	0	0	0	0	0	0	0	0	0	0	0
PHASIBEAM10F000720	0	0	22	0	10	0	0	16	0	6	0	4	39	6	17	16	5	93	0	0	25	0	0	0	12	0	8
PHASIBEAM10F000721	0	36	8	0	12	10	0	28	14	14	13	10	10	6	32	18	5	162	0	0	21	0	6	14	24	13	14
PHASIBEAM10F000722	0	0	0	0	0	0	0	0	0	0	0	0	0	0	0	0	0	0	0	0	0	0	0	0	0	0	0
PHASIBEAM10F000723	0	26	0	0	0	0	0	0	0	0	0	0	0	0	0	0	0	0	0	0	0	0	0	0	0	0	0
PHASIBEAM10F000724	0	0	0	0	0	0	0	0	0	0	0	0	0	0	0	0	0	0	0	0	0	0	0	0	0	0	0
PHASIBEAM10F000725	0	0	0	0	0	0	0	0	0	0	0	0	0	0	0	0	0	0	0	0	0	0	0	0	0	0	0
PHASIBEAM10F000726	109	92	146	61	214	67	41	286	0	38	91	30	288	134	32	37	125	65	38	75	48	87	118	133	40	183	182
PHASIBEAM10F000727	0	0	4	0	0	0	0	0	0	12	0	0	0	0	0	0	0	0	13	0	0	0	0	0	0	0	0
PHASIBEAM10F000728	0	0	5166	0	2272	236	0	0	0	0	0	10	0	0	0	108	0	13	0	0	0	0	445	0	0	0	55
PHASIBEAM10F000729	10	0	2	0	0	0	0	0	8	0	0	0	0	2	9	0	0	0	0	0	0	0	0	0	0	0	0
PHASIBEAM10F000730	0	0	0	0	0	0	0	0	0	0	0	0	0	0	0	0	0	0	0	0	0	0	0	0	0	0	0
PHASIBEAM10F000731	0	0	0	0	0	0	0	0	0	0	0	0	0	0	0	0	0	0	0	0	0	0	0	0	0	0	0
PHASIBEAM10F000732	0	0	0	0	0	0	0	0	0	0	0	0	0	0	0	0	0	0	0	0	0	0	0	0	0	0	0
PHASIBEAM10F000733	0	0	0	0	0	0	0	0	0	0	0	0	0	0	0	0	0	0	0	0	0	0	0	0	0	0	0
PHASIBEAM10F000734	206	438	412	241	432	109	216	216	290	108	248	200	411	588	243	423	294	222	187	147	194	191	402.775	168	313	142	640.217
PHASIBEAM10F000735	0	0	8	0	0	0	0	10	11	16	0	2	11	58	8	30	12	0	0	16	13	0	0	0	0	0	0
PHASIBEAM10F000736	39	108	104	63	127	49	148	94	114	28	94	56	56	148	88	173	67	0	54	39	101	0	72	21	85	49	191
PHASIBEAM10F000737	39	428	434	0	853	215	11	74	42	180	61	92	153	878	23	445	16	79	0	0	17	0	25	0	308	16	278
PHASIBEAM10F000738	0	0	0	0	0	0	0	0	0	0	0	0	0	0	0	0	0	0	0	0	0	0	0	0	0	0	0
PHASIBEAM10F000739	25	72	94	18	147	31	57	36	37	50	82	30	41	58	38	61	40	0	15	14	26	0	61	12	49	150	93
PHASIBEAM10F000740	0	0	0	0	0	0	0	0	0	0	0	0	0	0	0	0	0	0	0	0	0	0	0	0	0	0	0
PHASIBEAM10F000741	0	0	0	0	0	0	0	0	0	0	0	0	0	0	0	0	0	0	0	0	0	0	0	0	0	0	0
PHASIBEAM10F000742	0	0	12	0	226	0	0	0	0	0	0	0	6	0	0	0	0	0	307	0	0	0	131	0	0	0	194
PHASIBEAM10F000743	0	6946	284	1053	754	44	383	496	675	50	85	4432	7	7596	4141	4002	30	532	272	586	0	0	1433	155	5938	138	4003
PHASIBEAM10F000744	143	137	18	55	13	87	566	238	113	688	187	332	321	128	56	22	255	0	131	1311	304	123	0	26	169	33	0
PHASIBEAM10F000745	0	0	0	0	0	0	0	0	0	0	0	2	0	0	0	0	0	0	0	0	0	0	0	0	0	0	0
PHASIBEAM10F000746	0	100	0	0	0	12	0	92	0	0	0	12	0	136	0	51	0	13	0	0	0	0	0	0	0	10	19
PHASIBEAM10F000747	60	215	26	57	5908	135	497	54	261	12	672	10	828	54	198	151	901	93	20906	45	47	0	1341	54	163	26	1294
PHASIBEAM10F000748	0	0	0	0	0	0	0	0	0	0	0	0	0	0	0	0	0	0	0	0	0	0	0	0	0	0	0
PHASIBEAM10F000749	0	0	0	0	0	0	0	0	0	2	0	0	0	0	0	0	0	0	0	0	0	0	0	0	0	0	0
PHASIBEAM10F000750	149	1154	24	120	130	16	368	94	1050	78	59	940	119	1116	1642	2287	60	30	202	58	25	81	10	37	2843	295	163
PHASIBEAM10F000751	2522	370	340	365	350	463	1782	218	1350	1662	2381	86	4847	554	53	177	3810	321	308	238	4037	10108	66	530	57	1149	334
PHASIBEAM10F000752	0	0	0	0	0	0	0	6	7	98	0	6	1817	0	0	0	12	0	0	0	1501	2722	0	116	0	0	0
PHASIBEAM10F000753	0	0	0	0	0	0	0	0	0	0	0	0	0	0	0	0	0	0	0	0	0	0	0	0	0	0	0
PHASIBEAM10F000754	0	0	0	0	0	0	0	0	0	0	0	2	0	4	0	0	11	0	0	0	0	0	0	0	0	0	0
PHASIBEAM10F000755	0	0	0	0	0	0	0	0	0	0	0	0	0	0	0	0	0	0	0	0	0	0	0	0	0	0	0
PHASIBEAM10F000756	62	358	364	54	201	71	228	224	235	172	79	202	257	498	82	329	203	0	43	79	843	0	249	76	241	72	452
PHASIBEAM10F000757	0	0	0	0	0	0	0	0	0	0	0	0	0	0	0	0	0	0	0	0	0	0	0	0	0	0	0
PHASIBEAM10F000758	0	0	0	0	0	0	0	0	0	0	0	0	0	0	0	0	0	0	0	0	0	0	0	0	0	0	0
PHASIBEAM10F000759	0	0	0	0	0	0	0	0	0	0	0	0	0	0	0	0	0	0	0	0	0	0	0	0	0	0	0
PHASIBEAM10F000760	0	0	0	0	0	0	0	0	0	0	0	0	0	0	0	0	0	0	0	0	0	0	0	0	0	0	0
PHASIBEAM10F000761	0	0	0	0	0	0	0	0	0	0	0	0	0	0	0	0	0	0	0	0	0	0	0	0	0	0	0
PHASIBEAM10F000762	1493	112	186	1538	216	134	334	180	381	294	186	50	456	104	148	124	245	40	164	284	387	129	356.599	190	60	433	120.511
PHASIBEAM10F000763	162	476	150	370	218	69	319	158	221	84	167	164	198	634	136	338	287	15	190	130	164	0	121	144	199	112	421
PHASIBEAM10F000764	12	0	44	0	18	29	66	24	47	18	100	4	33	40	12	39	31	0	0	53	44	0	34	20	0	12	34
PHASIBEAM10F000766	0	0	6	186	0	0	1249	0	0	0	1339	0	0	0	0	0	9	0	0	10630	0	0	0	4261	0	1026	0
PHASIBEAM10F000767	0	0	0	0	0	12	0	14	0	12	0	8	14	0	0	0	8	0	0	0	13	0	0	0	0	0	0
PHASIBEAM10F000768	0	0	0	0	0	8	21	40	0	2	0	0	0	22	0	0	0	0	0	0	0	0	8	0	0	0	202
PHASIBEAM10F000769	0	0	0	0	0	0	0	0	0	0	0	0	0	0	0	0	0	0	0	0	0	0	0	0	0	0	0
PHASIBEAM10F000770	9	0	2	0	0	0	0	2	0	6	0	0	6	6	0	0	0	0	0	0	0	0	0	0	0	0	0
PHASIBEAM10F000771	0	93	0	0	0	108	346	126	6	66	50	14	0	312	0	68	54	29	0	0	0	0	15	13	13	143	167
PHASIBEAM10F000772	0	0	0	0	0	0	0	0	0	0	0	0	0	0	0	0	0	0	0	0	0	0	0	0	0	0	0
PHASIBEAM10F000773	0	0	0	0	0	0	0	0	0	0	0	0	0	0	0	0	0	0	0	0	0	0	0	0	0	0	0
PHASIBEAM10F000774	94	153	196	187	247	53	158	192	90	222	78	50	227	212	75	113	162	19	172	168	113	136	104	190	85	55	249
PHASIBEAM10F000775	0	0	0	0	51	0	0	0	0	0	0	0	0	0	0	0	0	0	7	0	0	0	39	0	0	0	130
PHASIBEAM10F000776	995	532	304	380	558	302	515	506	452	322	1068	948	785	498	1173	1108	1540	551	44	430	374	435	254	834	1316	759	393
PHASIBEAM10F000777	0	0	16	0	18253	0	0	0	0	2	0	0	0	6	0	0	0	0	9412	0	0	0	9153	15	0	0	7858
PHASIBEAM10F000778	0	0	0	0	0	0	0	0	0	0	0	0	0	0	0	0	0	0	0	0	0	0	0	0	0	0	0
PHASIBEAM10F000779	0	0	0	0	0	0	0	0	0	0	0	0	0	0	0	0	0	0	0	0	0	0	0	0	0	0	0
PHASIBEAM10F000780	780	1122	714	816	932	243	801	562	610	266	534	380	545	1534	271	641	626	119	515	635	304	273	570	586	350	370	1511
PHASIBEAM10F000781	0	0	0	0	0	0	0	0	0	0	0	0	0	0	0	0	0	0	0	0	0	0	0	0	0	0	0
PHASIBEAM10F000782	0	0	0	0	0	0	0	0	0	0	0	0	0	0	0	0	0	0	0	0	0	0	0	0	0	0	0
PHASIBEAM10F000783	53	688	14	53	100	12	132	38	524	42	34	604	61	602	1064	1472	28	0	91	15	17	0	0	13	1784	98	79
PHASIBEAM10F000784	0	0	0	0	0	0	0	0	0	0	0	0	0	0	0	0	0	0	0	0	0	0	0	0	0	0	0
PHASIBEAM10F000785	0	0	0	0	0	0	0	0	0	0	0	0	0	0	0	0	0	0	0	0	0	0	0	0	0	0	0
PHASIBEAM10F000786	215	238	10	137	89	15	83	12	251	8	102	200	8	122	132	99	13	18	98	18	0	0	39	31	124	16	175
PHASIBEAM10F000787	0	0	0	0	0	0	0	2	0	0	0	0	0	12	0	0	0	0	0	0	0	0	0	0	0	0	0
PHASIBEAM10F000788	203	410	34	97	99	60	254	118	379	92	191	288	41	474	285	260	28	0	76	77	119	0	54	19	267	29	205
PHASIBEAM10F000789	0	0	0	0	0	0	0	0	0	0	0	0	0	0	0	0	0	0	0	0	0	0	0	0	0	0	0
PHASIBEAM10F000790	0	0	0	0	0	0	0	0	0	0	0	0	0	0	0	0	0	0	0	0	0	0	0	0	0	0	0
PHASIBEAM10F000791	77	329	50	67	59	77	510	170	129	416	56	238	110	168	249	323	18	14	22	1007	22	0	12	18	546	17	11
PHASIBEAM10F000792	0	0	0	0	0	0	0	0	0	0	0	0	0	0	0	0	0	0	0	0	0	0	0	0	0	0	0
PHASIBEAM10F000793	0	35	12	0	12	6	24	22	0	0	0	14	11	92	0	31	0	0	0	0	17	0	9	0	10	0	29
PHASIBEAM10F000794	0	0	0	0	0	0	0	0	0	0	0	0	0	0	0	0	0	0	0	0	0	0	0	0	0	0	0
PHASIBEAM10F000795	286	381	128	260	244	92	273	122	264	60	223	98	162	506	94	202	186	33	154	187	69	81	106	200	73	94	383
PHASIBEAM10F000796	561	2470	454	425	108	1229	1878	3630	11823	2208	2074	5642	43	3736	12529	10225	1020	53	22	3039	2429	428	1818	1223	6357	2212	842
PHASIBEAM10F000797	620	185	186	528	239	102	300	34	555	70	278	114	142	222	266	297	187	22	42	104	105	97	56	99	131	203	222
PHASIBEAM10F000798	0	0	0	0	0	0	0	0	0	0	0	0	0	0	0	0	0	0	0	0	0	0	0	0	0	0	0
PHASIBEAM10F000799	0	0	0	0	0	0	0	0	0	0	0	0	0	0	0	0	0	0	0	0	0	0	0	0	0	0	0
PHASIBEAM10F000800	0	0	0	0	0	0	0	0	0	0	0	0	0	0	0	0	0	0	0	0	0	0	0	0	0	0	0
PHASIBEAM10F000801	0	0	0	0	0	0	0	0	0	0	0	0	0	0	0	0	0	0	0	0	0	0	0	0	0	0	0
PHASIBEAM10F000802	0	0	0	0	0	0	0	0	0	0	0	0	0	0	0	0	0	163	0	0	0	0	0	0	0	0	0
PHASIBEAM10F000803	0	0	0	0	0	0	0	0	0	0	0	0	0	0	0	0	0	0	0	0	0	0	0	0	0	0	0
PHASIBEAM10F000804	506	3951	546	402	660	96	600	110	1665	74	688	1128	0	4804	2414	2690	57	37	14	319	74	0	1185	193	2458	161	2712
PHASIBEAM10F000805	0	0	0	0	0	0	0	0	0	0	0	0	0	2	0	0	0	0	0	0	0	0	0	0	0	0	0
PHASIBEAM10F000806	541	1657	1124	824	1132	900	1360	1524	1407	256	521	3856	1809	858	1167	1441	1182	144	613	1148	1153	898	673	232	1206	664	1623
PHASIBEAM10F000807	208	39	150	39	229	26	50	146	59	34	419	22	0	34	21	172	39	0	0	174	14	0	86	328	74	175	21
PHASIBEAM10F000808	12	0	0	12	0	0	36	0	34	0	0	0	0	0	0	0	0	0	5225	0	0	0	0	0	0	0	0
PHASIBEAM10F000809	0	0	0	0	0	0	0	14	0	2	0	0	0	0	0	0	0	0	0	0	0	0	0	0	0	0	0
PHASIBEAM10F000810	28	339	28	13	18	21	250	6	424	14	47	66	14	680	49	252	149	0	23	13	0	0	30	0	67	22	108
PHASIBEAM10F000811	61	0	20	14	0	0	28	10	53	16	123	2	317	0	0	0	144	0	11	39	100	717	0	44	0	0	0
PHASIBEAM10F000812	0	0	0	0	0	0	0	0	0	0	0	0	0	0	0	0	0	0	0	0	0	0	0	0	0	0	0
PHASIBEAM10F000813	0	1462	298	0	2446	0	10	18	0	2	0	8	0	270	0	137	0	328	118	0	0	0	2745	0	0	0	5374
PHASIBEAM10F000814	0	0	0	0	0	0	0	2	0	2	0	0	10	0	0	0	0	0	0	0	0	0	0	0	0	0	0
PHASIBEAM10F000815	0	0	0	0	0	0	0	0	0	0	0	0	0	0	0	0	0	0	0	0	0	0	0	0	0	0	0
PHASIBEAM10F000816	0	0	0	0	0	0	0	0	0	0	0	0	0	0	0	0	0	0	0	0	0	0	0	0	0	0	0
PHASIBEAM10F000817	26	115	42	0	46	31	58	34	112	16	94	36	140	176	23	161	68	7	13	18	75	0	28	0	52	12	69
PHASIBEAM10F000818	0	0	0	0	0	0	0	4	0	8	0	0	0	8	0	0	0	0	0	0	0	0	0	0	0	0	0
PHASIBEAM10F000819	105932	16366	20068	5156	12991	15744	23944	7316	41555	13174	55572	6522	41756	11648	852	10585	172080	210075	401	1879	49809	144660	130	15056	987	1948	12810
PHASIBEAM10F000820	0	0	0	0	0	0	0	0	0	0	0	0	0	0	0	0	0	0	0	0	0	0	0	0	0	0	0
PHASIBEAM10F000821	0	0	0	0	0	0	0	0	0	0	0	0	0	0	0	0	0	0	0	0	0	0	0	0	0	0	0
PHASIBEAM10F000822	1831	478	600	851	928	269	838	274	1120	228	1014	204	569	600	262	392	900	203	451	361	359	463	426	489	225	580	711
PHASIBEAM10F000823	0	0	0	0	0	0	0	0	0	0	0	0	0	0	0	0	0	0	0	0	0	0	0	0	0	0	0
PHASIBEAM10F000824	0	0	0	0	0	0	0	0	0	0	0	0	0	0	0	0	0	0	0	0	0	0	0	0	0	0	0
PHASIBEAM10F000825	0	0	0	0	0	0	0	0	0	0	0	2	0	0	0	0	0	0	0	0	0	0	0	0	0	0	0
PHASIBEAM10F000826	0	0	0	0	0	0	0	0	0	0	0	0	0	0	0	0	0	0	0	0	0	0	0	0	0	0	0
PHASIBEAM10F000827	0	58	358	0	191	18	0	60	0	2	0	16	0	36	42	159	0	22	0	0	13	0	42	0	100	0	139
PHASIBEAM10F000828	0	0	0	0	0	0	0	0	0	0	0	0	0	0	0	0	0	0	0	0	0	0	0	0	0	0	0
PHASIBEAM10F000829	0	0	0	0	0	0	0	0	0	0	0	0	0	0	0	0	0	17	0	0	0	0	0	0	0	0	0
PHASIBEAM10F000830	295	101	22	206	1245	698	237	1172	67	256	180	12	858	234	23	14	121	366	2140	100	327	730	284	263	109	734	680
PHASIBEAM10F000831	0	0	0	0	0	0	0	2	0	4	0	0	12	0	0	0	0	0	0	0	0	0	0	0	0	0	0
PHASIBEAM10F000832	0	0	0	0	0	0	0	0	0	0	0	0	0	0	0	0	0	0	0	0	0	0	0	0	0	0	0
PHASIBEAM10F000833	0	0	0	0	0	0	0	0	0	0	0	0	0	0	0	0	0	0	0	0	0	0	0	0	0	0	0
PHASIBEAM10F000834	0	0	6	0	15	0	0	4	0	2	0	10	7	10	0	10	6	10	0	0	0	0	0	0	0	0	12
PHASIBEAM10F000835	0	0	0	0	0	0	0	0	0	0	0	0	0	0	0	0	0	0	0	0	0	0	0	0	0	0	0
PHASIBEAM10F000836	0	0	0	0	0	0	0	0	0	0	0	0	0	0	0	0	0	0	0	0	0	0	0	0	0	0	0
PHASIBEAM10F000837	0	0	0	0	0	0	0	0	0	0	0	0	0	0	0	0	0	0	0	0	0	0	0	0	0	0	0
PHASIBEAM10F000838	0	0	0	0	0	0	0	0	0	0	0	0	0	0	0	0	0	0	0	0	0	0	0	0	0	0	0
PHASIBEAM10F000839	65	134	234	0	88	80	0	16	14	78	0	100	0	148	68	354	0	55	0	0	19	0	0	0	494	14	0
PHASIBEAM10F000840	26182	364	5642	20141	2465	1876	393	3866	202	820	1567	198	4216	358	414	1111	2903	10366	1373	172	4263	3993	21	1050	1952	3626	806
PHASIBEAM10F000841	57	551	254	12	625	196	38	124	41	340	76	52	159	1072	29	471	29	79	0	0	99	0	22	29	207	57	115
PHASIBEAM10F000842	174	299	512	67	454	215	99	396	279	370	259	184	583	354	230	482	248	47	56	185	679	454	276	140	301	127	472
PHASIBEAM10F000843	0	173	8	0	0	26	0	10	27	6	0	21.6483	17	110.657	58.2584	140	0	0	0	0	0	0	0	0	34.9014	7.83445	11
PHASIBEAM10F000844	0	0	0	0	0	0	0	0	0	0	0	2.35174	0	5.3432	0	0	0	0	0	0	0	0	0	0	0	0	0
PHASIBEAM10F000845	0	0	0	0	0	0	0	0	0	0	0	0	0	2	0	0	0	0	0	0	0	0	0	0	0	0	0
PHASIBEAM10F000846	0	0	0	0	0	0	0	0	0	0	0	0	0	0	0	0	0	0	0	0	0	0	0	0	0	0	0
PHASIBEAM10F000847	0	0	0	0	0	0	0	0	0	0	0	0	0	0	0	0	0	0	0	0	0	0	0	0	0	0	0
PHASIBEAM10F000848	0	0	0	0	0	0	0	0	0	0	0	0	0	0	0	0	0	0	0	0	0	0	0	0	0	0	0
PHASIBEAM10F000849	0	0	0	0	0	0	0	0	0	0	0	0	0	0	0	0	0	0	0	0	0	0	0	0	0	0	0
PHASIBEAM10F000850	0	0	0	0	0	0	0	0	0	0	0	0	0	0	0	0	0	0	0	0	0	0	0	0	0	0	0
PHASIBEAM10F000851	0	0	0	0	0	0	0	0	0	0	0	0	0	0	0	0	0	0	0	0	0	0	0	0	0	0	0
PHASIBEAM10F000852	0	0	0	0	0	0	0	0	0	0	0	0	0	0	0	0	0	0	0	0	0	0	0	0	0	0	0
PHASIBEAM10F000853	200	127	148	116	86	74	231	142	157	250	79	24	246	212	54	84	86	0	33	80	320	0	85.282	50	50	232	126.842
PHASIBEAM10F000854	0	0	0	0	0	0	0	0	0	0	0	0	0	0	0	0	0	0	0	0	0	0	0	0	0	0	0
PHASIBEAM10F000855	0	0	0	0	0	0	0	0	0	0	0	0	0	0	0	0	0	0	0	0	0	0	0	0	0	0	0
PHASIBEAM10F000856	0	0	0	0	0	0	0	0	0	0	0	0	0	0	0	0	0	0	0	0	0	0	0	0	0	0	0
PHASIBEAM10F000857	458	826	816	824	913	353	467	862	502	502	411	292	1229	928	465	1069	711	675	258	694	680	906	485	632	593	563	1096
PHASIBEAM10F000858	0	0	0	0	0	0	0	0	0	0	0	0	0	0	0	0	0	0	0	0	0	0	0	0	0	0	0
PHASIBEAM10F000859	0	0	0	0	0	0	0	0	0	4	0	0	8	0	0	0	0	0	0	0	0	0	0	0	0	0	0
PHASIBEAM10F000860	0	0	0	0	0	0	0	0	0	0	0	0	0	0	0	0	0	0	0	0	0	0	0	0	0	0	0
PHASIBEAM10F000861	0	0	2	18	2009	0	0	0	12	0	0	0	0	28	0	0	6	145	1273	23	0	0	1116	0	0	0	3166
PHASIBEAM10F000862	16	0	6	0	24	32	0	82	21	12	37	12	6	26	13	19	9	50	0	0	20	0	7	0	0	0	36
PHASIBEAM10F000863	0	99	340	0	1112	17	16	14	35	62	167	94	0	104	414	144	6	39	0	0	38	0	205	8	335	411	168
PHASIBEAM10F000864	0	0	0	0	0	0	0	0	0	0	0	0	0	0	0	0	0	0	0	0	0	0	0	0	0	0	0
PHASIBEAM10F000865	0	0	0	0	5	0	0	0	0	0	0	2	0	8	0	13	0	0	0	0	0	0	0	0	0	0	0
PHASIBEAM10F000866	0	0	0	0	0	0	0	0	0	0	0	0	0	0	0	0	0	0	0	0	0	0	0	0	0	0	0
PHASIBEAM10F000867	0	0	0	0	0	0	0	0	0	0	0	0	0	0	0	0	0	0	0	0	0	0	0	0	0	0	0
PHASIBEAM10F000868	103	282	364	42	325	68	60	180	89	68	123	42	124	442	94	222	101	80	58	97	206	142	106	101	105	54	293
PHASIBEAM10F000869	0	0	0	0	0	0	0	0	0	0	0	0	0	0	0	0	0	0	0	0	0	0	0	0	0	0	0
PHASIBEAM10F000870	36	234	138	0	349	100	16	54	17	142	44	30	71	440	14	197	9	63	0	0	48	0	7	0	87	24	78
PHASIBEAM10F000871	0	0	0	0	0	0	0	2	0	4	0	0	0	2	0	0	0	0	0	0	0	0	0	0	0	0	30
PHASIBEAM10F000872	0	0	0	0	0	0	0	0	0	0	0	0	0	0	0	0	0	0	0	0	0	0	0	0	0	0	0
PHASIBEAM10F000873	0	0	0	0	0	0	0	0	0	0	0	0	0	0	0	0	0	0	0	0	0	0	0	0	0	0	0
PHASIBEAM10F000874	0	0	0	0	0	0	0	0	0	0	0	0	0	0	0	0	0	0	0	0	0	0	0	0	0	0	0
PHASIBEAM10F000875	213	709	1114	272	1073	105	274	226	238	154	296	284	290	884	458	559	387	156	180	490	100	267	861	542	685	262	1549
PHASIBEAM10F000876	209	724	870	2168	1072	541	661	652	864	406	304	594	0	668	3125	311	28	149	62	611	75	0	221	53	979	864	702
PHASIBEAM10F000877	0	0	0	0	0	0	0	0	0	0	0	0	0	0	0	0	0	0	0	0	0	0	0	0	0	0	0
PHASIBEAM10F000878	0	27	0	0	0	0	0	0	0	0	0	0	0	0	0	0	0	0	0	0	0	0	0	0	0	0	0
PHASIBEAM10F000879	116	1020	580	578	711	239	568	1276	400	792	413	556	318	1524	466	1080	1016	108	74	450	1142	1480	620	2127	908	857	1887
PHASIBEAM10F000880	40	292	170	48	149	199	104	920	57	58	113	32	392	298	17	252	137	14	31	39	312	0	64	48	61	2455	271
PHASIBEAM10F000881	577	4858	436	963	480	67	669	254	3229	236	1208	2304	100	3366	2488	3131	150	115	189	724	165	0	763	301	2732	205	1885
PHASIBEAM10F000882	0	32	6	0	0	0	0	0	0	12	0	0	6	8	0	0	0	0	0	0	0	0	0	0	0	0	0
PHASIBEAM10F000883	0	93	0	0	0	0	0	0	0	0	0	0	0	90	0	0	0	0	0	0	0	0	0	0	0	0	18
PHASIBEAM10F000884	0	0	0	0	0	0	0	0	0	0	0	0	0	0	0	0	0	0	0	0	0	0	0	0	0	0	0
PHASIBEAM10F000885	101	98	674	43	69	149	68	282	43	382	106	32	1145	246	42	48	327	0	0	52	650	1847	24	430	43	67	17
PHASIBEAM10F000886	0	0	0	0	0	0	0	0	0	0	0	0	0	0	0	0	0	0	0	0	0	0	0	0	0	0	0
PHASIBEAM10F000887	0	0	0	0	0	0	0	0	0	0	0	0	0	0	0	0	0	0	0	0	0	0	0	0	0	0	0
PHASIBEAM10F000888	0	0	4	0	0	0	0	6	0	2	0	0	0	6	7	0	0	0	0	0	0	0	0	0	0	0	0
PHASIBEAM10F000889	0	73	0	6	0	10	0	4	0	6	0	6	0	28	0	7	8	0	0	0	0	0	0	0	24	0	11
PHASIBEAM10F000890	0	0	0	0	0	0	0	0	0	0	0	0	0	0	0	0	0	0	0	0	0	0	0	0	0	0	0
PHASIBEAM10F000891	0	39	0	0	0	12	0	220	16	22	42	0	0	16	0	6	15	0	0	0	24	0	0	0	0	382	0
PHASIBEAM10F000892	0	0	0	0	0	0	0	0	0	2	0	0	0	0	0	0	0	0	0	0	0	0	0	7	0	0	0
PHASIBEAM10F000893	0	0	0	0	67	0	0	0	0	0	0	0	0	20	0	0	0	0	52	0	0	0	68	0	0	0	80
PHASIBEAM10F000894	0	0	0	0	0	0	0	4	0	0	0	0	0	0	0	0	4	0	0	0	0	0	0	18	0	0	0
PHASIBEAM10F000895	0	0	0	0	7	0	0	0	0	0	0	4	0	12	56	47	0	0	0	0	0	0	0	0	132	0	0
PHASIBEAM10F000896	0	0	2	0	0	0	0	8	0	0	0	0	0	4	0	0	0	0	0	0	0	0	0	0	0	0	0
PHASIBEAM10F000897	0	0	0	0	0	0	0	0	0	0	0	0	0	0	0	0	0	0	0	0	0	0	0	0	0	0	0
PHASIBEAM10F000898	10	0	0	92	0	0	0	0	10	2	18	0	239	26	0	0	175	0	0	8	95	142	0	797	0	0	0
PHASIBEAM10F000899	11	0	2	0	0	0	0	2	9	0	29	0	55	0	0	0	1707	61	0	0	24	0	0	0	0	0	0
PHASIBEAM10F000900	0	0	0	0	0	0	0	0	0	0	0	0	0	0	0	0	0	0	0	0	0	0	0	0	0	0	0
PHASIBEAM10F000901	0	0	0	0	0	0	0	2	0	0	0	0	0	0	0	0	0	0	0	0	0	0	0	0	0	0	0
PHASIBEAM10F000902	56	96	0	166	0	0	14	0	142	0	0	40	0	110	14	91	0	0	0	9	0	0	0	6	30	0	0
PHASIBEAM10F000903	62	34	18	77	0	8	233	16	48	256	52	2	165	58	9	17	107	0	35	242	153	278	0	89	14	16	0
PHASIBEAM10F000904	45	97	34	27	59	22	56	60	111	20	63	30	17	172	53	71	36	0	6	13	63	0	30	21	49	24	99
PHASIBEAM10F000905	1689	0	142	104	102	140	11	56	36	150	86	40	86	16	70	54	113	54	0	16	70	0	24	31	64	277	52
PHASIBEAM10F000906	0	0	0	0	0	0	0	0	0	0	0	0	0	0	0	0	0	0	0	0	0	0	0	0	0	0	0
PHASIBEAM10F000907	0	164	26	49	51	21	0	12	17	2	14	20	278	192	45	147	457	0	0	0	30	135	0	257	57	0	13
PHASIBEAM10F000908	7	0	32	23	52	18	34	40	0	16	28	4	130	12	10	15	16	0	0	65	37	0	58	237	7	15	35
PHASIBEAM10F000909	0	0	0	0	0	0	0	4	0	6	0	0	38	0	0	0	16	0	0	0	36	0	0	8	0	0	0
PHASIBEAM10F000910	16	149	44	8	153	49	0	26	12	56	22	22	40	308	12	118	9	18	0	0	19	0	0	29	40	0	35
PHASIBEAM10F000911	0	0	0	0	0	0	0	0	0	0	0	0	0	0	0	0	0	0	0	0	0	0	0	0	0	0	0
PHASIBEAM10F000912	0	0	0	0	0	0	0	0	0	0	0	0	0	0	0	0	0	0	0	0	0	0	0	0	0	0	0
PHASIBEAM10F000913	115	144	228	72	153	68	144	96	148	122	87	66	169	232	48	143	133	26	66	73	343	92	98	93	68	67	208
PHASIBEAM10F000914	58	42	68	40	71	19	31	42	42	24	44	28	34	72	25	52	39	0	14	32	46	0	44	32	35	29	83
PHASIBEAM10F000915	39	262	226	7	539	148	0	192	23	194	62	40	107	534	41	389	35	33	0	21	96	0	61	26	171	42	167
PHASIBEAM10F000916	0	0	0	0	0	0	0	0	0	0	0	0	0	0	6	0	0	0	0	0	0	0	0	0	0	0	0
PHASIBEAM10F000917	342	164	78	2365	23	134	1716	60	140	862	236	22	1018	272	16	128	276	181	0	656	2008	3106	0	371	42	24	34.6653
PHASIBEAM10F000918	0	0	0	0	0	0	0	0	0	0	0	0	0	0	0	0	0	0	0	0	0	0	0	0	0	0	0
PHASIBEAM10F000919	0	0	0	0	0	0	0	0	0	0	0	0	0	0	0	0	0	0	0	0	0	0	0	0	0	0	0
PHASIBEAM10F000920	0	0	0	0	0	0	0	0	0	0	0	0	0	0	0	0	0	0	0	0	0	0	0	0	0	0	0
PHASIBEAM10F000921	0	0	0	0	0	0	0	0	0	0	0	0	0	0	0	0	0	0	0	0	0	0	0	0	0	0	0
PHASIBEAM10F000922	0	0	0	0	0	0	0	0	0	0	0	0	0	0	0	0	0	0	0	0	0	0	0	0	0	0	0
PHASIBEAM10F000923	16954	64505	39250	2757	104514	1273	2904	6656	22138	890	3468	502726	250	39106	967571	106541	197	24115	1848	2744	25	445	115844	274	866188	84342	199086
PHASIBEAM10F000924	0	0	0	0	0	0	0	0	0	0	0	0	0	0	0	0	0	0	0	0	0	0	0	0	0	0	0
PHASIBEAM10F000925	0	0	0	0	0	0	0	0	0	0	0	0	0	0	0	0	0	0	0	0	0	0	0	0	0	0	0
PHASIBEAM10F000926	235	27	64	347	134	7	37	4	11	12	73	12	48	12	15	7	780	29	49	54	0	58	314	566	0	10	913
PHASIBEAM10F000927	0	0	0	0	0	0	0	0	0	0	0	0	0	0	0	0	0	0	0	0	0	0	0	0	0	0	0
PHASIBEAM10F000928	0	0	0	0	0	0	0	0	0	0	0	0	0	0	0	0	0	0	0	0	0	0	0	0	0	0	0
PHASIBEAM10F000929	0	0	0	0	0	0	0	0	0	0	0	0	0	0	0	0	0	0	0	0	0	0	0	0	0	0	0
PHASIBEAM10F000930	0	0	0	0	0	0	0	0	0	0	0	0	0	0	0	0	0	0	0	0	0	0	0	0	0	0	0
PHASIBEAM10F000931	0	0	0	0	0	0	0	0	0	0	0	0	0	0	0	0	0	0	0	0	0	0	0	0	0	0	0
PHASIBEAM10F000932	0	0	0	0	0	0	0	0	0	0	0	0	0	0	0	0	0	0	0	0	0	0	0	0	0	0	0
PHASIBEAM10F000933	0	0	0	0	0	0	0	0	0	0	0	0	0	0	0	0	0	0	0	0	0	0	0	0	0	0	0
PHASIBEAM10F000934	0	0	0	0	0	0	0	0	0	0	0	0	0	0	0	0	0	0	0	0	0	0	0	0	0	0	0
PHASIBEAM10F000935	0	0	0	0	0	0	0	0	0	0	0	0	0	0	0	0	0	0	0	0	0	0	0	0	0	0	0
PHASIBEAM10F000936	835	101	10	11133	1526	27	89.6361	112	7	40	307.419	0	288	8	0	0	374	90	3361	111	59	0	126.533	200	0	87	227
PHASIBEAM10F000937	0	0	0	0	0	0	0	0	0	0	0	0	0	0	0	0	0	0	0	0	0	0	0	0	0	0	0
PHASIBEAM10F000938	0	0	0	0	0	0	0	0	0	0	0	0	0	0	0	0	0	0	0	0	0	0	0	0	0	0	0
PHASIBEAM10F000939	0	0	0	0	0	0	0	0	0	0	0	0	0	0	0	0	0	0	0	0	0	0	0	0	0	0	0
PHASIBEAM10F000940	295	0	4	77	0	0	0	2	44	0	0	0	0	0	13	0	21	0	16	0	0	0	0	0	0	0	78
PHASIBEAM10F000941	1735	539	2334	396	2478	897	574	2730	469	322	1521	192	1700	462	168	564	843	906	136	410	590	375	1074	808	331	1143	1836
PHASIBEAM10F000942	0	0	0	0	0	0	0	0	0	0	0	0	0	0	0	0	0	0	0	0	0	0	0	0	0	0	0
PHASIBEAM10F000943	0	0	0	0	0	0	0	0	0	2	0	0	0	0	0	0	0	0	0	0	0	0	0	0	0	0	0
PHASIBEAM10F000944	0	0	0	0	0	0	0	0	0	0	0	0	0	0	0	0	0	0	0	0	0	0	0	0	0	0	0
PHASIBEAM10F000945	0	0	0	0	0	0	0	0	0	0	0	0	0	0	0	0	0	0	0	0	0	0	0	0	0	0	0
PHASIBEAM10F000946	13924	3983	13686	3193	13348	3517	4104	4946	3740	846	6370	1844	6797	3310	1007	4789	5891	10319	1574	3935	2398	1499	6840	4120	2649	5654	11346
PHASIBEAM10F000947	4231	1397	5006	1939	3847	1167	2255	420	3852	1228	2485	626	1614	1732	931	2844	2315	873	396	288	1121	896	1113	200	1562	777	4026
PHASIBEAM10F000948	535	1282	1028	912	1654	398	629	520	510	494	454	466	1367	1234	304	860	657	259	572	510	683	715	1042.29	513	503	504	1546.63
PHASIBEAM10F000949	0	0	0	0	0	0	0	0	0	0	0	0	0	0	0	0	0	0	0	0	0	0	0	0	0	0	0
PHASIBEAM10F000950	3117	5405	7254	2667	9106	2094	2500	3710	2158	2850	4248	2910	7463	3524	3050	4430	4607	3961	2896	2771	3887	4733	4776	3431	3408	4934	6717
PHASIBEAM10F000951	4004	1923	3746	11035	4433	476	4786.35	1030	5180	422	4445.15	2470	3122	1982	2754	3516	4956	432	1122	2355	724	1851	5028.88	3246	2182	1941	4992
PHASIBEAM10F000952	0	0	0	0	0	0	0	0	0	0	0	0	0	0	0	0	0	0	0	0	0	0	0	0	0	0	0
PHASIBEAM10F000953	1901	2292	5294	2030	4371	1308	3536	3196	2509	11252	4493	2166	7624	2570	6522	2365	6931	1144	2232	1853	3118	3637	2246	2755	3318	4891	5430
PHASIBEAM10F000954	274	2333	1244	407	1638	1413	2036	6070	1599	638	2198	1530	9036	1932	1544	2118	4207	156	737	1420	7530	2535	1926	1250	1511	737	2908
PHASIBEAM10F000955	16	170	192	23	73	80	69	232	63	56	60	12	91	270	35	199	64	0	7	58	134	0	66	61	65	25	160
PHASIBEAM10F000956	322	146	2958	219	2526	785	312	984	235	3210	1377	38	3275	240	606	788	1634	320	0	112	3053	7134	1076	1021	727	3027	1348
PHASIBEAM10F000957	175	129	422	309	377	269	64	554	73	2106	245	84	1308	108	753	298	634	63	8	63	1788	2314	96	1088	660	2220	261
PHASIBEAM10F000958	440	152	1504	1489	1870	502	264	1584	111	5938	449	214	1534	98	2226	577	791	251	45	139	2088	8555	587	2338	1474	3985	515
PHASIBEAM10F000959	3458	1205	1654	2027	1791	559	1713	534	1843	768	1186	278	1555	1474	405.942	917	1206	243	924	521	1568	2376	767.365	603	550	875	1341.31
PHASIBEAM10F000960	0	0	0	0	0	0	0	2	0	0	0	0	0	0	0	0	0	0	0	0	0	0	0	0	0	0	0
PHASIBEAM10F000961	1146	9755	3908	1807	5720	1291	2694	4212	2958	1690	2693	2172	4914	11546	1678	4553	3303	480	3975	3541	3772	2389	6303	3540	3011	1096	15749
PHASIBEAM10F000962	2268	1147	4106	1521	3310	810	1241.39	1406	599	1636	1436.42	356	3221	976	440.938	766	4161	3343	2434	964	1570	2843	1337.69	1893	481	1199	2220
PHASIBEAM10F000963	0	0	0	0	0	0	0	6	0	0	0	2	6	8	0	8	0	0	0	0	0	0	0	0	0	0	0
PHASIBEAM10F000964	2024	551	29210	22495	22533	339	1915	506	1425	682	618	252	5056	472	350.131	562	2162	27904	34190	2615	588	1856	6576	1816	424	1620	18533
PHASIBEAM10F000965	5214	4134	5362	3364	5242	1240	2919	2592	3020	2072	2438	1222	4027	5392	1211	2877	3811	839	1725	1884	3546	2512	2617	2032	1940	1489	6191
PHASIBEAM10F000966	439	11140	2394	1744	5283	582	2030.49	4804	834	532	1455.77	4104	1745	15852	4607	5714	2018	361	2449	4569	1212	426	8421.15	1687	7315	1453	10353
PHASIBEAM10F000967	611	600	674	157	658	236	326	138	315	36	452	82	505	434	50	445	172	329	208	100	235	444	175	45	266	176	492
PHASIBEAM10F000968	0	187	0	25	0	0	31	0	119	0	0	162	0	100	108	253	0	0	0	39	0	0	13	0	170	0	200
PHASIBEAM10F000969	10180	9696	14854	14238	17786	4423	4372	6576	2529	4674	5023	3576	14263	10156	3798	6846	8232	6261	8726	7304	4083	5961	13038.7	9361	6443	5098	18442
PHASIBEAM10F000970	0	162	710	18	235	71	41.0001	1024	66	138	114.898	32	397	258	10	97	2787	0	0	0	211	114	56.1437	34	55	581	161
PHASIBEAM10F000971	0	0	0	0	0	0	0	0	0	0	0	0	0	0	0	0	0	0	0	0	0	0	0	0	0	0	0
PHASIBEAM10F000972	0	0	0	0	0	0	0	0	0	0	0	0	0	0	0	0	0	0	0	0	0	0	0	0	0	0	0
PHASIBEAM10F000973	13	282	82	20	60	9	26	34	24	14	25	34	38	240	29	114	72	0	32	31	0	0	45	25	62	12	130
PHASIBEAM10F000974	1026	1450	1338	571	1914	345	754	468	1903	104	811	2550	285	1366	5509	2804	366	404	521	464	95	112	1234	179	4559	1841	2322
PHASIBEAM10F000975	0	68	4	0	11	0	0	2	0	0	0	0	0	16	0	0	7	0	0	0	0	0	4	0	0	0	20
PHASIBEAM10F000976	0	0	0	0	0	0	0	0	0	0	0	0	0	0	0	0	0	0	0	0	0	0	0	0	0	0	0
PHASIBEAM10F000977	305	959	802	738	981	229	499	462	422	334	381	372	472	1488	319	726	671	107	409	296	636	334	626	567	616	272	1333
PHASIBEAM10F000978	7452	17706	14808	12590	18719	4099	9817	11380	7398	6162	7395	7692	21014	25314	4405	10912	13192	4278	7651	11868	5506	8422	14210	15268	9279	5954	28516
PHASIBEAM10F000979	0	0	0	0	0	0	0	0	0	0	0	0	0	0	0	0	0	0	0	0	0	0	0	0	0	0	0
PHASIBEAM10F000980	0	0	0	0	0	0	0	0	0	0	0	0	0	0	0	0	0	0	0	0	0	0	0	0	0	0	0
PHASIBEAM10F000981	0	0	0	0	0	0	0	0	0	0	0	0	0	0	0	0	0	0	0	0	0	0	0	0	0	0	0
PHASIBEAM10F000982	0	0	0	0	0	0	0	0	0	0	0	0	0	0	0	0	0	0	0	0	0	0	0	0	0	0	0
PHASIBEAM10F000983	0	0	0	0	0	0	0	0	0	0	0	0	0	0	0	0	0	0	0	0	0	0	0	0	0	0	0
PHASIBEAM10F000984	0	377	2	25	0	0	32	2	109	2	0	56	27	492	21	117	0	26	0	8	0	117	0	71	76	0	143
PHASIBEAM10F000985	0	0	0	0	0	0	0	0	0	0	0	0	0	0	0	0	0	0	0	0	0	0	0	0	0	0	0
PHASIBEAM10F000986	0	0	0	0	0	0	0	0	0	0	0	0	0	0	0	0	0	0	0	0	0	0	0	0	0	0	0
PHASIBEAM10F000987	15	0	0	13	0	0	0	14	17	36	16	4	333	4	0	13	43	0	0	13	201	413	0	44	0	0	0
PHASIBEAM10F000988	0	0	0	0	0	0	0	0	0	0	0	0	0	0	0	0	0	0	0	0	0	0	0	0	0	0	0
PHASIBEAM10F000989	0	0	0	0	0	0	0	0	0	0	0	0	0	0	0	7	0	0	0	0	0	0	0	0	0	0	0
PHASIBEAM10F000990	0	0	0	0	0	0	0	0	0	0	0	0	0	0	0	0	0	0	0	0	0	0	0	0	0	0	0
PHASIBEAM10F000991	0	0	0	0	0	0	0	0	0	0	0	0	0	0	0	0	0	0	0	0	0	0	0	0	0	0	0
PHASIBEAM10F000992	331	516	84	1633	492	61	787	106	1352	132	624	334	5444	414	427	361	291	54	1116	421	366	5638	523	1263	298	435	739
PHASIBEAM10F000993	592	122	40	2790	84	0	213	12	153	2	143	44	8	124	95	98	182	0	0	1961	17	110	187	1592	52	64	252
PHASIBEAM10F000994	262	457	422	158	382	600	670	824	826	478	280	264	1128	596	464	463	145	37	164	101	942	573	195	41	327	805	530
PHASIBEAM10F000995	0	0	0	0	0	0	0	0	0	0	0	0	0	0	0	0	0	0	0	0	0	0	0	0	0	0	0
PHASIBEAM10F000996	0	0	0	0	0	0	0	0	0	0	0	0	0	0	0	0	0	0	0	0	0	0	0	0	0	0	0
PHASIBEAM10F000997	0	0	0	0	0	0	0	0	0	0	0	0	0	0	0	0	0	0	0	0	0	0	0	0	0	0	0
PHASIBEAM10F000998	10100	11057	42400	24069	33234	9451	4497	11802	4263	9744	6640	5204	3521	14048	10073	17849	3835	10086	2085	5549	5023	1932	8158	3713	12923	22667	22849
PHASIBEAM10F000999	0	0	0	0	0	0	0	0	0	0	0	0	0	0	0	0	0	0	0	0	0	0	0	0	0	0	0
PHASIBEAM10F001000	0	0	0	0	0	0	0	0	0	0	0	0	0	0	0	0	0	0	0	0	0	0	0	0	0	0	0
PHASIBEAM10F001001	0	67	34	23	81	17	21	68	13	20	12	2	148	112	7.60487	30	27	0	100	87	0	0	61	57	0	0	117
PHASIBEAM10F001002	76701	137344	143342	77725	126985	34656	95705	103886	131877	57270	92120	53362	247889	166258	31991	79393	110317	53729	104997	130250	64381	92167	97094	129740	74505	41942	180982
PHASIBEAM10F001004	1167	2916	2938	1312	2981	985	1622.08	1944	1336	1422	1373.49	1096	3604	3680	947.497	2054	2014	355	1454	1192	1930	1927	3193.21	1301	1513	968	3973.68
PHASIBEAM10F001005	0	0	0	0	0	0	0	0	0	0	0	0	0	0	0	0	0	0	0	0	0	0	0	0	0	0	0
PHASIBEAM10F001006	0	0	0	0	0	0	0	0	0	0	0	0	0	0	0	0	0	0	0	0	0	0	0	0	0	0	0
PHASIBEAM10F001007	0	0	0	0	0	0	0	0	0	0	0	0	0	0	0	0	0	0	0	0	0	0	0	0	0	0	0
PHASIBEAM10F001008	0	0	0	0	0	0	0	0	0	0	0	0	0	0	0	0	0	0	0	0	0	0	0	0	0	0	0
PHASIBEAM10F001009	71	121	80	35	100	31	79	98	80	32	45	38	93	166	79	74	51	0	45	60	93	63	62	46	61	58	103
PHASIBEAM10F001010	3055	2273	7072	1160	6670	1335	2041	2034	915	2628	2417	458	2716	1500	1244	1849	1291	8315	1263	514	2672	2215	3066	1133	1552	1740	5031
PHASIBEAM10F001011	2311	437	1186	1028	1692	1104	1694	490	384	9504	2868	128	11193	256	82.6847	288	8844	717	3011	182	12439	21581	437.668	3180	62	1281	1248.46
PHASIBEAM10F001012	0	0	0	0	0	0	0	0	0	0	0	0	0	0	0	0	0	0	0	0	0	0	0	0	0	0	0
PHASIBEAM10F001013	430	595	98	286	65	1314	13803	1546	2323	2248	1196	5536	1123	68	74	71	1935	892	2041	8052	1839	1580	51.141	229	60	724	220.723
PHASIBEAM10F001014	2440	6417	6680	4660	6854	1420	2985.95	4344	2711	1698	2692.5	2588	8062	7322	1632	3790	4136	922	3489	4778	2053	2570	5347.65	5359	3528	1753	9914
PHASIBEAM10F001015	1272	534	76	198	34	671	11890	906	3835	1196	2243	3632	913	70	20	49	46476	446	806	7263	680	590	12.5411	191	30	255	204.957
PHASIBEAM10F001016	3489	4992	6150	4956	6441	1049	2659	1142	3593	1070	2033	2590	1795	6590	1996.52	6437	2975	1977	1163	1466	1405	842	3371	727	4487	1840	7502
PHASIBEAM10F001017	1633	1835	3070	1136	2795	737	1213	1288	1426	750	1585	786	2745	1964	754	1683	2460	654	1166	924	1593	1276	1444	974	1099	927	2763
PHASIBEAM10F001018	3869	14510	9944	4257	12089	2628	7506.76	7336	7039	2446	5707.09	2462	13532	10252	1381	6902	5742	2650	7851	8015	3684	5308	12472.3	5827	3748	2634	16330
PHASIBEAM10F001019	0	0	0	0	0	0	0	0	0	0	0	0	0	0	0	0	0	0	0	0	0	0	0	0	0	0	0
PHASIBEAM10F001020	5271	8204	12672	4943	14363	2952	4190	5324	2996	2530	4231	1592	13436	8436	1587	4922	3765	1326	5330	3896	3497	4004	11012	4003	2715	2868	17429
PHASIBEAM10F001021	0	0	0	0	0	0	0	0	0	0	0	0	0	0	0	0	0	0	0	0	0	0	0	0	0	0	0
PHASIBEAM10F001022	0	0	0	0	0	0	0	0	0	0	0	0	0	0	0	0	0	0	0	0	0	0	0	0	0	0	0
PHASIBEAM10F001023	0	0	0	0	0	0	0	0	0	0	0	0	0	0	0	0	0	0	0	0	0	0	0	0	0	0	0
PHASIBEAM10F001024	0	0	0	0	0	0	0	4	11	0	0	2	0	36	0	37	0	0	0	0	0	0	0	0	0	0	0
PHASIBEAM10F001025	0	0	0	0	0	0	0	0	6	0	0	0	0	4	0	13	0	0	0	0	0	0	0	0	0	0	0
PHASIBEAM10F001026	3258	5347	6912	2525	5932	1816	2777	4240	3620	2698	3413	1818	7685	6908	2100	4701	4536	2771	3542	3063	4633	4082	4193	3257	3276	1887	7405
PHASIBEAM10F001027	818	1894.98	2464	422	1545	758	1763	1986	2092	834	1338	980	2196	3116	1279	2211	1832	147	428	775	4233	1029	1262	701	1545	644	2322
PHASIBEAM10F001028	957	2208	1324	1227	1178	253	587	634	1585	154	533	1304	582	2228	1075	2935	330	220	452	467	270	207	958	287	2590	277	2858
PHASIBEAM10F001029	54	50	74	21	78	31	34	50	47	16	55	6	81	78	22	42	30	0	26	31	56	0	38	22	16	28	97
PHASIBEAM10F001031	425	593	774	150	753	232	261	546	321	176	426.219	114	690	692	170	489	368	107	195	244	594	303	417.812	312	248	208	831
PHASIBEAM10F001032	206	0	0	54	0	0	60	0	104	0	0	0	0	0	0	0	0	0	89	0	0	0	0	0	0	0	0
PHASIBEAM10F001033	0	0	0	0	0	0	0	0	0	2	0	0	0	0	0	0	0	0	0	0	0	0	0	0	0	0	0
PHASIBEAM10F001034	0	0	0	0	0	0	0	0	0	0	0	0	0	0	0	0	0	0	0	0	0	0	0	0	0	0	0
PHASIBEAM10F001035	0	0	0	0	0	0	0	0	0	0	0	0	0	0	0	0	0	0	0	0	0	0	0	0	0	0	0
PHASIBEAM10F001036	0	0	0	0	0	0	0	0	0	0	0	0	0	0	0	0	0	0	0	0	0	0	0	0	0	0	0
PHASIBEAM10F001038	1573	5690	2694	1574	3974	1118	1938	1122	1517	1272	1481	688	4256	3182	915	2366	2571	1803	2887	1749	2372	2646	2140.2	1837	1079	1341	3213.94
PHASIBEAM10F001039	0	0	0	0	0	0	0	0	0	0	0	0	0	0	0	0	0	0	0	0	0	0	0	0	0	0	0
PHASIBEAM10F001040	0	0	0	0	0	0	0	0	0	0	0	0	0	0	0	0	0	0	0	0	0	0	0	0	0	0	0
PHASIBEAM10F001041	1029	2127	1998	638	1824	718	1680	1580	1856	892	1209	568	2772	2794	548	1373	1931	250	922	901	1558	996	1200.46	852	862	1305	2154
PHASIBEAM10F001042	901	6687	5478	1949	4600	908	2049	3280	1500	1812	1715	804	8116	4636	225	2296	2114	1122	1101	2307	2390	2202	2247	3961	1775	495	6830
PHASIBEAM10F001043	1140	1009	4974	282	5176	1257	398.964	32	665	120	332.086	156	2236	488	429.902	403	1506	1846	290	29	1705	3936	3058.27	1002	394	735	2267
PHASIBEAM10F001044	0	0	0	0	0	0	0	0	0	0	0	0	0	0	0	0	0	0	0	0	0	0	0	0	0	0	0
PHASIBEAM10F001045	6479	20124	15156	4985	15853	5845	9045	16354	12448	5904	11077	5336	21104	23812	4835	15786	14033	3809	8335	10943	9256	8631	11982	8837	9161	4096	23992
PHASIBEAM10F001046	289930	77130	167390	82031	206443	21719	64300	23926	200122	20808	51972	195714	3652	81568	356136	252065	14516	45267	16043	15467	8259	7593	88438	7398	416940	93554	155978
PHASIBEAM10F001047	119	2367	250	472	716	318	1004.19	782	1588	318	430.184	1834	808	3592	1597.23	2922	525	140	574	596	315	202	919.71	365	2592	397	1992
PHASIBEAM10F001048	397	1747	2012	261	1357	703	2031.48	964	814	878	733.396	1180	1170	2512	527	1551	679	392	342	1161	1385	595	833.65	194	1163	868	1964
PHASIBEAM10F001049	1245	6440	3948	1622	5263	833	2876.2	2928	2610	672	1760.4	1602	3555	8746	1533	3216	2668	445	1842	2908	1482	1266	5397.73	2108	2185	1323	10587
PHASIBEAM10F001050	7025	4901	7674	11334	10682	2193	3924	3326	2401	2336	3767	1824	8834	4720	1725	2979	5404	770	3130	5424	1987	3832	9621.35	8570	2680	2538	12182.8
PHASIBEAM10F001051	5880	7465	9094	3071	8187	2703	5273	5800	6382	6204	6001	2818	12648	7010	3169	5801	7238	2350	5930	3740	7023	6371	5219	3918	4572	3088	9254
PHASIBEAM10F001052	0	0	0	0	0	0	0	0	0	0	0	0	0	0	0	0	0	0	0	0	0	0	0	0	0	0	0
PHASIBEAM10F001053	7798	16288	22102	5365	20683	3174	5919	8544	20073	2708	9476	29222	3610	16252	57655	39808	4792	3021	2164	5510	3255	1935	11437	2309	62070	8395	23689
PHASIBEAM10F001054	31	3183	102	314	770	175	345	2254	248	90	187	338	400	4134	150	1096	501	91	472	978	124	274	1459	757	481	376	5087
PHASIBEAM10F001055	35	0	2	139	0	9	49	196	14	12	192	2	32	0	0	0	225	0	15	225	71	121	0	789	0	93	0
PHASIBEAM10F001056	0	0	0	0	0	0	0	0	0	0	0	0	0	0	0	0	0	0	0	0	0	0	0	0	0	0	0
PHASIBEAM10F001057	198	307	120	62	194	765	391	904	159	316	800	152	754	344	193	234	863	75	34	133	431	192	102	157	380	349	306
PHASIBEAM10F001058	15	38	50	109	182	9	58	10	58	28	201	14	389	88	0	33	1531	0	0	0	23	268	5	585	10	0	150
PHASIBEAM10F001059	0	0	0	0	0	0	0	0	0	0	0	0	0	0	0	0	0	0	0	0	0	0	0	0	0	0	0
PHASIBEAM10F001060	275	0	8	140	55	9	85	0	20	110	609	4	2078	8	0	0	20868	0	0	0	150	1459	0	991	0	18	14
PHASIBEAM10F001061	0	0	4	98	28	0	91	2	32	34	369	6	1923	46	0	0	8548	0	0	0	149	865	0	502	11	11	10
PHASIBEAM10F001062	0	0	0	0	0	0	0	0	0	0	0	0	0	0	0	0	0	0	0	0	0	0	0	0	0	0	0
PHASIBEAM10F001063	0	0	0	0	0	0	0	0	0	0	0	0	0	0	0	0	0	0	0	0	0	0	0	0	0	0	0
PHASIBEAM10F001064	14926	200	702	1165	557	664	6346	262	7522	1474	15960	184	7561	246	664	350	57354	893	639	558	1839	1828	699	1793	227	1293	1389
PHASIBEAM10F001065	416	1264	1240	288	1052	374	522	866	452	780	700	200	1198	1180	151	925	573	152	201	341	840	346	517	446	475	176	1454
PHASIBEAM10F001066	0	0	0	0	0	0	0	0	0	0	0	0	0	0	0	0	0	0	0	0	0	0	0	0	0	0	0
PHASIBEAM10F001067	0	0	0	0	0	0	0	0	0	0	0	0	0	0	0	0	0	0	0	0	0	0	0	0	0	0	0
PHASIBEAM10F001068	60	175	148	116	344	99	110	696	40	62	211	108	0	268	51	238	35	0	0	101	0	0	820	100	118	413	329
PHASIBEAM10F001069	0	0	0	0	0	0	0	0	0	0	0	0	0	0	0	0	0	0	0	0	0	0	0	0	0	0	0
PHASIBEAM10F001070	0	0	0	0	0	0	0	14	5	2	18	0	0	34	0	0	0	0	0	0	0	0	29	0	0	13	117
PHASIBEAM10F001071	219	362	568	49	410	551	250	162	359	312	220	98	1201	418	98	903	762	260	56	15	512	382	110	21	189	125	511
PHASIBEAM10F001072	21	64	30	164	23	6	129	26	17	18	21	54	684	62	42	180	661	0	22	89	146	823	10	515	254	12	41
PHASIBEAM10F001073	235	484	470	181	659	199	754	34	168	1780	118	90	940	488	11	147	4367	101	122	10	1458	1335	10	413	94	24	888
PHASIBEAM10F001074	34	267	130	34	99	22	100	46	118	40	74	116	109	272	75	189	75	0	38	32	107	131	55	45	95	24	174
PHASIBEAM10F001075	0	0	0	0	0	0	0	0	0	0	0	0	320	0	0	0	0	0	0	0	0	355	24	0	0	0	15
PHASIBEAM10F001076	3666	7007	5126	2290	5465	1477	3652	3936	3855	2268	3546	2146	6211	6822	2012	3928	5124	654	2012	2851	4350	2765	4146	2864	3169	1494	8567
PHASIBEAM10F001077	484	2560	2250	1747	2187	581	1533.89	2094	728	802	914.435	1336	4151	3844	926	1805	1764	258	1168	2866	1386	1653	4211.93	3059	1558	658	4855
PHASIBEAM10F001078	0	0	0	0	0	0	0	6	0	0	0	4	0	0	17	0	0	0	0	0	0	0	0	0	0	0	0
PHASIBEAM10F001079	101	1451	686	621	605	117	242.682	296	168	142	128.71	406	694	1990	248	694	140	54	195	409	150	136	626.662	288	671	179	1140
PHASIBEAM10F001080	25706	32400	99070	9697	111166	5707	15522.1	13278	107113	11734	23491.1	155718	1658	23458	371815	150845	3584	3117	172	3660	3547	4265	58026.3	658	382417	68180	52099
PHASIBEAM10F001081	25946	112720	47702	37468	52960	7529	32620	24956	62035	8978	26853	66970	30621	79996	22932	73664	25989	8732	15901	39543	8346	9220	43234	19426	71597	8232	116675
PHASIBEAM10F001082	25093	1352	5066	186	4256	2220	13120	1362	14214	676	31145	3536	7992	296	765	1212	36687	9199	3476	4372	2172	996	1073	738	448	909	3397
PHASIBEAM10F001083	0	0	56	0	16	966	246	4060	73	458	581	4	2443	4	13	43	352	0	0	13	648	113	9	0	0	20930	17
PHASIBEAM10F001084	1775	2955	1438	644	1164	3033	8867	5350	5986	1152	4569	8748	4410	1750	1597	1611	5681	1661	4569	10121	3176	1641	846	755	1528	1311	1855
PHASIBEAM10F001085	0	0	4	0	0	0	0	2	18	4	0	24	0	12	54	55	0	0	0	0	0	0	0	0	64	0	0
PHASIBEAM10F001086	2660	828	3004	1828	2032	582	3746	726	3331	1554	2439	1006	2195	936	666	925	4037	743	741	2040	1994	1444	505	799	901	686	1256
PHASIBEAM10F001087	1172	1452	2224	1368	2114	590	1159	848	1063	832	1171	494	1804	1922	491.993	1063	1810	338	634	907	1145	1793	1386.13	1202	763	947	2537.3
PHASIBEAM10F001088	18	174	32	80	171	76	178	1290	142	70	184	332	236	112	342	234	225	0	30	99	130	100	220.085	139	306	255	270
PHASIBEAM10F001089	3558	1914	3522	2087	3615	1128	1453	1534	1677	1324	2028	888	3893	2048	1360	2010	3967	3515	1035	810	1906	2506	1510	1258	1687	2379	3042
PHASIBEAM10F001090	0	46	8	36	56	22	16	56	15	30	24	14	60	96	14	21	31	0	15	27	0	0	43	113	12	63	79
PHASIBEAM10F001091	0	1387	48	298	446	63	104	386	70	48	74	96	263	940	41	360	189	472	365	662	93	161	379	567	152	122	1281
PHASIBEAM10F001092	10448	12244	6154	14688	11413	2906	6886	5926	8598	7432	10222	9478	19980	6988	16813	16143	6767	4786	6265	12846	8459	6287	8420	7176	23372	5829	12819
PHASIBEAM10F001093	0	0	0	0	0	0	0	0	0	0	0	0	0	0	0	0	0	0	0	0	0	0	0	0	0	0	0
PHASIBEAM10F001094	4015	7368	392	1646	1025	412	5725.29	326	6468	514	2643.26	2832	8477	8960	3034.57	5353	635	633	155	2588	1016	3211	4556.13	1478	3459	1573	3466
PHASIBEAM10F001095	454	895	1192	207	898	337	624	618	605	648	663	366	1561	916	395	580	908	195	558	359	982	949	622	471	373	327	949
PHASIBEAM10F001096	2051	3384	2546	4020	3161	955	1258	1854	1185	1766	1070	1430	4105	3926	1133	2122	2431	1340	1381	2073	1670	1539	2299	2783	2019	1316	4526
PHASIBEAM10F001097	5639	9716	8194	11036	9521	2356	3163	4766	2853	3794	3139	4070	12372	10072	3719.04	5628	7057	3696	4146	6520	3806	4597	6467	8885	5817	3549	14022
PHASIBEAM10F001098	768	3021	3722	372	2622	1096	1940	2588	1330	1978	1817	1152	3495	4010	773	2972	1750	482	219	660	4578	1083	1386	219	1824	824	4477
PHASIBEAM10F001099	0	979	56	21	133	5	86	24	15	4	0	6	0	366	0	0	0	20	15	22	0	0	25	0	0	0	36
PHASIBEAM10F001100	1037	5254	4862	161	6660	1860	1223	6964	593	3154	1127	1172	9075	3070	202	1645	855	1322	1482	862	1269	1981	1745	327	995	528	3289
PHASIBEAM10F001101	37	0	2	84	18	0	116	0	8	0	0	4	0	0	0	0	0	0	42942	11	0	0	0	0	0	0	0
PHASIBEAM10F001102	0	0	0	0	876	0	0	0	0	2	0	0	0	0	0	0	0	0	446	0	0	0	121	0	0	0	130
PHASIBEAM10F001103	573	1487	4334	489	3052	993	2792	2330	375	9174	1062	632	6353	1796	633	1013	1785	783	677	2884	3679	4415	1785	1716	1058	1112	3050
PHASIBEAM10F001104	178	1734	18600	28	16897	0	0	2	9	0	0	6	7	4	9.30243	9	0	1205	2797	17	0	0	7610	0	0	0	18086
PHASIBEAM10F001105	3110	80679	2426	1450	24081	579	7389.3	538	4126	186	2229.39	486	1336	40798	916.775	2869	775	35166	124	495	257	473	65128.9	1507	763	534	194807
PHASIBEAM10F001106	0	160	0	176	0	14	0	148	0	12	18	14	457	4	7	0	280	0	0	100	12	292	0	690	16	28	0
PHASIBEAM10F001107	0	0	0	0	0	0	0	0	0	0	0	0	0	60	0	0	0	0	0	0	0	0	0	0	0	0	28
PHASIBEAM10F001108	1066	7729	444	5753	927	787	6064.67	1318	6800	1152	1074.4	10394	12	6144	12895	13932	74	586	348	4394	90	0	1107.52	548	9897	1058	5143
PHASIBEAM10F001109	0	3862	176	0	385	0	344.557	58	489	2	52.6332	1436	0	3918	351.813	2137	0	172	0	0	0	0	560.851	0	2330	0	3515
PHASIBEAM10F001110	292	462	374	425	668	157	257.938	216	369	182	176.963	174	563	362	191	249	183	119	419	223	237	226	455.348	268	227	159	625
PHASIBEAM10F001111	6	1063	66	105	1506	77	133	238	436	2	22	336	168	830	147	1119	21	143	1203	98	0	0	733	11	510	9	1342
PHASIBEAM10F001112	176	524	708	254	767	101	296	138	260	132	225	110	324	702	85	462	164	85	49	109	171	100	216	79	235	174	748
PHASIBEAM10F001113	1863	4258	6122	1592	5115	1323	3029	2842	2702	2744	1685	1442	4514	4734	667	2626	2359	335	2624	2105	4153	2379	2392	1226	1633	1210	5860
PHASIBEAM10F001114	4746	7466	9548	5135	9960	2002	4156	4930	2942	3954	4233	1978	9295	7110	1703.43	3696	8307	2105	5305	4667	3506	4498	6278	5816	2697	2426	11063
PHASIBEAM10F001115	24214	10865	22194	14817	20504	3837	9110.19	5622	12240	6746	14786.5	3702	27393	12666	3293	7475	27923	12234	7179	7328	21613	41712	7301.85	11601	6185	26145	19926
PHASIBEAM10F001116	1758	2164	5054	2000	5914	948	2119	1674	1208	1248	1864	724	2947	2528	702	2047	2992	499	1426	1596	1328	1643	3265	2140	1220	1934	4828
PHASIBEAM10F001117	0	55	172	20	305	8	71	58	11	22	67	0	27	26	0	16	87	232	112	162	20	0	157	123	0	16	158
PHASIBEAM10F001118	0	77	2	0	0	0	0	2	0	8	0	0	0	2	0	0	0	0	0	0	0	0	6	0	0	0	0
PHASIBEAM10F001119	0	0	0	0	0	0	0	0	0	0	0	0	0	0	0	0	0	0	0	0	0	0	0	0	0	0	0
PHASIBEAM10F001120	79	279	224	18	159	238	1249.6	324	148	1402	159.39	450	1051	264	17	197	182	101	80	853	747	724	7	99	107	54	109
PHASIBEAM10F001121	303	1347	770	475	742	269	559	706	712	178	518	528	768	1650	1061	1441	608	67	346	372	958	280	550	315	951	314	1320
PHASIBEAM10F001122	7469	13844	11836	17365	13197	3620	7989	5496	6432	10002	4478	5164	24835	28022	1448	6371	7918	3347	8224	8747	6982	9376	12004	13352	7582	4357	22265.7
PHASIBEAM10F001123	3801	18477	22382	2471	15431	8419	15715	10388	7657	5256	19602	6818	7826	18616	8526	17156	5198	4603	594	17955	5551	3887	10056	5010	11446	4361	31765
PHASIBEAM10F001124	3137	12164	9274	3660	9070	1171	3463	3066	5430	984	2511	8586	3349	10756	5762.01	10428	2012	1002	1958	3387	1212	1192	5712	1392	11024	1541	14373
PHASIBEAM10F001125	35130	9111	17870	12759	23156	7585	13226	7232	11300	11746	9330	3992	22662	8140	3976	6955	12437	12108	8098	5093	12974	24857	8415	5892	4441	10933	12146
PHASIBEAM10F001126	46893	12235	24804	17619	32467	10316	17569	9762	14584	16134	11918	5102	31672	11244	5279	9552	16679	17472	11165	6712	17971	34411	11716	7902	6228	15272	16983
PHASIBEAM10F001127	113.978	262	734	92	525	226	260	1244	253	474	1384	164	231	458	427	523	1231	96	149	357	173	0	143	456	190	1346	294
PHASIBEAM10F001128	17682	9501	11012	1562	18961	7891	11858	15286	14097	15822	8741	13306	9662	13128	29302	30095	9218	5269	3740	3152	2865	2428	6730	1237	20215	17671	12296
PHASIBEAM10F001129	2738	3808	2556	1537	3359	1000	4110	2264	3170	2150	3107	874	4844	4122	704	1999	2860	1345	3122	2203	2228	2590	1943	2042	1065	1657	3549
PHASIBEAM10F001130	335	395	288	140	437	97	187	194	241	266	298	126	544	408	105	275	274	122	208	189	278	276	268	172	172	168	442
PHASIBEAM10F001131	389	1405	912	2313	729	333	734	1292	905	2244	556	1906	822	1682	2860	1332	400	106	223	2222	169	277	631	2388	2107	1198	1257
PHASIBEAM10F001132	73	134	128	135	140	32	60	148	42	48	35	14	241	192	8	86	73	41	41	89	44	0	75	81	44	60	255
PHASIBEAM10F001133	0	2287	230	198	547	54	118	652	31	64	60	168	266	3206	74	635	236	26	491	529	12	0	578	425	275	56	1890
PHASIBEAM10F001134	39	80	102	35	153	84	27	282	15	348	129	48	368	128	113	97	218	50	0	56	155	145	123	278	162	151	170
PHASIBEAM10F001135	761	948	698	523	715	283	633	416	614	482	487	260	1266	1066	164	540	623	272	465	405	785	589	507	421	246	332	1079
PHASIBEAM10F001136	588	2595	388	226	1024	155	925	358	412	168	337	316	388	958	291	808	437	1443	500	413	435	268	1401	157	255	341	2905
PHASIBEAM10F001137	7524	16400	27916	7865	19176	8464	9568	16822	14409	15704	15046	10062	54889	22668	15346	21619	23642	6113	3998	12938	21143	25303	11110	12333	26085	5818	26933
PHASIBEAM10F001138	4260	16127	13822	4924	15061	784	1541	2060	7213	980	1066	7610	9224	16804	6864	13131	1726	3973	4892	636	2629	3853	11365	848	12189	582	17426
PHASIBEAM10F001139	5088	5934	5322	2747	7426	2304	4418	4666	4034	2336	4241	4230	6449	3964	3484	5780	3655	3705	6361	4792	4056	3779	4362	2741	3492	2805	6312
PHASIBEAM10F001140	1169	3570	3042	879	2476	1163	2842	1944	2236	1542	1252	1968	3106	5614	1895	3861	1691	186	705	763	4163	4637	1769	855	3081	1189	3656
PHASIBEAM10F001141	537	1459	1434	943	1736	406	879	1034	547	630	675	786	1433	2026	749.213	1093	1257	116	496	1039	609	695	1340	1012	1036	627	2329
PHASIBEAM10F001143	7549	5936	8674	5234	8827	2337	6742	2936	5673	3450	6701	3436	6800	7468	3706.38	6035	5540	1903	2371	2423	5155	5753	3679	2865	4325	4269	7144
PHASIBEAM10F001144	2000	0	0	44	0	14	1642	0	1924	2	5875	34	273	0	0	359	2762	0	0	0	137	0	0	292	0	31	0
PHASIBEAM10F001145	0	1393	36	164	298	0	156	14	94	12	66	22	38	1566	15	124	162	253	79	31	19	0	349	117	35	82	1411
PHASIBEAM10F001146	0	61	4	0	6	58	1452	42	83	2642	70	292	57	34	0	17	270	21	8	602	85	0	0	51	10	25	33
PHASIBEAM10F001147	468	2037	1366	1199	1839	277	1045	554	1462	882	633	2176	669	2538	2351.74	2581	576	174	164	594	330	382	1110	294	2707	677	2432
PHASIBEAM10F001148	1698	14747	8476	4286	10445	1450	3744	4958	5788	2850	3330	12518	7984	15496	10625	12324	18153	2230	5998	7705	2086	3022	14821	8621	16883	2098	21597
PHASIBEAM10F001149	3061	1011	1832	1099	1624	445	911	558	2337	760	1153	464	2304	1108	747	1346	1739	1158	553	267	943	1060	662	369	1008	870	1483
PHASIBEAM10F001150	6129	1108	3312	2830	4509	810	1485	1022	1265	1144	1947	642	3195	1198	641	1005	1987	723	1823	946	1896	2950	2060	1728	846	2648	2806
PHASIBEAM10F001151	4751	9503	11116	4362	12741	2797	5199	7808	6621	3116	6467	4098	11540	10212	4773	8611	9884	2777	7487	5905	4487	5568	7347	6918	6756	4048	13046
PHASIBEAM10F001152	0	0	0	0	0	0	0	0	0	0	0	0	0	0	0	0	0	0	0	0	0	0	0	0	0	0	0
PHASIBEAM10F001153	8	41	6	0	0	0	139	36	91	10	63	158	0	8	0	15	0	0	0	29	17	0	0	0	13	41	8
PHASIBEAM10F001154	0	102	72	142	165	102	75	280	48	40	190	154	273	58	273	202	317	742	126	113	70	0	105	321	266	191	148
PHASIBEAM10F001155	0	0	0	0	0	0	0	0	0	6	0	0	0	0	0	0	0	0	0	0	0	0	0	0	0	0	0
PHASIBEAM10F001156	3049	390	130	15718	170	354	2117.16	264	1160	2758	2148.23	414	5053	506	609.783	471	1562	2235	511	385	348	929	33	324	366	146	1108
PHASIBEAM10F001157	19	235	84	231	547	193	227.192	1422	85	272	244.482	408	559	178	354	334	594	37	56	91	406	234	777.97	142	393	723	654
PHASIBEAM10F001158	14	105	24	71	33	13	21.2554	78	19	2	19.1266	42	70	166	91.478	125	36	56	606	24	0	0	50.6495	49	98	18	46
PHASIBEAM10F001159	14	54	60	30	86	24	27	60	16	32	23	16	70	48	27	54	20	17	27	21	34	0	52	24	26	40	51
PHASIBEAM10F001160	206	853	1174	266	1405	212	323	906	227	148	298	252	1380	856	290	648	333	185	498	374	470	350	1050	358	388	256	1075
PHASIBEAM10F001161	0	27	80	0	63	40	0	136	0	14	35	2	728	8	0	6	32	0	18	0	144	0	7	34	0	235	19
PHASIBEAM10F001162	3247	3915	7678	3218	7815	1029	1612	3230	1359	2568	1870	1600	5242	4614	1629	2897	3935	1280	2734	2681	2898	3322	4816	3596	2752	1768	6593
PHASIBEAM10F001163	823	2186	5206	1002	6886	298	566	980	324	1268	423	826	1137	2598	957	1502	970	381	649	653	1047	776	3313	757	1558	856	2587
PHASIBEAM10F001164	12006	8974	4612	34368	15959	2941	4199.89	7336	1039	2582	2099.24	2224	19649	6900	4410	3471	2774	3465	12397	11981	3802	5375	17616.8	6864	2516	2208	15388
PHASIBEAM10F001165	71121	13418	55580	56365	54522	9977	14584	14218	10726	13720	16220	4932	30824	13972	7966	13084	20590	5908	9826	9404	25792	25617	13624	12821	7177	16388	18195
PHASIBEAM10F001166	187	777	928	148	703	252	411	666	236	580	379	354	940	1040	353	448	717	160	329	423	910	617	629	438	338	276	853
PHASIBEAM10F001167	400	1458	1896	517	2471	312	1050	596	790	510	1099	1894	2028	1076	2230	1199	1274	543	1210	1120	1579	2373	2380	1461	1836	1043	1616
PHASIBEAM10F001168	7640	13862	13824	11496	13045	3665	10157	5706	9824	7344	5243	4344	18038	15132	1160	5694	7110	2256	6821	7470	6699	7814	8327	10796	5180	2594	20052
PHASIBEAM10F001169	15941	24491	21978	28986	22740	5716	20168	10270	21056	12894	10290	7286	26275	33098	2197	11342	13341	7782	14279	13469	11384	13622	13962	20232	10240	6103	32663
PHASIBEAM10F001170	12017	53567	33326	33526	44669	8607	30572	19184	24751	14340	15008	16080	62076	58008	4994	19019	24287	6797	25189	30902	11557	17552	30202	41534	19274	9253	71466
PHASIBEAM10F001171	1292	2490	2408	922	3186	625	1434.51	1332	1254	538	1155.16	1068	2620	2414	989.683	2363	1181	512	1430	1969	941	958	2615.68	1692	1220	380	2929
PHASIBEAM10F001172	0	0	0	0	0	25	0	10	0	2	13	0	56	2	0	0	53	0	0	0	20	0	0	17	0	0	0
PHASIBEAM10F001173	843	2748	2152	932	2167	289	900	756	1618	378	610	1612	661	3252	2560	4828	626	662	512	740	253	291	1172	316	4281	449	3107
PHASIBEAM10F001174	1368	3813	2866	1303	3203	1014	1674	3054	1673	896	1676	1062	3606	5006	1442	2961	2662	564	1602	1554	2563	1708	1993	1665	2141	1406	4784
PHASIBEAM10F001175	890	3495	2606	1223	4406	556	2728	1516	3215	246	1465	2810	2903	4008	2380	3701	1298	70	7518	1674	571	453	4106	2436	2848	492	5873
PHASIBEAM10F001176	266	0	810	22	903	107	0	12	0	16	13	14	69	0	36	17	0	0	0	0	0	0	70	0	340	183	26
PHASIBEAM10F001177	939	0	40	2787	25	0	0	24	0	84	25	2	32	0	13	0	11	0	0	0	0	0	0	11	25	262	0
PHASIBEAM10F001178	0	0	10	0	7	0	0	28	0	8	0	0	18	22	0	19	18	0	6	0	60	0	11	0	11	0	19
PHASIBEAM10F001179	213	363	326	68	253	202	130	356	177	182	176	128	448	574	125	433	299	46	69	85	850	135	192	130	158	100	467
PHASIBEAM10F001180	7254	5815	8214	5203	8771	1979	3893	4776	5398	2860	4920	2208	8269	5972	2777	4378	5738	2461	4374	3443	4308	4947	5212	3694	3379	2815	8542
PHASIBEAM10F001181	8808	9124	9922	3270	10211	3221	7435	7230	9653	3106	6324	2978	8540	11790	3270	8048	6845	692	1961	2684	7280	5436	4149	2984	5017	3217	9119
PHASIBEAM10F001182	2912	2082	2694	2242	2801	745	1984.69	1410	1452	1450	1551.01	756	3592	2454	1412	1682	3764	1847	956	828	2611	2919	2044.22	1221	1097	1678	2888
PHASIBEAM10F001184	22548	1426	970	64436	1165	197	1366.99	850	1663	440	1128.38	1472	386	1380	2047.6	1443	2768	4278	238	3875	558	1009	1161.2	5200	2518	2037	1416
PHASIBEAM10F001185	1286	2287	1680	1804	2685	544	977	1382	758	894	830	736	2808	2270	559	1082	1467	664	933	1770	1045	1163	1861	2022	991	940	2776
PHASIBEAM10F001186	1469	3973	3624	2039	4912	493	1379	1846	4202	206	1284	8528	398	2988	7786	7487	366	458	292	1356	178	0	4588	418	14977	2156	8395
PHASIBEAM10F001187	1151	3184	2788	1563	3854	281	1073	864	3330	118	1024	6986	213	2278	6422	5994	271	351	231	1091	97	58	3572	334	12102	1481	6587
PHASIBEAM10F001188	5000	550	5956	3828	4844	549	1466	802	1067	450	1426	720	750	590	1587	1899	511	153	366	1295	397	0	1129	379	1511	1336	1250
PHASIBEAM10F001189	1557	4410	4042	2091	4363	832	2177	3638	1932	1348	2242	1288	4163	4574	1131	2971	2358	687	2246	4180	1795	2019	3717	3843	1918	1579	5796
PHASIBEAM10F001190	23786	8795	8776	6091	9369	7150	12923	6838	16456	9600	18713	13410	12877	5878	16835	7543	36959	22742	6669	12248	5705	5197	5129	10243	5493	23759	14015
PHASIBEAM10F001191	4204	4508	5658	4274	5474	2236	3655	4958	3232	2524	3601	1750	7928	4730	1782	6848	4757	1822	1880	2729	2574	2544	3282	2627	3462	3036	6325
PHASIBEAM10F001192	0	0	4	0	0	0	0	2	0	0	0	2	0	4	0	0	0	0	0	0	0	0	0	0	0	0	0
PHASIBEAM10F001193	0	0	0	0	0	0	0	2	0	2	0	0	0	2	0	0	0	0	0	0	0	0	0	0	0	0	0
PHASIBEAM10F001194	0	0	2	0	0	0	0	0	0	0	0	0	0	2	0	0	0	0	0	0	0	0	0	0	0	0	0
PHASIBEAM10F001195	1138	3595	2202	907	2388	843	2655.96	1958	2397	690	1315.02	1172	2060	5028	1160.62	2520	1608	215	1492	699	1195	736	1938.21	489	1493	923	3443
PHASIBEAM10F001196	39	1355	806	261	1500	908	1080.1	4982	420	762	1242.07	908	6244	1180	904.027	1109	682	93	189	639	378	226	1748.38	332	1188	2256	2348
PHASIBEAM10F001197	464	2889	1044	2026	1746	230	779	704	1053	274	752	1330	5460	6470	952	2519	19802	964	716	618	737	1756	5941	5604	2422	869	2914
PHASIBEAM10F001198	0	0	0	0	0	0	0	2	0	0	0	0	0	0	0	0	0	0	0	0	0	0	0	0	0	0	0
PHASIBEAM10F001199	0	184	228	155	929	165	91	542	14	66	152	100	1271	188	107	76	205	391	130	241	100	159	1195	635	65	202	1081
PHASIBEAM10F001200	26	5111	126	668	1210	194	372	2312	277	124	327	330	1064	8002	206	1713	1035	538	1343	2843	66	518	1702	1836	537	274	6298
PHASIBEAM10F001201	1321	2183	2038	1028	1833	732	815	1294	1068	848	980	650	3026	2478	582	2010	1176	325	899	1011	1568	1255	988	982	1122	498	2380
PHASIBEAM10F001202	198	2348	790	268	986	245	409	1110	516	318	273	294	858	3136	216	920	609	91	589	462	566	511	840	398	551	200	2499
PHASIBEAM10F001203	0	57	218	34	79	36	56	286	28	60	59	80	72	42	83	85	57	0	20	39	41	0	84	32	76	63	140
PHASIBEAM10F001204	2100	3046	4886	1886	4950	1290	2023.45	2598	1946	1132	1805.15	1842	2856	3990	1703.91	3582	2090	532	2358	1087	1271	1155	5121.98	1148	2645	1740	5842
PHASIBEAM10F001205	0	0	0	0	0	230	105	582	12	496	212	6	60	4	0	24	183	0	0	0	36	0	0	0	0	216	0
PHASIBEAM10F001206	93	31	66	67	1070	0	36	32	106	0	130	34	67	8	175	64	38	36	5947	257	0	0	1036	97	31	13	1262
PHASIBEAM10F001207	1665	2436	5970	984	5933	1335	1788	3970	1957	1608	2116	1274	4194	2378	1522	2325	4150	456	957	1259	2813	2115	3033	1471	1823	1729	4122
PHASIBEAM10F001208	15	156	11004	1544	17305	10	242.049	46	0	476	0	10	371	50	40	16	968	204	1431	851	229	1404	32548.3	15894	13	133	10719
PHASIBEAM10F001209	2430	2155	3616	2067	3046	1056	1694.49	1958	1579	1496	2086.74	1058	4819	2758	1026	2231	2874	963	1841	1383	2647	3317	1910.26	1958	1605	1465	3706
PHASIBEAM10F001211	5789	4091	2804	7254	4357	2906	2391	3374	2468	3032	2734	2088	10782	3876	3781	3052	5005	1180	1067	2233	4271	6588	3180	6417	3346	4840	4818
PHASIBEAM10F001212	533	690	602	748	555	205	152	220	303	194	162	148	1044	664	157	425	633	153	260	81	282	686	296	1015	271	230	634
PHASIBEAM10F001213	0	0	2	9	10	0	0	0	0	0	0	10	0	4	11	29	74	336	0	0	0	0	5	188	64	0	16
PHASIBEAM10F001214	0	162	840	25	1298	0	0	198	930	36	0	8802	21	66	15296	9981	65	22	0	0	0	0	393.769	200	18409	43	260
PHASIBEAM10F001215	28323	20607	28894	11632	30303	16783	15147	13818	18298	19196	12988	16572	44091	12340	10331	16140	18289	26273	17065	9551	43531	29915	12198	9306	12166	22698	22555
PHASIBEAM10F001216	5005	32	2652	115	752	379	27	166	65	278	816	146	389	48	203	152	293	14161	130	53	98	0	54	67	229	2875	191
PHASIBEAM10F001217	0	0	8	28	12	34	0	38	8	34	18	4	1030	8	0	0	2442	12	0	0	387	617	0	274	0	0	104
PHASIBEAM10F001218	599	0	140	95	104	75	73	64	39	166	77	24	62	0	164	103	89	33	0	0	59	0	14	0	149	128	35
PHASIBEAM10F001219	4956	3471	7188	2700	7342	1853	3564	5592	5674	1888	4110	1756	3956	4368	2767	3980	4921	1255	2911	2252	4251	3067	3617	2893	2909	3181	6205
PHASIBEAM10F001220	32113	2931	4940	79794	5743	1723	2694	2274	2677	3000	3076	1432	5648	2970	1305	3492	6657	2437	2736	4830	1360	1727	3600.24	5037	1939	2377	5968.6
PHASIBEAM10F001221	1665	2930	2154	1675	2271	831	1471	2712	1520	770	1543	1084	2597	3194	1043	2364	2306	513	1505	1581	1590	1034	1796	1222	1628	675	3542
PHASIBEAM10F001222	3458	2891	1322	3524	1876	707	1724	2132	2331	820	1353	1176	3921	3882	1009	2310	2203	707	2375	1388	2450	2144	1461	1954	1357	1076	3231
PHASIBEAM10F001223	12	105	6	26	32	23	163	134	65	16	65	20	169	64	44	37	47	39	0	90	34	0	27	77	17	73	65
PHASIBEAM10F001224	5932	3930	6160	2860	5827	1781	3741	3688	5920	2826	3425	2272	6722	4210	2888	3934	5545	775	3684	1989	3381	3290	3514	1451	2860	1984	5435
PHASIBEAM10F001225	2365	2403	3992	1014	3914	1093	2183.24	2636	1893	1648	1783.85	1122	4188	3736	1855	2352	2577	657	2967	1334	3020	2773	4649.55	1326	2345	1961	4181
PHASIBEAM10F001226	1070	1298	2544	1096	3257	550	738	1376	910	780	1163	830	2682	986	1714	1539	1596	1097	939	1085	851	1151	1813	1208	1770	1005	2244
PHASIBEAM10F001227	15383	13369	31516	23948	34069	7487	8477	14328	7493	14144	12845	7254	28153	12862	8121	10599	18079	18331	14139	11024	10679	15923	18599	15224	9858	18326	24920
PHASIBEAM10F001228	1345	1321	1590	786	1598	480	662	1068	1101	844	858	558	2343	1412	746	1278	1367	591	1029	608	1453	1182	975	844	998	564	2058
PHASIBEAM10F001229	447	445	1626	221	1266	558	331	916	389	258	1527	510	0	412	749	441	374	0	0	293	868	0	1119	310	872	883	1134
PHASIBEAM10F001230	567	1167	394	31	102	82	433	58	1361	12	435	336	0	2716	127	1014	115	35	0	99	35	0	20	50	411	30	221
PHASIBEAM10F001232	25	64	26	12	20	16	57	18	58	2	70	26	49	78	33	64	48	0	0	0	50	0	14	0	26	29	31
PHASIBEAM10F001233	245	622	288	165	229	167	646	322	648	152	572	186	541	1050	298	623	602	0	52	66	757	379	164	77	304	250	494
PHASIBEAM10F001234	724	2773	2166	1205	2216	502	1367.84	1220	883	588	1149.82	1650	1916	3232	1325	2776	1425	358	703	1235	862	1051	3173.53	941	2509	850	3960
PHASIBEAM10F001235	13466	52075	12578	5634	25590	3365	13740.8	13274	40463	3068	11509.9	139906	2196	49664	272327	115541	2318	3041	285	13826	509	682	42362.7	1615	288606	17319	65045
PHASIBEAM10F001236	33	1140	64	152	205	125	307	862	158	268	348	434	832	1764	347	377	428	61	129	329	261	300	401	370	419	257	1077
PHASIBEAM10F001237	0	36	0	0	0	0	0	8	0	0	0	0	0	0	0	0	0	0	0	0	0	0	0	0	0	0	0
PHASIBEAM10F001238	0	0	0	0	0	0	0	0	0	0	0	0	0	0	0	0	0	0	0	0	0	0	0	0	0	0	0
PHASIBEAM10F001239	0	0	0	0	0	0	0	0	0	0	0	0	0	0	0	0	0	0	0	0	0	0	0	0	0	0	0
PHASIBEAM10F001240	427	336	206	131	103	485	89	314	76	276	320	92	350	42	226	155	785	269	21	103	151	232	88	68	250	477	326
PHASIBEAM10F001241	443	2215	1178	910	1533	292	646	650	685	504	608	1358	1137	1438	1623	2422	691	325	305	751	466	630	933	753	2124	404	2289
PHASIBEAM10F001242	3086	5301	7812	2793	7335	2296	2349	4856	2786	2436	3741	3954	5663	5394	7049	5161	4182	2317	1393	3044	2840	3103	3946	2654	6433	3790	7488
PHASIBEAM10F001243	18933	45000	37422	28943	42832	10140	39571	13782	30648	21270	17623	12216	47770	72794	3570	17374	20690	7047	20279	20484	14920	23358	27928	24278	14501	11131	59347
PHASIBEAM10F001244	0	0	0	0	0	0	0	0	0	0	0	0	0	0	0	0	0	0	0	0	0	0	0	0	0	0	0
PHASIBEAM10F001245	90	53	40	229	118	71	30	310	12	282	137	6	1983	124	22	28	412	17	0	145	487	1087	113	1234	15	404	277
PHASIBEAM10F001246	2388	4241	6436	2126	6631	4273	3847	8310	2830	3928	5316	2522	8479	7384	5337	6580	4227	595	1691	2514	5383	6168	2758	2585	5064	7815	4910
PHASIBEAM10F001247	408	583	320	350	511	134	187	228	271	392	189	196	751	488	250	399	357	1280	371	173	422	509	473	375	390	192	763
PHASIBEAM10F001248	0	277	142	61	167	82	155	144	57	18	78	94	145	128	21	293	1693	6703	21	35	175	549	156	294	143	18	287
PHASIBEAM10F001249	60	326	326	188	324	42	148	200	78	38	103	48	279	408	17	183	143	58	141	285	58	58	264	270	96	20	613
PHASIBEAM10F001250	496	476	522	347	659	133	436	306	355	168	403	210	614	284	216	346	618	215	556	345	275	350	381	405	175	307	533
PHASIBEAM10F001251	5316	2985	5600	3237	4584	1673	2908	2108	2880	3662	4691	1230	6081	4894	1715	3319	4938	2079	1277	1316	3843	5576	2191	1974	2177	6641	5155
PHASIBEAM10F001252	882	808	1104	108	639	295	1956.62	208	2657	78	1686.87	218	315	1132	814	815	1827	89	499	117	280	69	601.805	94	683	190	740
PHASIBEAM10F001253	491	62	1246	74	411	1364	524	1924	39	528	352	22	1556	34	34	40	293	100	77	601	1601	1220	46	212	18	341	69
PHASIBEAM10F001254	598	2063	1698	844	1740	643	1178	1690	802	476	1198	806	1817	2166	1061	2116	1355	533	152	1634	909	599	2364	1194	1454	688	4328
PHASIBEAM10F001255	2816	2979	6650	2509	7548	1606	2345.86	2634	1442	2372	2607.94	1350	5568	3690	1737	2928	4468	1715	1710	2152	2914	2878	6507	2723	2513	3030	6151
PHASIBEAM10F001256	189	51	4	202	20	39	143	106	26	168	184	12	305	22	23	16	264	41	9	120	224	0	20	253	24	268	42
PHASIBEAM10F001257	4034	4951	7716	3775	7148	2143	3149.91	5196	2706	3640	3006.26	2220	7896	6408	1793.39	3602	4599	1014	3671	3871	4419	4536	8367.1	3921	2682	3226	8134
PHASIBEAM10F001258	853	1092	1796	506	1760	450	788	812	732	526	1007	612	1777	814	662	1102	1004	929	831	523	1285	1156	789	635	770	868	1343
PHASIBEAM10F001259	1237	1061	2952	708	2897	624	1063.22	1372	965	768	1581.72	620	2400	1032	671	1258	1703	1673	851	699	1983	1589	2306.99	830	866	1177	2220
PHASIBEAM10F001260	1250	10626	12274	3550	17972	1590	4925	8672	4470	2390	5208	2942	9963	10254	3189	4946	4741	1003	8521	8658	2213	2372	17307	9333	3497	3470	29674
PHASIBEAM10F001261	0	124	0	23	0	0	29	0	116	0	0	198	0	46	226	127	0	0	0	41	0	0	32.5999	13	207	0	291.411
PHASIBEAM10F001262	22699	12662	4434	9978	8939	5833	17008	8984	20250	15654	12231	8800	17640	8470	7271	6828	18320	22494	9441	18770	20038	20600	5786	6912	3411	12135	12753
PHASIBEAM10F001263	1277	4421	2846	6367	4240	177	6145	230	10722	1178	1863	7236	64	6356	33057	2322	1155	3632	1203	4599	96	348	2274	478	11628	841	6809
PHASIBEAM10F001264	1272	17392	12658	3701	12107	1988	4893.73	6738	3793	2320	2801.2	5034	9353	18046	2240	10233	3430	1338	6301	6632	1982	1789	7843.3	4539	8352	1708	19637
PHASIBEAM10F001265	0	0	0	0	0	0	0	0	0	0	0	0	0	0	0	0	0	0	0	0	0	0	0	0	0	0	0
PHASIBEAM10F001266	178348	13477	171110	67439	169569	29715	29278.8	15978	30580	20724	54607.2	10524	75438	13810	15358	24035	43337	16080	24743	13860	41449	55425	37041.7	16182	14884	88186	38745
PHASIBEAM10F001267	0	0	0	0	153	0	0	0	0	0	0	0	0	0	0	0	0	0	56	0	0	0	0	0	0	0	0
PHASIBEAM10F001268	0	0	0	0	207	0	0	0	0	0	0	0	0	0	0	0	0	0	73	0	0	0	29.094	0	0	0	0
PHASIBEAM10F001269	0	0	0	0	364	0	0	0	0	0	0	0	0	0	0	0	0	0	157	0	0	0	34.5999	0	0	0	9.2423
PHASIBEAM10F001270	31	48	34	218	21	15	21	2	46	12	0	26	20	20	48	12	51	51	85	9	122	136	5	217	25	0	121
PHASIBEAM10F001271	714	1956	2054	1026	2386	784	1183	1630	750	1218	910	536	4354	1794	503	907	1532	729	1664	1512	1386	1979	1675	2073	728	731	2961
PHASIBEAM10F001272	3394	2230	2866	22232	3022	1034	3053	1090	2352	4454	579	12178	552	2032	11690	6066	589	532	250	3059	1032	691	1543	1263	14159	4347	3498
PHASIBEAM10F001273	10991	6488	10422	7904	11639	2230	8220	3284	8762	2186	6090	5210	8944	11066	4563.18	8182	6479	4056	3729	3678	3145	6120	9899.9	4223	9205	3682	16013.8
PHASIBEAM10F001274	2444	3996	3826	3873	4230	1459	2072.71	2378	1472	1256	1963.74	764	5804	4602	752	2936	2655	2045	2966	1871	1801	2099	3345.91	2045	1470	1692	5386
PHASIBEAM10F001275	7238	1847	20420	3485	22962	2502	3353.76	554	300	226	2224.62	280	26192	2104	20	2084	1191	2009	2962	7304	224	153	4167.94	4489	250	56	10305
PHASIBEAM10F001276	50708	165	2272	127965	2019	1000	6598.8	3570	112	238	5314.04	2	3287	126	102.655	87	13795	253	481	167993	1626	2969	1223.42	105000	97	4529	947
PHASIBEAM10F001277	578	9156	1870	3892	27825	111	160.873	302	484	66	60.0131	4092	564	3218	4342	9484	476	1909	26573	38	1010	976	27336	143	5893	63	23992
PHASIBEAM10F001279	75	172	82	220	241	962	113	1042	96	770	41	100	839	206	87	137	298	826	189	117	333	1819	123	427	149	204	352
PHASIBEAM10F001280	1044	4012	2374	1368	3056	774	1523	1944	1164	1588	1462	604	4539	2588	249	1527	1550	1593	2263	2145	1903	1620	1988	2114	883	680	3751
PHASIBEAM10F001281	5361	6155	10778	7495	9891	2408	3883	4392	3543	5040	3531	3152	10181	8486	3845	5236	5795	4384	5658	4916	4939	8663	5943	5024	4790	5454	12269
PHASIBEAM10F001282	0	0	4	50	14	0	0	6	9	10	0	18	16	2	87	41	0	0	0	0	60	0	0	26	53	24	0
PHASIBEAM10F001283	362	1194	2262	444	2153	370	429	1364	430	410	585	694	1797	1302	626	1224	662	289	701	1226	659	593	1890	1355	796	515	2870
PHASIBEAM10F001284	343746	59606	84878	90393	75356	23943	100198	33436	92195	40186	72957.6	14434	87171	63440	12500	30830	62453	21863	31180	34650	65456	56718	53488	30783	19802	34912	59357
PHASIBEAM10F001285	52	137	1158	293	242	62	61	78	89	128	36	68	565	238	43	226	82	139	59	153	209	1034	111	1169	199	35	316
PHASIBEAM10F001286	1163	5103	5296	1180	5659	713	2061.51	2768	1663	1212	1876.41	2902	2864	5634	2490	3175	1302	592	1787	3002	1286	812	5250.34	1496	3331	1211	6700
PHASIBEAM10F001287	60	126	52	153	60	89	242	164	48	170	103	262	402	88	554	208	499	313	65	469	550	652	33	300	371	623	148
PHASIBEAM10F001288	11273	3340	2504	23227	3821	4106	996	3302	1147	1206	721	852	4745	1854	1849	2629	503	4966	456	1182	9796	4442	1537	1795	3610	16090	3529
PHASIBEAM10F001289	1025	2686	2288	821	2265	1015	1170	2546	1404	488	1143	864	1813	3202	1517	2554	1368	522	1010	1006	1927	1017	1561	972	1955	1049	3323
PHASIBEAM10F001290	13052	15218	29358	9933	36184	2554	5919.11	7640	22847	1198	6542.56	59162	564	12888	137429	70784	1519	3178	2074	6367	278	332	32220.6	1246	156733	12474	34867
PHASIBEAM10F001291	3170	6460	18418	4487	16965	2482	3609	7094	4268	3232	5113	14984	6935	6260	22250	16138	4559	822	1570	4799	5513	3374	8330	2876	34072	4213	10359
PHASIBEAM10F001292	0	0	6	0	46	0	0	0	0	0	0	0	0	6	0	0	0	0	18	0	0	0	83	0	0	0	135
PHASIBEAM10F001293	5579	1081	1838	1887	2223	762	1535	1060	2103	1870	1958	312	2147	1050	421	850	3904	5902	1012	387	1923	2179	894.1	686	542	1427	2341.28
PHASIBEAM10F001294	365	1639	436	182	957	50	368	450	488	82	520	226	546	984	139	792	285	512	311	556	453	228	1007	498	287	278	2113
PHASIBEAM10F001296	5849	14196	14460	7744	16054	3713	7532	8662	5604	5256	7312	8324	18144	14476	5641.42	10981	13194	4531	6988	17314	6422	10357	14542	16808	8845	6180	33576
PHASIBEAM10F001297	12659	4226	9728	6856	9212	2812	7066	4366	5738	4328	6373	1992	11734	3394	2515.07	3735	7203	0	3595	2839	7992	7594	4732	3615	2844	3586	5450
PHASIBEAM10F001298	3465	13315	51092	3586	29199	6280	3465.24	20098	2207	37858	4372.69	16476	45115	12906	7849	36391	18600	5955	10673	15612	12739	10960	14108.8	12702	30941	1716	24883
PHASIBEAM10F001299	202	3219	1844	575	3494	761	983	4576	198	1020	476	1326	5298	2568	1237	3291	746	563	634	2377	2588	1811	3130	1829	2396	995	5247
PHASIBEAM10F001301	0	0	0	0	0	0	0	0	0	0	0	0	0	0	0	0	0	0	0	0	0	0	0	0	0	0	0
PHASIBEAM10F001302	0	0	0	0	0	0	0	10	0	0	0	0	0	0	0	0	0	0	0	0	0	0	0	0	0	0	0
PHASIBEAM10F001303	0	0	0	0	0	0	0	0	0	0	0	0	0	0	0	0	0	0	0	0	0	0	0	0	0	0	0
PHASIBEAM10F001304	0	0	2	0	0	0	0	4	0	2	0	0	0	0	0	0	0	0	0	0	0	0	0	0	0	0	0
PHASIBEAM10F001305	0	43	0	8	11	0	39	8	8	0	0	2	0	52	0	0	0	0	24	17	0	0	0	13	0	0	0
PHASIBEAM10F001306	0	0	0	91	0	0	0	0	0	0	0	0	20	4	0	0	70	0	0	12	0	177	0	1307	0	0	0
PHASIBEAM10F001307	1752	2036	6462	4254	8098	1337	2168.2	5600	643	1474	2747.79	852	5113	2286	1191	1640	3087	1331	6146	5289	1091	2232	8808.35	6634	1324	2988	8127
PHASIBEAM10F001308	0	83	2	12	150	0	422	6	143	0	38	42	207	10	0	16	644	0	480	1122	440	122	57	31	0	8	78
PHASIBEAM10F001309	0	0	0	10	78	0	35	4	0	2	0	2	709	0	0	0	60	0	177	66	129	479	35	37	0	0	28
PHASIBEAM10F001310	24	0	0	0	0	0	47	0	0	0	17	0	256	0	0	0	14	0	0	7	57	339	0	0	0	0	0
PHASIBEAM10F001311	6740	3273	4620	6353	4764	2042	3578	2132	3501	5782	3411	1260	8910	4830	1137	3125	4672	1477	1561	2050	6273	5995	2385	2976	1952	3483	5686
PHASIBEAM10F001312	0	58	0	42	16	0	182	12	0	2	27	4	123	106	0	15	23	0	59	243	0	71	13	55	0	0	13
PHASIBEAM10F001313	472	947	1140	660	1274	344	572	1450	403	592	654	554	1970	1110	472	746	1108	345	698	1135	847	1299	1157	1277	725	703	1087
PHASIBEAM10F001314	0	46	2	33	26	25	33	72	26	12	121	16	285	12	46	25	67	0	24	50	22	116	26	96	28	62	33
PHASIBEAM10F001315	81608	687	8182	1883	8414	5624	311	5602	355	2046	4341	882	5127	480	1463	1591	2649	13448	9323	371	2368	4429	2036	335	2457	11525	2750
PHASIBEAM10F001316	1980	1334	806	1346	603	785	3553	884	1853	1146	1811	2174	8066	688	558	1186	12013	2627	352	6755	4899	7675	155	2380	666	140	1251
PHASIBEAM10F001317	422	132	240	127	431	153	321	412	202	66	308	136	372	72	97	177	487	67	172	107	217	173	400	251	142	128	407
PHASIBEAM10F001318	53	0	36	71	34	14	33	26	21	2	32	6	29	8	9	17	68	0	14	13	34	0	29	517	12	19	33
PHASIBEAM10F001319	0	0	0	330	0	0	0	0	0	0	0	0	0	0	0	0	200	0	0	0	0	0	0	2099	0	0	0
PHASIBEAM10F001320	2486	7701	3868	3739	4940	987	2010	2222	1890	1946	1401	2814	5012	8532	1909.62	3949	2501	699	2108	2876	2233	2424	3455	3498	3493	1176	9674
PHASIBEAM10F001321	16	0	0	0	0	0	202	0	0	0	38	4	196	2	0	0	1626	0	0	0	79	131	0	0	0	0	0
PHASIBEAM10F001322	1651	1729	2842	1194	3278	849	1295	1234	669	784	728	340	2342	1892	257.59	821	1305	263	1286	1029	1166	1009	1699	1277	399	524	2964
PHASIBEAM10F001323	109	139	214	174	143	50	97	96	66	48	79	14	319	204	15	116	69	44	81	113	78	77	67	77	49	13	191
PHASIBEAM10F001324	0	0	0	0	0	0	0	0	0	0	0	0	0	0	0	0	0	0	0	0	0	0	0	0	0	0	0
PHASIBEAM10F001326	5710	1140	1796	585	1524	421	1274.09	982	1256	736	1198.92	368	1946	1348	235	723	2486	255	1612	896	1107	789	979.945	1025	383	457	1590
PHASIBEAM10F001327	0	0	0	0	0	0	0	2	0	0	0	2	49	4	0	0	0	0	0	0	0	0	0	0	0	0	0
PHASIBEAM10F001328	8	148	38	91	45	0	0	8	0	2	0	2	29	24	0	9	0	0	0	0	0	0	52	0	0	0	51
PHASIBEAM10F001329	62	48	1786	146	2447	120	151.6	60	18	90	309.034	10	2430	50	10	48	312	0	86	297	303	1097	809.525	1009	22	455	335
PHASIBEAM10F001330	389	878	1654	345	1655	464	732	1796	238	1862	538	376	1208	1374	276	1291	814	477	383	333	1292	652	806.045	458	917	624	1312
PHASIBEAM10F001331	1147	2692	6104	826	5772	1476	1929	5948	706	5136	2049	1260	4177	3932	1145.49	4027	2816	1306	1170	1162	3122	2027	2873	1745	3375	1640	4776
PHASIBEAM10F001332	323	4881	5190	1182	7354	1220	2398	8434	864	1278	2809	2466	7831	4636	1209	2901	2412	407	5768	7436	1251	1173	9858	8722	2316	867	10689
PHASIBEAM10F001333	243	2294	1400	953	1422	265	875	874	574	280	458	658	1327	3132	304	1239	767	127	973	1423	332	358	1369	1255	841	296	3639
PHASIBEAM10F001334	1617	2785	2314	2077	2660	682	1456	1372	1204	1046	1107	750	2536	3268	401	1446	1863	322	1270	1437	1458	1116	1593	1789	868	729	3999
PHASIBEAM10F001335	6790	3925	5084	2436	4748	1650	4093	1998	5137	2080	4051	1542	7258	3418	1424	2544	3399	1645	2756	2190	3179	4417	2391	2381	2077	2153	4188
PHASIBEAM10F001336	12878	5394	8576	9151	9008	2795	5378	4370	4567	3418	6583	1978	11782	4850	1791	3801	8050	3260	3447	4579	6424	8950	4906	5607	2597	4523	6662
PHASIBEAM10F001337	409	1677	828	501	965	287	731.028	774	636	186	548.427	500	1337	1998	478	1376	708	177	421	661	436	436	663	700	889	240	1707
PHASIBEAM10F001338	493	2697	566	455	1197	390	576	806	868	372	1175	2006	487	1504	3417	3962	211	1901	362	565	569	441	1081	435	2989	665	1897
PHASIBEAM10F001339	116	17378	3204	4839	7025	1078	4448.24	10394	2550	1674	2765.83	2832	3894	22582	1022	6106	7378	1616	3363	19589	510	2219	10620.1	17436	3104	3145	18385
PHASIBEAM10F001340	0	36	8	0	0	0	0	0	0	0	0	0	0	28	0	14	0	22	0	0	0	0	0	0	9	0	17
PHASIBEAM10F001341	20100	4991	28726	3234	20467	4044	7656	1478	13337	2428	21627	3720	6169	3582	6594	32269	10151	327784	2351	587	3843	1859	2332	868	16345	3557	12547
PHASIBEAM10F001342	1332	650	3094	558	2642	745	2479	488	3597	668	3604	510	4631	394	349	438	4731	131507	956	1264	2167	4708	1115	1554	331	600	2081
PHASIBEAM10F001343	11138	8802	4	9248	38	3269	23013	2696	11435	78	15340	2830	7779	8048	2918	4074	6579	113519	261	44182	1505	67621	20	16640	4712	1246	626
PHASIBEAM10F001344	1399	1192	2304	613	1683	514	1082.32	814	1643	938	1258.38	738	2114	1276	963.934	2378	4262	2585	368	291	1376	1472	1062.97	498	1869	435	1378
PHASIBEAM10F001345	651.595	165.094	1792	137.896	1151.61	410	228.654	449.719	300	1366.47	1584.41	380	2911.16	154	286.763	509	4390.06	349	280	184.726	683.621	1738.86	469	803.611	551	927.096	274
PHASIBEAM10F001347	0	0	0	0	0	0	0	36.2811	0	57.5294	0	0	44.8427	0	27.2373	0	77.9479	0	0	28.274	0	64.1387	0	34.3891	0	93.9018	0
PHASIBEAM10F001348	37	3610	60	596	925	182	257	1936	196	112	140	396	939	5152	133	1160	579	165	734	1589	47	335	978	1098	398	424	4625
PHASIBEAM10F001350	3202	7871	3620	2281	6351	2171	7092	5990	8764	2952	3602	4064	6419	8724	4820	6000	2171	894	4405	3975	2477	1413	6647	2088	4804	1689	12504
PHASIBEAM10F001351	256	208	30	46	29	11	257.981	10	859	4	207.28	372	11	402	310	597	63	37	0	18	11	0	26.1471	10	487	105	67
PHASIBEAM10F001352	448	1381	1250	437	1913	453	999	964	980	310	1071	256	2601	876	239	700	1164	599	415	380	1647	1836	596	678	447	1002	1126
PHASIBEAM10F001353	6302	7446	8066	11285	14274	1876	4368	3168	4072	3668	3456	5454	8354	9360	4704	6355	5208	2630	3745	5562	5403	7208	8195	6639	7755	4515	15859
PHASIBEAM10F001354	2939	4398	2940	3365	3531	1011	1426	1866	1284	1532	1104	1270	5098	4038	1167	2338	2172	1223	1194	1693	1812	2040	2091	2107	1845	1219	4359
PHASIBEAM10F001355	0	0	94	50	92	0	0	12	5	12	0	6	8	10	16	12	17	0	28	42	0	0	51	11	53	0	90
PHASIBEAM10F001356	0	0	0	0	0	0	0	0	0	0	0	0	0	0	0	0	0	0	0	0	0	0	0	0	0	0	0
PHASIBEAM10F001357	760	4426	3042	1587	4595	742	2173	1932	1829	1536	1496	604	923	3590	262	2027	455	2078	1867	1009	885	324	4011	403	866	3657	7106
PHASIBEAM10F001358	3409	4263	9252	2618	8055	1767	3459	5718	3014	2346	4263	1698	4687	4802	2074	3747	5452	695	2212	2884	3358	3331	4239	3226	3125	2451	7103
PHASIBEAM10F001359	9011	4923	9612	7943	10849	1859	6390.42	2782	6315	2728	6699.51	2454	12906	4500	2415	4943	6601	2078	8851	5996	4926	10068	10706.7	9233	3649	2621	8999
PHASIBEAM10F001360	537	267	522	346	597	326	215	288	133	346	431	90	1357	132	198	231	331	205	168	151	771	848	212	308	170	354	326
PHASIBEAM10F001361	20	0	4	148	44	0	17	4	14	0	22	0	5	6	0	0	0	0	427	0	0	0	0	0	0	0	0
PHASIBEAM10F001362	294	471	26	340	120	322	744	228	255	162	459	54	2002	152	46	132	196	144	90	393	157	365	134	205	44	46	491
PHASIBEAM10F001363	107	1617	508	427	996	238	853.179	908	386	626	443.875	754	1380	1254	299	786	1027	174	301	655	452	0	1652.46	1021	1011	291	2618
PHASIBEAM10F001364	0	0	20	73	55	30	38	140	9	30	47	12	125	38	22.117	16	107	9	11	24	54	0	61.6994	105	7	120	71
PHASIBEAM10F001365	2181	10262	78976	39614	235714	48086	12788	76222	1310	19644	36698	19938	98322	11114	21998.2	12732	31392	31000	68344	125490	25187	89180	340607	214276	37035	58831	65283
PHASIBEAM10F001366	114	591	322	75	587	138	327	136	200	166	237	174	553	710	150	412	212	62	275	92	221	165	296	126	199	164	743
PHASIBEAM10F001367	430	2783	32074	71	37839	4092	3763	3072	1237	9200	6651	6584	2008	3436	17261	6229	5522	11412	1052	127	7327	7466	17881	530	18058	20730	15711
PHASIBEAM10F001368	2058	3028	5930	1606	8729	4268	6712	5002	2294	10584	5570	2402	22642	2212	1044	1903	4173	1198	3131	4545	6956	10559	8092	1444	1515	6161	7616
PHASIBEAM10F001369	2062	4681	9426	3001	9874	1568	4931	3604	7822	1686	3814	5118	4006	6504	4184	6719	4200	1101	7344	3090	1955	1801	6966	2981	6624	2971	11876
PHASIBEAM10F001370	936	5102	4258	7227	8320	1390	986.336	2660	667	1162	1212.02	5344	1575	7188	4914.51	5031	1489	1774	2571	2921	311	484	9374.95	3796	7942	2952	22804
PHASIBEAM10F001371	1803	3114	3404	988	2765	8204	10824.7	24348	3315	24764	7088.24	4556	30283	2664	798	1641	38794	1493	4921	12762	18904	15300	2623.57	4261	1195	3711	3052
PHASIBEAM10F001372	3344	4400	4616	922	4890	2949	4633	4174	4835	4282	6019	1728	6338	3872	1567	3755	3341	1971	2320	2471	5497	4036	2984	1304	2704	3808	4441
PHASIBEAM10F001373	71	85	2	871	683	57	130	40	33	56	24	0	191	120	0	10	10	11	1822	577	35	0	168	102	10	24	197
PHASIBEAM10F001374	541	1273	1088	742	888	271	384	462	226	350	229	122	2094	1240	40	730	304	174	356	392	592	519	399	305	335	165	1277
PHASIBEAM10F001375	0	0	0	0	0	0	0	0	0	0	0	0	0	0	0	0	0	0	0	0	0	0	0	0	0	0	0
PHASIBEAM10F001376	3575	1117	3072	1378	2143	1680	9337	2042	2988	706	2227	9940	2722	518	935	2214	1639	921	4789	7187	1785	1270	872	295	2025	654	2332
PHASIBEAM10F001377	5888	5966	5306	6907	8073	1641	4159	2818	4719	3162	3393	2856	8279	8198	1822	3810	4989	2375	3323	4181	3175	4942	5477	5913	3415	3322	8924
PHASIBEAM10F001378	63	812	66	258	110	14	839	54	682	2	566	194	115	894	54	305	40	111	38	393	12	0	87	198	146	429	491
PHASIBEAM10F001379	0	73	0	0	0	0	0	0	0	0	0	0	0	0	0	0	0	0	0	0	0	0	0	0	0	0	0
PHASIBEAM10F001380	196	692	3730	183	2683	87	508.882	220	120	240	258.356	22	630	508	16.2097	46	337	60	1744	65	429	450	759.95	148	13	92	1296
PHASIBEAM10F001381	18	2177	204	338	537	84	413.55	842	177	72	181.312	310	492	2298	156	730	305	178	768	1215	47	139	994.72	487	349	133	3183
PHASIBEAM10F001382	1136	2798	2514	959	2491	678	1316.13	1890	1467	1054	1383.37	1082	2663	2884	1027	2120	2324	343	1051	1376	1594	1331	1862.93	1411	1627	854	3738
PHASIBEAM10F001383	872	2555	1806	352	2069	530	1198	1012	2132	238	885	1616	1248	2618	1956	2638	1032	181	389	656	698	362	1326	342	1923	558	3065
PHASIBEAM10F001384	0	0	0	0	0	0	0	0	0	0	0	2	0	0	0	0	0	0	0	0	0	0	0	0	0	0	0
PHASIBEAM10F001385	10	0	0	70	0	10	0	8	0	4	342	0	202	0	0	8	776	28	0	0	64	148	0	356	0	398	0
PHASIBEAM10F001386	10	0	0	70	0	10	0	8	0	4	344	0	204	0	0	8	786	28	0	0	64	150	0	362	0	402	0
PHASIBEAM10F001387	11	0	38	0	117	16	945	6	469	0	1607	100	0	16	61	533	117	0	0	12	0	0	0	0	88	27	564
PHASIBEAM10F001388	812	2141	1388	967	1193	507	811	884	1248	322	505	880	1689	2650	808	1944	758	130	542	493	893	566	758	543	1319	464	2153
PHASIBEAM10F001389	0	663	408	59	663	812	22	27310	11	1126	596.864	652	322	698	307	383	1751	43	0	9	82	239	1902.8	100	598	5209	1929
PHASIBEAM10F001390	0	0	2	13	0	9	0	36	0	40	0	0	160	2	0	0	8	0	0	10	38	0	24	91	7	43	29
PHASIBEAM10F001391	450	1044	1186	664	1054	166	512	448	565	186	341	228	1211	1198	100	896	224	147	423	516	160	226	605	385	550	100	1579
PHASIBEAM10F001392	0	0	0	51	0	0	0	0	5	6	0	0	783	0	0	0	57	0	0	48	342	2234	0	29	0	12	0
PHASIBEAM10F001393	3014	3740	7160	3206	7210	1932	1923	1804	1695	2394	2164	3196	7785	3160	3440	2428	1578	872	793	1020	3043	4862	3237	1147	4604	2888	5350
PHASIBEAM10F001394	2476	156	290	8875	410	69	102	88	241	136	142	382	29	122	730	674	122	70	107	44	34	0	120	0	834	340	298
PHASIBEAM10F001395	10792	3964	3046	1573	4441	2023	7073	1924	12889	1222	10478	2988	6156	4340	2760	6591	6314	1021	1403	1212	1416	2813	2244	2111	4354	3600	3542
PHASIBEAM10F001396	1702	4248	1870	3636	1420	2462	2432.99	9024	1693	2248	2690.95	1870	6237	2792	2571	5546	4287	480	1169	2943	4502	3450	4828.22	5938	3218	2393	6568
PHASIBEAM10F001397	3140	2560	3314	2270	3242	1333	2072.49	2026	1965	1756	2119.51	1266	4804	3110	1697.27	2774	3286	673	1036	956	4297	3517	1644.39	1570	1797	1853	3471
PHASIBEAM10F001398	1291	6023	12816	1748	8016	1593	2675.06	2920	1966	1206	2661.86	2652	4352	7026	1659	7729	3683	882	2482	3592	1540	1414	9026.75	3399	4335	831	10146
PHASIBEAM10F001399	5034	4698	338	1441	998	99	700	356	3990	44	543	2400	310	3748	3691	4231	193	668	583	568	173	124	1494	328	3714	241	3231
PHASIBEAM10F001400	3775	3193	2258	3412	3721	987	2312	1282	1936	1002	1748	926	3743	3496	779	1643	1791	582	2874	1354	1568	1867	2285	1537	1000	1466	4555
PHASIBEAM10F001401	1480	851	1528	2033	1742	344	875	750	1048	850	848	536	1564	914	376	721	1380	364	889	751	672	966	891	1432	771	620	1156
PHASIBEAM10F001402	2956	742	2412	332	387	180	3284	206	4114	1514	10076	390	2443	688	409.131	596	12713	3237	123	831	937	1069	170	740	432	164	951
PHASIBEAM10F001403	150	1589	44	459	123	901	334	506	62	110	237	270	892	564	570	650	546	3487	319	564	1332	746	53	1653	650	750	221
PHASIBEAM10F001404	12268	31594	43030	6541	39865	7589	12326	20102	33781	9238	18115	51162	17762	32428	102135	76405	13208	3191	4483	11748	6624	7789	19484	9186	133140	12797	35792
PHASIBEAM10F001405	51	314	212	1656	961	270	349	1224	229	276	448	682	647	208	648.178	661	1045	52	121	147	599	534	845.655	453	660	886	988.1
PHASIBEAM10F001406	0	3289	642	0	1984	575	41	644	101	262	90	2668	407	2238	900	3957	0	573	495	15	18	0	803	0	4831	75	2565
PHASIBEAM10F001407	11411	8589	18164	7879	13017	3779	5091	8342	6706	6480	6763	3478	22574	8908	4388	6487	11126	2723	2344	3444	16395	13579	4089	3899	5582	5277	10911
PHASIBEAM10F001408	349	4350	3078	644	4644	805	2171	2612	1958	430	1402	2140	2628	4822	1960	3308	1272	100	3323	1884	900	766	3067	1466	2877	919	5566
PHASIBEAM10F001409	236	446	414	115	335	244	239	646	303	220	386.832	270	600	488	451	2634	494	185	34	166	346	259	135	96	772	206	587
PHASIBEAM10F001410	497	1604	1546	654	1272	320	856	1112	592	464	444	198	1652	1986	52	904	606	135	706	775	814	423	800	812	401	189	2012
PHASIBEAM10F001411	0	0	0	0	0	0	0	0	0	0	0	2	6	14	0	6	0	0	0	0	0	0	0	0	0	0	0
PHASIBEAM10F001412	2140	2161	1122	549	1426	513	750	1828	2615	522	2761	1030	2218	2114	901	1707	6549	468	913	293	419	507	1307	832	1030	1178	1805
PHASIBEAM10F001413	2112	2797	3338	2944	3357	894	1486	2066	1146	1712	1439	1012	3823	3288	1019	1950	3207	1304	1941	1784	1973	2090	2532	2243	1619	1479	4725
PHASIBEAM10F001414	544	1702	2238	661	1802	609	1379.74	1562	1309	1070	770.63	664	2160	2868	658.385	1758	1479	178	785	519	2600	1632	1696.62	499	949	805	2436
PHASIBEAM10F001415	5836	2391	5376	3395	5612	1404	2908	2016	2052	1664	5435	886	6232	2404	1130	1937	5689	1765	1336	1891	5096	3866	2743	2740	1649	2131	3539
PHASIBEAM10F001416	4986	5587	5738	2171	6246	2522	3686	8304	2835	1942	4716	2446	9131	6868	2760	4181	7509	1287	1427	2381	5606	5255	3966	3621	3364	4151	6941
PHASIBEAM10F001417	56	1233	74	195	280	425	594	1234	259	506	593	190	5760	704	232	399	792	545	203	352	1174	1041	275	503	249	649	746
PHASIBEAM10F001418	72	3467	20	982	259	136	676	960	203	654	347	160	14266	3064	96	526	3079	216	850	768	3538	3989	366	2124	210	274	966
PHASIBEAM10F001419	1526	1853	3076	1352	2532	710	2286.97	1006	2138	618	2324.97	696	1825	2846	894	2206	3230	1788	746	934	6428	2466	1787.42	1079	1023	2184	2893
PHASIBEAM10F001420	1518	2180	1336	1657	1842	630	1737	880	1978	940	1514	796	2717	2154	677.609	1292	1511	1837	2282	1472	1342	1564	1241	1159	674	1146	2349
PHASIBEAM10F001421	3146	58	254	2603	285	85	131	248	389	500	1379.01	294	5906	140	1278.56	943	7897	142	273	258	599	2414	49.6955	4350	1980	1930	287
PHASIBEAM10F001422	246	689	372	992	618	105	372	316	220	256	190	100	1467	1206	51	368	2580	214	425	414	486	635	358	1053	192	176	992
PHASIBEAM10F001423	3053	6757	4992	11056	5989	1273	3212	2730	1833	2362	1913	778	10156	13236	376	2927	3579	1898	4149	3950	2454	2580	4433.6	8691	1757	1372	9326.14
PHASIBEAM10F001424	0	1549	0	28	0	0	11	440	0	30	0	44	0	182	776	333	6	117	0	0	16	0	0	23	1491	165	47
PHASIBEAM10F001425	14	613	40	99	231	23	124	282	95	50	109	38	137	492	23	104	157	45	267	174	52	69	141	193	42	103	405
PHASIBEAM10F001426	2089	1533	2284	909	1831	1074	4749.57	2006	3460	4558	2880.23	926	6341	1680	741	1228	4426	417	698	1621	4278	2991	1352.53	825	646	1250	2070
PHASIBEAM10F001427	175	4925	1962	748	4918	740	2889	3664	1495	1146	2396	1516	3533	7322	1585	2816	2917	373	3029	2689	1420	1155	4114	3777	2005	2402	7667
PHASIBEAM10F001428	27	10800	62	1784	1751	257	871.983	2336	428	100	467.699	988	1210	10990	246	2422	1533	367	1474	4427	77	857	3249.68	4066	809	506	10500
PHASIBEAM10F001429	1018	2272	2712	744	2192	614	1545	1564	1390	708	1372	426	2835	2492	262	1465	1365	136	1273	1475	1406	797	1502	1129	821	330	3116
PHASIBEAM10F001430	4564	3092	1412	3092	2092	1311	1368	1966	1751	1028	1742	2016	4662	2346	3238	4065	2014	1078	876	1657	2617	3100	1628	2279	2728	1703	2829
PHASIBEAM10F001431	31981	10351	14228	19748	14633	5721	10612.2	5234	11105	8292	8532.58	4012	18989	11878	4891	10442	15069	5386	5848	4331	16028	12564	9782.05	3832	5001	10758	16634
PHASIBEAM10F001432	25124	8061	6016	3087	6150	5378	20702	8410	36189	4494	10661	16748	10473	7400	1512	5503	15689	1992	21823	20534	5359	3890	3981	2707	2010	2001	7567
PHASIBEAM10F001433	2945	1510	4	2939	83	664	4495.14	800	23635	1164	6050.77	3726	4035	1864	9070	7399	4813	952	769	1245	3546	2034	123	4170	8135	4364	372
PHASIBEAM10F001434	1818	4336	3424	1390	3604	1058	2346	2390	3194	1152	2030	1428	4450	4834	1253	3164	2583	421	1945	1960	1981	1566	2544	1652	1997	921	4990
PHASIBEAM10F001435	1439	384	4	3254	15	11	190	24	1124	4	169	358	225	168	596	1293	142	33	176	126	147	330	9	129	1000	83	10
PHASIBEAM10F001436	0	0	0	0	0	0	0	0	0	0	0	0	0	0	0	0	0	0	0	0	0	0	0	0	0	0	0
PHASIBEAM10F001437	0	0	0	0	0	0	0	0	0	0	0	0	0	0	0	0	0	0	0	0	0	0	0	0	0	0	0
PHASIBEAM10F001438	17	50	112	144	209	125	41	730	109	356	355	374	673	136	578	493	617	14	33	102	16	0	157	98	567	582	259
PHASIBEAM10F001439	1285	748	2792	511	1731	1367	2034	1790	610	1058	2352	164	4159	1042	437	697	2824	135	766	640	2606	1421	661	663	240	1080	855
PHASIBEAM10F001440	1523	1835	2298	2154	2233	721	1523	1426	1192	2028	1274	754	3159	2280	868.762	1259	2553	628	989	1144	1811	2354	1379.47	1692	1054	1030	2551.34
PHASIBEAM10F001441	2692	2383	2234	3213	2090	531	1255	964	2861	538	1134	1252	1783	2454	1265	2124	1398	542	1219	984	753	715	1212	749	2100	601	2935
PHASIBEAM10F001442	59	33	10	10	0	77	0	14	211	4	0	144	0	18	244	263	0	0	0	0	0	0	0	19	315	0	0
PHASIBEAM10F001443	0	60	0	0	48	0	0	0	0	2	0	0	0	0	0	0	0	0	20	0	0	0	25	0	0	0	37
PHASIBEAM10F001444	4353	1476	3752	2318	4106	981	1498	2442	1178	956	2040	658	3047	1634	653	1102	1994	196	976	1080	2910	1425	2104	1668	886	1564	3103
PHASIBEAM10F001445	1776	2696	3192	1410	3234	1004	1480.51	2206	1220	1268	1881.94	938	4818	2926	787	1873	2452	520	1594	1488	2103	1823	3274.39	1855	1273	954	4143
PHASIBEAM10F001446	0	0	0	0	0	0	0	0	0	0	0	0	10	0	0	0	0	0	0	0	0	0	0	0	0	0	0
PHASIBEAM10F001447	1772	4033	6354	4058	7385	1067	2302	3494	2313	2438	2609	2804	5004	5412	3056.09	3462	4276	2619	2068	3151	2384	4061	4795	3873	4630	3881	8560
PHASIBEAM10F001448	0	0	0	0	0	0	0	0	0	0	0	0	0	0	0	0	0	0	0	0	0	0	0	0	0	0	0
PHASIBEAM10F001449	505	142	26	405	29	610	410.341	520	58	22	1552.17	2	5250	118	0	0	4350	0	1412	237	76	0	152.593	270	0	0	164
PHASIBEAM10F001450	143	96	24	24	26	776	30	40	24	88	438	12	667	68	8	29	520	19	0	0	44	982	15	89	18	1262	33
PHASIBEAM10F001451	11010	14309	26728	4900	23469	10442	14795.1	27554	10288	18884	22803.8	5172	56672	17456	10240	5929	38879	3736	2576	5003	25040	16224	14109.4	12733	7141	26199	19307
PHASIBEAM10F001452	8161	4641	1392	9542	2224	353	2290	970	5095	278	2250	628	4134	2454	1062	1953	3421	1134	6281	5948	1792	1717	1442	4266	781	1160	3924
PHASIBEAM10F001453	13712	4738	5272	6980	5949	1157	5160	2768	10778	1280	4248	6626	4863	4400	5855	6575	3575	1666	1745	7815	1967	3102	3155	2951	7861	4094	6765
PHASIBEAM10F001454	3529	2744	3898	3370	5507	1285	2075	1762	1891	1220	2222	1208	5061	2350	1271	2079	2704	1377	2421	2135	1628	2539	4260.09	2996	2006	1347	4504.31
PHASIBEAM10F001455	1916	5297	3834	1377	3625	1368	2388	3114	4052	1692	2418	2148	5375	6500	1869	4393	3256	837	1893	2199	2581	2033	2733	1564	2996	1027	5301
PHASIBEAM10F001456	991	1704	3624	919	3234	623	1005.1	1702	692	1868	1270.32	930	2847	1622	863	1213	1755	1005	590	1615	1602	1631	4031.45	1623	1305	1070	3042
PHASIBEAM10F001457	2673	11040	7900	2449	6717	2507	5629	6940	6250	3268	4084	2942	6366	13660	2048	7397	5077	830	1557	3774	6244	4085	4876	3341	4871	2014	11635
PHASIBEAM10F001458	0	0	0	0	0	0	0	0	0	0	0	0	0	0	0	0	0	0	0	0	0	0	0	0	0	0	0
PHASIBEAM10F001459	2774	3601	4514	3059	3177	822	2917	1368	3645	1082	2065	1100	3662	4576	1123.09	2264	2043	438	1546	1794	2145	2133	2019	1621	1377	1914	5291
PHASIBEAM10F001460	0	0	0	0	0	0	0	0	0	4	0	0	8	0	0	0	0	0	0	0	0	0	0	0	0	0	0
PHASIBEAM10F001461	0	0	2	0	0	0	24	8	0	4	0	2	21	6	0	0	9	0	0	34	15	0	0	0	0	0	0
PHASIBEAM10F001462	75	1480	956	0	3483	0	408	282	5476	120	347	276	0	1796	275	1539	19	340	8	0	24	0	710	0	587	159	1992
PHASIBEAM10F001463	11478	5539	11150	7444	9232	3606	5608	6562	6153	3690	9221	3058	13886	4718	4638	6170	7391	6509	2153	5132	8089	10809	4179	6832	4206	6390	7501
PHASIBEAM10F001464	488	1387	962	321	1193	334	1106	668	666	182	610	336	586	1734	398	1048	517	163	669	542	477	249	625	385	479	624	1512
PHASIBEAM10F001465	8	0	0	14	0	33	11	94	0	512	103	0	245	0	0	0	88	0	0	16	43	0	0	0	0	401	0
PHASIBEAM10F001466	287	64	286	107	1068	201	282.43	8	282	1120	133.646	74	1897	34	162	76	1110	632	3979	165	997	1837	272.968	429	32	98	592
PHASIBEAM10F001467	1189	1056	1152	1012	1205	277	785	388	926	390	567	538	991	1242	469	946	819	165	319	407	746	481	523	421	789	473	1362
PHASIBEAM10F001468	125	743	1314	332	1534	145	308	332	169	220	192	114	688	608	160	306	320	906	1295	664	275	391	750	707	149	291	1676
PHASIBEAM10F001469	1387	3062	922	691	1124	1112	1934	1192	3562	1056	1955	2548	3573	2008	2404	2982	4545	2752	183	1184	2124	1447	485	663	2799	1232	2084
PHASIBEAM10F001470	8870	15329	17356	10106	18814	4455	8039.85	8194	10411	3982	7079.62	11628	14313	14602	12683.7	12002	7588	7537	13214	9180	4248	3101	15472.7	6010	17286	7323	19995
PHASIBEAM10F001471	0	144	456	0	741	145	55	118	26	20	74	16	243	66	70	76	31	67	27	0	108	252	159	0	60	793	280
PHASIBEAM10F001472	12476	2148	8572	4121	9386	1889	3869	2934	3551	1702	8119	964	4209	2586	1869	2079	17288	974	572	2220	2404	2328	3624	2397	1585	5425	5373
PHASIBEAM10F001473	891	373	908	729	1026	267	393	186	474	364	348	96	826	354	118	252	778	507	287	111	822	1470	323	189	123	502	478
PHASIBEAM10F001474	37	248	194	22	132	80	85	80	132	64	56	114	392	292	141	213	721	16	129	32	303	108	75	50	196	39	180
PHASIBEAM10F001475	276	797	2424	490	2367	519	706	1640	328	158	1196	146	4555	512	137	338	1245	2185	758	1021	1489	0	1307	931	192	878	1613
PHASIBEAM10F001476	29	436	644	156	594	287	190	148	56	30	547	272	239	342	379	604	931	69	192	457	267	110	474	884	645	317	767
PHASIBEAM10F001477	32	942	692	61	488	201	573	506	748	180	201	408	445	1430	267	868	298	15	181	151	804	0	606	83	407	113	1102
PHASIBEAM10F001478	460	482	584	127	609	270	282	182	254	2074	411	138	997	356	82	266	370	476	132	76	1223	1445	197	93	191	370	446
PHASIBEAM10F001479	0	0	0	0	0	0	0	0	0	0	0	0	0	0	0	0	0	0	0	0	0	0	0	0	0	0	0
PHASIBEAM10F001480	19	353	268	67	373	40	130.596	128	105	72	105.946	170	215	334	98.4219	152	205	27	190	169	160	0	426.134	147	173	154	486
PHASIBEAM10F001481	0	0	0	0	0	0	0	0	0	0	0	0	0	0	0	0	0	0	0	0	0	0	0	0	0	0	0
PHASIBEAM10F001482	4073	3094	3526	2704	4127	913	2987	1808	2513	1318	2245	1532	4112	3006	818	1618	2787	603	1246	2190	2202	2217	2528	2471	1396	1944	3811
PHASIBEAM10F001483	46	388	1716	201	608	954	335	24358	360	1602	1909	556	1223	472	708	783	2134	45	38	266	311	467	127	454	837	10965	365
PHASIBEAM10F001484	433	1078	530	303	879	199	383	754	488	104	761	558	562	718	476	1286	417	1495	609	813	47	102	1170	499	858	198	1461
PHASIBEAM10F001485	29	22	4	10	33	15	0	18	38	2	34	8	24	36	18	19	14	0	0	10	15	0	8	21	0	0	36
PHASIBEAM10F001486	1745	3032	3264	1245	2872	875	1624	2234	2290	852	1431	942	2938	3320	1233	3026	2087	582	883	1176	2594	1483	1518	1252	1960	739	3522
PHASIBEAM10F001487	0	0	2	0	126	0	0	0	0	0	0	0	8	0	0	0	0	25	40	0	0	0	66.1995	0	0	0	62.5729
PHASIBEAM10F001488	0	0	0	0	0	0	0	0	0	0	0	0	0	0	0	0	0	0	0	0	0	0	0	0	0	0	0
PHASIBEAM10F001489	0	0	0	0	20	0	0	2	0	0	0	0	209	0	0	0	0	0	31	0	31	0	33	15	0	0	38
PHASIBEAM10F001490	0	0	0	0	0	0	0	0	0	0	0	0	0	0	0	0	0	0	0	0	0	0	0	0	0	0	0
PHASIBEAM10F001491	70	547	1416	464	2371	133	377	406	55	160	715	40	1244	424	102	157	452	243	2753	854	810	658	1962	1281	133	522	2843
PHASIBEAM10F001492	0	0	6	270	37	16	0	2	0	2	71	0	175	8	0	0	254	0	14	0	9	59	24	73	0	0	18
PHASIBEAM10F001493	1500	7232	5590	2687	4894	1089	1978	3698	2299	1000	1765	3590	3859	8868	1715	7074	2348	402	1344	2831	1868	1462	3615	1922	5843	1069	8988
PHASIBEAM10F001494	1038	2126	2632	823	2441	772	1656	1928	1581	1026	1432	992	2498	2640	1182	1769	2108	255	984	1037	1834	1104	1522	1027	1444	854	3207
PHASIBEAM10F001495	1868	5264	6708	1329	6167	1933	2708	7204	3296	2622	3597	2284	6061	6878	3151	4998	5065	830	1226	3065	4025	2720	5221	2702	4207	2543	8104
PHASIBEAM10F001496	718	506	282	641	645	196	314	218	278	200	348	210	796	704	173	346	482	88	173	299	208	349	371	450	215	236	840
PHASIBEAM10F001497	1413	7049	4658	1150	4342	1589	4094.24	3968	3246	1286	2270	2036	5907	8054	2283	4826	2778	295	1445	1389	3373	2178	3072.45	1302	3136	1368	6051
PHASIBEAM10F001498	686	1680	1474	784	2218	416	589	824	988	264	643	1260	1475	1060	2371	1857	586	656	969	384	545	623	1410	609	1979	703	2153
PHASIBEAM10F001499	0	191	30	0	81	0	0	30	0	2	0	14	18	4	90	8	14	274	30	13	0	0	65	7	27	0	46
PHASIBEAM10F001500	0	55	0	0	15	0	0	4	0	0	0	0	0	0	0	0	0	101	0	0	0	0	23	0	0	0	18
PHASIBEAM10F001501	11371	4435	12602	6048	12096	2565	4651	5900	5790	11346	7182	3250	9801	3850	4456	5106	8320	7237	5701	5946	5031	6055	5261	6306	4403	4072	8165
PHASIBEAM10F001503	4566	6329	6814	6975	8525	798	3571	1600	10016	1420	2261	10974	2037	7754	17824	14869	2020	538	824	1819	955	907	5879	1442	17976	2384	10314
PHASIBEAM10F001504	653	1294	2672	517	1808	743	1014.89	1028	736	2270	1075.8	344	3337	1940	344	780	3220	1418	353	709	2632	2488	1129.35	875	615	818	1946
PHASIBEAM10F001505	0	105	66	0	95	0	16	6	0	6	0	4	9	138	0	11	6	0	16	0	0	0	121	0	0	0	235
PHASIBEAM10F001506	650	674	846	733	1116	304	417	400	370	362	512	262	1006	614	308	459	637	316	446	425	424	774	569	512	328	548	985
PHASIBEAM10F001507	0	0	0	0	0	0	0	0	0	0	0	0	0	0	0	0	0	0	0	0	0	0	0	0	0	0	0
PHASIBEAM10F001508	0	0	0	0	0	0	0	0	0	0	0	0	0	0	0	0	0	0	0	0	0	0	0	0	0	0	0
PHASIBEAM10F001509	0	0	2	0	0	0	0	4	0	0	0	4	0	4	0	0	0	0	0	0	0	0	0	0	0	0	0
PHASIBEAM10F001510	41	0	34	151	94	208	29	408	54	362	183	92	349	30	158	171	369	54	0	39	58	125	55	88	190	666	116
PHASIBEAM10F001511	275	356	1412	172	791	427	374.579	1450	151	998	350	72	2623	484	71	305	1002	1794	490	110	1368	727	508.755	345	168	362	597
PHASIBEAM10F001512	118	51	2158	271	1626	68	159	686	9	334	264	6	915	68	18	26	519	62	352	342	342	294	740.585	558	11	636	386.002
PHASIBEAM10F001513	516	947	1016	769	1212	229	417	542	435	264	347	358	838	1092	294	693	529	116	238	314	473	327	608	429	528	436	1254
PHASIBEAM10F001514	18	501	8326	151	3471	3623	288	22948	258	3684	2691	380	6385	546	531	1374	11643	128	23	55	2070	906	353	210	761	29698	592
PHASIBEAM10F001515	0	0	0	0	0	0	0	0	0	0	0	0	0	0	0	0	0	0	0	0	0	0	0	0	0	0	0
PHASIBEAM10F001516	0	0	0	0	0	0	0	0	0	0	0	0	0	0	0	0	0	0	0	0	0	0	0	0	0	0	0
PHASIBEAM10F001517	1625	341	508	1303	604	408	182	726	57	428	377	66	1836	268	106	175	982	561	81	83	929	701	297	348	164	820	421
PHASIBEAM10F001518	0	0	0	0	0	0	0	0	0	0	0	0	0	0	0	0	0	0	0	0	0	0	0	0	0	0	0
PHASIBEAM10F001519	280	1334	828	374	1045	234	964.87	712	1164	342	620.907	852	734	1396	868.654	1233	1328	163	280	351	474	265	741.635	357	1235	354	1279
PHASIBEAM10F001520	0	0	0	0	0	0	0	0	0	0	0	0	0	0	0	0	0	0	0	0	0	0	0	0	0	0	0
PHASIBEAM10F001521	1891	4180	3796	911	4169	863	1759	2010	2916	434	2090	4136	1571	4076	6210	6023	1018	349	1029	1140	1323	554	2740	765	8434	1909	4688
PHASIBEAM10F001522	1139	2487	2960	1810	3189	844	1202	1868	1051	1746	1244	1202	3746	3520	1040	2248	2528	1225	1172	1535	1737	2278	2293	1907	1660	1654	3567
PHASIBEAM10F001523	899	2958	52	689	298	347	1145.79	620	1556	578	639.112	2874	1811	3470	5640	3331	598	86	355	556	432	283	454.916	508	5003	1515	497
PHASIBEAM10F001524	1125	1009	1936	2017	1442	759	1266	2446	1068	438	1185	432	2057	1342	1643	3237	2469	139	489	347	1576	483	593	683	1780	1262	1194
PHASIBEAM10F001525	29	2321	356	926	1366	32	388	72	546	46	434	3620	794	1496	1766	1337	2193	97	1712	3151	199	280	3973	1280	2343	102	7621
PHASIBEAM10F001526	1214	223	40	317	62	14	732	30	1267	98	632	182	109	98	14	63	2013	131	58	33	167	115	53	65	42	64	97
PHASIBEAM10F001527	122	314	378	96	327	95	190	140	167	138	193	58	778	300	50	150	363	130	114	74	332	335	279	103	106	94	439
PHASIBEAM10F001528	37	300	120	588	644	211	336.959	1286	207	114	490.875	442	855	126	439	349	806	33	106	260	287	459	803.965	641	392	502	690
PHASIBEAM10F001529	1631	468	954	269	222	791	10135	2160	6451	4588	5314	1152	3430	344	144	443	20356	235	367	2472	1441	2939	52	682	76	417	540
PHASIBEAM10F001530	1405	717	1520	372	589	883	9547	3562	4215	10804	3795	1764	4767	714	155	537	14116	330	694	3622	2100	3268	151	563	169	439	824
PHASIBEAM10F001531	2567	225	28	209	508	217	40	732	86	144	184	334	323	206	351	271	530	56	48	69	17	88	318	183	452	293	469
PHASIBEAM10F001532	582	5920	5254	3661	8746	506	2797	4352	1149	1270	1725	4042	1993	7328	2429	3330	2364	643	6113	13390	336	763	11211	9941	4328	780	15812
PHASIBEAM10F001533	1977	2941	678	2420	1521	250	1479	530	1065	414	692	474	1119	6158	711	1002	912	157	1649	1089	207	318	1425	993	685	520	3297
PHASIBEAM10F001534	3671	0	18	138	44	17	519	2	446	0	784	0	0	8	0	0	409	0	6345	15	0	0	50	10	0	19	11
PHASIBEAM10F001535	18429	13270	19590	9111	24356	6826	10723	17742	10215	5734	16979	4804	27949	12752	4785	10292	18598	11178	18396	13637	10716	13239	16750	12217	6756	6578	24848
PHASIBEAM10F001536	785	2206	3746	1603	2834	438	923.424	996	1173	450	706.284	1348	1405	2466	1406.16	4228	693	900	461	611	852	686	1323.53	397	2566	630	3601
PHASIBEAM10F001538	2090	2759	4914	5962	4128	1470	1804.28	1456	2090	2552	2140.97	1960	5180	3000	1826	3172	2320	1280	828	1685	2699	4161	3013.11	1761	2606	2162	4335
PHASIBEAM10F001539	3964	6962	13262	5364	11079	3138	7894.63	9798	6041	6428	6448.74	3326	6138	7638	5248	6457	7140	4959	2146	4919	5060	4923	5768.51	3629	4471	5452	9456
PHASIBEAM10F001540	3433	4010	8622	2807	8222	2860	4040	1712	4505	1074	5933	2198	5182	3894	2672	4004	6529	0	1622	2675	2461	2165	4846	5152	2824	2971	8360
PHASIBEAM10F001541	0	0	0	0	0	0	0	0	0	0	0	0	0	0	0	0	0	0	0	0	0	0	0	0	0	0	0
PHASIBEAM10F001542	538	1039	1868	160	2929	1292	650	630	313	682	870	262	3720	1070	95	759	700	428	36	87	1203	1786	130	180	515	1184	912
PHASIBEAM10F001543	579	1056	1806	185	2760	1327	719	608	329	714	935	246	4811	1066	92	741	1075	538	52	98	1474	2694	120	316	487	1143	947
PHASIBEAM10F001544	78	545	662	314	702	81	245	100	356	38	139	570	119	556	571	770	98	35	98	130	24	0	449	55	971	256	984
PHASIBEAM10F001545	627	1848	2248	1175	2526	362	821.75	936	749	554	663.042	2202	1177	2170	3893	3539	893	201	374	927	684	541	2648.03	706	4554	834	3221
PHASIBEAM10F001546	996	5686	862	2094	2166	335	1387	670	943	558	671	614	1777	7052	482	1784	1225	208	1669	1065	637	943	2001.89	1166	843	584	4932.26
PHASIBEAM10F001547	1400	1786	2526	3107	3094	675	997	1530	621	1150	1123	866	1484	2098	976	1335	2181	613	926	1209	1138	1377	1618	2002	1408	1632	2958
PHASIBEAM10F001548	369	1426	2044	552	2814	446	728	876	474	264	783	554	1699	1588	336	1115	1147	259	1223	1009	495	870	1844	1254	669	615	2459
PHASIBEAM10F001549	0	0	0	0	0	0	0	0	0	0	0	0	0	0	0	0	0	0	0	0	0	0	0	0	0	0	0
PHASIBEAM10F001550	0	0	0	0	0	0	0	0	0	0	0	0	0	0	0	0	0	0	0	0	0	0	0	0	0	0	0
PHASIBEAM10F001551	5384	5122	7342	2675	7240	2012	3025	3896	2458	1366	3639	1166	7158	5660	1351	2810	4056	3532	2002	3014	4813	3768	3517	3551	1643	3252	8086
PHASIBEAM10F001552	210	2296	438	232	648	171	426	712	351	282	233	178	697	2434	119	642	481	189	403	547	403	274	528	480	222	163	1434
PHASIBEAM10F001553	2026	4259	4614	2335	5168	1137	1447	4264	1928	1048	1705	1216	7905	3778	1574	2850	2294	1022	1144	1780	4408	4066	2820	3752	2167	1742	5870
PHASIBEAM10F001554	0	0	0	0	0	0	0	0	0	0	0	0	0	0	0	0	0	0	0	0	0	0	0	0	0	0	0
PHASIBEAM10F001555	0	0	0	0	0	0	0	0	0	0	0	0	0	0	0	0	0	0	0	0	0	0	0	0	0	0	0
PHASIBEAM10F001556	0	0	0	0	0	0	0	0	0	0	0	0	0	0	0	0	0	0	0	0	0	0	0	0	0	0	0
PHASIBEAM10F001557	0	0	0	0	0	0	0	0	0	0	0	0	0	0	0	0	0	0	0	0	0	0	0	0	0	0	0
PHASIBEAM10F001558	0	0	0	0	0	0	0	0	0	0	0	0	0	0	0	0	0	0	0	0	0	0	0	0	0	0	0
PHASIBEAM10F001559	497	4745	3652	647	3608	888	1391	3410	446	876	1282	338	2895	5660	275	1405	1983	239	1845	1983	999	782	2100	1896	759	625	5481
PHASIBEAM10F001560	3172	1005	2218	1284	1775	809	1805.8	1234	672	1516	1680.07	358	2113	1096	466	859	2523	674	400	835	1836	1846	1032.62	1185	599	1154	1518
PHASIBEAM10F001561	0	0	0	0	0	0	0	0	0	0	0	0	0	0	0	0	0	0	0	0	0	0	0	0	0	0	0
PHASIBEAM10F001562	30	0	0	36	0	0	91	18	9	4	101	0	18	38	11	0	34	0	0	78	0	0	0	95	0	23	0
PHASIBEAM10F001563	0	0	0	0	0	0	0	0	0	0	0	0	0	0	0	0	0	0	0	0	0	0	0	0	0	0	0
PHASIBEAM10F001564	9	0	14	0	14	0	20	2	37	0	16	40	0	4	76	24	0	0	0	0	0	0	0	0	55	0	25
PHASIBEAM10F001565	6033	20412	24068	9484	16232	5766	15799	29884	6358	13220	8029	13656	20394	28686	10674	19621	15049	3124	11383	40379	10636	9134	14841	22069	17145	8682	26105
PHASIBEAM10F001566	422	2459	7478	655	10654	1093	2537	1632	2621	1596	1810	4302	3158	2124	5746	8218	1111	270	1655	1544	954	434	4389	1982	7809	852	5221
PHASIBEAM10F001567	0	0	0	0	0	0	0	0	0	0	0	0	0	0	0	0	0	0	0	0	0	0	0	0	0	0	0
PHASIBEAM10F001568	18	0	30	0	53	11	12	20	18	52	0	12	29	46	0	13	10	0	0	0	48	0	0	0	0	0	0
PHASIBEAM10F001569	9	63	42	21	54	7	50	14	19	6	30	12	53	66	6	44	25	17	26	58	14	0	31	48	17	0	110
PHASIBEAM10F001570	25	146	120	52	123	25	94	66	38	34	51	14	107	202	12	134	48	0	59	120	52	0	58	75	52	15	168
PHASIBEAM10F001571	13	102	40	29	53	16	76	48	38	28	32	20	134	90	15	67	64	9	35	50	100	0	28	39	23	17	85
PHASIBEAM10F001572	4414	41	1304	60	613	177	2612	184	2625	1714	4654	66	426	36	27	425	3912	184	19	0	1419	931	0	140	28	2617	45
PHASIBEAM10F001573	280	2115	1704	474	1983	425	1693.18	732	1931	528	1696.43	670	1694	2714	805	1426	4139	2478	300	680	2974	4150	1681.74	1421	762	1164	3550
PHASIBEAM10F001574	0	0	0	0	0	0	17	0	0	0	0	0	0	0	0	0	85	0	0	0	0	0	0	0	0	0	0
PHASIBEAM10F001575	95	361	80	153	78	465	246	1570	246	648	505	296	4342	472	310	694	1270	144	51	244	2680	1371	96	341	322	644	372
PHASIBEAM10F001576	0	0	0	0	0	0	0	0	0	0	0	0	0	0	0	0	0	0	10	0	0	0	0	0	0	0	0
PHASIBEAM10F001577	70	684	1004	67	661	220	410.171	494	242	380	179.669	178	510	908	162	454	219	35	249	123	543	241	460.894	49	256	177	792.659
PHASIBEAM10F001578	1750	8648	5464	2766	4941	712	3416	1936	8219	1094	1802	11048	1228	9802	15102	13198	1350	525	494	1619	1028	420	2745	791	19448	1953	7875
PHASIBEAM10F001579	77	4030	676	380	1692	288	1050	940	761	138	410	1420	734	3812	1816	3551	506	866	583	1486	272	706	1422	761	2866	251	2622
PHASIBEAM10F001580	0	0	0	0	0	0	0	0	0	0	0	2	0	0	0	0	0	0	10	0	0	0	0	0	0	0	0
PHASIBEAM10F001581	0	0	0	0	0	0	0	0	0	0	0	0	0	2	0	0	6	0	0	0	0	0	0	0	0	0	0
PHASIBEAM10F001582	134	1155	414	159	441	87	293	374	281	134	151	266	507	1358	264	556	482	35	172	168	392	223	267	282	350	142	872
PHASIBEAM10F001583	3507	3607	6384	2013	7007	1453	3532.01	4012	2915	2096	5125.86	2302	5858	3636	3290	4230	8133	1026	1936	3321	3285	2451	6709.3	3272	4154	2525	4981
PHASIBEAM10F001584	1452	8569	5344	1669	5435	1121	2811	3002	4622	1854	2329	6268	3016	8980	7072	8203	1913	927	459	3063	1713	1315	4208	1636	9290	1742	8439
PHASIBEAM10F001585	378	606	664	234	714	276	468	538	492	526	423	234	1128	518	306	574	772	94	171	123	634	761	245	205	323	626	744
PHASIBEAM10F001586	1338	2101	3028	829	2884	979	1471.16	1808	1899	1898	1848.88	634	4451	2040	1127.14	1962	3142	385	614	483	2153	2962	1417.05	859	1318	2039	3056
PHASIBEAM10F001587	310	13712	2408	9221	11432	1864	2021	28824	1656	5386	1516	10012	10152	13230	8976	4497	4690	1928	4454	11461	4715	4350	21549	15331	8970	4663	42475
PHASIBEAM10F001588	210	43233	3364	20475	23641	32	7920	22	3263	0	317	1704	10	64498	783	5580	986	7733	22269	17313	0	130	21605	6904	1490	37	54932
PHASIBEAM10F001589	0	0	0	0	0	0	0	0	0	0	0	0	0	2	0	0	29	0	0	0	0	0	0	11	0	0	0
PHASIBEAM10F001590	425	1373	148	413	365	263	583.005	1450	633	220	1014.64	300	3622	926	223	543	3458	435	229	290	1892	2343	551.073	861	331	380	631
PHASIBEAM10F001591	240	3127	260	1554	948	232	677	1390	354	216	521	996	1588	3454	893	1422	892	414	471	1987	369	523	2024	1802	1316	549	3652
PHASIBEAM10F001592	0	0	0	0	0	0	0	0	0	0	0	0	0	0	0	0	0	0	0	0	0	0	0	0	0	0	0
PHASIBEAM10F001593	0	0	0	0	0	0	0	0	0	0	0	0	0	0	0	0	0	0	0	0	0	0	0	0	0	0	0
PHASIBEAM10F001594	4520	8553	9886	3151	8282	2619	4944	9044	5847	4676	5836	3374	14702	10526	2669	6156	8888	1962	4942	6512	6935	6157	6933	6491	4861	2440	14890
PHASIBEAM10F001595	0	0	0	0	0	0	0	0	0	0	0	0	0	0	0	0	0	0	0	0	0	0	0	0	0	0	0
PHASIBEAM10F001596	3783	1615	1920	2799	1442	400	1723.34	376	2743	536	920.659	692	807	1862	609.954	1555	520	241	567	520	1059	647	809.08	294	1088	605	1819
PHASIBEAM10F001597	6740	3739	8066	6334	8437	2064	3380	2550	2795	2776	3270	1436	7420	3994	1349	3721	6074	1145	2025	2516	3116	3791	4015	2959	2048	2619	7643
PHASIBEAM10F001598	0	0	0	0	0	0	0	0	0	0	0	0	0	0	0	0	0	0	0	0	0	0	0	0	0	0	0
PHASIBEAM10F001599	631	2621	3006	639	2315	449	763	830	568	894	524.378	756	396	2946	630	2496	621	543	402	892	295	383	1570.6	891	1207	546	3630
PHASIBEAM10F001600	2674	12643	16082	3562	14179	3053	11359	13948	9876	5034	8216	4140	16848	16438	2193	7237	11757	1353	20010	13515	5264	5320	12792	10578	4956	2330	22869
PHASIBEAM10F001601	0	0	0	0	0	0	0	0	0	0	0	0	0	0	0	0	0	0	0	0	0	0	0	0	0	0	0
PHASIBEAM10F001602	444	1382	742	478	707	1176	2339	1976	1167	4140	1807	1522	6470	624	764	847	4549	197	750	2325	4623	6939	445	872	676	1763	932
PHASIBEAM10F001603	8389	5489	22080	4831	17739	4481	3705	6446	4368	2308	5187	3040	12477	4986	5385	10808	7549	3419	172	3033	5883	7521	6180	2476	6704	2222	12150
PHASIBEAM10F001604	0	0	0	0	0	0	0	4	0	0	0	0	0	2	0	0	0	0	0	0	0	0	0	0	0	0	0
PHASIBEAM10F001605	4439	1262	3350	609	2048	1154	1896	1632	4546	1942	3537	490	3360	1056	486	1405	10077	13499	585	456	2331	2042	576	673	843	782	1573
PHASIBEAM10F001606	1904	2822	3058	1936	3382	752	2175	1758	3378	840	1845	1226	3248	2908	1643	2582	2289	563	1233	1273	2294	1630	1775	1273	1819	996	3191
PHASIBEAM10F001607	149	390	224	175	291	66	223	160	110	68	156	12	453	298	23	196	223	347	200	127	139	112	141	163	87	45	373
PHASIBEAM10F001608	0	0	0	0	0	0	0	0	0	0	0	0	0	0	0	0	0	0	0	0	0	0	0	0	0	0	0
PHASIBEAM10F001609	1590	8152	4602	1689	7591	1195	2890	4498	3430	1166	1949	1816	3847	9068	1436	4442	2510	537	2190	2813	1707	1690	5137	3422	2267	1316	10971
PHASIBEAM10F001610	82	81	122	116	51	12	71	30	42	34	32	30	141	118	44	58	33	15	27	51	37	0	21	44	33	0	98
PHASIBEAM10F001611	15637	16198	20614	12923	18493	4778	9016	12566	10069	8596	10051	4674	31656	23568	3989	10631	18044	7704	18240	12835	12048	13198	13027	13893	8276	5889	28973
PHASIBEAM10F001612	1998	1803	2092	1768	2094	564	1073.3	1230	1196	1248	992.659	608	1978	1738	662.879	1144	1753	343	859	834	1239	1058	1211.92	1034	808	715	2143
PHASIBEAM10F001614	8589	13851	19002	9587	24242	5436	8743	11436	6951	6572	7947	4632	21491	14218	4554.39	9174	10815	3709	10833	9006	8193	11308	13992	10342	6820	6217	22581
PHASIBEAM10F001615	1098	3380	3686	822	2961	798	1635	2438	1462	774	1268	546	4282	3606	214	2033	1446	384	1206	1544	1442	1060	1365	1576	1033	266	3823
PHASIBEAM10F001616	0	0	0	0	0	0	0	0	0	0	0	2	0	0	0	0	0	0	0	0	0	0	0	0	0	0	0
PHASIBEAM10F001617	0	0	0	0	0	0	0	0	0	0	0	0	0	0	0	0	0	0	0	0	0	0	0	0	0	0	0
PHASIBEAM10F001618	0	0	0	0	0	0	0	0	0	0	0	0	0	0	0	0	0	0	0	0	0	0	0	0	0	0	0
PHASIBEAM10F001619	1827	6377	2908	1404	3283	847	2085.49	2152	2683	1086	1442.36	1760	3861	6540	1616	3557	2176	342	1910	1311	1957	1457	2222	1377	2302	857	5069
PHASIBEAM10F001620	0	0	0	0	0	0	0	0	0	0	0	0	0	0	0	0	0	0	0	0	0	0	0	0	0	0	0
PHASIBEAM10F001622	5224	3850	4012	3362	4543	818	2252	1226	3457	876	2549	4954	3496	2678	4066	4927	2411	797	1586	1406	1575	1863	2362.11	1425	10673	1632	4075.07
PHASIBEAM10F001623	2475	2288	7726	2652	6647	1826	1816.81	9798	1565	2374	3464.24	1206	6525	2288	1362	2240	5039	3423	3608	1962	2975	2594	3862.3	3169	2179	5690	3357
PHASIBEAM10F001624	2526	2686	360	3177	745	315	744	1450	941	494	1226	1954	944	2460	2527.89	2498	1220	124	234	1435	262	396	652	1810	3510	925	1161
PHASIBEAM10F001625	0	692	0	0	9	0	21	0	7	0	0	2	0	76	0	9	4	0	16	0	0	0	0	0	0	0	0
PHASIBEAM10F001626	122	0	6	12	0	102	52	30	0	16	143	14	1325	2	0	27	106	0	0	18	140	274	0	9	0	0	25
PHASIBEAM10F001627	0	0	0	0	0	0	0	0	0	0	0	0	0	0	0	0	0	0	0	0	0	0	0	0	0	0	0
PHASIBEAM10F001628	938	3267	4010	669	4200	1230	1414.31	3550	1149	2952	1410.76	1630	3826	4704	1702	2676	1591	423	738	1003	2071	1513	2770.23	1075	2476	1916	3870
PHASIBEAM10F001629	0	0	0	0	0	0	0	0	0	0	0	0	0	0	0	0	0	0	0	0	0	0	0	0	0	0	0
PHASIBEAM10F001630	0	171	50	13	74	0	13	10	0	2	0	6	0	212	0	27	8	0	54	0	0	0	33	0	0	10	112
PHASIBEAM10F001631	0	0	0	0	0	0	0	0	0	0	0	0	0	0	0	0	0	0	0	0	0	0	0	0	0	0	0
PHASIBEAM10F001632	0	0	8	0	0	0	0	6	0	2	0	0	0	6	0	0	0	0	0	0	0	0	0	0	0	0	0
PHASIBEAM10F001633	1491	4097	3390	2344	3640	660	1475	2192	1111	822	1242	1084	2784	4360	825	2468	2114	390	1886	2051	1509	1477	2446	2537	1944	773	5600
PHASIBEAM10F001634	44411	11340	8154	18316	9218	2621	8201	7590	20940	3168	9996	4162	8914	11846	5410	8364	12567	1388	2589	4106	4441	3922	5712	5219	5949	5962	12477
PHASIBEAM10F001635	0	0	0	0	0	0	0	0	0	0	0	0	0	0	0	0	0	0	0	0	0	0	0	0	0	0	0
PHASIBEAM10F001636	181	683	388	573	431	72	188	184	91	294	84	82	481	1082	24	237	164	43	176	355	115	128	283.799	250	117	43	836.39
PHASIBEAM10F001637	184	4442	1324	1235	5564	513	530	3262	610	159.956	603	2894	293	5684	2631	3531	805	504	18733	3389	71	466	7197	4834	3345	849	10675
PHASIBEAM10F001639	0	0	0	0	0	0	0	0	0	0	0	0	0	0	0	0	0	0	0	0	0	0	0	0	0	0	0
PHASIBEAM10F001640	863	8952	5684	3101	3914	1041	2347	3358	1100	4498	1326	1256	8673	8456	221.356	2272	2212	965	1765	3161	3866	2123	2059	4544	1971	519	7489
PHASIBEAM10F001642	25107	50164	52508	12574	49886	18337	38303	29774	44603	30506	27000	25606	44017	44740	20045	45684	27269	7241	9746	33865	22656	24060	30170	10394	23084	15539	62551
PHASIBEAM10F001643	63281	46071	50402	23138	43420	9688	21943	22774	84676	9178	31026	61700	16946	45960	90033	89342	35151	57972	11433	17325	11938	10677	22017	10344	115757	14977	60461
PHASIBEAM10F001644	9063	16466	9434	5141	11380	3374	8290	8136	10368	3462	6702	3190	9408	18920	3341	8298	8034	1036	6064	4388	7337	5873	8067	4980	4578	3766	20464
PHASIBEAM10F001645	0	0	0	0	0	0	0	0	0	0	0	0	0	0	0	0	0	0	0	0	0	0	0	0	0	0	0
PHASIBEAM10F001646	0	0	0	0	0	0	0	0	0	0	0	0	0	0	0	0	0	0	0	0	0	0	0	0	0	0	0
PHASIBEAM10F001648	95	60.996	23.5043	71.9505	12.4603	16.2813	52.5986	14.9432	30.2839	2.11711	26	29.6958	54.9241	84	25.9338	61.0637	55.1709	0	7.81817	0	69.277	0	10.7983	0	22.7441	0	43.4538
PHASIBEAM10F001649	0	0	4.49571	0	0	0	7.40142	5.05678	10.7161	1.88289	0	0.304212	0	0	5.06614	5.9363	0	0	3.18181	0	0	0	2.83313	0	0	0	0
PHASIBEAM10F001650	26	0	0	24	16	0	14	6	43	4	13	4	10	28	33	35	16	0	0	0	20	0	7	0	12	0	25
PHASIBEAM10F001651	0	0	0	0	0	0	0	0	0	0	0	0	0	0	0	0	0	0	0	0	0	0	0	0	0	0	0
PHASIBEAM10F001653	0	0	0	0	0	0	0	0	0	0	0	0	0	0	0	0	0	0	0	0	0	0	0	0	0	0	0
PHASIBEAM10F001654	0	0	0	0	0	0	0	0	0	0	0	0	0	0	0	0	0	0	0	0	0	0	0	0	0	0	0
PHASIBEAM10F001655	1435	1667	2378	1571	2217	457	803	978	1103	562	872	656	1919	2400	801	1417	1124	726	1133	837	722	1058	1645	1260	1194	832	3375
PHASIBEAM10F001656	0	0	0	0	0	0	0	0	0	0	0	0	0	0	0	0	0	0	0	0	0	0	0	0	0	0	0
PHASIBEAM10F001657	107	396	56	184	81	34	129	124	98	68	104	66	220	414	22	132	77	23	63	170	76	0	83	162	93	36	330
PHASIBEAM10F001658	0	0	0	0	0	0	0	0	0	0	0	0	0	0	0	0	0	0	0	0	0	0	0	0	0	0	0
PHASIBEAM10F001659	9799	2865	544	2607	1203	231	1594	568	12078	80	1466	16312	120	2774	18388	6897	661	82	230	658	32	113	842	597	16165	1327	1800
PHASIBEAM10F001660	0	0	0	0	0	0	0	0	0	0	0	0	0	0	0	0	0	0	0	0	0	0	0	0	0	0	0
PHASIBEAM10F001661	0	0	0	0	0	0	0	0	0	0	0	0	0	0	0	0	0	0	0	0	0	0	0	0	0	0	0
PHASIBEAM10F001662	0	0	0	0	0	0	0	0	0	0	0	0	0	0	0	0	0	0	0	0	0	0	0	0	0	0	0
PHASIBEAM10F001663	442	222	56	43	177	13	2136	70	340	278	839	86	140	78	425	307	590	159	0	14	69	1231	629	249	1094	179	187
PHASIBEAM10F001664	0	0	0	0	0	0	0	0	0	0	0	0	0	0	0	0	0	0	0	0	0	0	0	0	0	0	0
PHASIBEAM10F001665	0	0	0	0	0	0	0	0	0	0	0	0	0	0	0	0	0	0	0	0	0	0	0	0	0	0	0
PHASIBEAM10F001666	0	0	0	0	0	0	0	0	0	0	0	0	0	0	0	0	0	0	0	0	0	0	0	0	0	0	0
PHASIBEAM10F001667	0	0	0	0	0	0	0	0	0	0	0	0	0	0	0	0	0	0	0	0	0	0	0	0	0	0	0
PHASIBEAM10F001668	0	0	0	0	0	0	0	0	0	0	0	0	0	0	0	0	0	0	0	0	0	0	0	0	0	0	0
PHASIBEAM10F001669	9	74	24	18	23	55	105	98	27	52	18	12	86	94	17	40	0	0	30	22	10	0	31.094	0	12	13	32.1499
PHASIBEAM10F001670	0	0	0	0	0	0	0	0	0	0	0	0	0	0	0	0	0	0	0	0	0	0	0	0	0	0	0
PHASIBEAM10F001671	0	0	0	0	0	0	0	0	0	0	0	0	0	0	0	0	0	0	0	0	0	0	0	0	0	0	0
PHASIBEAM10F001672	48	4796	2072	567	1306	352	862	3806	1094	688	461	896	976	5358	763	1726	777	648	1155	1430	216	307	1175	707	1030	2626	4520
PHASIBEAM10F001673	0	0	0	0	0	0	0	0	0	0	0	0	0	0	0	0	0	0	0	0	0	0	0	0	0	0	0
PHASIBEAM10F001674	0	0	0	0	631	0	0	0	0	0	0	0	0	0	0	0	0	0	98	0	0	0	715	0	0	0	1618
PHASIBEAM10F001675	0	0	0	0	0	0	0	0	0	0	0	0	0	0	0	0	0	0	0	0	0	0	0	0	0	0	0
PHASIBEAM10F001676	0	0	0	0	0	0	0	0	0	0	0	0	0	0	0	0	0	0	0	0	0	0	0	0	0	0	0
PHASIBEAM10F001677	0	0	0	0	0	0	0	0	0	0	0	0	0	0	0	0	0	0	0	0	0	0	0	0	0	0	0
PHASIBEAM10F001678	1690	1745	4606	1414	5321	1009	1660	1272	1372	598	1627	700	2264	2166	725	1546	1210	586	1004	1769	804	548	3656	802	1075	1451	6074
PHASIBEAM10F001679	0	0	0	0	0	0	0	0	0	0	0	0	0	0	0	0	0	0	0	0	0	0	0	0	0	0	0
PHASIBEAM10F001680	0	0	0	0	0	0	0	0	0	0	0	0	0	0	0	0	0	0	0	0	0	0	0	0	0	0	0
PHASIBEAM10F001681	0	0	0	0	0	0	0	0	0	0	0	0	0	0	0	0	0	0	0	0	0	0	0	0	0	0	0
PHASIBEAM10F001682	0	0	0	0	0	0	0	0	0	0	0	0	0	0	0	0	0	0	0	0	0	0	0	0	0	0	0
PHASIBEAM10F001683	721	968	36	667	78	42	196	16	583	24	59	278	482	1322	142.424	844	441	112	0	0	94	339	47	93	599	15	442
PHASIBEAM10F001684	0	504	8	256	78	14	26	132	44	2	64	540	0	412	248	353	0	20	99	81	0	0	162	18	621	159	384
PHASIBEAM10F001685	0	0	0	0	0	0	0	0	0	0	0	0	0	4	0	0	0	0	0	0	0	0	0	0	0	0	0
PHASIBEAM10F001686	0	0	0	0	0	0	0	0	0	32	0	0	17	0	0	5	0	0	0	0	12	0	0	0	0	0	19
PHASIBEAM10F001687	0	0	0	0	0	0	0	0	0	0	0	0	0	0	0	0	0	0	0	0	0	0	0	0	0	0	0
PHASIBEAM10F001688	0	0	0	0	0	0	0	0	0	0	0	0	0	0	0	0	0	0	0	0	0	0	0	0	0	0	0
PHASIBEAM10F001689	0	0	0	0	0	0	0	0	0	0	0	0	0	0	0	0	0	0	0	0	0	0	0	0	0	0	0
PHASIBEAM10F001690	423	250	326	161	175	431	2182	502	652	402	975	572	2325	154	41	132	3174	5095	684	2190	1910	1576	65	321	49	100	289
PHASIBEAM10F001691	179	1079	928	488	839	229	440	644	215	414	237	234	1032	1270	109.912	615	424	136	114	397	533	296	615.516	749	471	169	1664.88
PHASIBEAM10F001692	13163	866	15292	6129	7420	3901	8132	4460	3101	19044	13115	306	37418	1380	333	1511	23892	838	1890	2763	9773	17901	1879	9996	492	4762	1818
PHASIBEAM10F001693	1017	3518	10666	1966	7718	1361	2254.35	4716	1080	2532	2755.75	1056	8766	5454	674	2216	4713	451	2448	2912	2989	4587	8032.55	4413	1584	1911	7529
PHASIBEAM10F001694	1384	2957	3350	683	4280	1111	2238	2548	2140	1066	2736	1238	4872	3416	1068	2588	2871	802	1452	1800	2348	2355	2697	1839	1641	1354	4449
PHASIBEAM10F001696	0	0	0	0	0	0	0	0	0	0	0	0	0	0	0	0	0	0	0	0	0	0	0	0	0	0	0
PHASIBEAM10F001697	0	0	0	0	0	0	0	0	0	0	0	0	0	4	0	0	0	0	0	0	0	0	0	0	0	0	0
PHASIBEAM10F001698	0	0	0	0	0	0	0	0	0	0	0	0	0	0	0	0	0	0	0	0	0	0	0	0	0	0	0
PHASIBEAM10F001699	0	0	0	0	0	0	0	0	0	0	0	0	0	0	0	0	0	0	0	0	0	0	0	0	0	0	0
PHASIBEAM10F001700	0	352	0	61	122	0	34	36	0	4	0	0	39	870	0	36	47	21	24	0	150	463	57	66	0	10	166
PHASIBEAM10F001701	0	0	0	0	0	0	0	0	0	0	0	0	0	0	0	0	0	0	0	0	0	0	0	0	0	0	0
PHASIBEAM10F001702	0	0	0	0	0	0	0	0	0	0	0	0	0	0	0	0	0	0	0	0	0	0	0	0	0	0	0
PHASIBEAM10F001703	1810	1721	1434	737	1607	521	932.197	768	945	486	860.511	500	1947	1682	345	934	1581	299	666	482	1272	867	1661.53	525	573	476	2218
PHASIBEAM10F001704	32431	47071	41478	40142	54342	14738	20883	26158	18844	20916	18796	16570	74080	58426	13896	29318	31713	51931	36572	26792	27150	66792	43622	39769	25184	22483	82310
PHASIBEAM10F001706	33.7131	49.4041	23.4095	72.5432	226.123	25.5191	111.585	128.998	0	21.6335	72.9111	22	308.528	36.3826	0	90.331	110.003	27.6742	145.377	123.892	97.496	501.664	213.893	304.922	22	92.3072	204.991
PHASIBEAM10F001707	0	119.596	172.591	83.4568	141.877	0	0	33.0024	48.9166	0.366542	123.419	0	586.472	163.617	17.4482	0	224.997	1.32584	120.623	464.108	0	264.336	226.685	0	0	61.693	538.489
PHASIBEAM10F001708	908	1813	1182	1243	1621	531	780	1006	655	944	769	548	2067	1758	433	1056	1091	648	852	757	1231	985	1145	1066	638	574	2286
PHASIBEAM10F001709	24	67	14	7	27	26	41	44	26	18	21	30	53	86	16	53	50	0	33	15	65	0	23	8	28	14	56
PHASIBEAM10F001710	0	0	0	0	0	0	0	0	0	0	0	0	0	0	0	0	0	0	0	0	0	0	0	0	0	0	0
PHASIBEAM10F001712	0	93.5425	12	17.1407	124.581	112	133	1352.32	77.0765	50	213.198	199.251	242.173	94.0511	181.08	106.784	182.044	0	0	67	105.937	69	228.268	68	178	181.7	323.764
PHASIBEAM10F001713	0	0	0	0.859339	0	0	0	37.6814	0	0	0	2.74911	0	5.94893	1.91991	0	0	0	0	0	4.06328	0	0.731299	0	0	0	0
PHASIBEAM10F001714	0	0	0	0	0	0	0	0	0	0	0	0	0	0	0	0	0	0	0	0	0	0	0	0	0	0	0
PHASIBEAM10F001715	0	0	0	0	0	0	0	0	0	0	0	0	0	0	0	0	0	0	0	0	0	0	0	0	0	0	0
PHASIBEAM10F001716	0	0	0	0	0	0	0	0	0	0	0	0	0	0	0	0	0	0	0	0	0	0	0	0	0	0	0
PHASIBEAM10F001717	0	0	0	0	0	0	0	0	0	0	0	0	0	0	0	0	0	0	0	0	0	0	0	0	0	0	0
PHASIBEAM10F001718	41	644	94	209	822	553	764	7586	312	326	887	862	1859	458	775	738	1387	33	36	481	741	657	1516	444	1061	1290	1847
PHASIBEAM10F001719	0	0	0	0	0	0	0	0	0	0	0	0	0	0	0	0	0	0	0	0	0	0	0	0	0	0	0
PHASIBEAM10F001720	7264	3434	4314	3571	4927	1195	4456	1560	3058	1884	2502	818	4235	3840	801.743	1703	2338	557	1958	1597	1952	2175	2984.66	1642	1217	1829	4347.26
PHASIBEAM10F001721	4330	17252	11954	3790	14092	4026	12730	9632	11568	3856	10776	4270	17284	22878	3693	14711	11289	2977	18699	8944	4591	6711	9399	6475	7307	3879	18835
PHASIBEAM10F001722	0	0	0	0	0	0	0	0	0	0	0	0	0	0	0	0	0	0	0	0	0	0	0	0	0	0	0
PHASIBEAM10F001723	0	0	0	0	0	0	0	0	0	0	0	0	0	0	0	0	0	0	0	0	0	0	0	0	0	0	0
PHASIBEAM10F001724	0	0	0	0	0	0	0	0	0	0	0	0	0	0	0	0	0	0	0	0	0	0	0	0	0	0	0
PHASIBEAM10F001725	2380	4435	4048	2215	4101	809	1365.26	1764	1785	1044	1229.55	3456	3299	6334	3449	5222	2025	1160	1272	1639	1533	1396	4626.1	1524	5834	1278	6187
PHASIBEAM10F001726	394	3352	774	1394	1080	387	1257.2	2786	732	986	1024.22	1174	3954	4330	1203	2209	2322	117	387	1676	3974	1915	1090.63	2553	2312	640	2452
PHASIBEAM10F001727	0	0	0	0	0	0	0	0	0	0	0	0	0	0	0	0	0	0	0	0	0	0	0	0	0	0	0
PHASIBEAM10F001728	7129	693	10708	2467	9239	2625	3158	3072	1053	5262	6073	162	19882	792	228	708	8248	353	976	2126	4493	6352	3138	4439	257	3097	2146
PHASIBEAM10F001729	0	0	0	0	0	0	0	0	0	0	0	0	0	0	0	0	0	0	0	0	0	0	0	0	0	0	0
PHASIBEAM10F001730	1165	188	756	556	142	114	1255	104	669	550	1032	88	2961	124	45	84	5272	800	260	1221	2603	3681	39	1250	73	569	677
PHASIBEAM10F001731	1708	5297	4024	1836	3617	1105	2176.43	2910	2114	1102	2005.9	1356	6022	5176	1245.28	3695	2567	1273	2128	2492	2195	2059	3171.18	2247	2146	1180	6026
PHASIBEAM10F001732	439	206	88	307	99	454	52	390	76	2142	102	72	3690	166	150	359	483	460	0	0	2375	3009	22	28	417	332	77
PHASIBEAM10F001733	0	0	0	0	0	0	0	0	0	0	0	0	0	0	0	0	0	0	0	0	0	0	0	0	0	0	0
PHASIBEAM10F001734	0	0	0	0	0	0	0	0	0	0	0	0	0	0	0	0	0	0	0	0	0	0	0	0	0	0	0
PHASIBEAM10F001735	0	0	2	0	0	0	0	0	0	2	0	0	0	0	0	0	0	0	0	0	0	0	0	0	0	0	0
PHASIBEAM10F001736	44	728	314	86	394	140	376	654	162	118	226	50	980	1010	56	256	625	27	229	340	490	229	388	262	74	98	816
PHASIBEAM10F001737	0	0	0	0	0	0	0	0	0	0	0	0	0	0	0	0	0	0	0	0	0	0	0	0	0	0	0
PHASIBEAM10F001738	265	454	444	241	326.976	207	255	326	456	282	255	120	575	538	195	455	407	50	243	103	638	242	213	190	245	157	345
PHASIBEAM10F001739	0	26	0	0	0	0	0	0	0	0	0	0	0	2	0	0	0	0	0	0	0	0	0	0	0	0	0
PHASIBEAM10F001740	2728	5777	5930	5056	6534	1565	2928	3994	2497	4256	2465	1598	6997	6098	1249	3646	3210	3238	2781	2825	4093	4616	3987	3272	3039	2532	9644
PHASIBEAM10F001741	382	276	304	1029	294	120	191.445	182	142	128	177.389	72	325	302	63.5361	272	153	116	31	80	283	154	110	102	110	154	356
PHASIBEAM10F001742	1590	362	444	464	331	777	1018.68	994	666	2200	1455.23	118	3265	492	123	309	1600	635	60	222	2771	1923	139.948	433	179	1070	336
PHASIBEAM10F001743	2038	4508	5340	3907	5145	825	2556	2038	1781	1372	2318	3690	6202	5726	2003	4453	4186	921	2916	5051	2428	5302	4078	6297	4169	1193	10567
PHASIBEAM10F001744	3991	3034	3484	2419	3605	984	1791	2012	2447	1756	2399	1166	5131	2828	1347	2627	3275	2600	3088	1701	2517	2316	2056	1866	1775	1621	4592
PHASIBEAM10F001745	0	0	0	0	0	0	0	0	0	2	0	2	0	0	0	0	0	0	0	0	0	0	0	0	0	0	0
PHASIBEAM10F001746	2173	2089	1238	2456	797	313	1448.62	242	3684	280	724	1432	931	2886	2187	4535	766	252	406	297	2271	1150	374	382	3226	539	1435
PHASIBEAM10F001747	1189	2008	2906	1301	3467	736	1805	922	1280	736	1094	440	1804	2224	465.531	914	1073	149	1390	1230	686	806	1484.21	663	513	746	2310.62
PHASIBEAM10F001748	5092	8297	9624	5053	9540	2128	6413	4762	7003	1694	4419	3048	11430	10504	1450	5363	7693	739	4891	15908	2297	5010	7339	14402	3828	997	16073
PHASIBEAM10F001749	1137	490	1024	2427	3892	127	229	764	313	124	862	30	7	608	97.3511	190	60	1185	11609	594	141	0	946	134	57	1446	826
PHASIBEAM10F001750	201	739	754	96	506	311	275	444	152	942	326	276	830	1028	153	732	197	52	98	408	342	284	276	134	367	117	609
PHASIBEAM10F001751	34237	10899	30174	13122	53614	13661	20562	10394	10188	10594	22707	4128	36445	12054	2569	11509	30429	5857	11828	6464	6233	7965	24800	7221	4784	10004	31311
PHASIBEAM10F001752	0	0	0	0	0	0	0	0	0	0	0	0	0	0	0	0	0	86	0	0	0	0	0	0	0	0	0
PHASIBEAM10F001753	0	0	0	0	0	0	0	0	0	0	0	0	0	0	0	0	0	15	0	0	0	0	0	0	0	0	0
PHASIBEAM10F001754	2118	2755	466	2297	2207	752	1268	742	584	286	840	638	2090	1426	553	1473	551	2116	1016	1039	1234	743	915	614	601	732	1784
PHASIBEAM10F001755	9773	6058	12328	5299	12149	2479	5154.16	3934	4120	3214	5943.45	3812	6181	6774	5898.28	8972	7089	2331	1688	3366	2958	2280	9764.6	3247	6606	5541	11668
PHASIBEAM10F001756	0	0	0	0	0	0	0	0	0	0	0	0	0	0	0	0	0	0	0	0	0	0	0	0	0	0	0
PHASIBEAM10F001757	4735	1610	3540	2648	3631	855	1723	1164	1298	1242	1498	500	1870	1942	423.992	1287	2079	411	721	934	1755	1219	1684.89	958	727	1835	2177.63
PHASIBEAM10F001758	43204	51149	43566	41591	57170	15934	40034	27282	40795	27728	32378	15924	70729	51984	8330	27074	39143	15250	28312	37320	37092	50517	42628.1	41862	19219	26409	60763.7
PHASIBEAM10F001759	0	179	3238	28	1452	558	19	3648	19	1710	392	22	705	520	31	181	533	0	367	0	80	146	55	134	76	3731	56
PHASIBEAM10F001760	11	0	0	0	0	0	0	2	0	0	0	2	0	0	0	0	0	0	0	0	0	0	0	0	0	0	0
PHASIBEAM10F001761	555	398	902	101	231	73	1742	150	903	502	1019	308	798	310	63	492	4116	321	195	678	921	1944	242	298	186	42	722
PHASIBEAM10F001762	0	0	0	0	0	0	0	0	0	0	0	0	0	0	0	0	0	0	0	0	0	0	0	0	0	0	0
PHASIBEAM10F001763	348	930	258	664	991	613	1187	4842	129	1602	1541	128	2213	448	143	216	1451	712	103	1083	1525	1285	4694	1975	286	4829	3411
PHASIBEAM10F001764	0	0	0	214	0	0	0	0	22	0	0	0	10021	0	0	0	736	0	0	30	988	5096	0	1819	0	0	0
PHASIBEAM10F001765	0	72	542	42	2392	62	22	370	24	144	204	184	111	52	249	233	116	56	0	96	53	0	1409	128	309	890	130
PHASIBEAM10F001766	0	0	6	0	0	0	0	6	0	0	0	6	0	8	0	0	9	0	0	0	0	0	0	9	11	0	0
PHASIBEAM10F001767	2801	9550	6278	1593	5698	2825	7083	9380	6821	2574	4494	3392	7975	12950	3955	9628	6257	474	2016	2779	8507	3096	4702	2435	5371	2146	8504
PHASIBEAM10F001768	266	893	1666	111	927	704	107	5428	107	650	453.2	1032	1028	750	396	2430	763	102	60	62	439	555	1063	409	1648	2099	1497
PHASIBEAM10F001769	898	2292	1058	1108	1398	323	827.223	1320	671	662	660.074	356	1315	2732	403.239	716	1304	2015	1473	1206	685	1368	1482.04	1157	606	785	3054
PHASIBEAM10F001770	15037	50382	31738	5463	69914	5027	11185	10992	56568	1988	11501	132798	1144	28792	275273	141540	1955	17760	2256	7645	216	359	50358	912	210436	22578	76060
PHASIBEAM10F001771	1152	1156	1860	1574	1883	466	1232.15	842	1092	512	929.952	368	1728	1512	297	891	1446	103	603	532	1096	862	1331.74	567	503	827	1845
PHASIBEAM10F001772	52	356	158	92	213	128	235	520	197	182	349	114	1137	382	208	273	253	33	220	234	177	456	232	264	253	322	242
PHASIBEAM10F001773	71	0	12	0	69	15	95	40	57	146	58	4	418	2	0	0	249	0	95	12	36	208	19	0	0	0	79
PHASIBEAM10F001774	75	36	24	24	50	55	55	148	45	66	115	26	126	40	56	56	196	0	0	11	29	0	26	22	51	114	71
PHASIBEAM10F001775	14041	1997	6388	816	4729	1899	2543	3464	2281	1500	6180	944	5450	2392	1145	2347	5524	793	1537	1223	2232	1892	2584	1820	1886	1641	3625
PHASIBEAM10F001776	161	0	6	0	32	10	0	12	33	2	116	8	41	18	10	16	31	0	11	0	0	0	17	13	0	0	9
PHASIBEAM10F001777	175	631	1030	296	894	245	545.173	674	248	696	429.863	284	1087	654	135	471	574	154	159	363	972	457	612.865	367	335	296	1023
PHASIBEAM10F001778	3043	8761	7264	2168	6990	2745	3631	7952	5996	2794	4504	3098	8709	9162	3797	7594	6427	1206	3543	3906	6682	4013	5405	3533	4983	2185	9700
PHASIBEAM10F001779	0	0	6	0	0	11	0	10	20	2	0	4	61	8	0	0	0	0	0	0	0	0	0	0	0	0	0
PHASIBEAM10F001780	0	0	4	0	0	11	0	12	16	0	0	4	56	6	0	0	0	0	0	0	0	0	0	0	0	0	0
PHASIBEAM10F001781	54	172	1288	50	1057	510	145.469	2130	110	1896	398.205	110	2684	242	100	216	647	58	65	46	1030	816	388.836	114	155	1587	249
PHASIBEAM10F001782	1947	33171	9738	8777	18889	5445	8237	11882	6036	2728	5539	9556	20384	27606	4564	13137	3620	6365	9711	16071	7025	4070	23607	9992	6617	5965	41883
PHASIBEAM10F001783	455	3930	3108	798	3153	518	853	1732	654	582	954	866	2945	4860	576	2516	1392	374	1849	1530	664	941	1891	1847	1426	538	5099
PHASIBEAM10F001784	10	120	44	15	42	13	74	42	45	12	49	22	50	88	19	93	32	0	61	16	36	0	32	21	17	0	76
PHASIBEAM10F001785	0	0	2	0	0	0	0	2	0	2	0	2	0	12	0	7	0	0	0	0	0	0	0	0	0	0	0
PHASIBEAM10F001786	0	0	2	0	0	0	0	0	0	4	0	0	0	14	0	0	0	0	0	0	0	0	0	0	0	0	0
PHASIBEAM10F001787	7	140	74	0	52	18	116	42	85	20	61	38	53	166	42	126	23	0	32	0	39	0	41	0	25	0	100
PHASIBEAM10F001788	0	0	2	0	0	0	0	0	0	0	0	0	0	4	0	6	0	0	0	0	0	0	0	0	0	0	0
PHASIBEAM10F001789	0	0	0	0	0	0	0	2	0	0	0	0	0	0	0	0	0	0	0	0	0	0	0	0	0	0	0
PHASIBEAM10F001790	730	2299	2118	708	1886	662	1183	2214	1121	1250	1240	864	2152	1868	892	1505	1665	308	397	1191	1680	1061	1199	1055	1230	705	2114
PHASIBEAM10F001792	585	2235	1060	1263	1490	734	633	2368	603	1320	510	618	9365	948	533	1022	11055	107	269	542	1867	4301	835	8158	825	825	1927
PHASIBEAM10F001793	283	823	370	301	386	161	467	536	377	216	394	396	688	1152	357	943	653	94	346	335	314	366	314	292	652	228	738
PHASIBEAM10F001794	6879	18780	23308	10710	20207	5163	9960	11626	6070	7896	7956	2320	27311	23124	1455	8655	9926	5403	6703	11183	9330	10583	10510	16218	5525	3016	26684
PHASIBEAM10F001795	355	1121	898	350	1142	325	450	726	433	436	695	350	1649	1118	370	731	816	436	573	504	600	812	745	805	584	556	1233
PHASIBEAM10F001796	64	9056	1706	1767	3093	292	480	2458	149	244	366	1050	2041	13300	486	2849	1260	557	4223	4050	127	760	3217	3467	1368	300	9395
PHASIBEAM10F001797	2301	1074	1328	5797	1570	327	623	546	436	256	635	378	790	1466	400	875	819	298	633	1105	135	334	1032	998	658	678	1933
PHASIBEAM10F001798	82	1472	24	48	21	24	423	4	334	554	108.6	26	184	1496	0	135	235	97	34	31	24	0	13.47	10	15	0	308.222
PHASIBEAM10F001799	1546	3195	3270	4920	4024	794	2417	1330	1183	1790	1092	428	5120	9916	188	1551	1836	1344	3939	2092	1264	1405	3441.14	3400	1230	785	6479.03
PHASIBEAM10F001800	3547	3391	5214	3834	4781	1380	2092	3364	1554	1920	2536	1290	6593	3502	1414	2314	4649	1646	1340	2993	2055	2743	3531	2572	1924	2104	6918
PHASIBEAM10F001801	1704	1972	1966	2192	3479	613	1138	1482	997	610	1496	820	2639	1536	840	1197	1863	1453	1342	2430	718	1374	2321	2503	916	945	3472
PHASIBEAM10F001802	0	0	0	0	0	0	0	0	0	0	0	0	0	0	0	0	0	0	0	0	0	0	0	0	0	0	0
PHASIBEAM10F001803	2053	1234	132	1519	372	0	181.449	10	679	4	46.4432	476	16	1172	704	788	18	79	1381	80	20	0	172.74	42	622	43	307
PHASIBEAM10F001804	209	2985	974	752	955	137	559	552	1349	46	523	1842	142	2776	2396	2581	133	86	206	1041	40	0	1707	161	2644	271	4287
PHASIBEAM10F001805	776	2248	1816	740	1656	508	1542.33	1332	1747	462	1251	1092	1999	2660	1535	2228	1824	191	1357	679	1792	881	1226.6	1017	1876	779	2568
PHASIBEAM10F001806	847	1291	1016	1009	1017	135	446	256	1519	114	458	906	625	712	751	2273	271	638	329	391	230	204	409	221	1452	288	1126
PHASIBEAM10F001807	529	1998	1714	560	2327	558	1411.78	1426	844	678	1253.78	562	2391	2134	611	1223	1605	338	1124	1115	1275	1136	2603.03	1323	830	825	2711
PHASIBEAM10F001808	2250	3338	3042	1564	3409	2139	2502	4864	4287	3532	4612	3704	24498	3106	7597	7008	8204	769	1728	1900	10626	13497	1631	6833	11053	2714	3706
PHASIBEAM10F001809	0	1225	48	125	78	148	77	1122	12	78	31	16	143	182	29	8	134	0	0	30	511	1404	9	1010	25	234	37
PHASIBEAM10F001810	0	47	0	0	0	0	12	4	0	0	0	2	0	56	0	0	0	0	0	0	0	0	0	0	0	0	13
PHASIBEAM10F001811	0	138	4	0	7	7	21	38	0	10	0	22	7	204	0	32	8	17	0	16	0	0	11	0	0	14	52
PHASIBEAM10F001812	836	7127	1836	517	1462	807	2237	1624	2732	386	1479	1660	2227	7734	824	2626	1463	705	264	879	1223	870	1575	607	1140	672	8286
PHASIBEAM10F001813	0	1193	3014	0	3158	0	0	0	0	0	0	16	6	26	0	37	0	176	0	0	0	0	1226	17	6	0	2713
PHASIBEAM10F001815	29	0	86	116	16	21	134	6	205	8	145	16	9	4	0	30	157	0	0	96	0	0	40	757	0	10	55
PHASIBEAM10F001816	702	1249	1488	785	1400	360	520	1242	609	740	789	756	2059	1262	635	1040	1224	325	598	1192	867	772	1287	1146	883	652	1784
PHASIBEAM10F001817	870	2864	1814	3048	2058	511	1529	1194	949	734	932.439	1036	9746	2624	1264.56	1030	2171	724	1044	1335	2673	3872	1283.55	3073	1161	390	3508
PHASIBEAM10F001818	0	0	0	0	0	0	0	0	0	0	0	0	0	0	0	0	0	0	0	0	0	0	0	0	0	0	0
PHASIBEAM10F001819	537	1626	1044	814	1382	424	836	874	746	340	580	348	1271	1920	331	1011	786	185	691	768	528	468	1142	769	527	647	2477
PHASIBEAM10F001820	1782	2183	1196	1091	1937	1145	2105	1836	960	732	1762	1428	2233	1078	2324	2706	1011	922	720	1969	994	397	1284	594	1565	1722	1427
PHASIBEAM10F001821	130	2345	1594	357	1948	620	1312	1582	368	628	705	1176	1275	3452	2974	3181	866	121	193	1003	901	655	1865	809	2364	1226	3168
PHASIBEAM10F001822	0	0	0	0	0	0	0	0	0	0	0	2	0	2	10	0	0	0	0	0	0	0	0	0	0	0	0
PHASIBEAM10F001823	4051	4285	3172	7051	3301	1454	2977	3556	1917	2052	3260	1742	6372	2744	1342	3705	4406	879	1256	3584	2624	1992	3614	4468	1508	943	5067
PHASIBEAM10F001824	4061	3107	3100	2987	3634	890	1657	1962	3364	1140	1746	2020	2876	3064	2148	3056	2774	773	1459	1405	1752	1642	1877	1421	2290	1617	3557
PHASIBEAM10F001825	0	0	0	0	0	0	0	2	0	2	0	0	12	0	0	0	8	0	0	0	0	0	0	0	0	0	0
PHASIBEAM10F001826	990	1704	1256	570	1200	765	2221	1214	1179	1346	1082	1672	2895	1078	651	1135	1107	970	1459	2460	1448	1259	1031	787	797	690	1618
PHASIBEAM10F001827	0	0	6	0	19	0	0	2	0	0	0	0	0	2	0	0	11	303	16	0	0	0	16	0	0	0	108
PHASIBEAM10F001828	1369	1263	2390	573	2422	509	1454.3	1134	1064	684	1500.45	562	1293	1338	927	1375	1496	247	1048	776	861	593	2072.16	743	835	604	2141
PHASIBEAM10F001829	32	23	6	23	31	27	95.4688	2	270	540	50.19	4	55	12	7	12	107	21	22	8	70	0	0	20	17	0	0
PHASIBEAM10F001830	0	0	0	0	0	0	0	0	0	0	0	0	165	0	0	0	0	0	0	0	0	0	0	0	0	0	0
PHASIBEAM10F001831	5166	5076	9426	4112	8682	1878	3939.18	5376	3720	2224	4322.61	3248	7421	5260	2709.81	4098	7375	2296	3611	4845	2831	4081	10376.7	5880	3651	2822	10811
PHASIBEAM10F001832	7641	12977	17492	10553	22469	2819	18260	6994	8994	3318	15350	2922	17971	11674	3496.33	5286	19623	6667	8807	24806	5710	12952	28097	25122	3582	5414	33420
PHASIBEAM10F001833	1425	2591	4788	622	3733	1026	1283.81	1182	1197	1196	1155	884	1805	3752	886	5288	1542	1569	898	340	2296	1265	1512.81	386	2672	877	3693
PHASIBEAM10F001834	5692	14703	18960	7012	18492	3328	9939	9674	9237	4972	7348	4722	16479	16720	2073	7780	10096	1706	8846	10109	5839	6381	10466	9241	6182	3329	24303
PHASIBEAM10F001835	319	1913	1230	494	1476	303	581	1268	227	504	439	362	1113	2440	289.824	668	753	158	668	965	267	497	972	701	459	559	2650
PHASIBEAM10F001836	0	0	0	0	0	0	0	0	0	2	0	4	0	0	8	0	0	0	0	0	0	0	0	0	11	0	0
PHASIBEAM10F001837	2875	7045	5602	6044	5459	853	2141	2036	3244	1880	1710	6720	3704	8334	3915	7326	2788	3516	1722	2384	1883	2305	3842	1962	8529	1816	9794
PHASIBEAM10F001838	4000	8934	6422	2763	7735	670	3129.3	1110	9554	180	2328.64	19548	790	6282	27536	31865	486	1357	1166	2005	243	251	6903.3	541	35115	1260	9562
PHASIBEAM10F001839	0	0	0	34	0	0	0	0	0	0	0	0	136	0	0	0	70	0	0	11	31	197	0	299	0	0	0
PHASIBEAM10F001840	23	177	14	143	39	57	103	34	81	56	89	14	1079	116	20	49	224	71	47	137	111	506	11	194	21	112	40
PHASIBEAM10F001841	0	19	0	99	0	0	20	0	0	0	0	0	16	4	0	0	47	0	0	74	0	85	0	466	0	0	0
PHASIBEAM10F001842	547	1120	1590	396	815	555	3077	820	1101	1622	1586	802	6112	1246	212	1396	5071	427	328	3152	4899	7938	287	2687	662	281	1191
PHASIBEAM10F001843	2738	4262	4400	1627	4450	1295	2668	4198	2488	1800	2362	1320	2571	5024	1665	3489	3448	575	1409	1820	3584	2182	2468	1981	2610	1321	5478
PHASIBEAM10F001844	640	552	548	695	673	166	607	208	478	376	345	306	528	628	231	431	363	133	280	580	441	388	236	293	309	255	643
PHASIBEAM10F001845	85	746	1256	165	1372	231	263	472	148	112	378	62	1418	406	56	227	364	195	466	128	846	618	453	310	101	350	637
PHASIBEAM10F001846	16	3595	40	364	596	120	180	948	310	38	89	504	544	3354	161	1298	360	243	436	748	71	199	582	866	562	184	2373
PHASIBEAM10F001847	411	4128	2986	1540	2711	636	1190	2592	699	1238	789	1106	2658	4618	249	2073	1381	336	776	1917	1333	969	1858	2340	1865	421	5541
PHASIBEAM10F001848	0	58	0	0	0	0	0	0	0	0	0	0	0	2	0	0	0	0	0	0	0	0	0	0	0	0	0
PHASIBEAM10F001849	0	731	10	38	33	37	59	6	41	0	0	46	0	568	19	69	0	0	74	8	0	0	9	0	42	0	16
PHASIBEAM10F001850	2141	4208	3570	1913	3526	693	1408	1768	2896	864	1658	5560	3084	4108	7594	6171	1877	837	811	1679	1442	991	2689	1312	8490	1283	6770
PHASIBEAM10F001851	1460	2500	1768	1412	1993	230	611	672	2106	216	671	5288	450	2350	7565	5406	454	523	309	740	292	168	1795	348	8217	925	4878
PHASIBEAM10F001852	1809	3437	2974	1612	3627	754	2562	1628	1620	1042	1377	616	3980	2892	225	1573	1201	711	2074	1860	1739	1450	2022	1633	1083	653	3995
PHASIBEAM10F001853	0	108	8	29	24	0	48	8	0	0	12	32	246	58	71.6535	42	121	0	11	140	90	487	20	112	55	0	70
PHASIBEAM10F001854	483	2437	1086	444	1533	394	1043	996	1288	412	694	932	1580	2160	553	1574	1400	347	1216	829	650	740	1305	831	1162	267	2961
PHASIBEAM10F001855	0	24	4	0	0	0	0	8	0	0	0	0	0	0	0	0	0	0	0	0	0	0	0	0	0	0	0
PHASIBEAM10F001857	2258	4383	3636	1832	3338	1013	1876.54	2348	1956	972	1767	1500	4372	5064	1582	3362	3278	1159	2004	2113	1989	1810	2220	1835	2371	1226	5289
PHASIBEAM10F001858	4156	72	144	347	65	20	1018	2	1660	6	1200	2	52	12	6	10	2171	5316	883	69	44	0	8	65	0	25	42
PHASIBEAM10F001859	14	68	386	17	112	43	80	54	26	3590	174	6	4750	4	0	11	697	658	92	33	2569	2857	0	27	9	26	17
PHASIBEAM10F001860	2450	3540	4554	2047	5198	1071	1533.43	2472	1286	1152	1672.62	1222	2559	3592	1325	3161	2056	413	759	1312	2671	1625	2194.36	1154	2249	1233	4865
PHASIBEAM10F001861	0	0	0	0	0	0	0	0	0	0	0	0	0	0	0	0	0	0	0	0	0	0	0	0	0	0	0
PHASIBEAM10F001862	3868	8227	7516	2030	6291	2793	5687	7012	10030	2874	5175	3192	9522	10490	3388	7231	8737	745	3357	3408	9185	4463	4463	3381	4658	2117	9882
PHASIBEAM10F001863	0	223	34	0	156	124	12	44	0	6	11	12	0	648	0	23	0	51	0	0	31	0	34	0	0	0	216
PHASIBEAM10F001864	215	4962	972	719	1277	315	759	1590	375	484	351	874	1370	6254	782	2032	668	179	1626	1003	253	421	1030	805	1299	389	2887
PHASIBEAM10F001865	2983	2191	5174	3731	4735	1754	2125	2706	2794	1566	2356	1082	6869	3022	2530	3493	3086	915	1687	886	5793	5162	1677	1854	2964	2495	3591
PHASIBEAM10F001866	754	1273	2682	1151	2605	853	844	1862	716	414	1358	594	2052	1870	851	1520	1923	396	567	877	1322	859	1449	826	1338	1371	2285
PHASIBEAM10F001867	15669	835	1140	7397	2613	721	1807	610	4196	32	3413	1226	153	424	1402	2097	1815	61	2663	790	307	0	625	421	1860	1372	602
PHASIBEAM10F001868	1593	5527	4124	1805	5127	1068	2292	3336	2025	1480	2064	1580	5434	6798	1142	3010	2993	449	5092	2220	2023	2055	4065	1940	2363	1044	7082
PHASIBEAM10F001869	431	2409	1912	669	2092	580	1186	1500	915	550	581	744	1924	3146	532	1880	982	144	993	950	1099	589	1266	745	1218	487	3111
PHASIBEAM10F001870	0	158	36	23	56	13	23	102	19	16	35	16	604	66	50	21	38	0	20	49	192	394	64	65	13	223	173
PHASIBEAM10F001871	23	3772	20	455	740	126	471	1390	221	82	208	390	736	2682	247	1059	473	308	845	1986	73	290	895	1118	401	221	3722
PHASIBEAM10F001872	4519	4162	5166	4261	5391	827	4530	2000	5561	1144	4175	1786	4584	3862	1682	3144	11126	2738	2303	3421	1482	1858	2628	3745	2743	1965	5441
PHASIBEAM10F001873	7516	10975	21890	3233	21110	5569	8100	16274	10271	4850	14703	5242	18776	13554	6974	12732	16062	3589	8223	10177	10625	10212	13636	9638	9405	4898	18385
PHASIBEAM10F001874	9888	7086	10114	4347	12304	1595	4320	5700	5960	2432	10087	4592	7203	7652	6975	6899	17633	4290	6599	6204	1986	3596	9643	5757	7678	4014	11373
PHASIBEAM10F001875	1378	6055	4128	1885	5130	1479	3361	4798	2572	876	2859	1376	7399	6932	1656	3416	2774	1023	2968	3895	1758	1327	5076	2884	1982	1671	9516
PHASIBEAM10F001876	1358	2391	2544	1931	2178	739	1297	1308	1321	1330	1474	1272	2971	2992	1548	2210	2040	1227	287	1386	1477	1884	1385	1869	2639	1636	3009
PHASIBEAM10F001877	389	11253	7174	1590	10492	252	1705	1294	2786	106	1561	7450	625	15794	7449	10239	3127	616	950	3042	118	0	21401	1213	9833	824	19591
PHASIBEAM10F001878	1282	0	2112	736	1774	751	3407.07	1102	5016	580	1405.57	2114	1510	4790	1693	4242	1682	114	334	359	2465	734	1449.49	216	2784	777	2859
PHASIBEAM10F001879	560	11318	1612	1426	5316	1319	3973	5730	2586	910	2444	5176	8382	5762	4349	5999	1560	1734	3127	7079	3088	3278	6692	4099	4628	1551	9649
PHASIBEAM10F001880	533	277	392	406	424	139	281.783	702	185	58	278.873	154	708	144	375	383	136	362	127	131	291	204	431.073	105	271	186	423
PHASIBEAM10F001881	864	3496	2826	1313	3064	692	1360	1788	1039	778	1216	1272	2195	3848	1012	2440	1759	268	1239	1215	1967	1286	1735	1369	1997	803	4778
PHASIBEAM10F001882	0	4477	126	215	792	373	728	1564	304	68	186	754	112	4420	163	1574	33	152	783	122	0	62	547	40	815	29	3684
PHASIBEAM10F001883	1773	5138	2588	1779	4175	826	2285	2196	1690	1014	1965	1484	4495	3424	1030	2653	2274	2753	5776	3374	1548	2190	3322	2531	1348	1084	6408
PHASIBEAM10F001884	37	184	10	182	0	30	104	292	173	440	278	36	75	262	108	427	69	91	0	55	2300	1221	0	109	83	545	34
PHASIBEAM10F001885	0	0	2	0	0	0	13	92	0	198	24	2	0	0	0	10	0	0	0	0	321	0	0	0	0	30	0
PHASIBEAM10F001886	640	6510	2016	1403	3148	235	957	1446	877	284	846	1070	1389	7930	816	2450	1353	857	903	3003	242	732	3875	3812	1427	638	7878
PHASIBEAM10F001887	9231	12269	12806	9011	12595	2792	8647.59	8252	9401	3814	6887.07	3574	12680	15534	2437.68	6615	9666	2665	11047	9787	5709	5678	14027.6	8368	4750	3793	18930
PHASIBEAM10F001888	0	0	0	0	0	0	0	0	0	0	0	0	0	0	0	0	0	0	0	0	0	0	0	0	0	0	0
PHASIBEAM10F001889	760	684	646	1004	738	735	284	1644	270	2230	1191	242	1369	1020	329	825	1105	10976	17	273	2421	3374	1255.86	1399	705	3466	1957.56
PHASIBEAM10F001890	2548	2314	3674	2131	3028	903	1584.12	1598	1462	2100	1816.16	934	2998	2532	1303.34	1902	2729	1852	1297	1146	1881	2742	1964.86	1649	1621	2032	3019
PHASIBEAM10F001891	262	760	100	4229	299	107	394	448	377	394	178	50	3486	702	114	303	2573	138	250	631	460	1859	293	834	113	15	2601
PHASIBEAM10F001892	6564	2160	512	522	460	486	3972	252	7086	770	1643	4948	2690	674	494	934	3463	986	1647	2313	969	2333	228	753	125	1099	890
PHASIBEAM10F001893	790	814	2232	1072	1936	461	707	676	511	1126	690	308	2165	1084	210	620	1138	496	1016	914	950	1494	1569.49	950	420	503	2316.97
PHASIBEAM10F001894	5081	106	736	2584	530	759	777.715	2706	113	888	1283.11	76	654	50	340.769	318	1059	1173	120	292	2997	2251	241.06	625	1137	2595	342
PHASIBEAM10F001895	58	673	6	240	18	303	128	204	142	70	154	260	1443	276	849	324	309	147	33	48	286	382	8	495	428	22	47
PHASIBEAM10F001896	814	860	1254	435	1120	341	734.29	628	999	256	685	308	998	1276	638	1324	1047	144	346	257	1556	1009	525.316	480	693	570	1231
PHASIBEAM10F001897	87	795	18	154	31	63	723	56	1211	50	205	2598	671	526	762	754	158	42	45	575	140	387	62	38	857	40	200
PHASIBEAM10F001898	919	1846	1714	1753	2141	517	803	1960	622	1578	897	1204	2890	2280	1364.57	1575	1651	491	452	1620	1482	1596	2328	1916	1582	1361	4287
PHASIBEAM10F001899	1802	3621	3824	1506	3331	962	1815	2620	2235	946	1920	1148	4419	4198	1030	2631	2802	685	2417	1985	1947	1793	2066	1863	1599	998	4495
PHASIBEAM10F001900	2605	3736	6054	2208	4993	1178	2648	2928	3682	1258	2615	2090	3837	4548	2255	4196	2956	644	1750	1800	3442	1896	3167	1728	3437	1691	6056
PHASIBEAM10F001901	201	840	12	346	102	13	813	86	524	34	516	216	753	558	323	511	239	34	285	440	84	114	107	472	284	63	363
PHASIBEAM10F001902	199	733	566	34730	8914	261	588	234	245	54	781	140	17248	340	300	521	3008	201	16762	236	80	180	7375.01	714	418	69	3886.13
PHASIBEAM10F001903	0	0	0	0	0	0	0	0	0	0	0	0	0	0	0	0	0	0	0	0	0	0	0	0	0	0	0
PHASIBEAM10F001904	147	0	0	299	11	49	139.469	282	25	46	135.498	6	42	10	236.363	10	64	71	7	67	81	75	0	67	28	1047	0
PHASIBEAM10F001905	0	0	0	0	0	0	0	0	0	0	0	0	0	2	0	0	0	0	0	0	0	0	0	0	0	0	0
PHASIBEAM10F001906	53	316	702	196	386	78	205	400	66	292	153	66	932	210	18	104	214	99	219	471	476	262	186	500	98	51	491
PHASIBEAM10F001907	2787	3918	7966	1518	6042	1133	1937	1882	2574	842	1731	2600	4351	3946	2147	4504	2058	950	606	1078	1385	1193	3058	931	3723	1154	6096
PHASIBEAM10F001908	1395	1600	6156	669	3533	602	1098	768	1028	384	654	940	2038	1868	674	1904	835	354	300	362	912	397	1724	305	1343	469	2874
PHASIBEAM10F001909	3316	4960	10556	5125	13817	1620	3968.53	4096	1886	1654	3166.94	1794	8698	5116	1173	2971	5892	2022	3413	6266	2305	3544	13131.2	6328	2105	1715	12623
PHASIBEAM10F001910	0	0	2	0	0	0	0	0	0	6	0	0	9	0	0	0	7	0	0	0	0	0	0	0	0	0	0
PHASIBEAM10F001911	168	1441	262	365	571	106	564	466	525	104	317	436	571	1620	353	741	354	100	534	313	115	177	520	416	576	227	1220
PHASIBEAM10F001912	401	174	800	368	368	190	270	158	190	452	573	64	1822	138	52	157	2899	1070	67	124	1994	3083	122	1096	90	705	507
PHASIBEAM10F001913	25	83	96	554	376	17	16	58	6	0	76	20	14	52	13	25	182	15	434	224	19	0	160	332	7	146	169
PHASIBEAM10F001914	126	210	18	32	94	0	2470	0	515	2	63	18	482	158	11	85	435	111	248	0	289	779	24	140	0	0	68
PHASIBEAM10F001915	1561	1051	1050	521	769	386	1231	638	1479	1164	1524	520	1993	1224	573	879	3792	566	742	488	1730	1140	422	470	574	577	903
PHASIBEAM10F001916	943	1876	1240	608	1352	554	1058	1352	1410	820	1172	766	2919	1828	1182	1762	1514	605	467	768	2219	1884	852	1013	1263	892	1783
PHASIBEAM10F001917	0	0	0	0	0	0	0	0	0	0	0	0	0	0	0	0	0	0	0	0	0	0	0	0	0	0	0
PHASIBEAM10F001918	0	745	54	58	123	0	49	8	0	0	0	8	13	346	0	71	16	112	135	29	0	0	243	33	8	0	935
PHASIBEAM10F001919	1054	5126	6296	1821	4604	855	2408	3056	1199	1938	1338	758	3262	5246	149	1765	1898	445	2247	1699	2448	1411	2196	2948	1093	401	6784
PHASIBEAM10F001920	1183	9936	6536	7535	6771	1518	3619	3276	2937	3904	1575	3172	9500	11408	670	4033	2890	1529	2978	5432	2244	2847	5297	7391	4019	1323	15465
PHASIBEAM10F001921	3361	2063	3854	1096	2691	3580	6923	4188	3025	6712	17797	1168	217	2388	5870	2118	9941	21038	17	3370	4203	753	1448	3124	4445	53824	2605
PHASIBEAM10F001922	4236	11520	16852	6838	16348	4729	5644	12944	3582	7670	7436	3880	15452	15800	3149	6596	10799	3887	13625	9597	4672	6964	15887	12073	4601	5913	26062
PHASIBEAM10F001923	2120	4333	2778	1610	2421	1502	6018	2910	3487	1190	3611	1820	2892	4940	1279	3477	4543	984	906	2318	2802	1449	3121	2407	1638	1048	4708
PHASIBEAM10F001924	0	0	0	0	0	0	0	0	0	0	0	0	0	0	0	0	0	0	0	0	0	0	0	0	0	0	0
PHASIBEAM10F001925	331	0	628	594	991	158	305	674	323	118	395	396	767	672	281	517	574	317	661	840	292	290	1023	861	402	167	1271
PHASIBEAM10F001926	1391	6580	7680	3622	7777	858	2383	1946	4715	834	1568	9202	1817	9208	10971	14705	1223	762	924	1674	746	719	5435	1138	16649	2256	10326
PHASIBEAM10F001927	1196	3784	2604	4110	2910	323	1315	382	2942	252	679	7666	438	6622	4752	7305	350	398	194	803	170	261	1934	387	7963	1243	5232
PHASIBEAM10F001928	123	0	2	6	182	100	46	44	15	18	74	2	63	2	0	18	7	0	355	0	0	0	8	0	13	0	0
PHASIBEAM10F001929	9	143	160	0	142	28	12	60	9	24	0	304	10	80	57	232	0	43	0	0	0	0	12	0	421	0	38
PHASIBEAM10F001930	8	146	222	15	161	20	12	30	0	26	0	416	10	136	88	563	10	57	0	0	0	0	22	6	1128	44	122
PHASIBEAM10F001931	2968	1331	1714	1320	1308	823	853	1098	850	634	784	626	1986	1182	522	1632	868	538	328	416	1350	978	656	481	715	612	1413
PHASIBEAM10F001932	0	721	10	40	55	0	132	4	248	0	37	78	0	892	54	245	4	34	0	152	0	0	988	7	100	0	645
PHASIBEAM10F001933	162	178	178	110	479	57	109.074	280	58	80	264.87	6	29	312	51	65	18	160	308	52	48	0	604.434	15	12	273	591
PHASIBEAM10F001934	113	561	450	1169	416	640	60	986	45	442	84	232	6969	224	190	195	242	288	28	166	2145	2978	268	891	289	480	533
PHASIBEAM10F001935	1954	1267	2038	2783	2177	431	1197	722	927	728	823	534	2096	1474	293	818	1241	443	759	857	1016	1077	1009	1442	601	715	2301
PHASIBEAM10F001936	1513	1424	2986	1797	2914	642	1601.04	1080	1083	1404	1028.69	1270	2239	1666	1702.69	1589	871	678	657	1290	2085	1752	1480.79	1519	2138	1612	2181
PHASIBEAM10F001937	16590	1493	3700	3318	3344	1468	5858	5298	8331	2640	15475	1234	3725	1574	1919	2375	16552	40039	3425	1564	2107	4178	1397	8379	1672	5508	4447
PHASIBEAM10F001938	101	306	4	60	46	6	174	6	40	0	56	54	0	204	16	33	0	0	12	57	0	0	36	11	31	23	50
PHASIBEAM10F001939	3106	1839	2722	1035	2137	640	2269	1136	1903	1712	1849	662	2844	2106	574	1642	2312	305	483	723	2072	1713	1052	975	936	741	2031
PHASIBEAM10F001940	16	0	0	0	5	21	38	30	23	14	70	12	76	2	0	9	191	0	0	0	53	0	0	17	0	0	0
PHASIBEAM10F001941	0	0	4	0	0	0	0	0	0	2	0	0	0	2	0	0	0	0	0	0	0	0	0	0	0	0	0
PHASIBEAM10F001942	19931	1114	7730	2965	4346	1362	2023	1448	3473	1556	1373	854	4933	946	1018	2138	981	1338	858	533	6458	3873	748	369	2507	1059	1194
PHASIBEAM10F001943	294	322	158	104	217	3496	205	2886	35	392	265	70	3671	180	50	111	453	400	0	24	1276	1175	62	15	103	1065	210
PHASIBEAM10F001944	8282	11846	20	9769	379	159	1057	2	5002	0	0	2698	0	12448	2823.95	4264	6	568	1544	39	0	0	82	14	3038	87	325
PHASIBEAM10F001946	13434	25615	16730	14402	20713	3974	10981	8568	12945	4382	7807	24336	8940	27984	22088	25510	12962	2697	4855	6266	6680	5978	15862	4034	34822	5775	36653
PHASIBEAM10F001947	2299	1463	4814	1183	3395	1637	2464.47	4728	1173	2038	2547.78	984	6755	1244	671	1606	2633	656	2055	2325	3266	4089	2045.51	1676	1025	1631	2472
PHASIBEAM10F001948	33	896	962	116	1777	0	122	4	300	6	92	4008	0	478	9845	3148	0	18	40	77	0	0	2127	0	6827	654	2564
PHASIBEAM10F001949	0	0	0	6	0	0	0	0	0	0	0	0	53	0	0	0	39	0	0	0	0	61	0	61	0	0	0
PHASIBEAM10F001950	0	0	0	0	0	0	0	0	0	0	0	0	0	0	0	0	0	0	0	0	0	0	0	0	0	0	0
PHASIBEAM10F001951	3076	492	2282	750	863	990	7757.9	1632	2188	4846	4665.08	894	17363	270	120.4	535	46639	1288	1293	3608	11023	10373	665.534	2613	316	346	1120
PHASIBEAM10F001952	0	644	0	0	0	0	0	0	0	0	0	2	0	0	0	0	0	13892	0	0	0	0	0	0	0	0	9
PHASIBEAM10F001953	2400	9108	5580	2990	4916	1367	3941.43	3360	4072	4158	2463.78	2658	7699	9624	1186	4077	3498	581	1559	2883	5283	5604	5906	3411	2780	1785	8099
PHASIBEAM10F001954	1109	2072	2644	767	2272	686	1134	2132	1373	918	1452	942	3132	2036	741	1578	2025	310	1305	1439	1894	1066	1579	1204	1350	663	2617
PHASIBEAM10F001955	3027	1440	214	5147	116	1028	5542	852	1681	564	3567	210	22944	4296	297	2661	10775	14137	8	7347	4887	13766	40	22053	393	3498	158
PHASIBEAM10F001956	0	0	0	0	0	0	0	0	0	0	0	0	0	0	0	0	36	0	0	0	0	0	0	10	0	0	0
PHASIBEAM10F001957	0	0	0	0	0	0	0	0	0	0	0	0	7	0	0	0	34	0	0	0	0	0	0	15	0	0	0
PHASIBEAM10F001958	145	664	382	281	408	71	189	222	205	88	109	214	347	710	244	584	141	153	156	219	72	112	271	185	342	74	667
PHASIBEAM10F001959	355	3759	1844	793	1859	387	1354.52	1664	1208	590	573.774	974	1787	4160	627	2520	726	413	1470	1485	644	568	1601.27	1402	1765	250	3522
PHASIBEAM10F001960	37	884	100	695	1281	719	242	1708	75	344	195	172	7691	614	35.6292	173	1936	218	3796	353	618	348	1535	3172	104	169	3075
PHASIBEAM10F001961	3719	4729	4104	2876	3974	1290	3149	2954	3754	1098	2576	1916	3851	4536	1742	4172	2754	777	2808	2264	2194	1831	2638	1531	2639	1137	4597
PHASIBEAM10F001962	0	0	0	0	466	0	0	0	0	0	0	0	0	0	0	0	0	0	64	0	0	0	315	0	0	0	258
PHASIBEAM10F001963	0	664	0	84	26	0	147	2	15	0	0	0	6	758	0	75	28	130	120	137	0	0	11	35	9	0	286
PHASIBEAM10F001964	19	595	204	157	283	77	268	282	104	54	171	72	226	718	58	109	195	113	496	302	92	0	240	304	55	132	578
PHASIBEAM10F001965	549.588	922.66	905.462	148.846	1113.75	227.366	436.799	566.161	365.36	240.156	551.977	224.014	1106.57	513.729	275.964	601.732	523.514	181.626	627.754	344.494	653.032	438.296	477.056	323.111	178.957	208.791	776.963
PHASIBEAM10F001966	135.412	59.3414	174.538	109.154	51.2441	88.6344	146.201	197.839	60.6403	123.844	111.022	53.9864	226.435	336.27	0	50.2675	110.486	0	267.247	140.506	181.97	209.704	156.944	124.889	118.043	150.209	162.039
PHASIBEAM10F001967	557	993	868	219	809	301	658	664	795	370	825	396	1161	1068	425	797	996	124	733	373	920	597	547	364	486	313	1039
PHASIBEAM10F001968	45	85	50	58	82	10	80	52	32	38	100	0	80	54	16	36	63	188	85	73	23	0	46	36	0	74	116
PHASIBEAM10F001969	0	2028	196	333	581	89	144.596	638	78	68	66.5699	158	489	3282	71	712	256	56	465	673	25	182	886.625	501	251	147	2226
PHASIBEAM10F001970	0	52	10	0	24	8	16	94	17	8	0	20	0	16	126	13	10	1234	0	17	0	0	13	0	42	0	31
PHASIBEAM10F001971	2738	10442	14162	2403	15128	1404	3278	2986	9935	1162	2719	39670	2222	10782	75247	37946	1594	867	929	2242	791	885	10014	1035	71941	4869	22149
PHASIBEAM10F001972	1948	11786	11520	10527	10251	2724	4575	5656	1594	7522	2561	888	18657	22876	438	3992	4706	2435	3354	6396	4734	6043	8264.15	13533	2575	1902	19356
PHASIBEAM10F001973	5461	12734	41676	6221	60983	8160	8180	9892	4622	8954	13757	9694	25044	5718	20927	18097	9863	51303	5559	18652	9306	7335	17690	18162	13336	14877	18866
PHASIBEAM10F001974	891	977	1224	797	1010	233	556.74	412	710	502	397.82	380	845	1174	551.754	737	468	143	472	400	614	602	653.76	379	593	487	1099
PHASIBEAM10F001975	1405	4394	5178	1106	4427	1882	2183	6138	1531	1674	2212	1366	1956	5964	1709	3699	2769	147	924	1863	2896	1948	2502	1761	2534	2051	4868
PHASIBEAM10F001976	138	172	134	71	132	47	92	126	71	56	57	12	208	136	8	80	47	49	89	56	92	78	77	53	38	40	160
PHASIBEAM10F001978	12748	5465	7100	7061	8738	1750	11845	3008	35602	1482	12530	1062	8739	4630	1526	5858	9500	6099	100155	3549	2904	2448	3739	2625	803	3084	5667
PHASIBEAM10F001979	209	981	422	384	769	452	559	698	244	1646	803	292	1936	796	170	413	1213	643	797	525	1159	692	661	494	258	387	1626
PHASIBEAM10F001980	291	225	592	39	267	368	182	218	202	456	193	86	1614	242	33	209	423	152	22	10	1119	1197	0	117	123	77	178
PHASIBEAM10F001981	0	0	0	0	0	0	0	0	0	0	0	0	0	0	0	0	0	0	0	0	0	0	0	0	0	0	0
PHASIBEAM10F001982	19	649	652	106	448	273	213	770	107	494	186	152	2940	340	172	631	284	135	23	621	313	184	1098	203	214	186	1309
PHASIBEAM10F001983	250	1104	710	406	649	211	417	454	329	228	433	210	1455	1402	113	617	605	103	654	491	376	529	401	639	260	322	1260
PHASIBEAM10F001984	45924	7758	20134	15375	13340	5712	18355	1982	38053	3760	31560	4362	34174	6302	7781	10990	48263	10594	6500	11890	13009	11064	3652	11937	3672	9303	12348
PHASIBEAM10F001986	2179	3695	1434	1160	1330	819	1693	1438	2483	1090	1824	1668	3949	3898	2070	3592	2730	1574	912	905	2955	2296	812	1175	2630	699	2416
PHASIBEAM10F001987	53	7501	220	817	3843	694	1560	1162	1576	260	479	2348	317	9314	838	4023	616	310	16143	2754	126	237	3088	1828	2249	267	16563
PHASIBEAM10F001988	1003	8692	3732	1440	4519	984	6101	5312	3142	1842	2634	5468	6557	8010	4756	5953	3738	1685	5793	9319	1780	2137	5182	5172	5727	1146	9784
PHASIBEAM10F001989	38	2436	612	70	1520	178	644	270	1631	330	825	558	575	2490	337	1221	315	945	1240	156	56	378	1108	224	1008	68	2665
PHASIBEAM10F001990	551	1592	994	2605	11610	385	4247	5306	182	2788	685	476	1145	2262	814	161	1410	1679	6212	2908	1713	4673	5125	13414	521	3906	2827
PHASIBEAM10F001991	433	637	578	652	650	92	357	198	448	108	222	370	425	844	453	848	196	121	486	194	216	0	397	345	696	272	914
PHASIBEAM10F001992	0	0	0	0	0	0	0	0	0	0	0	0	0	0	0	0	0	0	0	0	0	0	0	0	0	0	0
PHASIBEAM10F001993	0	97	2	0	27	0	17	76	0	18	8	16	18	166	0	30	11	0	18	40	0	0	21	13	17	0	36
PHASIBEAM10F001994	0	0	0	0	0	0	0	0	0	0	0	0	0	0	0	0	0	0	0	0	0	0	0	0	0	0	0
PHASIBEAM10F001995	0	0	0	0	0	0	0	0	0	0	0	0	0	0	0	0	0	0	0	0	0	0	0	0	0	0	0
PHASIBEAM10F001996	9700	14513	17046	4644	17767	4940	11614	13894	13320	6772	12237	6550	21313	15130	5391	11441	13781	3317	11099	12627	12093	11748	12453	11143	7594	4711	20811
PHASIBEAM10F001997	1191	1759	1610	1767	1986	392	792.537	1076	474	594	650.471	390	1451	2126	377	936	1107	154	700	953	857	537	1908.92	964	561	580	2514
PHASIBEAM10F001998	387	4920	108	637	1025	277	391	3076	253	114	274	412	685	5526	155	1457	871	135	714	3647	69	530	1160	2397	462	332	5356
PHASIBEAM10F001999	805145	0	22	636563	12	40	1862	2	1580	100	10272	6	0	0	580	200	258	666	20325	468	59	129	12	51	224	2431	0
PHASIBEAM10F002000	1659	3284	3706	903	2874	1083	2699	2394	2563	1018	2142	886	3679	4370	659	2425	2553	448	1170	1195	2997	1534	1674	1097	1075	940	3553
PHASIBEAM10F002001	3086	3490	7560	3651	8064	1131	1919	2554	2904	806	2411	4134	3952	3984	5035	6234	2742	11969	2907	1614	1155	2138	3956	1673	7473	1910	7705
PHASIBEAM10F002002	0	54	44	0	19	13	32	66	12	446	0	120	43	62	58	63	20	7	0	54	12	0	10	13	206	0	16
PHASIBEAM10F002003	0	72	38	0	29	20	36	76	10	684	19	118	54	94	66	78	36	22	0	54	36	0	0	19	277	19	26
PHASIBEAM10F002004	3609	7688	8306	3579	10390	1316	2764	2626	6616	1582	2887	12942	1832	8002	18734	13655	1518	1627	825	2384	723	649	6815	1064	19656	3734	12170
PHASIBEAM10F002005	907	1648	1580	712	1792	376	1466	778	2067	572	1345	2552	429	1650	3226	2822	992	343	58731	522	290	166	1179	235	3436	855	2126
PHASIBEAM10F002006	75	384	334	44	154	53	94.0335	60	193	146	166.061	160	970	416	68	176	1521	330	43	33	304	655	85.496	149	166	17	226
PHASIBEAM10F002007	268	254	52	650	767	229	240	3064	206	216	345	314	1155	258	362.292	608	1020	306	202	594	117	565	1129	2824	368	252	1442
PHASIBEAM10F002008	11042	2125	6934	5788	6093	1289	2212	1878	2208	1024	2865	1602	6021	2254	1503	3761	2357	2309	1388	757	2744	3611	2663	1367	2151	2093	5134
PHASIBEAM10F002009	10	135	92	0	371	112	26.5107	112	0	192	35.3799	0	230	0	0	0	10	73	10	0	18	55	492.507	0	6	308	383
PHASIBEAM10F002010	52	2913	2164	29	6188	0	0	2	20	20	16	6	0	18	0	14	0	3846	3532	0	0	0	6163	0	0	16	11673.5
PHASIBEAM10F002011	1683	220	156	1376	386	110	295	156	540	268	805	34	495	134	155	106	2038	1205	357	38	638	992	109	250	34	2009	449
PHASIBEAM10F002012	758	0	6	11	42	0	22	0	96	0	375	2	79	6	0	6	1099	115	0	0	32	195	13	18	0	0	39
PHASIBEAM10F002013	2342	3946	8248	1170	8483	1772	3476	3364	3515	1834	3380	1220	5720	5790	1479	3651	4605	292	1584	1961	2898	2117	4818	1848	2073	2068	8016
PHASIBEAM10F002014	1618	80	324	150	184	138	370	60	590	184	832	34	610	44	51	113	2708	2214	80	36	377	448	35	82	37	166	301
PHASIBEAM10F002015	2363	5090	6526	5211	8939	1491	2400	3636	1558	2388	2333	3130	7737	4052	2062	3233	4543	1696	3516	4845	1897	3957	6405	7178	3355	3137	9042
PHASIBEAM10F002016	86	25	2	65	8	12	21	8	41	10	0	6	35	28	0	25	50	18	10	7	0	0	6	0	0	0	21
PHASIBEAM10F002017	12314	1942	1064	5484	1195	752	1432	1022	3389	500	1050	656	3607	1990	831	1791	3425	1192	1569	840	1478	1952	731	1273	881	470	1816
PHASIBEAM10F002018	2130	12796	7646	2066	9491	2829	5045	6804	4296	2894	2702	4964	6388	15570	3555	8114	3696	1809	2363	2078	6737	3040	10103	1834	5525	2386	21447
PHASIBEAM10F002019	4819	9155	9068	4423	8149	2741	5643	6482	6386	4428	4385	3020	12125	11676	3074	6780	6521	2860	5075	3843	10615	6599	6151	4592	4627	2994	11453
PHASIBEAM10F002020	12532	9382	3616	5586	6459	872	2085	3014	8110	1090	7482	7852	869	8960	9919	7149	777	1201	1517	2034	365	0	4898	1270	11608	8409	2958
PHASIBEAM10F002021	57	203	148	62	140	233	73	724	76	184	127	34	477	186	36	103	117	53	16	61	197	0	83	60	47	1888	91
PHASIBEAM10F002023	2797	3745	4928	4069	4639	1002	2071	1648	2789	1896	1817	2396	3238	4464	2843	5291	2747	1204	2023	1713	1818	1820	2533	1932	5024	1912	5184
PHASIBEAM10F002024	8231	1085	884	1594	909	490	1246	216	1741	1134	1598	1454	1377	736	2005	1693	1444	2021	279	285	1146	1354	161	138	2008	968	577
PHASIBEAM10F002025	240	2519	2650	692	2030	1404	2883.86	3902	1432	2830	1186.69	5194	4963	1804	3057.03	2668	844	197	1458	2824	2854	1409	1904.21	460	3051	1409	2449
PHASIBEAM10F002026	34496	4228	12610	3678	8728	5122	20178	6032	24344	8510	20012	3050	22300	4348	2472	6789	30412	3634	3435	2778	14579	18248	4661	2923	4917	4286	7445
PHASIBEAM10F002027	0	0	0	344	0	53	0	40	0	136	0	0	6474	2	0	0	368	0	0	0	202	2286	0	2847	0	21	0
PHASIBEAM10F002028	0	482	62	229	178	13	99	58	17	24	52	22	70	648	17	122	117	53	142	132	0	0	135	417	53	29	408
PHASIBEAM10F002030	20	1449	602	357	658	255	309	3296	136	464	319	446	758	1900	389	767	580	121	459	383	150	299	433	686	529	1177	1132
PHASIBEAM10F002031	8	1853	316	272	495	28	196.716	38	436	2	63.5699	1780	215	2254	1519.01	1147	209	159	1234	78	122	497	423.381	148	1614	116	1678.29
PHASIBEAM10F002032	18269	70871	43284	43484	52030	10963	38213	25140	38281	24578	23970	21244	76218	67744	6274.32	26768	32976	14215	32945	40959	21877	28846	37400	57088	25157	12513	102763
[truncated: 29,496 more rows]

## Sheet: Dataset7
Dataset S7. Protein coding and long non-coding RNA genes expression values, RPKM normalization
	C_V1	AM_R5	MPWS_R9	EC_V0	MEP_R8	SN_R5	EPI_V1	ST_V4b	PL_V1	HYP_V4a	HYP_V1	FTL_V2	R_R5	AM_V4b	PL_V2	TL_R5	PR_V1	F_R6	IS_R9	HYP_V0	NR_V3	R_V3	MP_R9	RD_V0	TL_V4b	HYP_V2	SP_R7
PHASIBEAM10F000001	0	0	0	0	0	0	0	0	0	0	0	0	0	0	0	0	0	0	0	0	0	0	0	0	0	0	0
PHASIBEAM10F000002	0	0	0	0	0	0	0	0	0	0	0	0	0	0	0	0	0	0	0	0	0	0	0	0	0	0	0
PHASIBEAM10F000003	0	0	0	0	0	0	0	0	0	0	0	0	0	0	0	0	0	0	0	0	0	0	0	0	0	0	0
PHASIBEAM10F000004	0	1.35835	48.4062	2.12246	50.6925	22.3751	1.72842	14.1237	0.266584	4.28216	5.21227	1.4917	25.8418	2.75042	0.690558	2.84989	5.28674	3.08742	0.206418	2.32275	26.7885	5.58059	23.8417	8.78476	1.37657	11.0461	14.1524
PHASIBEAM10F000005	18944.2	53124.5	4534.65	15994.5	3539.76	63465.7	27268.9	37445.8	10408.7	56152.6	38213.1	6570.2	4296.97	17873.8	5451.39	24038.4	12712.1	52410.8	6724.57	40920.4	29480.2	22762.3	4303.67	31356.2	1441.71	47691.8	3149.46
PHASIBEAM10F000006	0	0	0	0	0	0	0	0	0	0	0	0	0	0	0	0	0	0	0	0	0	0	0	0	0	0	0
PHASIBEAM10F000007	0	0	0	0	0	0	0	0	0	0	0	0	0	0	0	0	0	0	0	0	0	0	0	0	0	0	0
PHASIBEAM10F000008	0	0	0	0	0	0	0	0	0	0	0	0	0	0	0	0	0	0	0	0	0	0	0	0	0	0	0
PHASIBEAM10F000009	0	0	0	0	0	0	0	0	0	0	0	0	0	0	0	0	0	0	0	0	0	0	0	0	0	0	0
PHASIBEAM10F000010	1.87681	6.57901	8.34973	1.79835	7.51005	5.75176	10.0571	9.33611	10.285	2.72098	7.61034	6.93831	7.58028	13.1784	4.51216	6.92948	8.09001	1.21387	5.07913	5.44322	6.43981	3.80069	9.8934	4.21612	4.47755	2.88518	8.85446
PHASIBEAM10F000011	0	0	0	0	0	0	0	0	0	0	0	0	0	0	0	0	0	0	0	0	0	0	0	0	0	0	0
PHASIBEAM10F000012	0.198542	0	0	0.143776	0.118922	0	0	0	0	0	0	0.064687	0	0.070679	0	0	0	0	0	0	0	0	0	0	0.0640515	0	0
PHASIBEAM10F000013	0	0	0	0	0	0	0	0	0	0	0	0	0	0	0	0	0	0	0	0	0	0	0	0	0	0	0
PHASIBEAM10F000014	0	0	0	0	0	0	0	0	0	0	0	0	0	0	0	0	0	0	0	0	0	0	0	0	0	0	0
PHASIBEAM10F000015	0	0	0	0	0	0	0	0	0	0	0	0	0	0	0	0	0	0	0	0	0	0	0	0	0	0	0
PHASIBEAM10F000016	135.248	41.3802	144.426	127.682	165.88	65.8303	131.7	42.6874	111.118	77.8244	81.9955	160.275	91.5285	55.6278	150.72	73.9026	163.189	534.818	90.9561	104.624	126.324	110.007	58.6615	56.4701	79.8444	148.583	80.9574
PHASIBEAM10F000017	0	0	0	0	0	0	0	0	0	0	0	0	0	0	0	0	0	0	0	0	0	0	0	0	0	0	0
PHASIBEAM10F000018	0	3.3037	3.88112	0.327968	1.93371	6.08507	16.7535	6.09078	0.403142	5.17167	1.58181	0.491965	0	9.13813	0	1.73855	1.3776	1.60351	0.740007	0.650025	0.417074	0	3.37769	0.46475	0.320551	5.88908	19.6857
PHASIBEAM10F000019	0.281249	0.564115	0.728012	0.315184	0.469318	0.357974	0.851876	1.22708	0.580452	1.69089	0.482748	0.550272	1.17454	1.24007	0.358042	0.870089	0.695356	0	0.097901	0.516103	1.4912	0	0.458926	0.373528	0.75581	0.405319	0.693277
PHASIBEAM10F000020	0	0	0	0	0	0	0	0	0	0	0	0	0	0	0	0	0	0	0	0	0	0	0	0	1.22185	0	0
PHASIBEAM10F000021	0.187505	0.382504	0	0	0	0	1.17852	0.110799	4.12552	0.024509	2.23476	0.340973	0	0.517443	1.05178	0.829095	0	0	0	0.179752	0	0	0	0	0.608189	0.260324	0
PHASIBEAM10F000022	4.15107	3.13634	4.76353	6.09392	4.82816	4.42248	3.69902	2.95036	4.2758	2.91703	3.24697	3.74491	5.85856	4.38408	2.47859	3.63361	5.25415	1.39027	3.1149	2.53611	4.15815	4.15531	3.89835	2.9483	2.76798	2.42629	4.79073
PHASIBEAM10F000023	0	0	0	0	0	0	0	0	0	0	0	0	0	0	0	0	0	0	0	0	0	0	0	0	0	0	0
PHASIBEAM10F000024	0	0	0	0	0	0	0	0	0	0	0	0	0	0	0	0	0	0	0	0	0	0	0	0	0	0	0
PHASIBEAM10F000025	5.13794	5.1561	5.651	3.9339	5.62935	7.61503	8.89954	10.2297	5.68318	7.11329	6.48771	4.1559	39.8576	3.31105	2.12028	3.91457	14.1212	14.3293	4.83206	13.8001	28.1862	46.4308	4.98472	12.5462	2.84574	3.92588	8.58107
PHASIBEAM10F000026	0	0	0	0	0	0	0	0	0	0	0	0	0	0	0	0	0	0	0	0	0	0	0	0	0	0	0
PHASIBEAM10F000027	5.16394	5.90608	5.6215	3.74088	6.35918	8.75125	9.74447	11.599	5.65217	8.94022	8.05948	5.01681	37.1966	4.18872	2.71605	4.41388	15.5436	11.769	4.64222	14.0123	25.7144	38.0377	6.57006	12.7015	3.46529	6.9729	10.0691
PHASIBEAM10F000028	3.24474	2.39321	2.74128	2.6995	2.49275	1.5127	3.38196	2.36923	4.10309	0.692175	3.51649	2.90421	3.30485	3.00623	2.22354	2.93117	2.55278	0	0.879773	1.41414	3.36637	0	1.81594	1.71568	1.90957	1.45273	1.94351
PHASIBEAM10F000029	0	0	0	0	0	0	0	0	0	0	0	0	0	0	0	0	0	0	0	0	0	0	0	0	0	0	0
PHASIBEAM10F000030	0	0.398242	0.019528	0	0	0	0	0.097127	0.824102	0.107423	0.279704	0.033211	2.41346	0.435451	0	0.19561	0.903698	0	0	0.313673	3.22004	3.84664	0	1.35554	0.12714	0	0.138331
PHASIBEAM10F000031	0	0	0	0	0	0	0	0	0	0	0	0	0	0	0	0	0	0	0	0	0	0	0	0	0	0	0
PHASIBEAM10F000032	0	0	0	0	0	0	0	0	0	0	0	0	0	0	0	0	0	0	0	0	0	0	0	0	0	0	0
PHASIBEAM10F000033	0	0	0	0	5.46523	0	0	0	0	0	0	0	0	0	0	0	0	0	1.93918	0	0	0	10.4797	0	0	0	2.18673
PHASIBEAM10F000034	0	0	0	0.389798	0	0	0	0	0	0	0	0	1.22303	0	0	0	0.533933	2.55268	0	0.740799	0	0	0.736208	0.831428	0	0	1.80608
PHASIBEAM10F000035	1.2791	1.03961	0.94302	1.82245	1.06404	0.47625	0.772903	0.781713	1.37574	0.484164	0.880306	1.44339	1.38787	1.0514	1.14152	0.763976	1.56391	0.519272	0.789188	0.523197	1.09417	0	0.704005	0.703039	0.926086	0.361669	0.746164
PHASIBEAM10F000036	0	0	0	0	0	0	0	0	0	0	0	0	0	0	0	0	0	0	0	0	0	0	0	0	0	0	0
PHASIBEAM10F000037	9.47646	7.9433	13.9506	8.28186	13.3875	3.56417	8.51582	8.5712	11.8057	3.12769	9.76299	6.33012	7.62108	13.8602	6.06283	7.61395	11.8789	1.10802	8.39123	13.2254	3.75113	4.75763	13.4995	13.6928	7.03396	4.14361	17.4555
PHASIBEAM10F000038	0	0	0	0	0	0	0	0	0	0	0	0	0	0	0	0	0	0	0	0	0	0	0	0	0	0	0
PHASIBEAM10F000039	0	0	0	0	0	0	0	0	0	0	0	0	0	0	0	0	0	0	0	0	0	0	0	0	0	0	0
PHASIBEAM10F000040	6086.8	11327.2	619.217	5728.74	636.667	18129.7	6875.49	7662.61	3816.06	9324.94	13098.2	2115.18	807.286	4298.89	1964.98	5266.88	3468.26	13251.1	1429.78	14324.6	9016.22	7444.97	1096.96	12747.6	252.489	16760.4	502.574
PHASIBEAM10F000041	0	0	0	0	0	0	0	0	0	0	0	0	0	0	0	0	0	0	0	0	0	0	0	0	0	0	0
PHASIBEAM10F000042	0.714992	0	0.189586	0	0.478697	0.42368	0	0.754353	0.973656	0.10429	0.883016	0.161212	0	0.968803	0.538	0.282654	0.45223	0	0	0	1.20188	0	0	0	0.273649	0	0.388371
PHASIBEAM10F000043	7.23468	0	1.67804	4.8452	1.58696	0	0	0.577802	0	0.568047	1.46353	0	1.99264	0	0.388082	0	0.807168	0	0	0	6.07315	6.63889	0.444096	0	1.07887	2.48486	0.309833
PHASIBEAM10F000044	0	0	0	0	0	0	0	0	0	0	0	0	0	0	0	0	0	0	0	0	0	0	0	0	0	0	0
PHASIBEAM10F000045	0	0	0	0	0	0	0	0	0	0	0	0	0	0.071653	0	0	0	0	0	0	0	0	0	0	0	0	0
PHASIBEAM10F000046	0	1.80949	0	0	0	0	0	0	0.304188	0.029577	0	16.3222	0	3.79664	6.57465	10.0246	0	0	0	0	0	0	0	0	25.3568	0	0
PHASIBEAM10F000047	0	0	0	0	0	0	0	0	0	0	0	0	0	0	0	0	0	0	0	0	0	0	0	0	0	0	0
PHASIBEAM10F000048	0	0	0	0	0	0	0	0	0	0	0	0	0	0	0	0	0	0	0	0	0	0	0	0	0	0	0
PHASIBEAM10F000049	0	0	0	0	0	0	0	0	0	0	0	0	0	0	0	0	0	0	0	0	0	0	0	0	0	0	0
PHASIBEAM10F000050	0	0	0	0	0	0	0	0	0	0	0	0	0	0	0	0	0	0	0	0	0	0	0	0	0	0	0
PHASIBEAM10F000051	0	0	0	0	0.241441	0	0	0	0	0	0	0	0	0	0	0	0	0	0	0	0	0	0.481771	0	0	0	1.78617
PHASIBEAM10F000052	0	0	0	0	0	0	0	0	0	0	0	0	0	0	0	0	0	0	0	0	0	0	0	0	0	0	0
PHASIBEAM10F000053	0	0	0	0	0	0	0	0	0	0	0	0	0	0	0	0	0	0	0	0	0	0	0	0	0	0	0
PHASIBEAM10F000054	0	0	0	0	0	0	0	0	0	0	0	0	0	0	0	0	0	0	0	0	0	0	0	0	0	0	0
PHASIBEAM10F000055	0	0	0	0	0	0	0	0.049264	0	0	0	0.042113	0	0.092027	0	0.162283	0	0	0	0	0	0	0	0	0.071484	0	0
PHASIBEAM10F000056	6.74544	1.20318	4.11123	1.97712	4.35431	2.26057	2.62182	0.873059	9.07202	0.813143	4.76311	1.57121	2.26898	1.28757	2.01283	3.33365	3.35607	0.736068	0.71451	0.399608	1.16105	0	1.38641	0.461027	1.62998	0.84698	3.60722
PHASIBEAM10F000057	0	0	0	0	0	0	0	0	0	0	0	0	0	0	0	0	0	0	0	0	0	0	0	0	0	0	0
PHASIBEAM10F000058	0	0	0	0	0	0	0	0	0	0	0	0	0	0	0	0	0	0	0	0	0	0	0	0	0	0	0
PHASIBEAM10F000059	1.22071	2.67414	2.70625	1.03235	1.81652	2.61949	5.08565	2.33702	5.11454	1.34145	3.60755	2.02306	4.82128	5.49852	1.5322	2.60735	4.65053	0.417377	1.23862	0.974916	4.40965	1.99398	2.39483	0.941671	1.51424	1.18932	2.66902
PHASIBEAM10F000060	0	0	0	0	0	0	0	0	0	0	0	0	0	0	0	0	0	0	0	0	0	0	0	0	0	0	0
PHASIBEAM10F000061	34.7321	8.18338	86.3124	18.2079	22.2535	42.5006	73.2918	64.6095	42.1805	79.3876	81.5445	12.2866	167.103	17.4102	6.79711	11.6308	202.132	28.9878	46.3765	54.4376	213.138	292.477	10.6498	56.9246	9.96232	58.6653	11.4116
PHASIBEAM10F000062	1.27914	1.15369	1.3806	0.921241	1.29261	0.964286	1.64663	1.12211	1.90188	1.55595	0.901882	1.14534	1.73224	2.50287	0.448956	0.958816	1.79919	0.246145	0.923218	0.847955	2.20986	1.90022	1.14263	1.0064	0.804878	0.663257	1.36229
PHASIBEAM10F000063	0	0	0.079593	0	2.38439	0	0	0	0	0.204323	0	0	0	0	0	0	0	0	6.75598	0.895898	0	0	0.104883	0.627758	0	0	0.0864335
PHASIBEAM10F000064	1.24347	31.2455	5.74746	9.47326	7.08317	2.38999	6.56311	1.23873	14.2927	0.42155	6.68415	51.9681	0	42.1861	54.1017	27.6469	0.786693	2.54071	0	4.67685	0	0	23.0059	0.735897	23.9901	4.89575	20.1103
PHASIBEAM10F000065	0	0	0	0	0	0	0	0	0	0	0	0	0	0	0	0	0	0	0	0	0	0	0	0	0	0	0
PHASIBEAM10F000066	0	0	0	0	0	0	0	0	0	0.065118	0	0	0	0	0	0	0	0	0	0	0	0	0	0	0	0	0
PHASIBEAM10F000067	0	0	0	0	0	0	0	0	0	0	0	0	0	0	0	0	0	0	0	0	0	0	0	0	0	0	0
PHASIBEAM10F000068	1.12251	1.25155	2.54226	2.17369	1.63954	0.774728	1.22884	0.63222	2.22037	0.508537	1.71392	0.491314	2.10039	1.28838	0.688419	0.948438	1.81329	2.06962	2.20878	0.932431	2.03803	0	1.65813	1.18649	0.823908	0.578197	1.38147
PHASIBEAM10F000069	0	0	0	0	0	0	0	0	0	0	0	0	0	0	0	0	0	0	0	0	0	0	0	0	0	0	0
PHASIBEAM10F000070	0	0	0	0	0	0	0	0	0	0.05804	0	0	0	0	0	0	0	0	0	0	0	0	0	0	0	0	0
PHASIBEAM10F000071	1.94131	0.266883	0.352863	12.5046	0.392358	0.436605	2.10045	0.129318	0.631743	0.326917	2.912	0.094753	0.0439785	0.189806	1.53428	0.567462	0.28985	0	0	9.97761	0.481976	0	0.175403	4.85364	0.601894	2.02387	0.0991265
PHASIBEAM10F000072	6.92722	1.32496	7.16123	3.81916	4.86939	1.63466	3.48225	0.619438	8.37296	0.778524	6.82029	1.49228	1.44944	1.39383	2.74961	3.47483	3.64501	0	0.573607	0.56992	0.994754	0	2.01625	0.363801	2.86565	0.764926	2.93445
PHASIBEAM10F000073	1.93541	0.6147	1.28198	1.67286	1.44528	0.71809	1.11918	1.75828	0.817854	1.66686	0.951669	1.18922	1.35088	0.884302	2.74873	1.55426	1.51241	0.488957	0.300445	0.237294	1.53546	1.42653	0.917113	0.621281	2.4449	2.28005	0.840046
PHASIBEAM10F000074	0.14092	1.40558	0.76403	0	0.745489	0.270797	0	0.352861	0.574134	0.060041	0	1.5314	0	1.69861	1.47081	1.78148	0	0.450762	0	0.258832	0	0	0.689197	0	1.52011	0	1.21764
PHASIBEAM10F000075	0	0	0	0	0	0	0	0	0	0	0	0	0	0	0	0	0	0	0	0	0	0	0	0	0	0	0
PHASIBEAM10F000076	0	0	0	0	0	0	0	0	0	0	0	0	0	0	0	0	0	0	0	0	0	0	0	0	0	0	0
PHASIBEAM10F000077	0	0	0	0	0	0	0	0	0	0	0	0	0	0	0	0	0	0	0	0	0	0	0	0	0	0	0
PHASIBEAM10F000078	0	0	0	0	0.173477	0	0	0	0	0	0	0	0	0	0	0	0	0	0	0	0	0	0	0	0	0	0
PHASIBEAM10F000079	0	0	0	0	0	0	0	0	0	0	0	0	0	0	0	0	0	0	0	0	0	0	0	0	0	0	0
PHASIBEAM10F000080	0	0	0	0	0	0	0	0	0	0	0	0	0	0	0	0	0	0	0	0	0	0	0	0	0	0	0
PHASIBEAM10F000081	0	0	0	0	0	0	0	0	0	0	0	0	0	0	0	0	0	0	0	0	0	0	0	0	0	0	0
PHASIBEAM10F000082	0	0	0	0	0	0	0	0	0	0	0	0	0	0	0	0	0	0	0	0.16979	0	0	0	1.14425	0	0	0
PHASIBEAM10F000083	0	0	0.036955	0	0.105521	0	0	0.055141	0	0.528543	0	0.031424	0	0.257513	0	0	0	0	0	0	0.0850825	0	0	0	0	0	0
PHASIBEAM10F000084	0	0	0.044283	0	0	0	0	0	0	0.048719	0	0	0	0	0	0	0	0	0	0	0	0	0	0	0	0	0
PHASIBEAM10F000085	0	0	0	0	0	0	0	0	0	0	0	0	0	0	0	0	0	0	0	0	0	0	0	0	0	0	0
PHASIBEAM10F000086	0	0	0	0	0	0	0	0	0	0	0	0	0	0.046202	0	0	0	2.07182	0	0	0	0	0	0	0	0	0
PHASIBEAM10F000087	0	0	0	0	0.611041	0	0	0	0	0	0	0	0	0.210498	0	0	0	0	0.311904	0	0	0	0.158436	0	0	0	0.363465
PHASIBEAM10F000088	0	0	0	0	0	0	0	0	0	0	0	0	0	0	0	0	0	0	0	0	0	0	0	0	0	0	0
PHASIBEAM10F000089	0	0	0	0	0	0	0	0	0	0	0	0	0	0	0	0	0	0	0	0	0	0	0	0	0	0	0
PHASIBEAM10F000090	0	0	0	0	0	0	0	0	0	0	0	0	0	0	0	0	0	0	0	0	0	0	0	0	0	0	0
PHASIBEAM10F000091	0.552951	0	7.58722	1.70053	0.637657	0	0	0	0	0	0	0	0	0	0	0	0	1.95597	44721.8	0	1.25585	0	4.24923	0	0	0	0.450576
PHASIBEAM10F000092	0	0	0	0	0	0	0	0	0	0	0	0	0	0	0	0	0	0	0	0	0	0	0	0	0	0	0
PHASIBEAM10F000093	0	0	0	0	0	0	0	0	0	0	0	0	0	0	0	0	0	0	0	0	0	0	0	0	0	0	1.06116
PHASIBEAM10F000094	0	0	0	0	0	0	0	0	0	0	0	0	0	0	0	0	0	0	0	0	0	0	0	0	0	0	0
PHASIBEAM10F000095	0	0	0	0	0	0	0	0	0	0	0	0	0	0	0	0	0	0	0	0	0	0	0	0	0	0	0
PHASIBEAM10F000096	0	0	0	0	0	0	0	0	0	0	0	0	0	0	0	0	0	0	0	0	0	0	0	0	0	0	0
PHASIBEAM10F000097	0	1.3754	2.63021	0.146224	1.32531	1.92957	4.75749	3.22749	0.247742	1.68976	0.365505	0.261205	0	3.74589	0	0.816182	0.29308	0.670775	0.249046	0.37053	0.376987	0	2.24578	0.226749	0.134428	1.50335	11.673
PHASIBEAM10F000098	0.15173	1.11513	0.052375	0.673019	0.551701	0.488009	0.918158	0.807538	0.423657	1.0372	0.506957	0.178146	1.4505	1.21655	0.329878	0.246251	1.24039	1.98576	0.899719	1.06853	0.655752	0	0.362337	1.38762	0.132431	1.11654	1.01802
PHASIBEAM10F000099	0	0	0	0	0	0	0	0	0	0	0	0	0.126541	0	0	0	0	0	0	0	0	0	0	0	0	0	0
PHASIBEAM10F000100	0	2.30337	0.027576	0	0.222485	0	0	0	0	0	0	0	0	12.1701	0	0.704691	0	1.64091	0	0	0	0	0.300816	0	0	0	2.94507
PHASIBEAM10F000101	4.89756	0.938229	8.7781	6.95956	2.21401	1.08739	4.9856	0.622399	7.74984	17.0879	4.22157	1.25188	8.61373	0.735218	0.269405	0.717477	10.6756	23.4955	1.08081	1.32155	17.264	29.7429	0.109125	10.8358	0.831147	0.75705	0.553098
PHASIBEAM10F000102	5.11639	3.85575	5.04563	5.0135	6.33715	4.32976	3.81381	4.92944	4.78764	2.67643	7.00298	3.67756	8.37481	8.95729	5.04093	4.34332	5.34544	4.24979	4.30491	2.59602	7.44088	12.5763	5.45988	5.05231	2.13335	4.7679	6.83528
PHASIBEAM10F000103	0	0	0	0	0	0	0	0	0	0	0	0	0	0	0	0	0	0	0	0	0	0	0	0	0	0	0
PHASIBEAM10F000104	0	0.794081	0.765177	0	0.555251	0.498209	0	0.271839	0.386369	0.120262	0	1.39427	0.215669	1.37108	0.347285	2.15381	0	0	0	0.700973	0	0	0.268049	0.639677	0.5539	0	0.335888
PHASIBEAM10F000105	0	0.233847	0.928586	0.25191	0.560512	0	0	0	0.117481	0	0.32889	0	1.78489	0.057517	0	0.149256	4.45105	5.05352	0.951537	0	2.45138	7.65722	0.44184	0.564491	0	0	0.343012
PHASIBEAM10F000106	0	0	0	0	0	0	0	0	0	0	0	0	0	0	0	0	0	0	0	0	0	0	0	0	0	0	0
PHASIBEAM10F000107	20.1277	0.66245	4.09854	8.36718	1.90575	5.32648	62.8871	7.46291	9.01376	81.9288	61.578	0.767913	5.01172	0.548608	5.39611	0.265655	16.3452	2.42756	0.370619	19.6969	18.7373	12.3648	1.14932	16.3807	0.511291	98.9331	0.779042
PHASIBEAM10F000108	0	0	0	0	0	0	0	0	0	0	0	0	0	0	0	0	0	0	0	0	0	0	0	0	0	0	0
PHASIBEAM10F000109	2.79838	3.04658	4.55942	7.95857	3.84529	1.69399	2.92471	1.48702	3.35728	0.616745	1.89954	2.66944	2.17233	2.84727	2.2225	2.62827	1.54221	1.10813	2.0051	2.14492	1.58	0	3.6546	1.28523	1.81262	1.49487	3.807
PHASIBEAM10F000110	0	0	0	0	0.67703	0	0	0.135614	0	0	0	0.115928	0.525361	0.253334	0	0.127035	0	0	24.9322	0	0	0	0	0.461286	0	0	0
PHASIBEAM10F000111	0	0	0	0	0	0	0	0	0	0	0	0	0	0	0	0	0	0	0	0	0	0	0	0	0	0	0
PHASIBEAM10F000112	0	0	0	0	0	0	0	0	0	0	0	0	0	0	0	0	0	0	0	0	0	0	0	0	0	0	0
PHASIBEAM10F000113	0	0	0	0	0	0	0	0	0	0	0	0	0	0	0	0	0	0	0	0	0	0	0	0	0	0	0
PHASIBEAM10F000114	0	0	0.107061	0	0	0	0	0.021299	0	0.047114	0	0.14566	0	0.099471	0.099619	0.2755	0.0379365	0	0	0	0.120505	0	0	0	0.118801	0	0.0683055
PHASIBEAM10F000115	0.55641	0	0	0.451188	0	0.216167	2.79068	0.069233	0.338455	1.56973	0.819575	0	5.10379	0.258662	0	0	1.99341	0	0.173694	0.437507	5.00781	11.304	0	1.71588	0	0	0
PHASIBEAM10F000116	0	0	0	0	0	0	0	0	0	0	0	0	0	0	0	0	0	0	0	0	0	0	0	0	0	0	0
PHASIBEAM10F000117	0	0	0	0	0	0	0	0	0	0	0	0	0	0	0	0	0	0	0	0	0	0	0	0	0	0	0
PHASIBEAM10F000118	0	0	0	14.5588	0	0	0	0	0	0	0	0	0	0	0	0	0	0	0	0	0	0	0	0	0	0	0
PHASIBEAM10F000119	0	0	0	0	0	0	0	0	0	0	0	0	0	0	0	0	0	0	0	0	0	0	0	0	0	0	0
PHASIBEAM10F000120	1.38431	1.31423	2.0284	2.58019	1.55794	1.03375	1.05051	1.04555	1.36344	0.93322	1.15042	0.972175	3.10685	2.29579	0.874789	1.39949	1.86941	0.558621	0.953246	0.733233	2.26937	2.15543	1.73596	0.871891	1.166	0.694414	1.82211
PHASIBEAM10F000121	0	0	0	0	0	0	0	0	0	0	0	0	0	0	0	0	0	0	0	0	0	0	0	0	0	0	0
PHASIBEAM10F000122	0	0	0	0	0	0	0	0	0	0	0	0	0	0	0	0	0	0	0	0	0	0	0	0	0	0	0
PHASIBEAM10F000123	0.952347	0.561464	18.807	2.9997	3.64963	9.48704	1.58296	34.9812	2.76563	33.1656	9.70566	1.67216	77.6889	1.04959	2.03925	1.09062	35.261	14.6768	1.13143	3.75545	81.6714	145.761	0.854519	31.8426	2.01902	12.0585	1.47527
PHASIBEAM10F000124	0.945199	2.01133	3.3395	1.99746	2.84016	1.44386	2.25139	2.04061	2.17849	1.20719	1.46871	1.54155	3.1628	3.65682	1.38602	2.35767	1.90529	0.42127	2.5987	2.06055	3.16061	1.43809	3.21324	1.42632	1.62797	1.09264	3.52379
PHASIBEAM10F000125	25.953	6.47671	3.81788	10.9692	10.6958	3.48134	32.419	3.58968	8.32215	1.38094	10.9558	3.91357	3.09341	9.18389	0.813137	5.46535	6.1379	7.04916	5.15764	9.43118	7.64949	0	16.9442	6.9648	2.06977	3.36551	21.0919
PHASIBEAM10F000126	0	0	0	0	0	0	0	0	0	0	0	0	0	0.045827	0	0	0	0	0	0	0	0	0	0	0	0	0
PHASIBEAM10F000127	0	5.03718	0	0	0.179966	0	0	0.229752	0	0	0	0	0	50.6013	0	0.244984	0	0.794125	0	0	0	0	0.25367	0	0	0	2.298
PHASIBEAM10F000128	13.2385	8.03	2.42025	28.5304	10.1854	5.94318	8.15417	3.08161	13.7007	2.02367	11.2079	13.83	10.6707	9.08464	11.811	5.80638	12.0811	10.7213	6.73083	10.8789	3.37608	7.00678	11.1429	23.0511	4.76778	8.15768	9.64143
PHASIBEAM10F000129	0	0	0	0	0	0	0	0	0	0	0	0	0	0	0	0	0	0	0	0	0	0	0	0	0	0	0
PHASIBEAM10F000130	0	0	0	0	0	0	0	0	0	0	0	0	0	0	0	0	0	0	0	0	0	0	0	0	0	0	0
PHASIBEAM10F000131	3.3832	6.20434	9.14348	3.48744	8.71824	3.98643	6.03235	3.53468	4.90024	2.62214	5.01071	6.19056	5.86868	7.28742	3.58977	4.29795	3.32253	2.76638	5.58122	3.45507	5.04353	4.19383	6.05567	4.78516	4.54955	2.65403	7.51309
PHASIBEAM10F000132	2.58036	1.27081	4.9845	0.667551	6.09074	1.96825	1.29299	0.636841	3.19467	1.28292	4.38839	1.8665	1.70161	2.25184	6.79549	3.4571	3.34015	1.52885	0.223811	0.610754	2.4249	1.52346	2.77691	0.354208	3.19094	5.75563	4.05183
PHASIBEAM10F000133	0	0	0	0	0	0	0	0	0	0	0	0	0	0	0	0	0	0	0	0	0	0	0	0	0	0	0
PHASIBEAM10F000134	8.33343	0	0.144447	18.5312	0	0	0	0.071843	5.76501	0.079459	0	0.491314	1.026	0.469723	0.336016	0.981418	2.04268	0	7.24618	0.805687	1.45853	2.54519	0	4.45563	0.347492	0	0
PHASIBEAM10F000135	0	37.9457	0	0	0	0	0.895728	0.047178	86.0854	0	0	25.3428	0	52.2837	3.08657	170.199	0	0	0	0	0	0	2.11278	0	3.95185	0	35.4011
PHASIBEAM10F000136	0	0	0	0	0	0	0.324112	0	0	0	0	0	0	0	0	0	0	0	0	0	0	0	0	0	0	0	0
PHASIBEAM10F000137	0	0	0	0	0	0	0	0	0	0	0	0	0	0	0	0	0	0	0	0	0	0	0	0	0	0	0
PHASIBEAM10F000138	0.742787	1.57615	1.67867	0.388761	2.1367	0.721361	1.32239	1.20111	2.18806	0.745217	1.14712	1.20205	2.00578	1.77856	0.865653	1.35356	1.18921	0.306537	0.674726	1.13899	1.9607	0	2.14726	0.780838	1.13687	0.26734	2.36709
PHASIBEAM10F000139	1.49836	1.87161	3.85363	1.54709	2.59052	1.88233	2.0399	2.37852	2.18955	2.04323	1.99899	2.28987	2.99076	2.80396	1.56482	1.59349	2.30598	0.60886	0.994323	2.16679	3.67977	2.75491	2.04953	2.31937	1.74287	1.2589	2.79097
PHASIBEAM10F000140	8.04337	5.08117	8.75262	8.82856	6.75617	4.71497	9.79692	6.55551	8.04602	9.03471	7.09689	6.91731	11.5622	7.4385	5.62937	5.08608	10.704	3.60252	6.84498	5.32667	11.2768	17.1913	5.94302	6.21378	4.89415	7.00394	6.69634
PHASIBEAM10F000141	0	0	0	0	0	0	0	0	0	0	0	0	0	0	0	0	0	0	0	0	0	0	0	0	0	0	0
PHASIBEAM10F000142	0	0	0.029886	0	0	0	0	0	0	0	0	0	0	0	0	0	0	0	0	0	0	0	0	0	0	0	0
PHASIBEAM10F000143	0	0	0	0	0	0	0	0	0	0	0	0.089718	0.079586	0	0.119782	0	0.136628	0	0	0	0	0	0	0	0	0	0
PHASIBEAM10F000144	0	0	0	0	0	0	0	0	0	0	0	0	0	0	0	0	0	0	0	0	0	0	0	0	0	0	0
PHASIBEAM10F000145	98.1633	620.686	683.983	171.113	1168.14	74.0182	91.4016	92.7332	578.678	9.4501	355.417	2524.75	1.12391	583.982	2384.6	272.031	29.8194	683.862	11.3971	43.2039	4.36257	0	55.4482	53.3482	1982.37	1188.82	90.4013
PHASIBEAM10F000146	0	0	0	0	0	0	0	0	0	0	0	0	0	0	0	0	0	0	0	0	0	0	0	0	0	0	0
PHASIBEAM10F000147	0	0	0	0	0	0	0	0	0	0	0	0	0	0	0	0	0	0	0	0	0	0	0	0	0	0	0
PHASIBEAM10F000148	0	0	0	0	0	0	0	0	0	0	0	0	0	0	0	0	0	0	0	0	0	0	0	0	0	0	0
PHASIBEAM10F000149	9.33124	11.5377	13.9316	9.33385	10.7174	6.301	13.6639	6.8133	14.8539	5.46488	7.7893	8.38167	10.0875	17.7032	6.94691	11.9817	11.2213	3.80573	9.36152	6.55076	12.6654	10.464	9.80645	5.91399	8.18303	7.24942	12.0007
PHASIBEAM10F000150	0	0	0	0	0	0	0	0	0	0	0	0	0	0	0	0	0	0	0	0	0	0	0	0	0	0	0
PHASIBEAM10F000151	0.650311	0.470371	2.60004	1.06266	0.458494	1.99359	0.580944	1.72424	0.551342	1.56028	0.467872	1.07196	7.82053	1.83009	0.751223	0	3.20842	0	0	0.366679	5.95859	14.7659	0	4.39119	0	0.878138	0
PHASIBEAM10F000152	17.1647	4.28894	14.1081	21.8704	9.12617	4.40688	10.1572	2.50051	22.6362	2.444	11.0299	6.69428	5.44885	7.49545	10.8729	10.3691	8.11703	1.59713	2.2671	5.71222	5.07052	4.00687	4.10293	4.70644	9.03194	7.92151	6.78787
PHASIBEAM10F000153	0	0	0	0	0	0	0	0	0	0	0	0	0	0	0	0	0	0	0	0	0	0	0	0	0	0	0
PHASIBEAM10F000154	2.54068	16.995	3.64006	1.848	0.9453	23.1689	16.7281	44.4586	130.422	19.8585	36.841	38.2283	0.547056	19.3855	54.8704	69.2193	6.55762	1.73586	0.712823	9.85964	23.0276	5.053	11.0587	2.65704	34.4804	17.8451	4.35841
PHASIBEAM10F000155	6.2016	0.316736	0.449149	13.8074	0.384636	0.201697	1.11069	0.369083	5.20448	0.150392	0.499725	1.16239	1.16502	0.598745	0.536291	1.20216	2.76096	0	6.58408	1.6014	1.80129	3.11224	0.355957	5.22061	0.608111	0.450493	0.417643
PHASIBEAM10F000156	0	1.16876	0.122561	0	0	0.629774	0	1.09724	0.266024	0.10113	3.11474	0.312654	0.887607	5.89289	0.403348	0.715901	6.80237	1.16658	0.202377	0.221654	2.61508	0	0	2.57288	0.791665	2.63551	0.260331
PHASIBEAM10F000157	0	0	0	0	0	0	0	0	0	0	0	0	0	0.026714	0	0	0	0	0	0	0	0	0	0	0	0	0
PHASIBEAM10F000158	0	0.189434	0.567341	1.82195	0.965149	0.447595	0.560399	0.361187	0	0.099869	0.233855	0	2.65819	0.421696	0.218901	0.224321	0.207245	0	0	1.02987	1.04724	3.19104	2.58986	7.7963	0.175161	0	0.54792
PHASIBEAM10F000159	0	0	0	0	0	0	0	0	0	0	0	0	0	0	0	0	0	0	0	0	0	0	0	0	0	0	0
PHASIBEAM10F000160	0.191284	0	0	0.780326	0	0	1.25887	0.127347	0.518284	0.093898	1.73052	0	0.405148	0.019824	0.496343	0	2.88579	0	0	0.714066	0.7018	0	0	1.56604	0	1.02086	0
PHASIBEAM10F000161	0	0	0	0	0	0	0	0	0	0	0	0	0	0	0	0	0	0	0	0	0	0	0	0	0	0	0
PHASIBEAM10F000162	0	0	0	0	0	0	0	0	0.184648	0.099869	0.364663	0	0.527852	0	0	0	0.540554	0	0	0	0	0	0	0.278187	0	0	0
PHASIBEAM10F000163	0	0	0	0	0	0	0	0	0	0	0	0	0	0	0	0	0	0	0	0	0	0	0	0	0	0	0
PHASIBEAM10F000164	1.11875	0	0.490244	1.08684	0.201876	0	0	0.426705	0.29946	0.134839	0	0.208436	0.603111	0.227744	0	0.589561	0	0	0.251823	0	0	0	0	0.246437	0	0.279023	0
PHASIBEAM10F000165	0	0.705568	0.220246	0	0.464873	0.482334	0	0.199169	0	0.704903	0	0.136206	0.330925	1.69286	0.149937	1.08038	0	0.208983	0	0	0	0	0	0	1.3093	0	0.174189
PHASIBEAM10F000166	0	0	0.057054	0	0.244224	0.387539	0	0.510785	0.556256	0.31385	0	0	0.328473	0.901161	0	0.21752	0.246917	0	0	0	0	0	0.284056	0	0	0	0.455901
PHASIBEAM10F000167	0	0	0.149183	2.09071	0	0	0	0	0	0	0	0	0.606074	0.20791	0	0	1.51748	47.0074	0	0	0	0	0	0.573035	0	0	0
PHASIBEAM10F000168	0	2.24569	0	0	0	0	0.343657	0.023181	0	0	0	0	0	0.627901	0	0	0.0897425	0	0	0	0	0	0	0	0	0	0
PHASIBEAM10F000169	0	0	0.023698	0	0	0.244767	0	0.047147	0	0.495377	0	0	0.0924175	0.044037	0	0	0.347262	0	0	0	0.375866	0	0	0	0	0	0
PHASIBEAM10F000170	393.224	4.83099	3.14302	106.953	4.47623	6.70207	11.273	0.799796	108.972	2.09082	37.1497	5.22095	2.22954	2.98812	10.8162	4.65236	66.9351	377.012	3.52203	1.52172	20.0344	0	0	2.355	6.82461	8.41829	6.14066
PHASIBEAM10F000171	2.35998	23.8709	8.07542	3.09347	7.05618	11.2639	80.0819	8.55018	30.0548	5.75469	5.18158	130.834	18.4965	10.686	7.81774	10.9302	9.39599	2.75323	6.29138	54.5457	12.7684	3.21289	2.94898	1.73791	4.70977	3.19258	7.70161
PHASIBEAM10F000172	0	2.19876	0.16178	0.132904	0.449373	0	0	0.080464	1.20311	0.022248	0	1.34129	0	3.60747	0.807707	2.59455	0	0	0	0	0	0	0.579001	0	2.22748	0	1.70751
PHASIBEAM10F000173	0	0	0	0	0	0	0	0	0	0	0	0	0	0	0	0	0	0	0	0	0	0	0	0	0	0	0
PHASIBEAM10F000174	0.212058	5.95287	2.72192	0	3.2402	2.96945	0.423314	0.848647	1.52505	2.056	0.581884	2.38364	2.18883	12.0408	0.859872	5.06699	0.17513	1.91298	0	0	0.393965	0	0.657355	0.365698	2.77244	0.437569	1.56459
PHASIBEAM10F000175	0	0	0	0	0	0	0	0	0	0	0	0	0	0	0	0	0	0	0	0	0	0	0	0	0	0	0
PHASIBEAM10F000176	0	0	0	0	0	0	0	0	0	0	0	0	0	0	0	0	0	0	0	0	0	0	0	0	0	0	0
PHASIBEAM10F000177	0	0	0	0	0	0	0	0	0	0	0	0	0	0	0	0	0	0	0	0	0	0	0	0	0	0	0
PHASIBEAM10F000178	0	0	0	0.617342	0	0	5.98262	0	4.55982	0	0.504886	0	0	1.28663	0	0	0	0	0	0	0	0	0	0	0	0	0
PHASIBEAM10F000179	0	0	0	0	0	0	0	0	0	0	0	0	0	0	0	0	0	0	0	0	0	0	0	0	0	0	0
PHASIBEAM10F000180	0	0	0	0	0	0	0	0	0	0	0	0	0	0	0	0	0	0	0	0	0	0	0	0	0	0	0
PHASIBEAM10F000181	4.2839	15.2004	24.9411	6.97714	29.3225	4.56656	2.1683	7.49781	14.1165	2.09001	3.63924	47.6277	2.17077	30.9163	32.3439	26.0288	2.86075	3.69826	21.2141	0.988941	2.06462	0	22.7427	2.33833	33.4183	11.6069	9.22428
PHASIBEAM10F000182	0.358561	1.7405	1.48142	0	1.10351	0.589626	0.942492	0.982414	0.689453	0.465666	1.03917	0.839804	1.18891	3.21159	1.48882	2.30558	0.73319	0	0.452258	0.410382	1.86891	0	1.4819	0	1.44573	0	1.53998
PHASIBEAM10F000183	0	0	0	0	0	0	0	0	0	0	0	0	0	0	0	0	0	0	0	0	0	0	0	0	0	0	0
PHASIBEAM10F000184	0.522244	1.63794	1.53048	0	3.90639	1.6744	0	0.411465	0.367953	1.34249	0.684002	0.597951	0.61452	4.78477	0.187768	1.88699	0.099369	0.969994	0	0	0.346881	0	0	0	1.12888	0.187151	0.405562
PHASIBEAM10F000185	0	0	0	0	0	0	0	0	0	0	0	0	0	0	0	0	0	0	0	0	0	0	0	0	0	0	0
PHASIBEAM10F000186	0	0	0	0	0	0	0	0	0	0	0	0	0	0	0	0	0	0	0	0	0	0	0	0	0	0	0
PHASIBEAM10F000187	0	0	0	0	0	0	0.382058	0	0	0.054635	0	0	0	0.069209	0	0	0.612594	0	0	0	0	0	0	0	0	0	0
PHASIBEAM10F000188	0.6381	0.476059	16.318	2.04841	2.88522	6.62644	1.53946	28.8503	2.1721	27.6844	8.84633	1.15198	64.8011	0.853061	2.09913	0.983785	32.269	11.3701	0.630906	3.09831	62.0421	123.522	0.630645	29.7993	1.84818	10.1404	1.28668
PHASIBEAM10F000189	0	0	0	0	0	0	0	0	0	0	0	0	0	0	0	0	0	0	0	0	0	0	0	0	0	0	0
PHASIBEAM10F000190	0	0	0	0	0.183312	0.308198	0.576686	2.93932	0.163559	0.094229	0.701873	0.14566	0.457282	0.039788	0.947609	0.30227	0.258306	0	0	0	0.284831	0	0.385687	0	0.392788	0.656852	0.162505
PHASIBEAM10F000191	1.1393	1.01959	2.90263	0.629617	1.77615	0.876579	0.763222	3.27753	1.18634	1.72618	2.61143	1.33417	1.10176	1.78576	0.61422	0.978302	0.967736	0	0	1.82951	1.36466	0	2.56147	1.30465	1.03114	0.823763	2.04252
PHASIBEAM10F000192	0	0	0	0	0	0	0	0	0	0	0	0	0	0	0	0	0	0	0	0	0	0	0	0	0	0	0
PHASIBEAM10F000193	0	0	0	0	0	0	0	0	0	0	0	0	0	0	0	0	0	0	0	0	0	0	0	0	0	0	0
PHASIBEAM10F000194	0	0	0	0	0	0	0	0	0	0	0	0	0	0.046584	0	0	0	0	0	0	0	0	0	0	0	0	0
PHASIBEAM10F000195	0	0	0	0	0	0	0	0	0	0	0	0	0.974662	0.268413	0	0	0	1.23883	0	0	0	0	0.648297	1.27889	0	0	1.2323
PHASIBEAM10F000196	0.964926	0	5.96451	4.25576	0.603095	0	0	0	0	0	0	0.115928	0	0	0	0	0	1.98254	37609.1	0	0.599508	0	3.79226	0	0	0	0.484301
PHASIBEAM10F000197	0	0	0	0	0	0	0	0	0	0	0	0	0	0	0	0	0	0	0	0	0	0	0	0	0	0	0
PHASIBEAM10F000198	0	0	0.021362	0	0	0	0	0.106247	0	0.023502	0	0.03633	0.301491	0.07939	0	0	0.248238	0	0	0.152922	0.16394	0	0	0.142273	0	0	0
PHASIBEAM10F000199	0	0	0	0	0	0	0	0	0	0	0	0	0	0	0	0	0.121691	0	0	0	0	0	0	0	0	0	0
PHASIBEAM10F000200	0.476123	0.882072	0.582409	0	1.08425	1.11531	0.653577	0.772458	2.024	0.373775	1.7477	0.907948	0.896796	1.08224	0.429651	0.960631	2.47096	0	2.63735	0.363387	1.04292	0	0.848956	0.595916	0.526643	0.395469	1.21913
PHASIBEAM10F000201	0	0	0	0	0	0	0	0	0	0	0	0.066997	0	0	0	0	0	0	0	0	0	0	0	0	0	0	0
PHASIBEAM10F000202	0	0	0	0	0	0	0	0	0	0	0	0	0	0	0	0	0	0	0	0	0	0	0	0	0	0	0
PHASIBEAM10F000203	0	0	0	0	0	0	0.847551	0.031161	0	0.103392	0	0.10655	0	0.029105	0	0	0	0	0	1.2068	0	0	0	0	0	0	0
PHASIBEAM10F000204	0	0	0	0	2.61238	0	0	0	0	0	0	0	0	0	0	0	0	0	1.26569	0	0	0	0	0	0	0	0.477262
PHASIBEAM10F000205	0	0	0	0	0	0	0	0	0	0	0	0	0	0	0	0	0	0	0	0	0	0	0	0	0	0	0
PHASIBEAM10F000206	0	0	0	0	0	0	0	0	0	0	0	0	0	0	0	0	0	0	0	0	0	0	0	0	0	0	0
PHASIBEAM10F000207	0	0	0.63947	0	0	0	0	0.244655	0	0	0	0	0.168987	0.091406	0	0	0	0	0	0	0	0	0	0	0	0	0
PHASIBEAM10F000208	0.162668	0.855385	0	0	0	0	0	0	0	0	0	0.12897	0	1.62054	0	0	0	0	0	0	0	0	0	0	0	0	0.532047
PHASIBEAM10F000209	0	0.301903	0.134984	0	0	0.644826	0	0.559471	0	0.173258	0	0.153042	0.045946	0.334438	0.1251	0.585732	0	0	0	0.219097	0	0	0	0	0.108471	0	0
PHASIBEAM10F000210	0	0	0	0	0	0	0.329302	0	0.238056	0	0	0	0	0.163579	0	0	0	0	0	0	0	0	0	0	0	0	0
PHASIBEAM10F000211	0	0	0	0	0	0	0	0	0	0	0	0	0	0	0	0	0	0	0	0	0	0	0	0	0	0	0
PHASIBEAM10F000212	0	0	0	0	0	0	0	0	0	0	0	0	0	0	0	0	0	0	0	0	0	0	0	0	0	0	0
PHASIBEAM10F000213	0	0	0	0	0	0	0	0	0	0	0	0	0	0	0	0	0	0	0	0	0	0	0	0	0	0	0
PHASIBEAM10F000214	0	0	0	0	0	0	0	0	0.460196	0	0	2.63938	0	0.131085	1.26494	0.358793	0	0	0	0	0	0	0	0	3.19182	0	0
PHASIBEAM10F000215	0	0	0	0	0	0	0	0	0	0	0	0	0	0	0	0	0	0	0	0	0	0	0	0	0	0	0
PHASIBEAM10F000216	0	0	0	0	0	0	0	0	0	0	0	0	0	0	0	0	0	0	0	0	0	0	0	0	0	0	0
PHASIBEAM10F000217	0.196522	0.560518	0.066586	0	0.157183	0.220271	0.576709	0.816909	0.265367	1.68492	0.270722	0.188736	1.0573	1.36105	0.153621	0.68991	0.305578	0	0	0.528319	0.463109	0	0.129964	0.206392	0.241069	0.293909	0.215423
PHASIBEAM10F000218	0.48097	19.6972	2.69551	3.40137	2.36617	0.810624	2.74033	0.576152	9.50982	0.19607	2.26395	22.8831	0	28.894	28.6979	21.5824	0.270249	0.878088	0.111189	1.64778	0	0	12.1821	0.863726	27.0081	1.30145	14.5706
PHASIBEAM10F000219	14.7354	19.2032	5.29544	2.13707	1.94518	38.3646	24.4249	44.8185	129.424	33.0464	77.976	43.4398	0.432764	28.2178	128.583	141.325	2.48827	14.7143	0.926287	23.687	7.74099	2.08651	13.8016	4.18067	33.3791	30.7032	4.9869
PHASIBEAM10F000220	1.2611	0	6.37694	5.85355	0.676762	0	0	0	0	0	0	0	0	0	0	0	0	1.79917	35395.4	0.159216	1.02671	0	3.42411	0	0	0	0.455093
PHASIBEAM10F000221	0	0	0	0	0	0	0	0	0	0	0	0	0	0	0	0	0	0	0	0	0	0	0	0	0	0	0
PHASIBEAM10F000222	0	0.208185	0.344796	0	0.085016	0	0.33698	0.440975	0.318981	0.054191	0.269585	0.167539	0.0971825	0.320352	0.310237	0	0.436416	0	0	0	0.624525	0	0	0.214376	0.154796	0	0.302708
PHASIBEAM10F000223	0	0	0	0	0	0	0	0	0	0	0	0	0	0	0	0	0	0	0	0	0	0	0	0	0	0	0
PHASIBEAM10F000224	0	0	0	0	0	0	0	0	0	0	0	0	0	0	0	0	0	0	0	0	0	0	0	0	0	0	0
PHASIBEAM10F000225	0	0	0	0	0	0	0	0	0	0	0	0	0	0	0	0	0	0	0	0	0	0	0	0	0	0	0
PHASIBEAM10F000226	0	0	0	0	0	0	2.28175	0	0	0	0	0	0.516011	0	0	0	0.481294	0	0	0	0.67045	0	0	0.523613	0	0	0
PHASIBEAM10F000227	0	0	0	0	0	0	0	0	0	0	0	0	0	0	0	0	0	0	0	0	0	0	0	0	0	0	0
PHASIBEAM10F000228	8.92127	15.998	16.9737	11.1441	15.0605	8.48288	13.8526	10.7176	14.0153	4.70501	8.87106	15.561	15.8604	25.8425	12.6439	22.1552	9.63401	5.13668	9.58235	9.77702	11.0074	8.30743	16.7968	7.66214	18.0881	6.97321	14.7585
PHASIBEAM10F000229	0	0	0	0	0	0	0	0	0	0	0	0	0	0	0	0	0	0	0	0	0	0	0	0	0	0	0
PHASIBEAM10F000230	0	0	0	0	0	0	0	0.15743	0.200229	0	0	0	0	0	0	0	0	0	0	0	0	0	0	0	0	0	0
PHASIBEAM10F000231	0.610853	0	0	0	0	0.598102	0.932375	0	0.896982	0.182864	0	0	4.69975	0	0	0	3.83744	0	0	0	3.93871	6.27123	0	0	0	0	0
PHASIBEAM10F000232	0	0	0	0	0	0	0	0	0	0	0	0	0	0	0	0	0	0	0	0	0	0	0	0	0	0	0
PHASIBEAM10F000233	0	0	0.051268	0	0	0	0	0.025499	0.361204	0	0	0	0	0.142902	0	0.180936	0	0	0	0	0.118036	0	0.148194	0	0	0	0.068012
PHASIBEAM10F000234	0	0	0	0	0	0	0	0	0	0	0	0	0.205014	0	0	0	0.256888	0	0	0	0	0	0	0.790646	0	0	0
PHASIBEAM10F000235	0	0	0	0	0	0	0	0	0	0.800946	0	0	0.467571	0.056367	0	0	0	0	0.582081	0	0	0	0	0.577116	0	0	0
PHASIBEAM10F000236	0	0	0	0	0	0	0	0	0	0.037924	0	0.117245	0	0	0	0	0	0	0	0	0	0	0	0	0	0	0
PHASIBEAM10F000237	0	0	0.134817	0	0.148042	0	0	0.17881	0	0.049441	0	0	0	1.00208	0	0.216697	0	0	0.488232	0	0	0	0.177653	0	0	0	0.466137
PHASIBEAM10F000238	0	0	0	0	0	0	0	0	0	0	0	0	0	0	0	0	0	0	0	0	0	0	0	0	0	0	0
PHASIBEAM10F000239	13.7759	1.62694	0.844739	5.67878	1.86784	0.998652	4.8601	1.68058	14.4387	0.337952	5.97333	6.79133	2.59916	2.56861	8.58389	2.82112	2.99113	1.02841	1.25556	4.78847	2.36873	0	2.1804	3.13295	2.72628	2.85542	1.97304
PHASIBEAM10F000240	0	0	0	0	0	0	0	0	0	0	0	0	0	0	0	0	0	0	0	0	0	0	0.21737	0	0	0	0
PHASIBEAM10F000241	0.732308	0	0	0.411454	0	0	1.57554	0.335268	0.593645	0.185404	1.63852	0.5732	0.402958	0.078287	1.05174	0.354621	2.05294	2.14846	0	0	0	0	0.863424	1.42016	1.05921	0	0
PHASIBEAM10F000242	0	0	0	0	0	0	0	0	0	0	0	0	0	0	0	0	0	0	0	0	0	0	0	0	0	0	0
PHASIBEAM10F000243	0	0	0	0	0	0	0	0	0	0	0	0	0	0	0	0	0	0	0	0	0	0	0	0	0	0	0
PHASIBEAM10F000244	2.46761	0.908728	2.2667	0.819994	1.02249	1.21125	2.95381	0.331584	7.11972	2.89719	3.17992	0.566901	6.84178	1.98213	0.230712	1.74816	21.915	28.7263	0.998876	0.796858	1.77859	6.39427	1.03712	0.971766	0.845224	0	2.18823
PHASIBEAM10F000245	0	0	0	0	0	0	0	0	0	0	0	0	0	0	0	0	0	0	0	0	0	0	0	0	0	0	0
PHASIBEAM10F000246	0	0	0	0	0	0	0	0	0	0	0	0	0	0	0	0	0	0	0	0	0	0	0	0	0	0	0
PHASIBEAM10F000247	0.752565	2.48903	1.13752	0.724885	1.34726	1.91145	2.68005	2.87597	1.97544	1.56435	0.847173	2.41819	1.65706	6.91373	2.50099	2.92549	2.3129	0	0.454751	0.8596	3.54878	0	2.09909	0.859308	2.85872	1.00664	2.97304
PHASIBEAM10F000248	0	1.49012	0	0	0	0.335129	0	2.00194	0	0	0	0.248019	0	1.86986	0	0.90637	0	0.340248	0	0	0	0	0	0	0.458311	0.166005	0.369131
PHASIBEAM10F000249	0	0	0	0	0	0	0	0	0	0	0	0	0	0	0	0	0	0	0	0	0	0	0	0	0	0	0
PHASIBEAM10F000250	1.26199	0.695549	1.65082	0.542466	1.37868	0.673215	0.732329	0.574745	1.61047	0.817292	1.14009	0.421126	1.004	0.920273	0.477654	0.520111	0.596256	0	0.676567	0.322562	0.927129	0	0.990858	0.92745	0.508236	0.443921	0.918785
PHASIBEAM10F000251	0	0	0	0	0	0	0	0	0	0	0	0	0	0	0	0	0	0	0	0	0	0	0	0	0	0	0
PHASIBEAM10F000252	9.50717	18.146	17.8363	16.1407	16.5214	9.2379	12.5898	11.3541	14.8449	9.3539	11.0765	19.1465	22.8119	23.36	13.8565	16.3687	14.954	9.73527	12.4887	12.6467	17.0577	14.8037	17.3028	14.5246	17.8527	9.75357	20.4032
PHASIBEAM10F000253	0	0	0	0	0	0	0	0	0	0	0	0	0	0	0	0	0	0	0	0	0	0	0	0	0	0	0
PHASIBEAM10F000254	5.24981	0.406515	3.23068	20.5325	4.16425	4.9977	2.49578	5.15168	1.51104	15.0584	7.59718	0.419414	96.5696	0.847792	0.128725	0.362694	18.38	2.07919	0	1.23833	73.3619	177.833	0.158884	57.6853	0.364286	6.41001	0.138319
PHASIBEAM10F000255	0.164476	0.832351	5.17321	6.87539	6.02126	4.97251	1.16114	12.3971	0.609113	5.48451	4.99022	1.99953	2.50429	0.611732	2.81807	1.75723	2.62348	1.27353	0	0.818488	3.10507	0	1.06028	3.22872	2.26125	17.0221	0.46257
PHASIBEAM10F000256	0	0	0	0	0	0	0	0	0	0	0	0	0	0	0	0	0	0	0	0	0	0	0	0	0	0	0
PHASIBEAM10F000257	0	0	0	0	0	0	0	0	0	0	0	0	0	0	0	0	0	0	0	0	0	0	0	0	0	0	0
PHASIBEAM10F000258	0	0	0	0	0	0	0	0	0	0	0	0	0	0	0	0	0	0	0	0	0	0	0	0	0	0	0
PHASIBEAM10F000259	0	0	0	0	0	0	0	0	0	0	0	0	0	0	0	0	0	0	0	0	0	0	0	0	0	0	0
PHASIBEAM10F000260	0	0	0	0	0	0	0	0	0	0	0	0	0	0	0	0	0	0	0	0	0	0	0	0	0	0	0
PHASIBEAM10F000261	0	0	0	0	0	0	0	0	0	0	0	0	0	0	0	0	0	0	0	0	0	0	0	0	0	0	0
PHASIBEAM10F000262	3.60762	4.95433	1.49299	0.553859	0.434283	9.14765	8.28436	9.64158	57.7189	9.67288	27.6495	17.814	0.180401	7.1119	37.1456	40.4543	0.980344	3.64983	0.214628	7.40444	3.20246	0	5.35513	1.2483	8.56597	9.26767	1.54184
PHASIBEAM10F000263	0.967328	0	0	0.644209	0	0	1.25578	0	0.398277	0.147776	2.02543	0	5.78428	0	0	0	2.2085	0	0	0	4.52302	21.058	0	2.79418	0	0	0
PHASIBEAM10F000264	0	0	0	0	0	0	0	0	0	0	0.729579	0	0	0	0	0	0	0	0	0	0	0	0	0	0	0	0
PHASIBEAM10F000265	0	0	0	0	0	0	0	0	0	0	0	0	0	0	0	0	0	0	0	0	0	0	0	0	0	0	0
PHASIBEAM10F000266	0	0	0	0	0	0	0	0	0	0	0	0	0	0	0	0	0	0	0	0	0	0	0	0	0	0	0
PHASIBEAM10F000267	1.02691	1.28838	0.204498	0.847319	0.395836	0.507365	2.11503	1.32224	1.76939	0.44997	1.22934	1.04335	1.28636	2.185	2.05974	0.777682	0.977327	0	0.625775	0.731966	1.13376	0	1.1488	0.826831	0.864563	0.782696	0.233439
PHASIBEAM10F000268	0	0	0	0	0	0	0	0	0	0	0	0	0	0	0	0	0	0	0	0	0	0	0	0	0	0	0
PHASIBEAM10F000269	0	0	0	0	0	0	0	0	0	0	0	0	0	0	0	0	0	6.19285	0	0	0	0	0	0	0	0	0
PHASIBEAM10F000270	0	0	0	0	0	0	0	0	0	0	0	0	0	0	0	0	0	0	0	0	0	0	0	0	0	0	0
PHASIBEAM10F000271	0	0	0.078619	0	0.207037	0.298798	0.697531	0.078205	0.424274	0.17299	0.514947	0	0.401498	0.328705	0	0	0	0	0	0	0.478292	0	0.250331	0	0	0.393373	0.118844
PHASIBEAM10F000272	0	0.759059	0.431527	0	0.202044	2.07876	0	0.227253	0.192084	1.78733	0	0.12951	1.00533	0.990545	0	0.464578	0.230954	0	0	0	0.757732	0	0	0	0	0	0.16116
PHASIBEAM10F000273	0.464216	0	0.22061	0	0	0	0	0.109724	2.08278	0.606777	0	0.187593	1.37254	0.307455	0	0.355456	3.55976	5.5159	0	0	0	0	0	0	0	0	0.366833
PHASIBEAM10F000274	19.254	18.8869	69.4208	2.74369	53.0493	8.9705	2.88886	6.70085	1.59157	2.72192	31.1516	5.29072	0.212672	21.4618	4.54761	8.40104	9.88223	16.0806	9.301	3.06273	8.49127	0	4.88786	0.710517	10.0227	37.4081	8.04152
PHASIBEAM10F000275	0	0	0	0	0	0	0	0	0	0	0	0	0	0	0	0	0	0	0	0	0	0	0	0	0	0	0
PHASIBEAM10F000276	0	0	0	0	0	0	0	0	0	0	0	0	0	0	0	0	0	0	0	0	0	0	0	0	0	0	0
PHASIBEAM10F000277	0	0	0	0	0	0	0	0	0.30092	0	0	0	0.317524	0.20497	0	0	1.04126	0	0	0	0	0	0	0	0	0	0
PHASIBEAM10F000278	0	0	0	0	0	0	0	0	0	0	0	0	0	0	0	0	0	0	0	0	0	0	0	0	0	0	0
PHASIBEAM10F000279	0	0	0	0	0	0	0	0	0	0	0	0	0	0	0	0	0	0	0	0	0	0	0.263857	0	0	0	4.03556
PHASIBEAM10F000280	0	0	0	0	0	0	0	0	0	0	0	0	0	0	0	0	0	0	0	0	0	0	0	0	0	0	0
PHASIBEAM10F000281	0	0	0	0	0	0	0	0	0	0	0	0	0	0	0	0	0	0	0	0	0	0	0	0	0	0	0
PHASIBEAM10F000282	0	0	0	0	0	0	0	0	0	0	0	0	0	0	0	0	0	0	0	0	0	0	0	0	0	0	0
PHASIBEAM10F000283	0.597967	0.757539	16.1621	2.61557	2.15236	7.81578	0.890565	28.3127	2.19095	28.0488	7.49907	1.39865	62.5555	0.797329	1.63533	0.847944	28.2465	14.6863	0.82144	3.61963	69.2326	119.312	0.269694	23.3183	1.79612	12.518	1.0471
PHASIBEAM10F000284	0.163318	0	1.7463	0.672372	0.790387	0.43704	0.364952	2.00732	0.713426	2.9886	2.07307	0.197992	11.0587	0.036055	0.277504	0	5.03837	0.948558	0.738844	0.358281	7.74898	19.8762	0.377755	3.48909	0	0.490669	0.319192
PHASIBEAM10F000285	0	0	0.530842	0	0.382958	2.05095	0	0.150871	0	0.500591	0	0.12897	0.619679	0.422751	0	0.141327	0.361783	0	0	0	1.56178	0	0	0	0	0	0
PHASIBEAM10F000286	0	0	0	0	0.43359	0	0	0	0	0	0	0	0	0	0	0	0	0	0	0	0	0	0.726299	0	0	0	0.500729
PHASIBEAM10F000287	0	0	0	0	0	0	0	0	0	0	0	0	0	0	0	0	0	0	0	0	0	0	0	0	0	0	0
PHASIBEAM10F000288	0	0	0	0	0	0	0	0	0	0	0	0	0	0	0	0	0	0	0	0	0	0	0	0	0	0	0
PHASIBEAM10F000289	0	3.05539	24.1061	0	30.7676	0.129424	0	0.147792	0	0	0	0.252676	0.23624	0.172551	0	0	0	2.27647	8.31585	0	0	0	65.1556	0	0	0	88.8198
PHASIBEAM10F000290	0	0	0	0	0	0	0	0	0	0	0	0	0	0	0	0	0	0	0	0	0	0	0	0	0	0	0
PHASIBEAM10F000291	0	0	0	0	0	0	0	0	0	0	0	0	0	0	0	0	0	0	0	0	0	0	0	0	0	0	0
PHASIBEAM10F000292	0	0	0	0	0	0	0	0	0	0	0	0	0	0	0	0	0	0	0	0	0	0	0	0	0	0	0
PHASIBEAM10F000293	0	0	0	0	0	0	0	0	0	0	0	0	0	0	0	0	0	0	0	0	0	0	0	0	0	0	0
PHASIBEAM10F000294	1.46738	1.15147	2.00544	0.974769	1.3872	0.955471	2.51548	1.73141	2.84535	0.749326	1.5796	1.41572	1.68637	2.56639	1.99677	2.01027	1.62079	0	0.724425	0.669947	2.3685	0	1.57344	0.912246	1.40644	0.997462	1.43565
PHASIBEAM10F000295	0	0	0	0	0	0	0	0	0	0	0	0	0	0	0	0	0	0	0	0	0	0	0	0	0	0	0
PHASIBEAM10F000296	0	0	0	0	0	0	0	0	0	0	0	0	0	0	0	0	0	0	0	0	0	0	0	0	0	0	0
PHASIBEAM10F000297	0	0	0	0	0	0	0	0	0	0	0	0	0	0	0	0	0	0	0	0	0	0	0	0	0	0	0
PHASIBEAM10F000298	0	0	0	0	0	0	0	0	0	0	0	0	0	0	0	0	0	0	0	0	0	0	0	0	0	0	0
PHASIBEAM10F000299	0.281757	2.64338	1.83387	3.22088	1.85552	1.21458	8.33652	0.585126	1.62681	1.21817	0.949829	5.00188	4.52054	4.40432	1.56273	3.68786	1.57526	0.466373	0	10.9737	4.54317	6.42401	2.33999	4.76185	1.93609	0	2.00179
PHASIBEAM10F000300	0	0	0	0	0	0	0	0	0	0	0	0	0	0	0	0	0	0	0	0	0	0	0	0	0	0	0
PHASIBEAM10F000301	0	0	0	0	0	0	0	0	0	0	0	0	0	0	0	0	0	0	0	0	0	0	0	0	0	0	0
PHASIBEAM10F000302	0	0.875611	0.457549	0	0.192548	0	0	0.075857	0	0	0	0.302611	0	1.44066	0	0.659645	0	0	0	0	0	0	0.124665	0	0	0	0.643541
PHASIBEAM10F000303	0	0	0	0	0	0	0	0	0	0	0	0	0	0	0	0	0	0	0	0	0	0	0	0	0	0	0
PHASIBEAM10F000304	0	0	0	0	0	0	0	0	0	0	0	0	0	0	0	0	0	0	0	0	0	0	0	0	0	0	0
PHASIBEAM10F000305	0	0	0	0	0	0	0	0	0	0	0	0	0	0	0	0	0	0	0	0	0	0	0	0	0	0	0
PHASIBEAM10F000306	0	0	0	0	0	0	0	0	0	0	0	0	0	0	0	0	0	0	0	0	0	0	0	0	0	0	0
PHASIBEAM10F000307	0	0	0	0	0	0	0	0	0	0	0	0	0	0	0	0	0	0	0	0	0	0	0	0	0	0	0
PHASIBEAM10F000308	0	0	0	0	0	0	0	0	0	0	0	0	0	0	0	0	0	0	0	0	0	0	0	0	0	0	0
PHASIBEAM10F000309	0	0.302835	0	0.398975	0	0	2.00413	0.041619	0.742372	0.046031	0	0.071156	0.306901	0.388736	0	0	0.074129	0	0	0	0	0	0	0	0	0	0
PHASIBEAM10F000310	0	0.664322	0	0	0	0	0	0.02579	0	0	0	0.5732	0	1.92707	0.26479	0.317073	0	0	0	0	0	0	0	0	0.275222	0	0
PHASIBEAM10F000311	0	0	0	0	0	0	0	0	0	0	0	0	0	0	0	0	0	0	0	0	0	0	0	0	0	0	0
PHASIBEAM10F000312	0	0	0	0	0	0	0	0	0	0	0	0	0	0	0	0	0	0	0	0	0	0	0	0	0	0	0
PHASIBEAM10F000313	0	0	0	0	0	0	0	0	0	0	0	0	0	0	0	0	0	0	0	0	0	0	0	0	0	0	0
PHASIBEAM10F000314	0	0	0	0	0	0	0	0	0	0	0	0	0	0	0	0	0	0	0	0	0	0	0	0	0	0	0
PHASIBEAM10F000315	0	0	0	0	0	0	0	0	0	0	0	0	0	0	0	0	0	0	0	0	0	0	0	0	0	0	0
PHASIBEAM10F000316	0.489685	0	0.035136	0	0	0	0	1.08347	0	0.154623	0.303787	0	0.535014	0.522317	0	0	0.225114	0	0.263055	0	1.15049	0	0.568385	0	0.30608	0	0
PHASIBEAM10F000317	0	0	0	0	0	0	0	0.060958	0	0	0	0.104218	0	0	0	0	0	0	0	0	0	0	0	0	0	0	0
PHASIBEAM10F000318	0	0	0	0	0	0	0	0	0	0	0	0	0	0	0	0	0	0	0	0	0	0	0	0	0	0	0
PHASIBEAM10F000319	0	0	0	0	0	0	0	0	0	0	0	0	0	0	0	0	0	0	0	0	0	0	0	0	0	0	0
PHASIBEAM10F000320	0	0	0	0	0	0	0	0	0	0	0	0	0	0	0	0	0	0	0	0	0	0	0	0	0	0	0
PHASIBEAM10F000321	0	0	0	0	0	0	0	0	0	0	0	0	0	0	0	0	0	0	0	0	0	0	0	0	0	0	0
PHASIBEAM10F000322	0	0	0	0	0	0	0	0	0	0	0	0	0	0	0	0	0	0	0	0	0	0	0	0	0	0	0
PHASIBEAM10F000323	0	0	0	0	0	0	0	0	0	0	0	0	0	0	0	0	0	0	0	0	0	0	0	0	0	0	0
PHASIBEAM10F000324	0	0	0	0	0	0	0	0	0	0	0	0	0	0	0	0	0	0	0	0	0	0	0	0	0	0	0
PHASIBEAM10F000325	1.04056	12.651	1.24369	0.962953	0.192971	16.2176	9.41978	21.1521	61.7059	16.8532	11.1086	12.4327	0.346405	16.9664	15.1553	21.4527	4.44992	0.514462	0.173603	9.84693	17.3408	3.25418	3.82829	4.08055	7.77764	5.6405	1.82761
PHASIBEAM10F000326	0	0	0	0	0	0	0	0	0	0	0	0	0	0	0	0	0	0	0	0	0	0	0	0	0	0	0
PHASIBEAM10F000327	0	0	0	0	0	0	0	0	0	0	0	0	0	0	0	0	0	0	0	0	0	0	0	0	0	0	0
PHASIBEAM10F000328	0.230477	0	0	0.191898	0	0	0.568732	0	1.94028	0.058549	0.415984	0.135758	1.14267	0	0.386479	0	0.138728	0	0	0.621899	0.675214	2.94912	0	0	0.218723	0	0
PHASIBEAM10F000329	0	0	0	0	0	0	0	0	0	0	0	0	0	0	0	0	0	0	0	0	0	0	0	0	0	0	0
PHASIBEAM10F000330	0	0	0.141307	0	0.0961665	0.500273	0	0.11245	0	0.186556	0.290445	0.14419	0	0.262578	0.423367	0.51549	0.560513	0	0	0	0.173511	0	0.134399	0	0	0	0.177513
PHASIBEAM10F000331	0	0	0	0	0	0	0	0	0	0	0	0	0	0	0	0	0	0	0	0	0	0	0	0	0	0	0
PHASIBEAM10F000332	0	0	0	0	0	0	0	0	0	0	0	0	0	0	0	0	0	0	0	0	0	0	0	0	0	0	0
PHASIBEAM10F000333	0	0	0	0	0	0	0	0	0	0	0	0	0	0	0	0	0	0	0	0	0	0	0	0	0	0	0
PHASIBEAM10F000334	1.07841	1.22252	0.966387	0.830453	0.910259	0.55175	1.27956	0.801083	1.33981	0.236267	0.831468	0.365225	1.61518	1.99528	0.517873	0.940067	0.836094	0	0.46777	0.263454	1.74346	0	0.746836	0.314177	0.375373	0.498578	1.2635
PHASIBEAM10F000335	0	0	0	0	0	0	0	0	0	0	0	0	0	0	0	0	0	0	0	0	0	0	0	0	0	0	0
PHASIBEAM10F000336	0	0	0	0	0	0	0	0	0	0	0	0	0	0	0	0	0	0	0	0	0	0	0	0	0	0	0
PHASIBEAM10F000337	0	0	0	0	0	0	0	0	0	0	0	0	0	0	0	0	0	0	0	0	0	0	0	0	0	0	0
PHASIBEAM10F000338	0	0	0	0	0	0	0	0	0	0	0	0	0	0	0	0	0	0	0	0	0	0	0	0	0	0	0
PHASIBEAM10F000339	0	0	0	0	0	0	0	0	0	0	0	0	0	0	0	0	0	0	0	0	0	0	0	0	0	0	0
PHASIBEAM10F000340	0	0	0	0	0	0	0	0	0	0	0	0	0	0	0	0	0	0	0	0	0	0	0	0	0	0	0
PHASIBEAM10F000341	0	0	0	0	0	0	0	0	0	0	0	0	0	0	0	0	0	0	0	0	0	0	0	0	0	0	0
PHASIBEAM10F000342	0.167506	3.9489	6.54116	0.829311	5.49815	2.00489	1.45405	4.41041	2.21711	2.89063	1.11545	4.42183	3.20329	6.50972	5.09673	5.28998	0.779702	1.39155	0.993887	2.09768	2.59227	1.43664	5.71237	1.02038	5.00382	1.84973	6.31194
PHASIBEAM10F000343	0	0	0	0	0	0	0	0	0	0	0	0	0	0	0	0	0	0	0	0	0	0	0	0	0	0	0
PHASIBEAM10F000344	21565.1	43980.7	5394.3	26413.2	3983.32	84159.4	28957.3	62073.3	14202.4	97983.7	45774.8	8213.63	7117.77	22109.7	7303.23	21255.7	19005	37497.8	4347.83	40187.1	42649.1	26910	6205.4	44131.9	2424.72	70409.2	3934.74
PHASIBEAM10F000345	0	0	0	0	0	0	0	0	0	0.426035	0.249883	0.054881	12.0032	0.059965	0.197747	0	3.61679	0	0	0.204068	3.7355	8.22861	0	2.21047	0	0.213658	0
PHASIBEAM10F000346	0	0	0	0	0	0	0	0	0	0	0	0	0	0	0	0	0	0	0	0	0	0	0	0	0	0	0
PHASIBEAM10F000347	0	0	0	0	0	0	0	0.549453	0	0.303849	0.329646	0	0.164108	0.02566	0	0	0.287046	0	0	0	0	0	0	0	0	1.03009	0
PHASIBEAM10F000348	0	0	0	0	0	0	0	0	0	0	0	0	0	0	0	0	0	0	0	0	0	0	0	0	0	0	0
PHASIBEAM10F000349	0	0	0	0	0	0	0	0	0	0	0	0	0	0	0	0	0	0	0	0	0	0	0	0	0	0	0
PHASIBEAM10F000350	0	0	0	0	0	0	0	0	0	0	0	0	0	0	0	0	0	0	0	0	0	0	0	0	0	0	0
PHASIBEAM10F000351	0	0	0	0	0	0	0	0	0	0	0	0	0	0	0	0	0	0	0	0	0	0	0	0	0	0	0
PHASIBEAM10F000352	0	0	0	0	0	0	0	0	0	0	0	0	0	0	0	0	0	0	0	0	0	0	0	0	0	0	0
PHASIBEAM10F000353	0.350365	2.20499	9.98219	0.270224	21.8972	1.36578	0.901414	0.214001	0.880811	0.615384	3.38559	1.24396	0	4.39741	8.07547	3.17961	0.373875	1.59902	0	0.286227	1.02579	0	7.7012	1.45669	10.0472	7.68244	5.52954
PHASIBEAM10F000354	6.54605	9.65739	7.51751	6.97733	7.60244	4.2035	10.1499	5.56628	9.22327	5.68995	4.01903	6.87306	12.032	13.8116	1.52019	5.62662	4.89513	1.97093	8.06466	4.94199	14.0826	6.58687	8.94979	5.495	5.16263	2.34375	11.8543
PHASIBEAM10F000355	0	0	0	0	0	0	0	0	0	0	0	0	0	0	0	0	0	0	0	0	0	0	0	0	0	0	0
PHASIBEAM10F000356	0	0	0	0	0	0	0	0	0	0	0	0	0	0	0	0	0	0	0	0	0	0	0	0	0	0	0
PHASIBEAM10F000357	0.798806	0.937597	0.028349	0.484654	0.0824865	1.27354	9.99807	1.94581	0.920643	5.52054	1.60681	5.25522	2.36771	0.763848	0.183389	0.101922	1.93887	0	1.01425	10.3506	5.06623	0.96971	0	0	0.587958	0.519799	0
PHASIBEAM10F000358	1.13862	3.66345	0.200554	1.01448	0.165171	0	0.434108	0.099749	0.484052	0.110323	0	0.170539	0.200161	4.47207	0	0.253838	0.280216	0	0	0	0.23087	0	0.568917	0	0.399312	0	1.19016
PHASIBEAM10F000359	2102.93	4.17514	44.191	409.499	29.0737	25.894	454.498	6.93723	79.2514	169.509	794.308	6.76911	1186.02	5.37328	5.22716	5.86083	299.721	9.98533	1.60561	23.4661	1048.44	5381.8	0.453255	423.443	8.3459	39.0902	6.68147
PHASIBEAM10F000360	0	0	0.09554	0	0	0	0	0	0.620982	0	0	0	0	0.044383	0.260147	0	0	0	0	0	0	0	0	0	0	0	0
PHASIBEAM10F000361	0	0	0	0	0	0	0	0	0	0	0	0	0	0	0	0	0	0	0	0	0	0	0	0	0	0	0
PHASIBEAM10F000362	0	0	16.1996	0	19.3879	0	0	0.288207	0	0	0	0	0.15926	0	0	0	0	0.767353	2.54788	0	0	0	47.8536	0	0	0	31.6864
PHASIBEAM10F000363	0	0	2.06837	0	14.807	0	0	0	0	0	0	0	0	0	0	0	0	0	2.75286	0	0	0	13.7434	0	0	0	9.37941
PHASIBEAM10F000364	0	0	0.288436	0	0	6.18316	0	16.756	0	0.666397	4.45718	0.147161	8.56883	0.482378	0	0.548723	3.65338	0	0	0	11.8222	0	0	0	0	217.919	0
PHASIBEAM10F000365	10.4016	14.9923	1.18635	5.64269	1.21889	11.7518	6.21424	16.9532	4.93571	10.6008	12.3924	3.14941	4.61505	7.0436	0.903075	5.14248	48.0527	18.3744	9.48014	21.9839	11.1765	18.6945	0.944774	8.68387	0.370547	3.39635	1.5625
PHASIBEAM10F000366	0	0	0	0	6.62957	0	0	0	0	0	0	0	0	0	0	0	0	0	10.1507	0	0	0	1.7202	0	0	0	1.14284
PHASIBEAM10F000367	0	0	0	0	0	0	0	0	0	0	0	0	0	0	0	0	0	0	0	0	0	0	0	0	0	0	0
PHASIBEAM10F000368	0.252325	0.362329	0.205156	0	0	0.375958	0.485512	0.23323	0.38029	0.064488	0.361768	0.099687	0.087075	0.217842	0.4058	0.334084	1.21944	0	0	0	0	0	0.115861	0.101024	0.233414	0	0.251912
PHASIBEAM10F000369	0	0	0	0	0	0	0	0	0	0	0	0	0	0	0	0	0	0	0	0	0	0	0	0	0	0	0
PHASIBEAM10F000370	0	0	0	0	0	0	0	0	0	0	0	0	0	0	0	0	0	0	0	0	0	0	0	0	0	0	0
PHASIBEAM10F000371	0	0	0	0	0	0	0	0	0	0	0	0	0	0	0	0	0	0	0	0	0	0	0	0	0	0	0
PHASIBEAM10F000372	0	0	0	0	0	0	0	0	0	0	0	0	0	0	0	0	0	0	0	0	0	0	0	0	0	0	0
PHASIBEAM10F000373	4.17805	2.78537	4.03432	5.45174	3.11227	2.35707	2.91594	2.73619	4.85459	1.16006	3.20296	4.13224	4.03341	4.30205	5.72278	3.93502	4.32739	2.93029	2.19242	3.41175	3.17026	2.35105	2.84896	3.11797	4.51466	2.95276	3.75484
PHASIBEAM10F000374	0	0	0	0	0	0	0	0	0	0	0	0	0	0	0	0	0	0	0	0	0	0	0	0	0	0	0
PHASIBEAM10F000375	0	0	0	0	0	0	0	0	0	0	0	0	0	0	0	0	0	0	0	0	0	0	0	0	0	0	0
PHASIBEAM10F000376	1.52121	3.27273	4.22507	1.77498	3.79889	1.90728	2.08814	2.71567	5.34818	0.750887	1.984	2.81891	4.85255	5.70713	3.20137	4.50368	2.96595	0.916024	1.84659	2.72523	2.28743	2.40621	3.90711	2.33481	3.19858	1.31639	4.40152
PHASIBEAM10F000377	0	0	0	0	0	0	0	0	0	0	0	0	0	0	0	0	0	0	0	0	0	0	0	0	0	0	0
PHASIBEAM10F000378	1.04635	0	0	108.777	0.314477	0	0	0.469375	0	0.074162	0	0.11464	12.1709	0	0	0	62.3783	0	0	0	0	28.4626	0.53296	423.495	0	1.44627	0
PHASIBEAM10F000379	0	0	0.057234	0	0	0	0	0	0	0	0	0	0	0.159529	0	0	0	0	0	0	0	0	0	0	0	0	0
PHASIBEAM10F000380	1.41325	4.34996	0.43334	2.97737	0.316991	5.89279	2.46333	3.664	3.66633	2.86052	8.56992	0.8598	1.01583	3.22096	0.557431	2.27296	2.57429	4.14998	1.69354	7.83166	4.25457	11.6763	0.417529	9.75329	0	7.44556	0.632826
PHASIBEAM10F000381	0	0	0	0	0	0	0	0	0	0	0	0	0	0	0	0	0	0	0	0	0	0	0	0	0	0	0
PHASIBEAM10F000382	0	0	0	0	0	0	0	0	0	0	0	0	0	0	0	0	0	0	0	0	0	0	0	0	0	0	0
PHASIBEAM10F000383	0	0	0	0	0	0	0	0	0	0	0	0	0	0	0	0	0	0	0	0	0	0	0	0	0	0	0
PHASIBEAM10F000384	0	0	0	0	0	0	0	0	0	0	0	0	0	0	0	0	0	0	0	0	0	0	0	0	0	0	0
PHASIBEAM10F000385	0	0	0	0	0	0	0	0	0	0	0	0	0	0	0	0	0	0	0	0	0	0	0	0	0	0	0
PHASIBEAM10F000386	0	0	0	0	0	0	0	0	0	0	0	0	0	0	0	0	0	0	0	0	0	0	0	0	0	0	0
PHASIBEAM10F000387	0.522186	0	5.86454	2.89901	0.711077	0	0	0	0	0	0	0	0	0	0	0	0	1.42528	39060	0	0	0	3.681	0	0	0	0.672525
PHASIBEAM10F000388	0	0	0.431871	0	0.125355	0	0	0	0	0	0	0	0	0.028661	0	0	0	0	0	0	0	0	0.180628	0	0	0	0
PHASIBEAM10F000389	0	0	0	0	0	0	0	0	0	0	0	0	0	0	0	0	0	0	0	0	0	0	0	0	0	0	0
PHASIBEAM10F000390	0	0	0	0	0	0	0	0	0	0	0	0	0	0	0	0	0	0	0	0	0	0	0	0	0	0	0
PHASIBEAM10F000391	0	0	0	0	0	0	0	0	0	0	0	0	0	0	0	0	0	0	0	0	0	0	0	0	0	0	0
PHASIBEAM10F000392	0	0	0	0	0	0	0	0	0	0	0	0	0	0	0	0	0	0	0	0	0	0	0	0	0	0	0
PHASIBEAM10F000393	0	0	0	0	0	0	0	0.069366	0	0	0	0	0	0	0	0	0	0	0	0	0	0	0	0	0	0	0
PHASIBEAM10F000394	2.28429	12.1145	2.12285	4.05091	0.839356	16.4264	14.8946	25.5264	84.6745	21.5692	28.2105	13.4323	0.746403	13.2554	21.3558	26.6026	9.46242	1.9591	0.406337	22.7885	23.2168	9.72615	6.59049	15.6749	10.0292	15.4002	3.13126
PHASIBEAM10F000395	0.513402	1.91925	1.97353	1.08385	1.65236	0.568489	1.92988	1.38147	2.29916	0.804162	1.18727	0.497233	2.02589	3.39559	0.373385	1.02049	1.23295	0	0.99846	2.15955	1.35102	0	1.15038	2.89944	1.39248	0	1.88706
PHASIBEAM10F000396	0	0	0	0	0	0	0	0	0	0	0	0	0	0	0	0	0	0	0	0	0	0	0	0	0	0	0
PHASIBEAM10F000397	155.839	0	0	4.93363	0	0	26.5342	0	100.765	0	23.7484	0	0	0	0	0	3.14619	0	114.653	0	0	0	0	0	0	0.536215	0
PHASIBEAM10F000398	0	0	0	0	0	0	0	0	0	0	0	0	0	0	0	0	0	0	0	0	0	0	0	0	0	0	0
PHASIBEAM10F000399	0	0	0	0	0	0	0	0	0	0	0	0	0	0	0	0	0	0	0	0	0	0	0	0	0	0	0
PHASIBEAM10F000400	0	0	0	0	0	0	0	0	0	0	0	0	0	0	0	0	0	0	0	0	0	0	0	0	0	0	0
PHASIBEAM10F000401	0	1.42808	0	9.07813	0	0	0	0	0.29353	0	0	0	0	0.502278	0	0	0	0	3.63638	0	0	0	0	0	0	0	0
PHASIBEAM10F000402	0	0	0	0	0	0	0	0	0	0	0	0	0	0	0	0	0	0	0	0	0	0	0	0	0	0	0
PHASIBEAM10F000403	0	0	0	0	0	0	0	0	0	0	0	0	0	0	0	0	0	0	0	0	0	0	0	0	0	0	0
PHASIBEAM10F000404	0	0	0	0	0	0	0	0	0	0	0	0	0	0	0	0	0	0	0	0	0	0	0	0	0	0	0
PHASIBEAM10F000405	0	0	0	0	0	0	0	0	0	0	0	0	0	0	0	0	0	0.453962	0	0	0	0	0	0	0	0	0
PHASIBEAM10F000406	0	0	0	0	0	0	0	0	0	0	0	0	0	0	0	0	0	0	0	0	0	0	0	0	0	0	0
PHASIBEAM10F000407	0	0	0	0	0	0	0	0	0.442577	0	1.02733	0	0	0	0	0	0.381239	0	0	0	0	0	0	0	0	0	0
PHASIBEAM10F000408	0.137762	0	0	0	0	0	0.223875	0	0	0.396151	0	0	33.6928	0	0	0	2.38709	0	0	0	10.9899	51.288	0	0	0	0.247156	0
PHASIBEAM10F000409	0	0	0	0	0	0	0	0	0	0	0	0	0	0	0	0	0	0	0	0	0	0	0	0	0	0	0
PHASIBEAM10F000410	0	0	0	0	0	0	0	0	0	0	0	0	0	0	0	0	0	0	0	0	0	0	0	0	0	0	0
PHASIBEAM10F000411	0	0	0	0	0	0	0	0	0	0	0	0	0	0	0	0	0	0	0	0	0	0	0	0	0	0	0
PHASIBEAM10F000412	0	0	0	0	0	0	0	0	0	0	0	0	0	0	0	0	0	0	0	0	0	0	0	0	0	0	0
PHASIBEAM10F000413	1.36319	5.34082	7.31968	1.16008	6.53132	3.46361	6.29497	6.62519	9.20415	2.75688	6.28981	4.82235	7.56496	10.048	3.35251	5.59255	7.55938	0.708525	3.52665	5.05986	4.735	2.91869	8.61906	3.1292	4.24671	1.85711	7.91838
PHASIBEAM10F000414	0	0	0	0	0	0	0	0	0	0	0	0	0	0	0	0	0	0	0	0	0	0	0	0	0	0	0
PHASIBEAM10F000415	0	0	0	0	0	0	0	0	0	0	0	0	0	0	0	0	0	0	0	0	0	0	0	0	0	0	0
PHASIBEAM10F000416	0	0	0	0	0	0	0	0	0	0	0	0	0	0	0	0	0	0	0	0	0	0	0	0	0	0	0
PHASIBEAM10F000417	0	0	0	0	0	0	0	0	0	0	0	0	0	0	0	0	0	0	0	0	0	0	0	0	0	0	0
PHASIBEAM10F000418	0	0	0	0	0	0	0	0	0	0	0	0	0	0	0	0	0	0	0	0	0	0	0	0	0	0	0
PHASIBEAM10F000419	0	0	0	0	0	0.344919	0	1.52808	0	1.13896	0.59109	0	0.370561	0	0	0	0.434708	0	0	0	0	0	0	0	0	4.2732	0
PHASIBEAM10F000420	518.678	190.615	9.7544	1095.41	50.8743	333.597	248.185	1499.71	563.58	46.0675	722.834	646.165	302.449	770.567	219.123	177.674	909.967	684.255	40.1074	551.582	1502.56	8023.65	15.9301	2429.36	26.7448	4647.61	35.4322
PHASIBEAM10F000421	0	0	0	0	0	0	0	0	0	0	0	0	0	0.031085	0	0	0	0	0	0	0	0	0	0	0	0	0
PHASIBEAM10F000422	0	0	0	0	0	0	0	0	0	0	0	0	0	0	0	0	0	0	0	0	0	0	0	0	0	0	0
PHASIBEAM10F000423	0	0	0.205653	0.843157	0.55882	0.758163	0	0.20457	0.946412	0.113128	2.17907	0.349749	0.338995	0	1.47025	0.369683	0	0	0	0	0	0	0	1.20141	0.521042	0	0.272816
PHASIBEAM10F000424	0	0	0	0	0	0	0	0	0	0	0	0	0	0	0	0	0	0	0	0	0	0	0	0	0	0	0
PHASIBEAM10F000425	47.1953	0	0	37.3296	0	0	2.81351	0.395486	0.807918	0	1.55873	0.976665	0	0	0.150339	0	0	0	0	12.7278	0	0	0	2.69518	0.246	0	0
PHASIBEAM10F000426	0	0	0	0	0	0	0	0	0.377945	0	0	0	0	0	0	0	0	0	0	0	0	0	0	0	0	0	0
PHASIBEAM10F000427	0	0	0	0	0	0	0	0	0	0	0	0	0	0	0	0	0	0	0	0	0	0	0	0	0	0	0
PHASIBEAM10F000428	0	0	0	0	0	0	0	0	0	0	0	0	0	0	0	0	0	0	0	0	0	0	0	0	0	0	0
PHASIBEAM10F000429	0	0	0	0	0	0	0	0	0	0	0	0	0	0	0	0	0	0	0	0	0	0	0	0	0	0	0
PHASIBEAM10F000430	0	0	0	0	0	0	0	0	0	0	0	0	0	0	0	0	0	0	0	0	0	0	0	0	0	0	0
PHASIBEAM10F000431	0	0	0.034601	0	0	0	0	0.068838	0	0	0.299167	0	0	0	0	0	0.328973	0	0	0	0	0	0	0	0	0	0
PHASIBEAM10F000432	0	1.29544	0.315977	0	0.756065	1.52888	0	0.377177	0	0.347633	0	0.537375	0.481213	2.05504	0	0.656571	0	0	0	0	1.27919	0	0	0	0	0	0.171952
PHASIBEAM10F000433	0	0	0	0	0	0	0	0	0	0	0	0	0	0	0	0	0	0	0	0	0	0	0	0	0	0	0
PHASIBEAM10F000434	0	0	0	0	0	0	0	0	0	0	0	0	0	0	0	0	0	0	0	0	0	0	0	0	0	0	0
PHASIBEAM10F000435	0	0	0	0	0	0	0	0	0	0	0	0	0	0	0	0	0	0	0	0	0	0	0	0	0	0	0
PHASIBEAM10F000436	0	0	0	0	0	0	0	0	0	0	0	0	0	0.11689	0	0	0.541629	0	0	0	0	0	0	0	0	0	0
PHASIBEAM10F000437	0	0	0	0	0	0	0	0	0	0	0	0	0	0	0	0	0	0	0	0	0	0	0	0	0	0	0
PHASIBEAM10F000438	0	0	0	0	0	0	0	0	0	0	0	0	0	0	0	0	0	0	0	0	0	0	0	0	0	0	0
PHASIBEAM10F000439	0.278405	2.77337	0.690713	1.19268	1.94874	0.597375	0.52423	0.790138	1.45413	0.607929	0.358894	2.40809	0.360797	4.84519	1.97149	3.51837	0.573101	1.10884	2.16872	0.857026	0	0	1.41042	0.827549	2.84381	0.254535	2.12259
PHASIBEAM10F000440	0	0	0	0	0	0	0	0	0	0	0	0	0	0	0	0	0	0	0	0	0	0	0	0	0	0	0
PHASIBEAM10F000441	0.133316	0.314425	0.622824	0.676017	0.659004	0.560105	0.517892	0.172096	0.261833	0.190339	0.330398	0	0.75822	0.707263	0	0.184314	0.432742	0	0.381112	0	0.17703	0	0.483627	0.34972	0	0	0.664433
PHASIBEAM10F000442	0	0	0	0	0	0	0	0	0	0	0	0	0	0	0	0	0	0	0	0	0	0	0	0	0	0	0
PHASIBEAM10F000443	0	0	0	0	0	0	0	0	0	0	0	0	0	0	0	0	0	0	0	0	0	0	0	0	0	0	0
PHASIBEAM10F000444	0	0	0	0	0	0	0	0	0	0	0	0	0	0	0	0	0	0	0	0	0	0	0	0	0	0	0
PHASIBEAM10F000445	11.1664	12.4598	8.83509	8.98303	10.0468	5.84234	8.98446	7.49959	21.0993	3.69368	8.42751	15.827	8.89564	18.6612	12.0714	14.571	11.2982	4.97182	4.90855	7.93077	4.19642	5.81557	9.13127	7.85411	13.4169	3.57854	11.5107
PHASIBEAM10F000446	4.77536	3.44496	5.0636	6.5416	4.6376	3.18824	2.74207	2.94614	4.18935	3.25844	3.24707	4.06205	5.54237	3.86134	2.84599	3.33984	3.93769	1.25011	5.10947	2.95446	5.13194	4.41905	4.24469	3.86383	3.43625	2.72642	4.14159
PHASIBEAM10F000447	0	0	0	0	0	0	0	0	0	0	0	0	0	0	0.235299	0	0	0	0	0	0	0	0	0	0	0	0
PHASIBEAM10F000448	0	0	0	0	0	0	0	0	0	0	0	0	0	0	0	0	0	0	0	0	0	0	0	0	0	0	0
PHASIBEAM10F000449	0	0	0	0	0	0	0	0	0	0	0	0	0	0	0	0	0	0	0	0	0	0	0	0	0	0	0
PHASIBEAM10F000450	0	0	0	0	0	0	0	0	0	0	0	0	0	0	0	0	0	0	0	0	0	0	0	0	0	0	0
PHASIBEAM10F000451	0	0	0	0	0	0	0	0	0	0	0	0	0	0	0	0	0	0	0	0	0	0	0	0	0	0	0
PHASIBEAM10F000452	0	0	0	0	0	0	0	0	0	0	0	0	0	0	0	0	0	0	0	0	0	0	0	0	0	0	0
PHASIBEAM10F000453	0.108147	2.84734	2.68587	0.226109	2.1949	2.19889	2.07431	4.21852	1.64733	1.71076	1.60599	1.50256	1.08451	4.13721	1.08281	3.00978	0.263715	0.260376	0.603664	4.85573	0.486531	0	2.80205	0.174464	1.64461	0.581275	2.58427
PHASIBEAM10F000454	1.36451	2.8436	2.96859	0.653551	3.84781	1.7375	2.43288	2.0038	3.66683	1.20531	1.81794	1.98338	3.85893	3.67752	1.3916	2.78503	1.75946	0.282074	0.906274	1.69573	3.67505	0	3.58828	1.34236	1.68803	0.80991	4.21305
PHASIBEAM10F000455	0	0	0	0	0	0	0	0	0	0	0	0	0	0	0	0	0	0	0	0	0	0	0	0	0	0	0
PHASIBEAM10F000456	0	0	0	0	0	0	0	0	0	0	0	0	0	0	0	0	0	0	0	0	0	0	0	0	0	0	0
PHASIBEAM10F000457	0	0	0	0	0	0	0	0	0	0	0	0	0	0	0	0	0	0	0	0	0	0	0	0	0	0	0
PHASIBEAM10F000458	0	0	0	0	0	0	0	0	0	0	0	0	0	0	0	0	0	0	0	0	0	0	0	0	0	0	0
PHASIBEAM10F000459	0	0	0	0	0	0	0	0	0	0	0	0	0	0	0	0	0	0	0	0	0	0	0	0	0	0	0
PHASIBEAM10F000460	0	3.18797	4.47882	0	8.6137	0	0	0	0	0	0	0	0	0.07566	0	0	0	8.32753	5.4135	0	0	0	9.5442	0	0	0	11.605
PHASIBEAM10F000461	0	0	0	0	0	0	0	0	0	0	0	0	0	0	0	0	0	0	0	0	0	0	0	0	0	0	0
PHASIBEAM10F000462	0.810473	2.35752	2.03252	4.65224	4.72292	1.67277	8.45708	2.11372	1.25139	0.7115	1.14844	2.82817	1.67295	3.00432	2.49506	1.58973	0.321115	2.17749	9.46796	3.29292	1.63538	0	5.00938	1.62008	1.53966	1.21807	5.26262
PHASIBEAM10F000463	0	0	0	0	0	0	0	0	0	0	0	0	0	0	0	0	0	0	0	0	0	0	0	0	0	0	0
PHASIBEAM10F000464	0	0	0	0	0	0	0	0	0	0	0	0	0	0	0	0	0	0	0	0	0	0	0	0	0	0	0
PHASIBEAM10F000465	0	0	0	0	0	0	0	0	0	0	0	0	0	0	0	0	0	0	0	0	0	0	0	0	0	0	0
PHASIBEAM10F000466	0	0	0	0	0	0	0	0	0	0	0	0	0	0	0	0	0	0	0	0	0	0	0	0	0	0	0
PHASIBEAM10F000467	0	0.843894	0	0	0.17951	0	0.598767	0.138466	1.22423	0.114858	0	0.295916	0	1.51964	0	1.02359	0	0	0	0	0	0	0.445812	0	0.285346	0	0.849461
PHASIBEAM10F000468	1.48618	3.89216	6.7988	0.840337	3.35301	4.00589	5.8775	5.05178	8.61331	1.60068	5.79444	3.40807	6.46444	7.6856	2.62075	4.03091	7.58043	0.335236	1.29513	1.7051	7.20623	2.29702	5.07848	1.6247	2.7561	0.807049	5.33976
PHASIBEAM10F000469	0	0	0.046311	0	0	0	0	0	0	0	0	0	0	0	0	0	0	0	0	0	0	0	0	0	0	0	0
PHASIBEAM10F000470	1.24574	2.4782	2.56459	1.05353	2.26944	1.49018	2.33439	2.33164	2.21886	0.849488	1.68744	2.29801	2.74369	3.7407	2.06244	2.31365	2.13223	0.252371	1.43209	0.703777	2.5357	0	2.32125	1.09203	1.82303	0.997134	2.69067
PHASIBEAM10F000471	0	0	0.081836	0	0	0.213686	0	0.683802	0	0.198076	0	0	0	0	0	0	0	0	0	0	0.27451	0	0	0	0	0.117681	0
PHASIBEAM10F000472	0	3.30668	0	0	0	0	0	0	0	0	0	1.37568	0	10.0521	0	4.98876	0	0	0	0	0	0	0	0	1.00194	0	0
PHASIBEAM10F000473	0	8.44237	0	0	0	1.90931	0	0	0	0	0	2.04405	0	29.4064	0.435165	15.8252	0	0	0	0	0	0	0	0	3.88266	0	0
PHASIBEAM10F000474	0.177347	0	0.017122	0.262824	0	0	0	0.017031	0.111286	0.037674	0	0.058237	0.092996	0.015908	0	0	0.570615	0	0	0	0.492773	0	0	0.245566	0	0	0.0362345
PHASIBEAM10F000475	3.3725	14.3914	17.9982	3.44543	11.9335	11.7994	12.8502	14.3757	9.97567	10.4616	5.37596	17.7811	7.78053	32.1726	6.33381	23.3465	5.65827	1.58162	4.20549	7.50772	12.6466	7.10095	8.8473	4.33652	13.035	4.71389	13.5396
PHASIBEAM10F000476	0	0	0	0	0	0	0	0	0	0	0	0	0	0	0	0	0	0	0	0	0	0	0	0	0	0	0
PHASIBEAM10F000477	2.47912	4.68502	5.10019	1.89538	3.45267	3.56679	8.95919	3.80501	7.39804	1.9458	5.27975	2.48322	6.45033	8.82761	2.18918	4.70903	6.1124	0.340916	2.89697	1.57721	6.50185	3.54994	3.74635	1.65118	2.82184	2.05708	4.36458
PHASIBEAM10F000478	0.102586	0.652147	2.49278	0	7.09094	0.474021	0.516888	0.089626	0	0.033042	0.638243	0.408618	0	1.11617	2.30047	0.671405	0	0.423245	0	0	0	0	2.11748	0.485131	2.90597	3.56893	1.42319
PHASIBEAM10F000479	0	0.0902405	0	0	0	1.1639	0.119657	0.047196	0	0.01044	0	0.306623	0	0.449641	0.0904425	0.898272	0	0	0	0	0	0	0	0	0.20341	0	0
PHASIBEAM10F000480	0.120483	1.42446	1.22555	0.170211	0.424509	0.391701	0.51227	0.145564	0.65216	0.040249	0.206598	0.622167	0.089167	4.23175	0.581199	1.77031	0	1.47663	0.463587	0	0	0	0.460644	0	1.65115	0.181996	0.634425
PHASIBEAM10F000481	4.43143	3.94625	1.48247	0.92963	1.46879	3.86773	5.24562	2.25185	7.45711	3.31707	2.17885	5.96229	14.0197	1.63796	4.91073	3.19529	2.85182	51.602	0.682638	0.410219	9.74864	5.85807	0.818231	1.09204	4.47423	0.660605	2.07243
PHASIBEAM10F000482	1.44633	1.5414	3.35005	1.43204	5.41219	3.40586	1.11165	0.696326	0.880086	1.26523	1.94758	1.7007	4.52782	2.27635	0.715019	1.71277	0.546058	1.34516	0	0.399686	1.76927	2.15801	0.731943	0.512888	2.10777	2.02775	1.32894
PHASIBEAM10F000483	0	0	0	0	0	0	0	0	0	0	0	0	0	0	0	0	0	0	0	0	0	0	0	0	0	0	0
PHASIBEAM10F000484	0	0	0	0	0	0	0	0	0	0	0	0	0	0	0	0	0	0	0	0	0	0	0	0	0	0	0
PHASIBEAM10F000485	0	0	0	0	0	0	0	0	0	0	0	0	0	0	0	0	0	0	0	0	0	0	0	0	0	0	0
PHASIBEAM10F000486	0	0	0	0	0	0	0	0	0	0	0	0	0	0	0	0	0	0	0	0	0	0	0	0	0	0	0
PHASIBEAM10F000487	0.910303	4.17019	8.37567	4.51682	9.24635	20.9553	11.4541	21.5496	2.01281	7.54289	11.6327	1.20205	6.11596	2.93873	0.475243	2.52749	4.08784	1.52434	3.49642	10.2414	11.739	1.8399	8.59281	5.23032	1.36621	17.2634	3.81616
PHASIBEAM10F000488	0	0.38919	0.493567	0	0.611431	0.75469	0	0.380501	0	1.46614	0	0.545608	0.0773395	0.951547	0	0.135479	0	0.136367	0	0	0.074378	0	0	0	0.289883	0	0.113972
PHASIBEAM10F000489	0.706859	75.8653	0.201777	0.309835	0	0	55.1737	0	178.486	0	6.36405	65.4744	0	225.08	8.78811	98.492	1.05336	76.3068	0	1.58118	0	0	1.77856	0	53.8594	0.596018	27.7726
PHASIBEAM10F000490	0	0	0	0	0	0	0	0	0	0	0	0	0	0.034162	0	0	0	0	0	0	0	0	0	0	0	0	0
PHASIBEAM10F000491	0	1.1665	0.020968	1.89343	0.61898	0	0.221819	1.75205	0	0.046137	0	0.855837	0.080802	2.12349	0.121339	0.108924	0.553047	0.959015	0.577836	4.44009	0	0.637535	0.979267	3.04406	0.196832	0.668465	2.45203
PHASIBEAM10F000492	1.85433	0	2.90651	1.76044	0.545017	0.228925	0.998364	0.309772	2.02162	2.4744	3.40658	0.294228	14.3583	0.160742	0	0	4.17504	0.854015	1.34136	2.16798	12.128	50.1312	0.618112	4.86055	0	1.37058	0.561091
PHASIBEAM10F000493	0	0.395095	0.542887	0	0.901166	0.805059	0	0.445524	0.117189	0.895913	0	0.530883	0.117834	0.693551	0	0.110656	0	0.099995	0	0	0.135845	0	0	0	0.397625	0	0.159107
PHASIBEAM10F000494	0	2.17125	0.273983	0	79.0807	0	0	0	0	0	0	0	0	0	0	0	0	3.47036	64.766	0	0	0	24.9434	0	0	0	9.1087
PHASIBEAM10F000495	0	0	0	0	0	0	0	0	0	0	0	0	0	0	0	0	0	0	0	0	0	0	0	0	0	0	0
PHASIBEAM10F000496	0.102113	0.315269	0.028416	0	0	0.257248	0.103254	0.211996	0.176266	0.109419	0	0.048326	0	0.224411	0	0.298646	0.133639	0	0	0	0.327112	0	0	0	0	0	0
PHASIBEAM10F000497	0	0	0.181549	0.332446	0	0	1.46488	0	0	0.099869	0.373916	0	0	0	0	0	1.38266	0	1.01544	0	0	0	0.232721	2.73424	0	0	0.327663
PHASIBEAM10F000498	0	0	0	0	0	0	0	0	0	0	0	0	0	0	0	0	0	0	0	0	0	0	0	0	0	0	0
PHASIBEAM10F000499	0	0	0	0	0	0	0	0	0	0	0	0	0	0	0	0	0	0	0	0	0	0	0	0	0	0	0
PHASIBEAM10F000500	0	0	0	0	0	0	0	0	0	0	0	0	0	0.040845	0	0	0	0	0	0	0	0	0	0	0	0	0
PHASIBEAM10F000501	0	0	0	0	0	0	0	0	0	0	0	0	0	0	0	0	0	0	0	0	0	0	0	0	0	0	0
PHASIBEAM10F000502	0	0	0	0	0	0	0	0	0	0	0	0	0	0	0	0	0	0	0	0	0	0	0	0	0	0	0
PHASIBEAM10F000503	0	0	0	0	0	0	0	0	0	0	0	0	0	0	0	0	0	0	0	0	0	0	0	0	0	0	0
PHASIBEAM10F000504	0	0	0	0	0	0	0	0	0	0.047675	0	0	0	0	0	0	0	0	0	0	0	0	0	0	0	0	0
PHASIBEAM10F000505	0	0	0.033273	0	0	0	0	0	0	0	0	0	0	0.030914	0	0	0	0	0	0	0	0	0	0	0	0	0
PHASIBEAM10F000506	0	0	0	0	0	0	0	0	0	0	0	0	0	0	0	0	0	0	0	0	0	0	0	0	0	0	0
PHASIBEAM10F000507	2.9824	11.5191	0.161207	10.0207	1.04495	1.16871	7.34945	0.769721	9.46039	0.177357	4.6657	2.60453	0.80606	16.0413	0.413432	7.04941	3.02844	4.5904	1.5814	8.2287	0.486151	0	3.43257	2.4882	2.40622	0.559342	6.69128
PHASIBEAM10F000508	14.626	22.2233	39.1237	18.206	35.0159	12.9876	13.2754	35.5918	29.9822	8.38111	29.3083	19.0524	55.2492	26.518	14.6966	22.9498	50.7909	21.9189	21.9077	31.8017	16.4072	26.566	36.4109	49.733	19.3334	9.36179	41.3852
PHASIBEAM10F000509	0.0450665	0.645774	0.011697	0.701147	0.127711	0.109288	0.163763	0.023271	0	0	0	0	0.102633	0.434705	0	0	0.374676	0.204546	0.341216	1.18084	0	0	0.195216	2.79374	0	0.0907585	0.938494
PHASIBEAM10F000510	0	0	0.303338	0	0	0.897759	0	1.02592	0	0.333727	0.475064	0	0	0	0	0	0	0	0	0	0	0	0	0	0	1.17224	0
PHASIBEAM10F000511	0	0	0	0	0	0	0	0	0	0	0	0	0	0	0	0	0	0	0	0	0	0	0	0	0	0	0
PHASIBEAM10F000512	0	0.616715	0.162503	0	0.297316	0.183967	0	0.107765	0.335361	0.148985	0.19632	0.598789	0	0.704584	0.461049	0.434485	0	0	0	0.218538	0.124711	0	0	0	0.300539	0	0.172796
PHASIBEAM10F000513	0	0.457512	0	0	0	0	0	0	15.1733	0	0	12.6977	0	0.338742	36.7036	26.241	0	0	0	0	0	0	0	0	5.89213	0	0
PHASIBEAM10F000514	0	0	0	0	0	0	0	0.036282	0	0	0	0	0	0.033888	0	0.11272	0	0	0	0	0	0	0	0	0	0	0
PHASIBEAM10F000515	0	0	0	0	0	0	0	0.030377	0	0	0	0	0	0	0	0	0	0	0	0	0	0	0	0	0	0	0
PHASIBEAM10F000516	0	0	0	0	0	0	0	0.026391	0	0.029189	0	0	0	0	0	0	0	0	0	0	0	0	0	0	0	0	0
PHASIBEAM10F000517	0	0	0	0	0	0	0	0	0	0	0	0	0	0	0	0	0	0	0	0	0	0	0	0	0	0	0
PHASIBEAM10F000518	2.84922	1.87733	5.73343	0.352837	4.73897	0.646424	0	0.663168	0.324197	0.513427	6.61585	0.34014	0	1.73436	0.73378	0.755273	0.788266	0.775782	0.560854	0	0.864493	0	0	0	1.11036	3.28197	0.58207
PHASIBEAM10F000519	0	0	0	0	0	0	0	0	0	0	0	0	0	0	0	0	0	0	0	0	0	0	0	0	0	0	0
PHASIBEAM10F000520	1.85325	1.85616	2.71068	1.75044	2.79699	1.28101	2.06202	1.29568	2.19877	1.43303	1.87648	1.25727	1.92188	3.53246	1.09852	1.73416	1.04606	0.398334	0.65099	0.78182	2.28805	1.29614	2.56165	0.745367	1.75357	1.05052	2.11189
PHASIBEAM10F000521	16.9275	8.28215	7.74441	11.8004	8.1179	2.5029	17.35	2.64178	24.9904	4.14776	6.4727	8.30672	4.45947	10.1805	5.70527	7.1657	6.84621	5.87094	3.12271	8.10467	4.67285	2.61794	7.90705	3.63359	5.61389	4.168	9.08194
PHASIBEAM10F000522	0	0	0	0	0	0	0	0	0	0	0	0	0	0	0	0	0	0	0	0	0	0	0	0	0	0	0
PHASIBEAM10F000523	0	0	0	0	0	0	0	0	0	0	0	0	0	0	0	0	0	0	0	0	0	0	0	0	0	0	0
PHASIBEAM10F000524	0	0	0	0	0	0	0	0	0	0	0	0	0	0	0	0	0	0	0	0	0	0	0	0	0	0	0
PHASIBEAM10F000525	0	4.39633	0.188325	0.226887	0.408681	6.93554	1.95767	15.7953	0.438028	3.38827	10.0695	2.1767	0	8.61463	1.00918	2.79653	0.523775	0.3965	0	1.41858	0.312644	0	0.84188	1.12478	2.24566	21.6927	3.49908
PHASIBEAM10F000526	0	0	0	0	0	0	0	0	0	0	0	0	0	0	0	0	0	0	0	0	0	0	0	0	0	0	0
PHASIBEAM10F000527	18.246	17.0573	30.4359	27.9768	21.7636	13.7618	23.73	19.6535	40.8173	9.39894	22.2919	15.4288	30.5153	23.7756	12.9784	14.7671	25.0237	8.76437	15.132	12.6545	34.5233	28.83	22.5072	20.0532	10.0905	18.231	25.1513
PHASIBEAM10F000528	4.0069	0.834153	3.45788	15.6301	1.08334	1.81542	13.2896	2.26306	2.74315	2.90343	4.75129	0.270837	30.9358	2.26172	0.0645205	0.274696	13.8101	0.879333	0.574588	10.1053	83.963	101.564	0.370406	46.1238	0	1.51645	1.27815
PHASIBEAM10F000529	3.51375	11.7381	9.78161	6.5916	26.4742	9.15131	9.94845	9.65711	9.58745	4.29078	6.16364	14.7097	5.24903	12.7604	22.6152	10.5635	2.74158	10.291	34.6592	17.0535	4.11627	2.62835	28.8748	11.2445	14.9421	16.2766	22.0048
PHASIBEAM10F000530	0	0	0.039395	0	0	0	0	0	0	0	0	0	0	0	0	0	0	0	0	0	0	0	0	0	0	0	0
PHASIBEAM10F000531	0	0	0	0	0	0	0	0	0	0	0	0	0	0	0	0	0	0	0	0	0	0	0	0	0	0	0
PHASIBEAM10F000532	0	0	0	0	0	0	0	0	0	0	0	0	0	0	0	0	0	0	0	0	0	0	0	0	0	0	0
PHASIBEAM10F000533	0	0	0	0	1.67968	0	0	0	0	0	0	0	0	0	0	0	0	0	0.629877	0	0	0	5.34785	0	0	0	15.9978
PHASIBEAM10F000534	0	0	0.020992	0.987251	0	0	0	0	0	0.046191	0	0	0	0.019504	0	0	0.563693	0	0	0.223549	0	0	0	12.8931	0	0	0
PHASIBEAM10F000535	3.39424	5.37453	9.60853	4.57308	9.75977	4.88872	10.0535	4.75369	8.90367	2.01355	6.86102	4.84178	7.13744	10.7695	3.63439	6.77804	7.89628	3.23629	4.73025	4.34673	7.88299	6.75287	8.41495	4.12838	3.18967	5.68743	9.90822
PHASIBEAM10F000536	0	0	0	0	0	0	0	0	0	0	0	0	0	0	0	0	0	0	0	0	0	0	0	0	0	0	0
PHASIBEAM10F000537	0.274301	3.67318	0.017705	1.74634	0.211815	0	2.17144	0	9.03036	0.019478	0.129877	1.2345	0	4.75389	0	1.68915	0.131515	4.07921	0.305853	0.187203	0	0	0.651876	0.198932	0.755579	0	3.75492
PHASIBEAM10F000538	0.371337	7.80359	10.5963	1.71136	9.25213	3.71269	3.81618	6.26731	3.30959	6.38844	1.85173	7.52406	5.87401	10.992	7.36161	9.72757	0.924413	2.80362	1.78056	3.23013	6.09757	3.67651	9.30175	1.46012	8.10705	3.735	9.08026
PHASIBEAM10F000539	1.28337	11.1362	4.3673	2.9466	5.3335	1.21164	7.37523	4.05724	15.1729	2.62466	4.68391	6.96928	7.03493	9.4024	3.54344	5.43022	3.67399	2.18389	10.7276	3.06264	6.808	6.67032	3.76006	3.80931	4.79488	1.73567	8.08361
PHASIBEAM10F000540	0	0	0	0	0	0	0.83616	0	0	0	0	0	0	0	0	0	0	0	0	0	0.366065	0	0	0.261686	0	0	0
PHASIBEAM10F000541	0	0	0	0	0	0	0	0	0	0	0	0	0	0.04652	0	0	0	0	0	0	0	0	0	0	0	0	0
PHASIBEAM10F000542	0.446977	3.59002	0.739098	0.867509	0.200008	5.5443	2.82925	5.51405	1.60964	5.08214	10.0979	1.09984	0.679706	4.16313	1.16395	2.35873	3.49435	5.52315	0.610214	9.53518	4.65619	4.2548	0.591776	4.93309	0.256298	3.97103	0.252822
PHASIBEAM10F000543	2.99187	9.24901	5.37964	10.7151	7.39564	1.48541	5.01703	1.77544	7.55234	2.48913	3.3956	2.6079	4.60308	15.8823	2.76435	5.13061	3.79231	4.73705	7.77671	3.61258	3.48093	8.80372	5.52295	3.40449	3.47738	3.49636	10.7826
PHASIBEAM10F000544	0	0	0	0	0	0	0	0	0	0	0	0	0	0	0	0	0	0	0	0	0	0	0	0	0	0	0
PHASIBEAM10F000545	0	0	0	0	0	0	0	0	0	0	0	0	0	0	0	0	0	0	0	0	0	0	0	0	0	0	0
PHASIBEAM10F000546	0	2.23884	0.020968	0.217012	0.569764	1.6584	1.82861	3.48324	2.5934	1.68402	0.775223	1.46206	0.704786	6.68219	0.630557	2.23074	3.63192	0.888441	0	0.507573	1.4209	0	0.65082	0.331971	1.577	2.05992	2.0449
PHASIBEAM10F000547	9.83376	0.778111	1.91229	2.70728	1.53899	7.6212	0.867572	5.02253	2.79888	29.9709	10.5294	2.79574	177.451	1.54294	1.54568	2.11569	19.9206	3.18445	0.398371	0.311457	41.9566	159.609	0.765095	11.6613	2.58124	3.56114	3.23228
PHASIBEAM10F000548	15.2944	2.54635	7.02974	2.55028	4.77794	5.12488	11.9543	3.92743	5.76558	2.64863	4.76591	2.21091	5.16631	1.11839	0.34431	1.69589	4.13467	59.3576	8.44248	4.91245	5.86217	4.22676	1.97354	3.63046	0.557458	24.4694	3.14949
PHASIBEAM10F000549	0	0	0.020753	0.101339	0	0	0	0	0	0.136992	0	0	1.37776	0.077127	0	0	0.799833	0	0	0	0.50636	0	0	3.75506	0	0	0
PHASIBEAM10F000550	0	0	0.092622	0	0	0	0	0.092135	0.30101	0	0	0.07876	0	0.086056	0	0	0	0	0	0	0	0	0.094983	0	0	0	0
PHASIBEAM10F000551	0	0	0	0	0	0	0	0	0	0	0	0	0	0	0	0	0	0	0	0	0	0	0	0	0	0	0
PHASIBEAM10F000552	0.597372	0	0.25743	0	0	0	0	0	0	0.056644	0.394197	0	0.41352	0	0	0	1.86411	0.339536	0	0	0	0	0	0	0	0	0
PHASIBEAM10F000553	0	0	0.042724	0	0	0	0	0	0	0	0	0.072659	0	0.119085	0	0	0	0	0	0	0	0	0	0	0	0	0
PHASIBEAM10F000554	0	0	0	0	0	0	0	0	0	0	0	0	0	0	0	0	0	0	0	0	0	0	0	0	0	0	0
PHASIBEAM10F000555	0.123206	0.273172	0.386067	0	0.251178	0.37219	1.76925	0.329172	0.553417	0.439913	0.47325	0.750371	0.488424	0.384319	0	0.140786	0.23398	0.193511	0.080979	3.51206	0.520081	0	0.041393	0	0	0.129735	0.16947
PHASIBEAM10F000556	0	0.854018	0.917997	0	0.815867	0.213161	0	0.456582	0	2.30535	0	0.678789	0.211253	2.225	0.747357	1.49056	0	0.245054	0.172999	0	0.387991	0	0.461637	0	1.56976	0.241544	0.985828
PHASIBEAM10F000557	0	0	0	0	0	0	0	0	0	0	0	0	0	0	0	0	0	0	0	0	0	0	0	0	0	0	0
PHASIBEAM10F000558	0	0	0	0	0	0	0	0	0	0	0	0	0	0	0	0	0	0	0	0	0	0	0	0	0	0	0
PHASIBEAM10F000559	0	4.3925	0.574428	2.05876	0.50275	0	0.408666	0.165406	0	0.116417	0.0734885	0.179958	15.8557	9.35388	0.267639	0.543346	0.276097	0	0	6.48041	3.49458	0	0.135019	3.27111	0.237222	0.123173	0.065478
PHASIBEAM10F000560	0	0	0	0	0	0	0	0	0	0	0	0	0	0	0	0	0	0	0	0	0	0	0	0	0	0	0
PHASIBEAM10F000561	0.953294	1.35677	2.64267	1.11047	1.80835	1.67698	1.1984	2.20476	1.77904	1.05511	1.33701	1.34105	3.16624	1.50487	1.85505	1.89447	2.1932	1.07927	0.566253	1.69703	1.27273	1.81603	1.83306	2.57104	1.55878	0.679423	1.97134
PHASIBEAM10F000562	0	0	0	0	0	0	0	0	0	0	0	0	0	0	0	0	0	0	0	0	0	0	0	0	0	0	0
PHASIBEAM10F000563	0.127491	1.23846	11.8072	4.3528	16.949	1.68385	0.829766	3.50917	0.693035	0.443562	0.171865	1.66518	2.92535	1.96659	1.97876	0.815187	0.494095	1.65807	10.033	2.73353	0.53093	0	3.86761	4.72758	1.19216	0.482274	2.89918
PHASIBEAM10F000564	3.3089	27.0031	9.56512	3.33758	9.76701	13.0669	105.34	11.3208	33.1914	6.72327	6.06271	143.844	24.427	14.1123	8.99544	11.7925	10.6931	2.38266	5.98815	70.6412	12.8489	5.50595	3.84767	2.92211	5.66324	4.42821	9.36246
PHASIBEAM10F000565	0.254674	0	0.034967	0	0	0	0	0.226089	0	0.057705	0	0.059467	0	0	0.164629	0.138338	0	0	0	0	0.606307	0	0	0	0.630872	0.378128	0
PHASIBEAM10F000566	0	0	0	0	0	0	0	0	0	0	0	0	0	0	0	0	0	0	0	0	0	0	0	0	0	0	0
PHASIBEAM10F000567	0	0	0	0	0	0	0	0	0	0	0	0	0	0	0	0	0	0	0	0	0	0	0	0	0	0	0
PHASIBEAM10F000568	0.132281	2.66744	2.44637	0.114026	2.78181	1.4077	0.808856	2.79592	0.638348	0.706268	0.673812	2.27203	0.977082	3.36911	1.0711	2.8029	0.200444	0.562075	0.528924	2.10745	0.412519	0	2.25467	0	2.3773	0.196998	3.54457
PHASIBEAM10F000569	0	0	0	0	0	0	0	0	0	0	0	0	0	0	0	0	0	0	0	0	0	0	0	0	0	0	0
PHASIBEAM10F000570	0	1.92688	30.8192	0	31.816	0.120048	0	0.397589	0	0.015705	0	0	0.285629	0.013263	0	0	0.0500985	0.693717	3.7382	0	0	0	63.2377	0.0835345	0	0	50.1442
PHASIBEAM10F000571	0	0	0	0	0	0	0	0	0	0	0	0	0	0	0	0	0	0	0	0	0	0	0	0	0	0	0
PHASIBEAM10F000572	0	0	0	0	0	0	0	0	0	0	0	0	0	0	0	0	0	0	0	0	0	0	0	0	0	0	0
PHASIBEAM10F000573	0	0	0	0	0	0	0	0	0	0	0	0	0	0	0	0	0	0	0	0	0	0	0	0	0	0	0
PHASIBEAM10F000574	1.72654	3.13711	11.5048	2.58092	8.7309	2.75352	5.26142	2.22007	5.17117	1.62541	5.8921	2.83333	6.16005	6.42522	2.02961	4.21629	5.47039	2.50099	3.02482	3.4619	5.73057	7.08066	5.22616	4.53195	2.04686	3.59085	8.46801
PHASIBEAM10F000575	123.037	139.964	3.50006	15.1724	6.29558	210.559	150.476	175.938	598.074	39.7906	282.19	467.863	1.34311	104.604	517.552	967.154	12.6308	90.0592	4.81182	58.0981	83.2198	24.9654	74.6795	41.4627	57.7896	221.62	16.7505
PHASIBEAM10F000576	0	0	0	0	0	0	0	0	0	0	0	0	0.082565	0	0	0.106938	0	0	0	0	0	0	0	0	0	0	0
PHASIBEAM10F000577	0	0	0	0	0	0	0	0	0	0	0	0	0	0	0	0	0	0	0	0	0	0	0	0	0	0	0
PHASIBEAM10F000578	0	0.333917	0.128748	0.225258	0.105399	0.118823	1.54962	0	0.12022	0.206031	0	0.537444	0	0.826471	0.0996225	0.329908	0	0	0	0.458593	0	0	0	0	0.141142	0	0.07742
PHASIBEAM10F000579	0	0	0	0	0	0	0	0	0	0	0	0	0	0	0	0	0	0	0	0	0	0	0	0	0	0	0
PHASIBEAM10F000580	0.23409	2.5267	1.45197	0.286675	1.4604	0.824523	0.563051	0.559817	0.984422	0.235281	0.167765	2.50762	0.122269	3.60789	1.93382	3.69907	0	0.772035	0.2942	0.404028	0.057587	0	1.26469	0	2.68188	0.189509	1.94137
PHASIBEAM10F000581	0	0	0.102827	0	0	0	0	0	0	0	0	0	0	0	0	0	0	0	0	0	0	0	0	0	0	0	0
PHASIBEAM10F000582	0	0	0	0	0	0	0	0	0	0	0	0	0	0	0	0	0	0	0	0	0	0	0	0	0	0	0
PHASIBEAM10F000583	0.549751	2.04229	1.21241	1.08456	1.21847	0.601297	0.962984	0.715204	1.53632	0.496326	0.912732	0.983009	2.92378	1.75518	0.702402	1.12906	1.24569	0.445205	1.52333	1.03595	1.17777	0.670411	1.24348	1.63624	0.935457	0.668218	1.8174
PHASIBEAM10F000584	0	0.439892	0.0523	0	0	0.442444	0.187779	0.301741	0.365728	0.32222	0.164145	0.053367	0.0213625	0.349863	0.0510305	0.748445	0.122968	0	0	0.252414	0.40137	0	0.0528545	0.098176	0	0.079277	0
PHASIBEAM10F000585	2.46646	3.50344	5.5848	2.4554	5.65573	5.42749	5.91707	5.9689	5.81711	2.90313	4.34766	7.96104	5.77646	4.0134	14.4204	5.45297	3.7052	1.83319	2.3007	6.9074	2.12067	3.06689	5.76605	3.06649	6.39956	4.13321	4.63884
PHASIBEAM10F000586	0	0	0	0	1.74079	0	0	0	0	0	0	0	0	0	0	0	0	0	0.583806	0	0	0	0	0	0	0	0
PHASIBEAM10F000587	53.0169	14.6515	37.5673	43.6463	36.2619	16.4727	25.0177	13.4623	36.0348	13.2849	34.4134	12.5002	37.8181	17.2352	16.6856	15.286	28.6927	41.0454	20.1831	18.9748	33.5222	28.8945	21.2519	24.0469	12.4193	25.5526	20.1912
PHASIBEAM10F000588	0	0	0	0	0	0	0	0	0	0	0	0	0	0	0	0	0	0	0	0	0	0	0	0	0	0	0
PHASIBEAM10F000589	0	0	0	0	0	0	0	0	0	0	0	0	0	0	0	0	0	0	0	0	0	0	0	0	0	0	0
PHASIBEAM10F000590	0.232713	4.49731	2.13953	0.441259	3.98766	0.626713	0.95271	0.55335	1.14531	0.282465	0.979536	0.654957	0.816537	3.90945	0.127907	1.47715	1.74295	3.90002	1.56979	1.2654	0.377468	0	6.15616	1.06938	0.422999	0.194015	8.45499
PHASIBEAM10F000591	0	0	0	0	0	0	0	0	0	0	0	0	0	0	0	0	0	0	0	0	0	0	0	0	0	0	0
PHASIBEAM10F000592	0	0	0	0	0	0	0	0	0	0	0	0	0	0	0	0	0	0	0	0	0	0	0	0	0	0	0
PHASIBEAM10F000594	1.55832	6.41939	1.98446	2.47261	4.26854	4.21514	4.03665	6.03483	3.35834	2.74467	3.37545	8.38907	7.92582	13.9073	5.54647	6.98739	44.309	1.30645	2.04799	4.80041	4.79845	0	7.03096	4.60804	5.14764	5.06609	5.92439
PHASIBEAM10F000595	0	0	0	0	0	0	0	0	0	0	0	0	0	0	0	0	0	0	0	0	0	0	0	0	0	0	0
PHASIBEAM10F000596	0	0	0	0	0	0	0	0	0	0	0	0	0	0	0	0	0	0	0	0	0	0	0	0	0	0	0
PHASIBEAM10F000597	0	0	0	0	0	0	0	0	0	0	0	0	0	0	0	0	0	0	0	0	0	0	0	0	0	0	0
PHASIBEAM10F000598	0	0	0	0	0	0	0	0	0	0	0	0	0	0	0	0	0	0	0	0	0	0	0	0	0	0	0
PHASIBEAM10F000599	0	0	0	0	0	0	0	0	0	0	0	0	0	0	0	0	0	0	0	0	0	0	0	0	0	0	0
PHASIBEAM10F000600	0.246353	0.678646	3.21979	0	2.23668	1.19219	0.746412	1.71942	1.44958	0.894912	0.985652	1.49865	0	2.39323	0.684633	1.90011	0.721825	0	0	0	0.740258	0	0	0	1.03044	1.32003	0.311811
PHASIBEAM10F000601	0	0	0	0	0	0	0	0	0	0	0	0	0	0	0	0	0	0	0	0	0	0	0	0	0	0	0
PHASIBEAM10F000602	0	0	0	0	0	0	0	0	0	0	0	0	0	0	0	0	0	0	0	0	0	0	0	0	0	0	0
PHASIBEAM10F000603	0	1.72896	0.40834	0	0.653027	2.00048	0	20.4836	0	3.2731	0	4.56355	0.622901	1.68016	0.463427	3.24005	0	0	0	0	0.59691	0	1.85742	0	5.42986	0	1.9077
PHASIBEAM10F000604	0	1.98278	0.787891	0	0.814406	2.4334	0.23574	25.2888	0	3.4673	0	5.35979	0.982752	2.39132	1.0104	4.29155	0.136037	0	0.344627	0	0.976725	0	2.46637	0	6.68646	0	3.00839
PHASIBEAM10F000605	0.205339	0.387419	0	1.90733	0.146476	0	0	0	1.61708	0	0.453411	11.2239	0	0.64369	5.77329	1.2592	0	0	0	0	0	0	0.270779	0	13.2561	0	0.307327
PHASIBEAM10F000606	0	0	0	0	0	0	0	0	0	0	0	0	2.79521	0	0	0	0	0	0	0	0	1.29256	0	0.555582	0	0	0
PHASIBEAM10F000607	0.278212	1.04004	0.878367	0.302682	0.527319	0.579333	1.32005	0.539665	1.1852	0.397915	0.644172	1.03249	0.930723	1.6922	0.354737	1.04303	0.733765	0	0.643592	0.517871	0.935561	0	1.17726	0.360088	0.722901	0.314643	1.13768
PHASIBEAM10F000608	0.156744	5.70468	2.58358	2.43547	6.04963	1.29272	0.708607	2.30947	2.84781	0.372512	1.05338	24.5299	4.07588	3.89694	8.45802	7.17805	1.09977	0.435497	0	2.74179	1.2225	1.64466	8.08188	3.89531	11.147	0.989353	2.3255
PHASIBEAM10F000609	0	0	0	0	0	0	0	0	0	0	0	0	0	0	0	0	0	0	0	0	0	0	0	0	0	0	0
PHASIBEAM10F000610	0	0	0	0	1.61891	0	0	0	0	0	0	0	0	0	0	0	0	0	0.670369	0	0	0	1.07444	0	0	0	1.04627
PHASIBEAM10F000611	0	0	0	0	0	0	0	0	0	0	0	0	0	0	0	0	0	0	0	0	0	0	0	0	0	0	0
PHASIBEAM10F000612	0	0	0	0	0	0	0	0	0	0	0	0.244493	0	0.694566	0	0.508591	0	0	0	0	0	0	0	0	0.145401	0	0
PHASIBEAM10F000613	9.70622	1.79783	9.82742	5.9848	5.18133	6.42096	16.3894	5.11886	12.8567	7.74588	14.5334	4.40698	5.91324	1.95334	8.43214	2.83009	19.0944	41.879	2.2677	7.00092	7.62807	8.71098	5.27486	11.7191	2.45872	9.00676	3.07025
PHASIBEAM10F000614	1.54722	8.9753	2.12642	6.5592	2.18616	0.761585	2.81595	2.02424	4.11991	0.603728	1.81587	5.09399	0.696377	15.2105	4.14131	3.74865	0.731633	1.35725	1.94093	0.491042	0.499802	0	1.67372	0.453493	2.53276	3.58865	2.37348
PHASIBEAM10F000615	2.19552	9.00888	13.6936	6.45256	8.62719	4.95707	12.2471	8.96603	4.597	5.95942	5.20988	4.12704	11.5883	15.4203	1.36724	4.98032	7.41148	1.89183	4.54558	6.52732	7.44332	5.04526	7.68921	9.8586	4.0678	1.47733	11.4657
PHASIBEAM10F000616	0	0	0	0	0	0	0	0	0	0.269135	0	0.083206	1.1198	0.272742	0	0	0	0	0	0	0	0	0	0	0	0	0
PHASIBEAM10F000617	0	0.487748	0.121741	0	0.152493	0.569783	0	0.040367	0.077011	0.870593	0	0.34507	1.61835	1.20651	0	0.220572	0	0	0	0	0.192706	0	0	0	0	0	0
PHASIBEAM10F000618	0.242085	0	0.069028	0	0.147738	0	0.381067	0	0	0	0.170794	0	0.470022	0	0	0	27.1052	2.86095	0	0	0	0.748394	0	0	0	0	0.0958295
PHASIBEAM10F000619	5.65366	29.6964	36.5198	9.76146	21.1809	17.9891	39.6422	20.635	39.2625	5.83192	13.9655	30.9461	26.8601	77.1686	19.8109	48.3714	17.7621	0.611523	9.02277	10.7336	27.7404	11.7826	35.19	9.32683	28.6241	7.90893	33.9584
PHASIBEAM10F000620	0.118043	0.959845	0.0835	0.220488	0.0830445	0.530799	0.460533	0.554879	0.961781	0.847263	0.990957	0.852958	0.833985	2.07515	0.232826	1.87662	2.22427	0.327145	0.235996	0.188084	0.509777	0	0.088442	1.20567	0.552257	0.522962	0.586862
PHASIBEAM10F000621	0	0	0	0	32.5393	0	0	0	0	0	0	0	0	0	0	0	0	0	21.0963	0	0	0	27.4735	0	0	0	16.9829
PHASIBEAM10F000622	0	39.7826	0	0	0.0446885	0	1.16204	0.030556	87.0628	0.016898	0	24.9189	0	63.7586	2.98397	188.862	0	0	0	0	0	0	2.39123	0	4.40878	0.192314	35.9477
PHASIBEAM10F000623	0	0	0	0	0	0	0	0	0	0	0	0	0	0	0	0	0	0	0	0	0	0	0	0	0	0	0
PHASIBEAM10F000624	0	0	0	0	0	0	0	0	0	0.117097	0	0	0	0	0	0	0	0	0	0	0	0	0	0	0	0	0
PHASIBEAM10F000625	2.78923	25.4518	271.883	48.9563	324.808	68.8667	38.7251	172.146	6.34211	67.273	39.9846	16.9525	250.159	34.7557	8.37229	34.2288	62.0296	23.2466	0.645975	48.0232	68.3758	98.3708	412.187	232.787	14.1813	57.3736	207.727
PHASIBEAM10F000626	0.351099	1.56125	1.81273	1.21971	1.46524	1.56466	1.52803	4.45351	1.3835	1.08417	0.839389	2.66906	1.52218	3.17628	2.60537	2.73522	1.09034	0.170394	1.09293	0.725638	2.88157	0	2.08155	0.759808	2.36389	1.22604	2.21221
PHASIBEAM10F000627	0.441292	0	0.64334	0.51529	0.452154	1.23572	0.920675	1.50699	0.212172	0.707791	0.753383	0.423527	2.09266	0.11569	0.287345	0.262023	1.03748	0	0.179903	0.429927	2.50982	1.15634	0.30225	0.452227	0.125129	0.935659	0.189519
PHASIBEAM10F000628	0	0	0	0	0	0	0	0	0	0	0	0	0	0	0	0	0	0	0	0	0	0	0	0	0	0	0
PHASIBEAM10F000629	0.250875	0	0.778377	0.975762	0.772456	0.560756	0.606976	0.660415	0	1.7379	1.16561	0.233606	0.327391	0.170164	0.379281	0.124436	2.21322	5.53901	0	0.295341	2.91856	1.33213	0.363713	1.87131	0.664388	2.80523	0.493557
PHASIBEAM10F000630	0	0.586197	0.032443	0	0.218866	0.909371	0	0.322718	0	0.214157	0	0.275872	0.860071	1.20571	0	0.51617	0	0	0	0	0	0	0	0	0	0	0
PHASIBEAM10F000631	0	0	0.115925	0	0.218385	1.04905	0	0	0	0.255078	0	0.065717	0.484398	1.11297	0	0.420072	0	0	0	0	0	0	0	0	0	0	0
PHASIBEAM10F000632	2480.01	25.2966	737.112	2441.03	134.556	151.087	356.851	34.8201	256.661	530.518	970.588	35.3946	3935.16	28.9973	7.61064	49.8766	3784.83	226.391	7.92157	252.799	2548.86	5164.06	0.895932	4262.8	20.4466	141.087	38.0031
PHASIBEAM10F000633	0	0	0	0	0	0	0	0	0	0	0	0	0	0	0	0	0	0	0	0	0	0	0	0	0	0	0
PHASIBEAM10F000634	0.131294	7.05582	23.3702	0.407946	20.9964	4.78282	3.19461	5.5059	1.54005	3.50995	1.60964	4.41249	3.88128	10.3032	1.55938	5.54042	3.38132	0.491706	0.629285	1.93577	2.07294	0	20.9665	0.820391	2.45414	2.00093	26.804
PHASIBEAM10F000635	0	0	0	0	0	0	0	0.024011	0	0	0	0.041051	0.0851555	0.044854	0	0	0.0838985	0.220908	0	0	0	0	0.107801	0.315887	0	0	0
PHASIBEAM10F000636	0.102937	0.388821	0.238432	0.211699	0.246926	0.123628	0.453721	0.126494	0.404592	0.052464	0.335467	0.108132	0.367524	0.841809	0.147906	0.237969	0.570917	0	0	0.409695	0.142835	0	0.295526	0.144093	0.164671	0	0.535235
PHASIBEAM10F000637	0	0.512093	1.22033	0	1.4048	0.285274	0.458589	0.381512	0.807219	0.421954	0.425273	1.7196	0.246084	0.97184	5.02538	1.68127	0	0.149849	0.223529	0.220487	0	0	0.760408	0	2.54912	0.395884	0.394559
PHASIBEAM10F000638	0	0	0	0	0	0	0	0	0	0	0	0	0	0	0	0	0	0	0	0	0	0	0	0	0	0	0
PHASIBEAM10F000639	0	0	0	0	0	0	0	0	0	0	0	0	0	0	0	0	0	0	0	0	0	0	0	0	0	0	0
PHASIBEAM10F000640	0	0	0	0	0	0	0	0	0	0	0	0	0	0	0	0	0	0	0	0	0	0	0	0	0	0	0
PHASIBEAM10F000641	0	0	0	0	0	0	0	0	0	0	0	0	0	0	0	0	0	0	0	0	0	0	0	0	0	0	0
PHASIBEAM10F000642	0	0	0	0	0	0	0	0	0	0	0	0	0	0	0	0	0	0	0	0	0	0	0	0	0	0	0
PHASIBEAM10F000643	5.22302	9.82371	9.56139	5.24809	7.99989	5.82967	8.14875	6.74578	14.1589	2.29038	6.20753	9.73105	11.6034	17.2227	7.50891	12.4241	7.64295	1.5483	5.3319	5.45704	7.61381	4.80863	8.59854	4.84582	9.37224	3.1696	10.9587
PHASIBEAM10F000644	0	0	0.256859	0	244.462	0	0	0	0	0	0	0	0	0	0	0	0	26.1115	394.636	0	0	0	79.2681	0	0	0	70.1967
PHASIBEAM10F000645	0	0	0	0	0	0	0	0	0	0	0	0	0	0.026505	0	0	0	0	0	0	0	0	0	0	0	0	0
PHASIBEAM10F000646	0	0	0.090549	0	0.109405	0.415029	0	0.315252	0.270647	0.14943	0	0.307988	0.46033	0.294453	0	0.236249	0.330179	0	0	0	0.406829	0	0	0.156059	0	0	0
PHASIBEAM10F000647	0	0	0	0	0	0	0	0	0	0	0	0	0	0	0	0	0	0	0	0	0	0	0	0	0	0	0
PHASIBEAM10F000648	0.082661	0	0	1.06472	0	0	0	0	0	0.026663	0	0	0.233763	0	0	0	2.35235	0	0.379336	0	0	0.907425	0	6.71502	0	0	0
PHASIBEAM10F000649	0	0	0	0	0	0	0	0	0	0	0	0	0	0	0	0	0	0	0	0	0	0	0	0	0	0	0
PHASIBEAM10F000650	0	0	0	0	0	0	0	0	0	0	0	0	0	0	0	0	0	0	0	0	0	0	0	0	0	0	0
PHASIBEAM10F000651	0.252629	1.87824	0	0	0.355673	0	0	0.120697	0	0.106793	0	0.04127	0.045075	0.969508	0	0.150559	0	0	0	0	0	0	0.405008	0	1.46713	0	0.338865
PHASIBEAM10F000652	0	0.216797	0.647237	0	0.564704	0.668496	1.90348	0.618076	0.0629485	1.2675	0.146974	0.04403	0.168879	0.144325	0	0.0669425	0.222772	0	0	1.73208	0.119212	0	0.957092	0.117345	0	0.0810425	0.79403
PHASIBEAM10F000653	0	0	0	0	0	0	0	0	0	0	0	0	0	0	0	0	0	0	0	0	0	0	0	0	0	0	0
PHASIBEAM10F000654	0	0	0	0	0	0	0	0	0	0	0	0	0	0	0	0	0	0	0.410299	0	0	0	0	0	0	0	0
PHASIBEAM10F000655	0	0	0	0	0	0	0	0	0	0	0	0	0	0	0	0	0	0	0	0	0	0	0	0	0	0	0
PHASIBEAM10F000656	0	0	0	0	0	0	0	0	0	0	0	0	0	0.049882	0	0	0.912887	0	0	0	0	0	0	0	0	0	0
PHASIBEAM10F000657	0.15416	1.66466	3.74877	0.424053	3.92742	0.944273	0.280467	1.37974	0.839458	0.824867	0.588215	2.35891	1.24351	2.10722	4.41355	2.85951	0.137965	1.56363	0.183474	0.467968	0.54365	0	2.40542	0.230142	3.21124	0.765408	2.72647
PHASIBEAM10F000658	0	0	0	0	0	0	0	0	0	0	0	0	2.8197	0	0	0	0.520484	0	0	0	0	0	0	0.961413	0	0	0
PHASIBEAM10F000659	0	0	0	0	0	0	0	0	0	0	0	0	0	0	0	0	0	0	0	0	0	0	0	0	0	0	0
PHASIBEAM10F000660	0	0	0	0	0	0	0	0	0	0	0	0	0	0	0	0	0	0	0	0	0	0	0	0	0	0	0
PHASIBEAM10F000661	6.22462	3.71839	3.19473	3.32512	1.94088	9.41209	11.7521	1.86181	8.05218	4.22485	5.49001	1.04274	0	5.21692	2.30716	1.12032	0.193553	25.5421	0.10415	1.65461	0.194518	0	2.9667	0.203928	0.529863	20.3535	7.11144
PHASIBEAM10F000662	0	0	0	0	0	0	0	0	0	0	0	0	0	0	0	0	0	0	0	0	0	0	0	0	0	0	0
PHASIBEAM10F000663	0	0	0	0	0	0	0	0	0	0	0	0	0	0	0	0	0	0	0	0	0	0	0	0	0	0	0
PHASIBEAM10F000664	10.1399	1.6332	2.06088	10.2902	7.79486	0.579348	3.74534	0.123496	4.09828	0.273174	1.4608	1.18237	10.2687	2.03012	0.402981	4.29699	5.17906	3.29556	25.2653	0.373686	2.51548	17.0402	3.60084	1.9931	1.08331	0.389794	5.39002
PHASIBEAM10F000665	73.6123	2.05642	0.206821	62.3635	0.213373	2.21977	24.9228	0	6.46035	0.136525	9.66952	0.070347	8.9431	0.076864	0	0.414338	34.4627	0	0	0.509565	10.8118	58.1621	0	1.95417	0	0	9.50177
PHASIBEAM10F000666	0	0	0.069203	0	0	0	0	0.068838	0	0	0	0	0	0	0	0	0	0	0	0	0	0	0	0	0	0	0
PHASIBEAM10F000667	0	0	0	0	0	0	0	0	0	0	0	0	0	0	0	0	0	0	0	0	0	0	0	0	0	0	0
PHASIBEAM10F000668	0	0	0	0	0	0	0	0	0	0	0	0	0	0	0	0	0	0	0	0	0	0	0	0	0	0	0
PHASIBEAM10F000669	62.1587	3.33034	5.86385	18.3642	5.68456	4.75321	13.913	2.29859	25.4001	6.58798	19.4262	3.46502	10.6832	3.64749	3.30477	3.52182	26.5956	24.0032	5.14872	3.36113	7.16892	13.1733	3.44365	3.81481	2.63213	6.83788	3.96213
PHASIBEAM10F000670	0	0	0	0	0	0	0	0	0	0	0	0.057964	0	0	0	0	0	0	0	0	0	0	0	0	0	0	0
PHASIBEAM10F000671	0	2.51484	0	0.195327	0.171226	0	1.04341	0.03979	1.16902	0	0.448307	0.884365	0	1.52376	1.87451	0.316504	0	0	0	1.43477	0	0	0.371843	0.211099	0.472538	0	0.31692
PHASIBEAM10F000672	0.203162	1.24437	1.66539	0	1.21434	0.856106	0	0.70998	0.709696	0.065437	0.353197	2.02306	0.400417	2.8736	0.600628	2.83157	0.281738	0	0	1.08032	0.395598	0	0.557327	0.887235	0.975402	0	0.709035
PHASIBEAM10F000673	0.099155	0.161831	0.029739	0.700264	0.0547045	0.13862	0.473606	0.014791	0	1.07823	0.610761	0.137689	22.3201	0.055262	0.137108	0.069738	8.19856	0.448738	0	0.480467	9.01453	16.3119	0	3.91045	0.0968095	0.635721	0.0823905
PHASIBEAM10F000674	0.0813965	0.632637	0.279288	0.250406	0.171131	0.106076	0.529979	0.138909	0.542161	0.064014	0	0.197908	0.244195	1.0812	0.120187	0.739424	0.150299	0	0.111653	0.0909525	0.296391	0	0.268324	0.112176	0.314609	0	0.387601
PHASIBEAM10F000675	0	0	0	0	0	0	0	0	0	0	0	0	0	0	0	0	0	0	0	0	0	0	0	0	0	0	0
PHASIBEAM10F000676	0	0	0	0	0	0	0	0	0	0	0	0	0	0	0	0	0	0	0	0	0	0	0	0	0	0	0
PHASIBEAM10F000677	0	0	0	0	0	0	0	0	0	0	0	0	0	0	0	0	0	0	0	0	0	0	0	0	0	0	0
PHASIBEAM10F000678	0	0	0	0	0	0	0	0	0	0.018609	0	0	0.182963	0	0	0	0	0	0	0	0	0	0	0	0	0	0
PHASIBEAM10F000679	0.140025	2.59035	4.99791	1.00503	11.8786	12.9231	5.02941	13.9526	0.804411	2.73945	8.0184	2.58955	3.18703	3.02916	2.76265	4.21133	2.15537	1.21901	0	4.0548	5.2091	0	8.07653	2.60219	5.34634	14.0986	2.70897
PHASIBEAM10F000680	0.910956	3.12945	3.60901	1.83574	4.06292	2.4895	1.85979	18.5912	1.56706	3.59549	2.44559	5.28448	3.45824	5.57176	2.37533	4.48386	2.0556	0.356868	0.730711	1.47956	2.80928	4.10833	5.91786	2.194	5.70962	2.40047	4.57205
PHASIBEAM10F000681	0	0	0.03193	0	0	0	0	0.095287	0	0.035129	0	0	0	0.059333	0	0.296038	0.138187	0	0	0	0.401277	0	0	0	0	0	0
PHASIBEAM10F000682	0	0	0	0	0	0	0	0	0	0	0	0	0	0	0	0	0	0	0	0	0	0	0	0	0	0	0
PHASIBEAM10F000683	0	0	0	0	0	0	0	0	0	0	0	0	0	0	0	0	0	0	0	0	0	0	0	0	0	0	0
PHASIBEAM10F000684	41.3582	0	0.364006	14.6862	1.09264	7.72438	4.65645	0.603483	2.03493	3.07029	6.32956	1.23811	16.1853	0.112733	0	0.271348	23.0802	0	10.652	2.71038	11.825	23.7081	0.692425	32.3882	0	2.70466	0.440199
PHASIBEAM10F000685	0.183053	0.114578	0.233882	0.385694	0.198385	0.252896	0.688488	0.10575	0.240072	0	0.711849	0	0.217165	0.237056	0	0.0764415	0.386903	0	0	0.29743	0.286586	0	0.208552	0.197289	0	0.333173	0.25845
PHASIBEAM10F000686	0	0	0	0	0	0	0	0	0	0	0	0	0	0	0	0	0	0	0	0	0	0	0	0	0	0	0
PHASIBEAM10F000687	0	0	0	0	0	0	0	0	0	0	0	0	0	0	0	0	0	0	0	0	0	0	0	0	0	0	0
PHASIBEAM10F000688	0	0	0	0	0	0	0	0	0	0	0	0	0	0	0	0	0	0	0	0	0	0	0	0	0	0	0
PHASIBEAM10F000689	0	0	0	0	0	0	0	0	0	0	0	0	0	0	0	0	0	0	0	0	0	0	0	0	0	0	0
PHASIBEAM10F000690	0	0	0	0	0	0	0	0	0	0	0	0	0	0	0	0	0	0	0	0	0	0	0	0	0	0	0
PHASIBEAM10F000691	0	0	0.463929	0	0.131291	0	0	0.141996	0	0.078524	0	0.121383	0	0.265255	0	0.313686	0	0	0	0	0	0	0	0	0.223939	0	0
PHASIBEAM10F000692	0	0	0	0	0	0	0	0.049264	0	0.258809	0	0	0.673652	0.092027	0	0.047493	0	0	0	0	0.662361	0	0	0	0	0	0
PHASIBEAM10F000693	0	0	0	0	0	0	0	0	0	0	0	0	0	0	0	0	0	0	0	0	0	0	0	0	0	0	0
PHASIBEAM10F000694	0	0	0	0	0	0	0	0	0	0	0	0	0	0	0	0	0	0	0	0	0	0	0	0	0	0	0
PHASIBEAM10F000695	0	0	0	0	0	0	0	0	0	0	0	0	0	0	0	0	0	0	0	0	0	0	0	0	0	0	0
PHASIBEAM10F000696	0	0	0	0	0	0	0	0	0	0	0	0	0	0	0	0	0	0	0	0	0	0	0	0	0	0	0
PHASIBEAM10F000697	0	0	0	0	0	0	0	0	0	0	0	0	0	0	0	0	0	0	0	0	0	0	0	0	0	0	0
PHASIBEAM10F000698	0	0	0	0	0	0	0	0	0	0	0	0	0	0	0	0	0	0	0	0	0	0	0	0	0	0	0
PHASIBEAM10F000699	0	0	0	0	0	0	0	0.059165	0	0	0	0	0	0	0	0	0	0	0	0	0	0	0	0	0	0	0
PHASIBEAM10F000700	0	0	0	0	0	0	0	0	0	0	0	0	0	0	0	0	0	0	0	0	0	0	0	0	0	0	0
PHASIBEAM10F000701	0	0	0	0	0	0	0	0	0	0	0	0	0	0	0	0	0	0	0	0	0	0	0	0	0	0	0
PHASIBEAM10F000702	0	0	0.054168	0.667636	0	0.411737	0	0.107765	0	0.417159	0	0	2.77891	0.20131	0	0.561509	112.604	0	0	0	1.46119	0	0	2.60281	0	0	0
PHASIBEAM10F000703	0.30597	0	0.811306	0.18244	1.84179	0.210332	3.74899	0.161407	0.320752	0.089258	2.49645	0.045992	0	0.27639	0.208726	0.110245	0.175099	0	0.164074	0.350919	0	0	1.24914	0.117969	0	1.32313	0.928949
PHASIBEAM10F000704	0	0	0	0	0	0	0	0	0	0	0	0	0	0	0	0	0	0	0	0	0	0	0	0	0	0	0
PHASIBEAM10F000705	0	2.38854	0.468597	0	0.666461	0.142475	0	0.223742	0.821684	0.041243	0	2.00827	0	4.47567	0.848701	2.61718	0	0	0	0.102882	0	0	0.833057	0	2.01471	0	2.09549
PHASIBEAM10F000706	0	0.515858	0	0	0	0	0	0	0.308821	0	0	4.51671	0	0.314493	5.53425	5.76637	0	0.38292	0	0	0	0	0	0	10.257	0	0
PHASIBEAM10F000707	0	0	0	0	0	0	0.409081	0	1.13788	0	0	0.153994	0	0.021032	1.50534	0.374578	0.244537	0	0	0	0	0	0	0	2.25818	0	0
PHASIBEAM10F000708	2.40746	6.78008	3.30914	1.27459	4.08695	4.69268	4.57627	3.90892	9.94218	1.02394	6.16824	7.7382	7.83569	13.0668	5.93818	5.20498	8.07348	0	1.39708	0.766465	6.42011	0	2.55037	2.59882	2.8497	1.52432	5.45664
PHASIBEAM10F000709	1.76879	4.30115	17.0415	1.07586	11.6213	11.9048	7.28435	26.7891	5.0861	15.8695	9.26364	13.5567	21.6772	4.06509	16.9875	7.52411	7.41519	2.76811	2.64322	18.9391	13.4417	10.5096	5.88095	5.31174	13.6507	13.6451	6.23539
PHASIBEAM10F000710	9.92637	2.18669	5.08502	15.3712	3.92302	2.75851	6.47144	1.12406	13.032	1.36224	4.31322	3.2711	2.48141	3.81983	5.31495	4.54207	4.01328	0.577869	3.67125	2.73672	4.29048	3.37359	1.69751	3.59882	3.72008	3.48258	3.14997
PHASIBEAM10F000711	0	0	0.060067	0	0.362575	0	0	0	0	0	0	0	0	0	0	0	0	0	0.729409	0	0	0	0.27049	0	0	0	0.272235
PHASIBEAM10F000712	0	0	0	0	0	0	0	0	0	0	0	0	0	0	0	0	0	0	0	0	0	0	0.957029	0	0	0	8.37946
PHASIBEAM10F000713	0.472575	1.5368	1.49445	0	1.13972	1.03778	0.901602	1.75205	1.01416	0.469763	0.896531	1.45233	0.49064	3.71921	0.878119	1.5782	0.594784	0	0	0.484719	0.922484	0	0.72658	0.630377	0.38574	0	0.916154
PHASIBEAM10F000714	1.9792	0.608976	1.6775	0	1.47012	0.44645	1.48265	0.207876	0.931311	0.344521	1.11057	0.29964	0.231683	0.41506	0.153563	0.517541	0.457391	0	0.174879	0.327772	0.0985285	0	0.803158	0.234589	0.161425	0.246322	1.4511
PHASIBEAM10F000715	0	0	0	0	0	0	0	0	0	0	0	0	0	0	0	0	0	0	0	0	0	0	0	0	0	0	0
PHASIBEAM10F000716	0	0	0	0	0	0	0	0	0	0	0	0	0	0	0	0	0	0	0	0	0	0	0	0	0	0	0
PHASIBEAM10F000717	0	0	0.040535	0	0	0	0	0	0	0	0	0.068937	2.75128	0	0	0	0	0	0	0	0	0	0	0	0	0	0
PHASIBEAM10F000718	0	0	0	0	0	0	0	0	0	0	0	0	0	0	0	0	0	0	0	0	0	0	0	0	0	0	0
PHASIBEAM10F000719	0	0	0	0	0	0	0	0.037955	0	0.041978	0	0.064891	0	0	0	0.160583	0	0	0	0	0	0	0	0	0	0	0
PHASIBEAM10F000720	0	0	0.521362	0	0.202884	0	0	0.377177	0	0.156435	0	0.161212	0.886838	0.13211	0.602488	0.316877	0.182523	4.00964	0	0	1.12468	0	0	0	0.331867	0	0.125751
PHASIBEAM10F000721	0	0.635871	0.195702	0	0.26299	0.476912	0	0.681351	0.501367	0.376789	0.374593	0.416032	0.236236	0.136371	1.0215	0.363571	0.128368	6.84142	0	0	0.882446	0	0.193413	0.476854	0.661106	0.370811	0.241507
PHASIBEAM10F000722	0	0	0	0	0	0	0	0	0	0	0	0	0	0	0	0	0	0	0	0	0	0	0	0	0	0	0
PHASIBEAM10F000723	0	0.240004	0	0	0	0	0	0	0	0	0	0	0	0	0	0	0	0	0	0	0	0	0	0	0	0	0
PHASIBEAM10F000724	0	0	0	0	0	0	0	0	0	0	0	0	0	0	0	0	0	0	0	0	0	0	0	0	0	0	0
PHASIBEAM10F000725	0	0	0	0	0	0	0	0	0	0	0	0	0	0	0	0	0	0	0	0	0	0	0	0	0	0	0
PHASIBEAM10F000726	1.07868	0.605654	1.4379	0.833883	1.81162	1.13508	0.591723	2.80188	0	0.411742	0.943227	0.50248	2.75987	1.22616	0.41797	0.323792	1.52568	1.03962	0.490703	0.939194	0.645323	1.57315	1.52852	1.7265	0.432309	2.22898	1.42107
PHASIBEAM10F000727	0	0	0.090549	0	0	0	0	0	0	0.29886	0	0	0	0	0	0	0	0	0.378889	0	0	0	0	0	0	0	0
PHASIBEAM10F000728	0	0	90.2329	0	34.3464	6.5084	0	0	0	0	0	0.297052	0	0	0	1.65846	0	0.278826	0	0	0	0	10.2219	0	0	0	0.703774
PHASIBEAM10F000729	0.124035	0	0.022807	0	0	0	0	0	0.111453	0	0	0	0	0.021191	0.131984	0	0	0	0	0	0	0	0	0	0	0	0
PHASIBEAM10F000730	0	0	0	0	0	0	0	0	0	0	0	0	0	0	0	0	0	0	0	0	0	0	0	0	0	0	0
PHASIBEAM10F000731	0	0	0	0	0	0	0	0	0	0	0	0	0	0	0	0	0	0	0	0	0	0	0	0	0	0	0
PHASIBEAM10F000732	0	0	0	0	0	0	0	0	0	0	0	0	0	0	0	0	0	0	0	0	0	0	0	0	0	0	0
PHASIBEAM10F000733	0	0	0	0	0	0	0	0	0	0	0	0	0	0	0	0	0	0	0	0	0	0	0	0	0	0	0
PHASIBEAM10F000734	2.31346	3.2504	4.39322	3.48501	4.02226	1.92545	2.84238	2.23973	4.43605	1.23858	3.07311	3.71714	4.29673	5.93492	3.55993	4.0857	3.98454	3.92711	2.67078	1.90412	2.6072	3.00584	5.24749	2.41585	3.84797	1.90027	5.65212
PHASIBEAM10F000735	0	0	0.05482	0	0	0	0	0.068164	0.110859	0.120624	0	0.023308	0.0744385	0.36927	0.071536	0.212622	0.112089	0	0	0.144913	0.128632	0	0	0	0	0	0
PHASIBEAM10F000736	0.368753	0.678857	0.930595	0.799217	0.961629	0.844209	1.7369	0.836687	1.51467	0.275645	0.949215	0.852191	0.491013	1.23042	1.07024	1.30472	0.750718	0	0.698348	0.455863	0.973707	0	0.841118	0.2281	0.907739	0.508764	1.29364
PHASIBEAM10F000737	0.239134	2.03707	2.70511	0	4.52172	2.20732	0.0839355	0.458812	0.370228	1.23433	0.457628	0.975225	0.928307	5.08459	0.171129	2.63772	0.118942	0.611937	0	0	0.142514	0	0.192584	0	2.2485	0.129239	1.10328
PHASIBEAM10F000738	0	0	0	0	0	0	0	0	0	0	0	0	0	0	0	0	0	0	0	0	0	0	0	0	0	0	0
PHASIBEAM10F000739	0.550035	1.04385	1.92661	0.529155	2.61139	1.02063	1.28338	0.733965	1.10559	1.12746	1.88066	1.0457	0.80696	1.10448	1.09321	1.17865	0.961025	0	0.485849	0.375363	0.993669	0	1.87511	0.352427	1.15773	3.854	1.42174
PHASIBEAM10F000740	0	0	0	0	0	0	0	0	0	0	0	0	0	0	0	0	0	0	0	0	0	0	0	0	0	0	0
PHASIBEAM10F000741	0	0	0	0	0	0	0	0	0	0	0	0	0	0	0	0	0	0	0	0	0	0	0	0	0	0	0
PHASIBEAM10F000742	0	0	0.177564	0	2.90982	0	0	0	0	0	0	0	0.0824545	0	0	0	0	0	6.16973	0	0	0	2.58459	0	0	0	2.09667
PHASIBEAM10F000743	0	35.6891	2.1865	11.234	5.0272	0.575473	4.43651	3.79857	7.20547	0.423512	0.716741	58.0299	0.0528975	54.3353	43.4915	28.7608	0.311688	6.99339	2.75605	5.67406	0	0	14.5471	1.55475	50.6262	1.30647	24.4456
PHASIBEAM10F000744	1.01119	0.705244	0.126196	0.508059	0.0777235	0.901818	7.21237	1.65981	1.09863	5.30673	1.49766	3.95852	2.18276	0.833776	0.574486	0.152102	2.14012	0	1.25334	11.4429	4.34094	1.03912	0	0.252439	1.35026	0.301244	0
PHASIBEAM10F000745	0	0	0	0	0	0	0	0	0	0	0	0.029228	0	0	0	0	0	0	0	0	0	0	0	0	0	0	0
PHASIBEAM10F000746	0	1.36815	0	0	0	0.290109	0	1.66895	0	0	0	0.372178	0	2.30437	0	0.904014	0	0.333797	0	0	0	0	0	0	0	0.207589	0.269394
PHASIBEAM10F000747	0.866467	1.95067	0.356868	1.08234	70.1138	2.55782	8.47622	0.737286	5.21271	0.181209	10.3489	0.23343	11.0294	0.688643	3.81316	1.88197	14.212	2.03322	391.452	0.80898	1.66103	0	23.9536	1.02933	2.73284	0.430949	14.1195
PHASIBEAM10F000748	0	0	0	0	0	0	0	0	0	0	0	0	0	0	0	0	0	0	0	0	0	0	0	0	0	0	0
PHASIBEAM10F000749	0	0	0	0	0	0	0	0	0	0.049078	0	0	0	0	0	0	0	0	0	0	0	0	0	0	0	0	0
PHASIBEAM10F000750	1.69826	8.43572	0.247904	1.74072	1.18098	0.273359	6.2291	0.965846	15.0799	0.886404	0.678975	16.5128	1.19219	10.7103	23.4604	21.0358	0.777201	0.453036	2.75636	0.785958	0.301901	1.55511	0.142151	0.502476	35.3278	3.61	1.09073
PHASIBEAM10F000751	28.2273	3.36549	3.55638	5.46068	3.16371	7.89185	22.9623	2.26826	21.1727	19.126	28.7263	1.52985	49.2591	5.384	0.77157	1.63189	47.2848	5.93445	4.32224	3.21423	62.3353	230.603	0.836341	7.59572	0.748451	15.4103	2.28418
PHASIBEAM10F000752	0	0	0	0	0	0	0	0.079174	0.129017	1.43026	0	0.135362	23.3762	0	0	0	0.195284	0	0	0	22.261	40.5708	0	1.9127	0	0	0
PHASIBEAM10F000753	0	0	0	0	0	0	0	0	0	0	0	0	0	0	0	0	0	0	0	0	0	0	0	0	0	0	0
PHASIBEAM10F000754	0	0	0	0	0	0	0	0	0	0	0	0.042752	0	0.046713	0	0	0.153332	0	0	0	0	0	0	0	0	0	0
PHASIBEAM10F000755	0	0	0	0	0	0	0	0	0	0	0	0	0	0	0	0	0	0	0	0	0	0	0	0	0	0	0
PHASIBEAM10F000756	0.451695	1.62077	2.37793	0.478695	1.125	0.937712	2.14542	1.45564	2.16612	1.2362	0.670605	2.24424	1.60878	3.02268	0.741355	1.87577	1.76806	0	0.383103	0.603768	5.70667	0	2.04615	0.668399	1.8135	0.547179	2.11333
PHASIBEAM10F000757	0	0	0	0	0	0	0	0	0	0	0	0	0	0	0	0	0	0	0	0	0	0	0	0	0	0	0
PHASIBEAM10F000758	0	0	0	0	0	0	0	0	0	0	0	0	0	0	0	0	0	0	0	0	0	0	0	0	0	0	0
PHASIBEAM10F000759	0	0	0	0	0	0	0	0	0	0	0	0	0	0	0	0	0	0	0	0	0	0	0	0	0	0	0
PHASIBEAM10F000760	0	0	0	0	0	0	0	0	0	0	0	0	0	0	0	0	0	0	0	0	0	0	0	0	0	0	0
PHASIBEAM10F000761	0	0	0	0	0	0	0	0	0	0	0	0	0	0	0	0	0	0	0	0	0	0	0	0	0	0	0
PHASIBEAM10F000762	16.6563	0.830279	1.99445	21.5094	1.96764	2.4255	4.94292	1.92588	5.61296	3.38408	2.37005	0.91114	4.67694	1.0267	2.05915	1.19995	2.99577	0.567604	2.41409	3.76481	4.97098	1.53605	4.57133	2.57203	0.771782	5.7504	0.952905
PHASIBEAM10F000763	2.57797	4.77846	2.19105	7.86657	2.74452	2.06276	6.02967	2.29575	4.42202	1.34991	2.67634	4.07404	2.81161	8.6043	2.83138	4.24995	5.30318	0.269048	3.66907	2.37206	2.53114	0	2.46563	2.78508	3.2923	1.92013	4.56799
PHASIBEAM10F000764	0.0889615	0	0.349395	0	0.120301	0.455205	0.709615	0.189576	0.481847	0.157254	0.908947	0.054019	0.255846	0.295114	0.118929	0.246149	0.322018	0	0	0.505748	0.35752	0	0.353451	0.209533	0	0.108468	0.200498
PHASIBEAM10F000766	0	0	0.151249	7.24574	0	0	43.0762	0	0	0	37.1576	0	0	0	0	0	0.3041	0	0	327.882	0	0	0	133.688	0	29.9401	0
PHASIBEAM10F000767	0	0	0	0	0	0.600344	0	0.467643	0	0.443328	0	0.456868	0.458337	0	0	0	0.402819	0	0	0	0.569128	0	0	0	0	0	0
PHASIBEAM10F000768	0	0	0	0	0	0.459598	0.779355	1.38202	0	0.076426	0	0	0	0.709963	0	0	0	0	0	0	0	0	0.437211	0	0	0	5.18734
PHASIBEAM10F000769	0	0	0	0	0	0	0	0	0	0	0	0	0	0	0	0	0	0	0	0	0	0	0	0	0	0	0
PHASIBEAM10F000770	0.072836	0	0.016978	0	0	0	0	0.016889	0	0.056036	0	0	0.048873	0.047323	0	0	0	0	0	0	0	0	0	0	0	0	0
PHASIBEAM10F000771	0	0.960169	0	0	0	2.15118	4.95073	1.65542	0.10026	0.959042	0.793617	0.314469	0	3.82868	0	0.904752	0.901964	0.593973	0	0	0	0	0.237906	0.206283	0.204158	2.17371	1.5939
PHASIBEAM10F000772	0	0	0	0	0	0	0	0	0	0	0	0	0	0	0	0	0	0	0	0	0	0	0	0	0	0	0
PHASIBEAM10F000773	0	0	0	0	0	0	0	0	0	0	0	0	0	0	0	0	0	0	0	0	0	0	0	0	0	0	0
PHASIBEAM10F000774	1.48452	1.55866	3.01798	4.15618	3.25671	1.5546	3.57543	2.94083	1.93003	3.76079	1.40215	1.30934	3.37997	3.03293	1.68813	1.51942	3.21758	0.431318	3.58015	3.34501	2.14535	2.93022	2.2902	4.09597	1.53179	1.02503	2.795
PHASIBEAM10F000775	0	0	0	0	0.81212	0	0	0	0	0	0	0	0	0	0	0	0	0	0.137612	0	0	0	0.923078	0	0	0	2.00211
PHASIBEAM10F000776	20.1918	7.14746	5.60009	10.4002	8.86724	8.92956	13.7341	9.27213	11.5276	6.52592	21.5297	29.6996	14.0345	8.52347	30.0282	18.7623	34.2945	14.0158	1.04941	10.1022	10.8783	11.7438	6.23571	21.2175	27.9075	17.4154	5.09469
PHASIBEAM10F000777	0	0	0.241864	0	240.66	0	0	0	0	0.033262	0	0	0	0.084269	0	0	0	0	190.387	0	0	0	183.809	0.394444	0	0	85.3466
PHASIBEAM10F000778	0	0	0	0	0	0	0	0	0	0	0	0	0	0	0	0	0	0	0	0	0	0	0	0	0	0	0
PHASIBEAM10F000779	0	0	0	0	0	0	0	0	0	0	0	0	0	0	0	0	0	0	0	0	0	0	0	0	0	0	0
PHASIBEAM10F000780	16.1788	12.8124	12.1222	20.8126	13.5547	7.46776	18.3406	9.49134	14.7386	4.96855	10.5652	10.9721	8.92772	24.1977	6.45843	9.77168	13.4711	3.09676	11.871	13.7986	6.27177	5.8471	13.69	13.9882	6.96094	7.5176	18.9043
PHASIBEAM10F000781	0	0	0	0	0	0	0	0	0	0	0	0	0	0	0	0	0	0	0	0	0	0	0	0	0	0	0
PHASIBEAM10F000782	0	0	0	0	0	0	0	0	0	0	0	0	0	0	0	0	0	0	0	0	0	0	0	0	0	0	0
PHASIBEAM10F000783	0.630912	5.45081	0.156899	0.81467	0.95216	0.156201	2.28138	0.423627	7.97546	0.517853	0.431957	11.512	0.659767	6.26837	16.5005	14.4555	0.406351	0	1.3516	0.218287	0.235813	0	0	0.190309	24.2443	1.33094	0.577396
PHASIBEAM10F000784	0	0	0	0	0	0	0	0	0	0	0	0	0	0	0	0	0	0	0	0	0	0	0	0	0	0	0
PHASIBEAM10F000785	0	0	0	0	0	0	0	0	0	0	0	0	0	0	0	0	0	0	0	0	0	0	0	0	0	0	0
PHASIBEAM10F000786	6.1262	4.26455	0.274929	5.47045	2.07333	0.478987	3.09754	0.328178	9.3665	0.241978	3.33594	9.35129	0.214431	3.11635	5.1669	2.41276	0.451576	1.1224	3.80645	0.617537	0	0	1.55754	1.26028	3.95588	0.589867	3.60556
PHASIBEAM10F000787	0	0	0	0	0	0	0	0.013006	0	0	0	0	0	0.072888	0	0	0	0	0	0	0	0	0	0	0	0	0
PHASIBEAM10F000788	4.67241	6.90151	0.831734	3.30035	2.06486	2.5723	8.37815	2.87141	12.7978	2.47604	5.36245	11.9817	0.967667	10.7733	9.87772	5.3772	0.886981	0	2.6733	2.41453	3.02336	0	2.04099	0.63406	7.93173	0.895667	3.56013
PHASIBEAM10F000789	0	0	0	0	0	0	0	0	0	0	0	0	0	0	0	0	0	0	0	0	0	0	0	0	0	0	0
PHASIBEAM10F000790	0	0	0	0	0	0	0	0	0	0	0	0	0	0	0	0	0	0	0	0	0	0	0	0	0	0	0
PHASIBEAM10F000791	0.878213	2.54216	0.53847	1.00578	0.544905	1.45115	10.0471	1.82116	1.90935	4.9289	0.675925	4.35903	1.15893	1.681	3.64431	3.13221	0.251024	0.222944	0.306752	13.5993	0.320971	0	0.170295	0.230069	7.06041	0.239439	0.07163
PHASIBEAM10F000792	0	0	0	0	0	0	0	0	0	0	0	0	0	0	0	0	0	0	0	0	0	0	0	0	0	0	0
PHASIBEAM10F000793	0	0.829579	0.428242	0	0.383656	0.600239	0.976274	0.780977	0	0	0	0.849684	0.381069	3.05043	0	1.01365	0	0	0	0	0.620785	0	0.517098	0	0.378471	0	0.77643
PHASIBEAM10F000794	0	0	0	0	0	0	0	0	0	0	0	0	0	0	0	0	0	0	0	0	0	0	0	0	0	0	0
PHASIBEAM10F000795	13.6828	9.9705	4.99922	15.7267	8.00946	5.78932	14.2361	4.7398	13.9824	2.57815	9.7666	6.50938	6.11083	18.3615	5.07044	6.9904	9.02368	1.99396	8.05598	9.72369	3.39839	3.85145	6.53975	11.9293	3.31922	4.44641	10.0708
PHASIBEAM10F000796	5.36682	15.0905	2.98516	4.32658	0.617649	14.3345	17.553	23.7425	150.911	15.9726	20.8751	63.0909	0.273523	22.8236	125.86	64.2822	7.97477	0.635661	0.200858	26.2586	16.4506	3.16978	15.5387	11.5023	45.9948	17.1885	5.14883
PHASIBEAM10F000797	24.9173	4.8078	6.71677	28.3328	7.25099	6.34141	13.8952	1.22133	27.8247	2.78106	11.4082	7.00122	4.97265	7.44846	13.0149	9.52479	8.40482	1.0178	2.00433	4.77187	5.65744	4.23656	2.83366	4.89516	5.47475	8.74784	5.15233
PHASIBEAM10F000798	0	0	0	0	0	0	0	0	0	0	0	0	0	0	0	0	0	0	0	0	0	0	0	0	0	0	0
PHASIBEAM10F000799	0	0	0	0	0	0	0	0	0	0	0	0	0	0	0	0	0	0	0	0	0	0	0	0	0	0	0
PHASIBEAM10F000800	0	0	0	0	0	0	0	0	0	0	0	0	0	0	0	0	0	0	0	0	0	0	0	0	0	0	0
PHASIBEAM10F000801	0	0	0	0	0	0	0	0	0	0	0	0	0	0	0	0	0	0	0	0	0	0	0	0	0	0	0
PHASIBEAM10F000802	0	0	0	0	0	0	0	0	0	0	0	0	0	0	0	0	0	5.06034	0	0	0	0	0	0	0	0	0
PHASIBEAM10F000803	0	0	0	0	0	0	0	0	0	0	0	0	0	0	0	0	0	0	0	0	0	0	0	0	0	0	0
PHASIBEAM10F000804	7.27787	38.4269	7.63238	7.65781	8.0137	2.02684	11.2724	1.52956	32.0063	1.13806	10.6698	26.8162	0	62.393	45.5737	35.009	1.03751	0.815036	0.26824	5.65537	1.26235	0	21.8648	3.68091	37.5962	2.84386	28.3454
PHASIBEAM10F000805	0	0	0	0	0	0	0	0	0	0	0	0	0	0.022018	0	0	0	0	0	0	0	0	0	0	0	0	0
PHASIBEAM10F000806	5.25698	10.9545	10.733	10.4307	9.3788	13.2929	20.9261	14.476	18.3482	2.68943	5.79599	62.6201	16.7895	7.61217	15.253	12.5603	13.7486	2.09073	7.69656	13.7407	13.7206	10.6342	8.3065	2.94234	12.9769	7.60269	11.2074
PHASIBEAM10F000807	3.34663	0.446922	2.40321	0.933391	3.18757	0.704774	1.3225	2.32681	1.39933	0.599299	7.50621	0.599438	0	0.50611	0.425379	2.64036	0.723923	0	0	3.52739	0.375557	0	1.77818	6.70393	1.51082	3.49165	0.241013
PHASIBEAM10F000808	0.459718	0	0	0.613293	0	0	1.97545	0	1.49474	0	0	0	0	0	0	0	0	0	236.708	0	0	0	0	0	0	0	0
PHASIBEAM10F000809	0	0	0	0	0	0	0	0.195272	0	0.030853	0	0	0	0	0	0	0	0	0	0	0	0	0	0	0	0	0
PHASIBEAM10F000810	0.737608	5.75169	0.668777	0.455523	0.377394	0.817864	7.46441	0.142555	13.5436	0.367888	1.24739	2.68095	0.326008	15.0903	1.50686	5.24571	4.50103	0	0.771753	0.409642	0	0	0.986102	0	1.71594	0.615351	1.90707
PHASIBEAM10F000811	3.4902	0	1.02249	1.09383	0	0	1.79225	0.508553	3.54366	0.899939	6.39036	0.173892	15.5854	0	0	0	9.19866	0	0.71052	2.57868	9.05269	40.2134	0	3.1072	0	0	0
PHASIBEAM10F000812	0	0	0	0	0	0	0	0	0	0	0	0	0	0	0	0	0	0	0	0	0	0	0	0	0	0	0
PHASIBEAM10F000813	0	8.85369	2.81604	0	19.8921	0	0.100969	0.169201	0	0.020793	0	0.128568	0	2.37056	0	1.27895	0	4.71277	1.51167	0	0	0	34.0326	0	0	0	38.4415
PHASIBEAM10F000814	0	0	0	0	0	0	0	0.052024	0	0.057539	0	0	0.245278	0	0	0	0	0	0	0	0	0	0	0	0	0	0
PHASIBEAM10F000815	0	0	0	0	0	0	0	0	0	0	0	0	0	0	0	0	0	0	0	0	0	0	0	0	0	0	0
PHASIBEAM10F000816	0	0	0	0	0	0	0	0	0	0	0	0	0	0	0	0	0	0	0	0	0	0	0	0	0	0	0
PHASIBEAM10F000817	0.268554	0.79874	0.407035	0	0.387123	0.578066	0.750005	0.32777	1.33616	0.170595	1.02806	0.593344	1.32995	1.58475	0.279299	1.40572	0.821664	0.0833025	0.168875	0.227498	0.814424	0	0.388732	0	0.527787	0.139363	0.477071
PHASIBEAM10F000818	0	0	0	0	0	0	0	0.035499	0	0.078524	0	0	0	0.066314	0	0	0	0	0	0	0	0	0	0	0	0	0
PHASIBEAM10F000819	788.321	96.3726	136.183	53.8739	75.2726	157.931	175.398	49.3857	404.722	98.3563	449.713	75.27	273.342	73.4407	8.10473	68.0372	1312.3	2990.62	3.77721	17.3818	680.063	1171.31	1.22002	148.1	8.65569	17.2186	61.549
PHASIBEAM10F000820	0	0	0	0	0	0	0	0	0	0	0	0	0	0	0	0	0	0	0	0	0	0	0	0	0	0	0
PHASIBEAM10F000821	0	0	0	0	0	0	0	0	0	0	0	0	0	0	0	0	0	0	0	0	0	0	0	0	0	0	0
PHASIBEAM10F000822	50.6424	9.28177	16.202	31.8116	21.5343	10.9906	29.105	7.35998	40.6679	6.77358	30.3369	9.3685	14.9313	15.0534	9.79387	9.68468	28.135	8.46908	16.8359	12.6682	14.7934	18.6474	15.7504	18.3922	6.84157	19.2776	13.5218
PHASIBEAM10F000823	0	0	0	0	0	0	0	0	0	0	0	0	0	0	0	0	0	0	0	0	0	0	0	0	0	0	0
PHASIBEAM10F000824	0	0	0	0	0	0	0	0	0	0	0	0	0	0	0	0	0	0	0	0	0	0	0	0	0	0	0
PHASIBEAM10F000825	0	0	0	0	0	0	0	0	0	0	0	0.05732	0	0	0	0	0	0	0	0	0	0	0	0	0	0	0
PHASIBEAM10F000826	0	0	0	0	0	0	0	0	0	0	0	0	0	0	0	0	0	0	0	0	0	0	0	0	0	0	0
PHASIBEAM10F000827	0	0.374976	2.86783	0	1.30225	0.246388	0	0.478111	0	0.017626	0	0.217977	0	0.26794	0.496406	1.16542	0	0.272649	0	0	0.150373	0	0.443351	0	1.00306	0	0.755944
PHASIBEAM10F000828	0	0	0	0	0	0	0	0	0	0	0	0	0	0	0	0	0	0	0	0	0	0	0	0	0	0	0
PHASIBEAM10F000829	0	0	0	0	0	0	0	0	0	0	0	0	0	0	0	0	0	0.197442	0	0	0	0	0	0	0	0	0
PHASIBEAM10F000830	3.93725	0.888716	0.275762	3.73609	13.6158	14.2614	3.43182	14.6133	1.17806	3.53034	2.49879	0.255808	10.4516	2.72517	0.386889	0.160985	1.73328	8.49355	35.6444	1.6361	6.31935	14.694	4.67262	4.32589	1.56723	11.0825	6.04755
PHASIBEAM10F000831	0	0	0	0	0	0	0	0.045718	0	0.10113	0	0	0.268851	0	0	0	0	0	0	0	0	0	0	0	0	0	0
PHASIBEAM10F000832	0	0	0	0	0	0	0	0	0	0	0	0	0	0	0	0	0	0	0	0	0	0	0	0	0	0	0
PHASIBEAM10F000833	0	0	0	0	0	0	0	0	0	0	0	0	0	0	0	0	0	0	0	0	0	0	0	0	0	0	0
PHASIBEAM10F000834	0	0	0.182612	0	0.371034	0	0	0.1211	0	0.066969	0	0.517605	0.209114	0.282776	0	0.241531	0.16177	0.623023	0	0	0	0	0	0	0	0	0.249388
PHASIBEAM10F000835	0	0	0	0	0	0	0	0	0	0	0	0	0	0	0	0	0	0	0	0	0	0	0	0	0	0	0
PHASIBEAM10F000836	0	0	0	0	0	0	0	0	0	0	0	0	0	0	0	0	0	0	0	0	0	0	0	0	0	0	0
PHASIBEAM10F000837	0	0	0	0	0	0	0	0	0	0	0	0	0	0	0	0	0	0	0	0	0	0	0	0	0	0	0
PHASIBEAM10F000838	0	0	0	0	0	0	0	0	0	0	0	0	0	0	0	0	0	0	0	0	0	0	0	0	0	0	0
PHASIBEAM10F000839	0.593934	0.891449	2.01651	0	0.641379	1.0554	0	0.137155	0.167625	0.73951	0	1.46557	0	1.18498	0.799938	2.66402	0	0.703009	0	0	0.371778	0	0	0	5.53177	0.165273	0
PHASIBEAM10F000840	288.458	3.43718	62.7665	302.548	23.6653	32.5254	6.98696	42.7823	3.0095	10.0363	19.6212	3.74612	45.3313	3.70036	6.53739	11.859	38.8036	161.42	20.6879	2.50795	68.3839	62.861	0.32736	16.378	29.8112	50.1983	5.67227
PHASIBEAM10F000841	0.613988	4.10267	2.40775	0.175255	5.09884	3.16646	0.474194	1.16925	0.572495	3.54585	0.852165	0.838305	1.46287	9.44143	0.395897	4.2135	0.344347	0.963934	0	0	1.13309	0	0.280348	0.361075	2.27008	0.666276	0.743636
PHASIBEAM10F000842	1.13847	1.64356	3.56486	0.613896	2.71738	2.46572	0.927341	2.74268	2.63568	2.83426	2.13113	2.17877	3.96166	2.29003	2.13956	3.11842	2.08791	0.418131	0.505688	1.62558	5.09143	3.58092	2.54448	1.25759	2.30061	1.0818	2.46723
PHASIBEAM10F000843	0	1.29167	0.055786	0	0	0.265537	0	0.069366	0.263674	0.046031	0	0.256733	0.113964	0.716938	0.609523	0.932516	0	0	0	0	0	0	0	0	0.278734	0.0647	0.049652
PHASIBEAM10F000844	0	0	0	0	0	0	0	0	0	0	0	0.109299	0	0.135666	0	0	0	0	0	0	0	0	0	0	0	0	0
PHASIBEAM10F000845	0	0	0	0	0	0	0	0	0	0	0	0	0	0.038432	0	0	0	0	0	0	0	0	0	0	0	0	0
PHASIBEAM10F000846	0	0	0	0	0	0	0	0	0	0	0	0	0	0	0	0	0	0	0	0	0	0	0	0	0	0	0
PHASIBEAM10F000847	0	0	0	0	0	0	0	0	0	0	0	0	0	0	0	0	0	0	0	0	0	0	0	0	0	0	0
PHASIBEAM10F000848	0	0	0	0	0	0	0	0	0	0	0	0	0	0	0	0	0	0	0	0	0	0	0	0	0	0	0
PHASIBEAM10F000849	0	0	0	0	0	0	0	0	0	0	0	0	0	0	0	0	0	0	0	0	0	0	0	0	0	0	0
PHASIBEAM10F000850	0	0	0	0	0	0	0	0	0	0	0	0	0	0	0	0	0	0	0	0	0	0	0	0	0	0	0
PHASIBEAM10F000851	0	0	0	0	0	0	0	0	0	0	0	0	0	0	0	0	0	0	0	0	0	0	0	0	0	0	0
PHASIBEAM10F000852	0	0	0	0	0	0	0	0	0	0	0	0	0	0	0	0	0	0	0	0	0	0	0	0	0	0	0
PHASIBEAM10F000853	3.43812	1.42845	2.3423	2.42808	1.16838	2.16421	4.84597	2.13295	3.31463	4.02974	1.49821	0.645971	3.66795	3.09087	1.16503	1.28062	1.67482	0	0.705753	1.55977	5.33936	0	1.56449	0.949855	0.901424	4.08594	1.7026
PHASIBEAM10F000854	0	0	0	0	0	0	0	0	0	0	0	0	0	0	0	0	0	0	0	0	0	0	0	0	0	0	0
PHASIBEAM10F000855	0	0	0	0	0	0	0	0	0	0	0	0	0	0	0	0	0	0	0	0	0	0	0	0	0	0	0
PHASIBEAM10F000856	0	0	0	0	0	0	0	0	0	0	0	0	0	0	0	0	0	0	0	0	0	0	0	0	0	0	0
PHASIBEAM10F000857	10.9372	12.0996	17.1892	26.5447	16.2495	12.4964	13.452	18.0626	15.3206	11.6341	10.1663	10.4609	25.0719	18.1626	13.583	20.5587	17.6455	19.3334	7.46996	19.9318	19.8803	29.5336	14.4848	18.9428	14.8976	14.2512	16.7464
PHASIBEAM10F000858	0	0	0	0	0	0	0	0	0	0	0	0	0	0	0	0	0	0	0	0	0	0	0	0	0	0	0
PHASIBEAM10F000859	0	0	0	0	0	0	0	0	0	0.041673	0	0	0.0764825	0	0	0	0	0	0	0	0	0	0	0	0	0	0
PHASIBEAM10F000860	0	0	0	0	0	0	0	0	0	0	0	0	0	0	0	0	0	0	0	0	0	0	0	0	0	0	0
PHASIBEAM10F000861	0	0	0.037996	0.49049	33.4027	0	0	0	0.38756	0	0	0	0	0.494239	0	0	0.116523	5.62796	32.6187	0.614211	0	0	28.1385	0	0	0	47.3661
PHASIBEAM10F000862	0.128928	0	0.04798	0	0.15459	0.42325	0	0.65227	0.275045	0.105573	0.33848	0.163196	0.0460385	0.193172	0.167014	0.132508	0.109552	0.640684	0	0	0.163652	0	0.057403	0	0	0	0.211578
PHASIBEAM10F000863	0	1.46393	7.31454	0	20.5936	0.509554	0.588905	0.299601	1.02372	1.46745	3.83648	3.4392	0	2.07877	12.2019	2.80644	0.131949	1.23166	0	0	1.1895	0	6.03159	0.212409	8.10831	11.3669	2.52849
PHASIBEAM10F000864	0	0	0	0	0	0	0	0	0	0	0	0	0	0	0	0	0	0	0	0	0	0	0	0	0	0	0
PHASIBEAM10F000865	0	0	0	0	0.0623985	0	0	0	0	0	0	0.055174	0	0.120571	0	0.180623	0	0	0	0	0	0	0	0	0	0	0
PHASIBEAM10F000866	0	0	0	0	0	0	0	0	0	0	0	0	0	0	0	0	0	0	0	0	0	0	0	0	0	0	0
PHASIBEAM10F000867	0	0	0	0	0	0	0	0	0	0	0	0	0	0	0	0	0	0	0	0	0	0	0	0	0	0	0
PHASIBEAM10F000868	1.86385	4.29387	7.13891	1.12231	5.43136	2.47635	1.79488	3.51164	2.35502	1.46725	2.85133	1.40088	2.37643	8.05413	2.43913	4.09534	2.52497	2.06433	1.61504	2.35244	4.49166	3.41598	2.87129	2.54327	2.3574	1.28327	4.3026
PHASIBEAM10F000869	0	0	0	0	0	0	0	0	0	0	0	0	0	0	0	0	0	0	0	0	0	0	0	0	0	0	0
PHASIBEAM10F000870	0.371834	1.61113	1.23848	0	2.67248	1.53744	0.191859	0.482072	0.213313	1.40205	0.478641	0.457881	0.624954	3.66884	0.167014	1.63762	0.0935795	0.725775	0	0	0.457155	0	0.088028	0	0.914468	0.258109	0.452736
PHASIBEAM10F000871	0	0	0	0	0	0	0	0.043731	0	0.096733	0	0	0	0.040845	0	0	0	0	0	0	0	0	0	0	0	0	0.522459
PHASIBEAM10F000872	0	0	0	0	0	0	0	0	0	0	0	0	0	0	0	0	0	0	0	0	0	0	0	0	0	0	0
PHASIBEAM10F000873	0	0	0	0	0	0	0	0	0	0	0	0	0	0	0	0	0	0	0	0	0	0	0	0	0	0	0
PHASIBEAM10F000874	0	0	0	0	0	0	0	0	0	0	0	0	0	0	0	0	0	0	0	0	0	0	0	0	0	0	0
PHASIBEAM10F000875	2.01105	4.63242	10.5052	3.48245	8.79116	1.5588	3.43931	2.12001	3.0593	1.59774	2.97796	4.55471	2.66709	7.74532	5.93505	4.88292	4.46742	1.86162	2.2608	5.77731	1.36037	2.89741	10.6166	6.86231	7.33257	3.00607	11.2035
PHASIBEAM10F000876	10.4812	24.2343	41.235	157.506	42.1844	39.8671	40.0919	30.7399	55.9145	21.1708	15.2653	47.8801	0	29.4164	202.029	12.2202	1.64097	9.4483	4.10698	38.9494	6.14324	0	16.8917	3.53224	62.2557	53.0346	21.1856
PHASIBEAM10F000877	0	0	0	0	0	0	0	0	0	0	0	0	0	0	0	0	0	0	0	0	0	0	0	0	0	0	0
PHASIBEAM10F000878	0	0.205503	0	0	0	0	0	0	0	0	0	0	0	0	0	0	0	0	0	0	0	0	0	0	0	0	0
PHASIBEAM10F000879	0.929322	5.34946	4.34053	6.663	4.56276	2.84411	6.36224	9.4989	4.14126	6.52086	3.49837	7.07638	2.30288	10.5966	4.94122	7.39034	9.33169	1.15885	0.745084	4.14557	10.0139	14.2299	6.31973	21.441	7.72642	7.7454	10.6099
PHASIBEAM10F000880	0.299229	1.62001	1.27327	0.525214	0.947936	2.45421	1.06965	6.85437	0.622193	0.477931	0.929267	0.407609	2.84167	2.07374	0.180199	1.69903	1.26441	0.146287	0.347689	0.362612	3.12852	0	0.701701	0.448802	0.542678	23.1864	1.5189
PHASIBEAM10F000881	5.21607	29.4586	3.8372	11.4486	3.60896	0.840931	8.1228	2.22366	38.2665	2.2851	11.7566	34.4851	0.848277	27.5238	30.0319	26.0447	1.55829	1.76802	2.2678	7.82798	1.871	0	8.86932	3.55952	26.4362	2.24078	12.3264
PHASIBEAM10F000882	0	0.218261	0.057114	0	0	0	0	0	0	0.125671	0	0	0.0539235	0.070753	0	0	0	0	0	0	0	0	0	0	0	0	0
PHASIBEAM10F000883	0	0.815382	0	0	0	0	0	0	0	0	0	0	0	1.0613	0	0	0	0	0	0	0	0	0	0	0	0	0.203625
PHASIBEAM10F000884	0	0	0	0	0	0	0	0	0	0	0	0	0	0	0	0	0	0	0	0	0	0	0	0	0	0	0
PHASIBEAM10F000885	1.31429	0.870178	8.7	0.804597	0.786022	2.89507	1.14792	3.6209	0.686507	5.42485	1.50155	0.702474	14.4588	2.95026	0.70304	0.63585	4.94309	0	0	0.865914	9.73843	27.0752	0.430859	7.16027	0.584838	1.0728	0.138738
PHASIBEAM10F000886	0	0	0	0	0	0	0	0	0	0	0	0	0	0	0	0	0	0	0	0	0	0	0	0	0	0	0
PHASIBEAM10F000887	0	0	0	0	0	0	0	0	0	0	0	0	0	0	0	0	0	0	0	0	0	0	0	0	0	0	0
PHASIBEAM10F000888	0	0	0.081251	0	0	0	0	0.121235	0	0.044696	0	0	0	0.113237	0.175155	0	0	0	0	0	0	0	0	0	0	0	0
PHASIBEAM10F000889	0	1.30176	0	0.259866	0	0.728441	0	0.105874	0	0.175646	0	0.271516	0	0.692223	0	0.164465	0.253883	0	0	0	0	0	0	0	0.836757	0	0.201943
PHASIBEAM10F000890	0	0	0	0	0	0	0	0	0	0	0	0	0	0	0	0	0	0	0	0	0	0	0	0	0	0	0
PHASIBEAM10F000891	0	0.220078	0	0	0	0.148172	0	1.63371	0.161503	0.180689	0.340755	0	0	0.110976	0	0.03339	0.135845	0	0	0	0.224162	0	0	0	0	3.52853	0
PHASIBEAM10F000892	0	0	0	0	0	0	0	0	0	0.051607	0	0	0	0	0	0	0	0	0	0	0	0	0	0.188639	0	0	0
PHASIBEAM10F000893	0	0	0	0	0.886407	0	0	0	0	0	0	0	0	0.283725	0	0	0	0	1.04324	0	0	0	1.35925	0	0	0	0.939128
PHASIBEAM10F000894	0	0	0	0	0	0	0	0.150871	0	0	0	0	0	0	0	0	0.134359	0	0	0	0	0	0	1.06842	0	0	0
PHASIBEAM10F000895	0	0	0	0	0.111129	0	0	0	0	0	0	0.140375	0	0.230068	1.60644	0.881913	0	0	0	0	0	0	0	0	3.63494	0	0
PHASIBEAM10F000896	0	0	0.026924	0	0	0	0	0.107127	0	0	0	0	0	0.05003	0	0	0	0	0	0	0	0	0	0	0	0	0
PHASIBEAM10F000897	0	0	0	0	0	0	0	0	0	0	0	0	0	0	0	0	0	0	0	0	0	0	0	0	0	0	0
PHASIBEAM10F000898	0.159033	0	0	2.4955	0	0	0	0	0.218663	0.037012	0.299663	0	3.90937	0.406341	0	0	3.65362	0	0	0.165084	2.06448	2.81778	0	17.9255	0	0	0
PHASIBEAM10F000899	0.0943505	0	0.015142	0	0	0	0	0.015062	0.105956	0	0.248166	0	0.397915	0	0	0	15.4993	0.779705	0	0	0.420564	0	0	0	0	0	0
PHASIBEAM10F000900	0	0	0	0	0	0	0	0	0	0	0	0	0	0	0	0	0	0	0	0	0	0	0	0	0	0	0
PHASIBEAM10F000901	0	0	0	0	0	0	0	0.050713	0	0	0	0	0	0	0	0	0	0	0	0	0	0	0	0	0	0	0
PHASIBEAM10F000902	2.04386	2.3978	0	8.51703	0	0	0.969028	0	7.27216	0	0	2.61205	0	3.92427	0.714567	3.12226	0	0	0	0.440956	0	0	0	0.4217	1.25938	0	0
PHASIBEAM10F000903	0.788905	0.285658	0.191582	1.16355	0	0.140836	4.44567	0.169399	0.690781	2.99769	0.695322	0.036202	1.71462	0.573556	0.130443	0.170745	1.33977	0	0.517919	3.25548	2.13201	3.36897	0	1.26247	0.164303	0.21302	0
PHASIBEAM10F000904	0.657077	1.02206	0.51226	0.55725	0.772131	0.563087	1.06926	0.899229	2.13941	0.331517	1.02543	0.768695	0.255977	2.40772	1.12165	0.942474	0.714695	0	0.097253	0.227884	0.97126	0	0.608819	0.394336	0.79183	0.417032	1.02204
PHASIBEAM10F000905	28.6816	0	2.34949	2.32284	1.48862	3.60319	0.194467	0.921682	0.839921	2.7305	1.65117	1.12556	1.37657	0.245964	1.62984	0.817366	2.11653	1.40691	0	0.3499	1.81859	0	0.52327	0.656986	1.18156	5.67602	0.628891
PHASIBEAM10F000906	0	0	0	0	0	0	0	0	0	0	0	0	0	0	0	0	0	0	0	0	0	0	0	0	0	0	0
PHASIBEAM10F000907	0	2.10392	0.505564	1.51025	0.809341	0.704134	0	0.232109	0.441886	0.042786	0.316998	0.661384	5.23783	3.46872	1.27113	2.35542	11.2606	0	0	0	1.1641	3.03181	0	7.18614	1.49644	0	0.152847
PHASIBEAM10F000908	0.112064	0	0.585925	0.628118	0.804009	0.599247	0.822009	0.72855	0	0.322312	0.537274	0.124558	2.33082	0.204145	0.232688	0.284066	0.319448	0	0	1.44036	0.960279	0	1.39407	5.70973	0.132331	0.332427	0.481976
PHASIBEAM10F000909	0	0	0	0	0	0	0	0.033342	0	0.055314	0	0	0.315088	0	0	0	0.180471	0	0	0	0.354507	0	0	0.088444	0	0	0
PHASIBEAM10F000910	0.336142	1.95797	0.725374	0.214671	2.14438	1.328	0	0.426374	0.301899	1.01569	0.385844	0.616813	0.639858	4.71765	0.269394	1.72789	0.171901	0.364385	0	0	0.350569	0	0	0.63919	0.756046	0	0.379821
PHASIBEAM10F000911	0	0	0	0	0	0	0	0	0	0	0	0	0	0	0	0	0	0	0	0	0	0	0	0	0	0	0
PHASIBEAM10F000912	0	0	0	0	0	0	0	0	0	0	0	0	0	0	0	0	0	0	0	0	0	0	0	0	0	0	0
PHASIBEAM10F000913	1.00455	0.784797	1.76581	0.815988	1.01916	0.871084	1.43707	0.739587	1.69533	1.03953	0.818449	0.869312	1.26641	1.66942	0.50095	0.985901	1.21664	0.292577	0.709754	0.7127	3.02887	0.866557	1.07032	0.943688	0.647567	0.626941	1.23562
PHASIBEAM10F000914	1.69741	0.843691	1.99616	1.61494	1.73084	0.93699	1.22377	1.22643	1.59048	0.775109	1.30229	1.39787	0.975781	1.96375	0.932626	1.43466	1.39846	0	0.603695	1.19699	1.48879	0	1.68487	1.4394	1.14732	0.979616	1.74865
PHASIBEAM10F000915	0.276044	1.66857	1.75631	0.08584	3.56478	1.90237	0	1.48423	0.259925	1.65866	0.540237	0.528656	0.812482	3.85566	0.41975	2.7735	0.361754	0.314908	0	0.205616	0.76339	0	0.601958	0.269226	1.5002	0.41073	0.941472
PHASIBEAM10F000916	0	0	0	0	0	0	0	0	0	0	0	0	0	0	0.08171	0	0	0	0	0	0	0	0	0	0	0	0
PHASIBEAM10F000917	5.59695	1.76861	1.05708	46.9231	0.273384	2.98806	24.1385	0.830481	2.61549	13.022	3.64003	0.464608	13.2159	3.02203	0.322433	1.75588	4.29786	3.212	0	11.5094	34.705	47.1203	0	6.7549	0.709991	0.400189	0.371834
PHASIBEAM10F000918	0	0	0	0	0	0	0	0	0	0	0	0	0	0	0	0	0	0	0	0	0	0	0	0	0	0	0
PHASIBEAM10F000919	0	0	0	0	0	0	0	0	0	0	0	0	0	0	0	0	0	0	0	0	0	0	0	0	0	0	0
PHASIBEAM10F000920	0	0	0	0	0	0	0	0	0	0	0	0	0	0	0	0	0	0	0	0	0	0	0	0	0	0	0
PHASIBEAM10F000921	0	0	0	0	0	0	0	0	0	0	0	0	0	0	0	0	0	0	0	0	0	0	0	0	0	0	0
PHASIBEAM10F000922	0	0	0	0	0	0	0	0	0	0	0	0	0	0	0	0	0	0	0	0	0	0	0	0	0	0	0
PHASIBEAM10F000923	211.913	484.075	457.924	44.0508	1050.38	22.1691	39.1287	77.2458	356.162	11.4237	45.5057	9974.85	2.78755	423.9	15498.4	1173	2.61831	568.535	29.3592	42.6234	0.660035	6.22817	1823.79	4.26926	11869.4	1249.66	1827.89
PHASIBEAM10F000924	0	0	0	0	0	0	0	0	0	0	0	0	0	0	0	0	0	0	0	0	0	0	0	0	0	0	0
PHASIBEAM10F000925	0	0	0	0	0	0	0	0	0	0	0	0	0	0	0	0	0	0	0	0	0	0	0	0	0	0	0
PHASIBEAM10F000926	1.16003	0.0827305	0.300056	2.33961	0.537237	0.0381185	0.269679	0.018655	0.06117	0.061897	0.407552	0.095681	0.221136	0.052272	0.098964	0.035749	4.34044	0.194385	0.311657	0.313553	0	0.363969	1.88373	3.44196	0	0.053368	3.28978
PHASIBEAM10F000927	0	0	0	0	0	0	0	0	0	0	0	0	0	0	0	0	0	0	0	0	0	0	0	0	0	0	0
PHASIBEAM10F000928	0	0	0	0	0	0	0	0	0	0	0	0	0	0	0	0	0	0	0	0	0	0	0	0	0	0	0
PHASIBEAM10F000929	0	0	0	0	0	0	0	0	0	0	0	0	0	0	0	0	0	0	0	0	0	0	0	0	0	0	0
PHASIBEAM10F000930	0	0	0	0	0	0	0	0	0	0	0	0	0	0	0	0	0	0	0	0	0	0	0	0	0	0	0
PHASIBEAM10F000931	0	0	0	0	0	0	0	0	0	0	0	0	0	0	0	0	0	0	0	0	0	0	0	0	0	0	0
PHASIBEAM10F000932	0	0	0	0	0	0	0	0	0	0	0	0	0	0	0	0	0	0	0	0	0	0	0	0	0	0	0
PHASIBEAM10F000933	0	0	0	0	0	0	0	0	0	0	0	0	0	0	0	0	0	0	0	0	0	0	0	0	0	0	0
PHASIBEAM10F000934	0	0	0	0	0	0	0	0	0	0	0	0	0	0	0	0	0	0	0	0	0	0	0	0	0	0	0
PHASIBEAM10F000935	0	0	0	0	0	0	0	0	0	0	0	0	0	0	0	0	0	0	0	0	0	0	0	0	0	0	0
PHASIBEAM10F000936	4.19492	0.384469	0.04664	75.2936	7.00742	0.203875	0.549471	0.554043	0.059899	0.212452	1.6741	0	1.38391	0.044647	0	0	2.10494	0.633581	21.4608	0.681599	0.346753	0	0.742941	1.49686	0	0.521037	0.803508
PHASIBEAM10F000937	0	0	0	0	0	0	0	0	0	0	0	0	0	0	0	0	0	0	0	0	0	0	0	0	0	0	0
PHASIBEAM10F000938	0	0	0	0	0	0	0	0	0	0	0	0	0	0	0	0	0	0	0	0	0	0	0	0	0	0	0
PHASIBEAM10F000939	0	0	0	0	0	0	0	0	0	0	0	0	0	0	0	0	0	0	0	0	0	0	0	0	0	0	0
PHASIBEAM10F000940	0.898991	0	0.011145	0.294905	0	0	0	0.005543	0.183215	0	0	0	0	0	0.0581945	0	0.074631	0	0.055629	0	0	0	0	0	0	0	0.165394
PHASIBEAM10F000941	11.7443	2.26358	14.6886	3.69722	13.4245	9.11083	4.32332	17.0903	3.96298	2.22946	10.4694	2.05496	10.427	2.70139	1.43546	3.21547	6.4195	8.84982	1.16324	3.38767	5.41714	3.29191	9.08319	6.98337	2.37244	8.71642	8.57179
PHASIBEAM10F000942	0	0	0	0	0	0	0	0	0	0	0	0	0	0	0	0	0	0	0	0	0	0	0	0	0	0	0
PHASIBEAM10F000943	0	0	0	0	0	0	0	0	0	0.018592	0	0	0	0	0	0	0	0	0	0	0	0	0	0	0	0	0
PHASIBEAM10F000944	0	0	0	0	0	0	0	0	0	0	0	0	0	0	0	0	0	0	0	0	0	0	0	0	0	0	0
PHASIBEAM10F000945	0	0	0	0	0	0	0	0	0	0	0	0	0	0	0	0	0	0	0	0	0	0	0	0	0	0	0
PHASIBEAM10F000946	70.4199	13.0641	64.7995	21.7184	54.7783	26.2719	24.3754	23.2947	24.3238	4.40687	34.1088	14.8483	31.2785	14.5609	6.55832	21.4703	33.3163	73.8563	9.97513	23.7555	17.5825	9.68703	42.6424	26.2013	13.9766	32.3113	40.3223
PHASIBEAM10F000947	23.2141	6.30229	25.4499	13.8191	16.8255	9.83564	14.0346	2.12399	26.8608	6.86845	14.4479	5.41241	7.97626	8.18105	6.47882	13.9302	13.7867	5.77114	2.60654	1.85025	6.94375	5.1631	7.40721	1.33456	9.60218	4.66683	14.2193
PHASIBEAM10F000948	2.44095	5.30167	4.83177	5.94689	7.60074	2.39777	3.48042	2.10401	2.94705	2.20097	2.20952	3.38447	8.08554	5.8185	1.73952	3.21468	3.76169	2.04026	4.09244	3.03777	3.65728	5.04319	7.63953	2.86958	2.60278	2.42735	7.02362
PHASIBEAM10F000949	0	0	0	0	0	0	0	0	0	0	0	0	0	0	0	0	0	0	0	0	0	0	0	0	0	0	0
PHASIBEAM10F000950	33.6684	34.3862	67.4285	37.2748	72.1492	33.0829	31.9873	34.3042	28.4275	29.1458	47.4492	46.0023	66.8291	30.4346	40.1875	37.0145	51.2981	64.0394	37.5229	33.8796	62.6955	66.8511	61.8581	43.9537	37.4526	58.8436	46.3818
PHASIBEAM10F000951	23.3397	7.08574	20.6234	85.4317	21.0787	4.00921	35.9599	5.53531	39.2351	2.51645	27.4634	22.9142	16.6192	10.0822	21.2593	18.0596	32.627	3.39248	8.07158	16.0772	4.76176	12.5685	33.5716	23.7131	13.5283	12.7053	20.2391
PHASIBEAM10F000952	0	0	0	0	0	0	0	0	0	0	0	0	0	0	0	0	0	0	0	0	0	0	0	0	0	0	0
PHASIBEAM10F000953	6.5131	5.45783	16.7098	10.0608	11.9481	7.76816	14.9537	10.4551	10.3523	39.7016	15.2816	12.4759	22.488	7.89407	31.8629	7.21118	27.0536	5.12237	9.72332	7.07098	11.8653	14.6795	9.29793	11.5924	12.3025	18.5976	12.0439
PHASIBEAM10F000954	0.422301	2.53318	1.91939	0.883581	2.18535	3.78764	3.86664	9.31622	3.36525	1.083	3.85598	4.01473	13.5936	2.7696	3.21495	3.02059	7.99719	0.311809	1.47279	2.6796	12.344	5.99188	3.90911	2.48726	2.50416	1.36055	3.35495
PHASIBEAM10F000955	0.04557	0.327846	0.364273	0.0913745	0.158595	0.404023	0.222105	0.623796	0.282249	0.159645	0.241478	0.039672	0.250906	0.713974	0.128318	0.415148	0.219888	0	0.036646	0.181058	0.321923	0	0.189948	0.211023	0.22057	0.05145	0.375184
PHASIBEAM10F000956	3.43412	1.16338	29.5805	3.4429	22.0393	12.211	3.69347	9.78835	3.6289	35.3164	15.8142	0.646267	31.8675	2.22989	8.32738	7.46281	19.0161	5.09964	0	1.48541	49.6357	149.588	13.9892	13.8848	8.71054	38.5749	9.53002
PHASIBEAM10F000957	1.79501	0.838155	3.94277	4.31868	3.03417	4.02358	0.766946	5.14881	1.02702	21.6477	2.52456	1.33472	11.8955	0.937517	9.77792	2.6422	7.07437	0.908638	0.118977	0.79365	28.5402	35.1611	1.2147	13.5261	7.45779	25.3909	1.62349
PHASIBEAM10F000958	2.94305	0.626011	9.16719	13.3702	9.93784	4.6947	1.86551	9.60398	1.26624	39.8193	3.07145	2.21832	9.09152	0.554984	18.5759	3.32588	5.55764	2.90568	0.362172	1.14314	24.0126	110.476	4.55618	19.2273	10.7357	30.1345	2.16108
PHASIBEAM10F000959	29.9271	6.72485	12.3389	22.9142	11.9453	7.16986	17.435	4.15482	22.2323	7.02684	11.2964	3.55577	11.4373	10.6795	4.72809	6.62397	11.2279	2.99018	9.3705	4.96152	17.6659	35.0971	7.79862	6.481	4.87394	9.33366	7.6426
PHASIBEAM10F000960	0	0	0	0	0	0	0	0.064891	0	0	0	0	0	0	0	0	0	0	0	0	0	0	0	0	0	0	0
PHASIBEAM10F000961	3.69954	20.526	12.1087	8.00459	15.3619	6.86806	11.2622	12.982	12.6205	5.76097	9.45092	11.4453	14.8287	33.2385	7.22091	12.9489	12.8078	2.05831	16.4731	13.5764	13.2075	9.10681	25.982	14.4565	10.3825	4.06314	37.6666
PHASIBEAM10F000962	16.2524	5.20573	26.7154	13.7895	18.4631	8.03454	11.2972	8.93916	5.37864	11.6384	10.7896	3.75353	20.2299	5.77995	4.05696	4.74894	32.1273	37.7732	20.9276	7.74537	16.777	24.7913	11.3081	16.7828	3.62817	9.61353	10.601
PHASIBEAM10F000963	0	0	0	0	0	0	0	0.088603	0	0	0	0.050494	0.0854675	0.110343	0	0.0956775	0	0	0	0	0	0	0	0	0	0	0
PHASIBEAM10F000964	15.1867	3.28031	215.175	222.884	142.815	3.77	20.1631	3.77171	14.3799	5.65254	5.28407	3.09747	36.2686	3.25573	3.79683	3.84172	18.2861	308.966	332.915	23.7817	6.91766	15.8415	63.2799	17.9083	4.09405	13.9704	87.5725
PHASIBEAM10F000965	29.6294	16.0112	28.9929	24.9506	24.6331	10.7277	20.9398	13.9414	21.7014	12.3259	14.8372	11.2372	21.1471	27.0882	9.03599	14.8343	24.8284	6.44377	12.2775	12.5888	22.1332	16.2544	18.3558	14.3818	11.8606	9.65559	25.0145
PHASIBEAM10F000966	2.25755	34.1155	8.13448	9.15043	22.5544	3.40191	9.47244	16.1658	4.48109	2.61666	7.62267	27.2625	5.76579	54.9872	29.7864	21.5404	8.40882	2.62624	14.4967	24.8844	4.64583	2.14029	50.5119	10.1029	37.1435	8.49302	38.2306
PHASIBEAM10F000967	4.34135	2.7127	4.35309	1.44365	3.61137	2.5211	2.7199	0.886593	2.87384	0.255802	3.56869	0.900684	3.1497	2.60431	0.454433	2.5653	1.28528	3.8411	1.82735	0.901878	3.0131	4.13753	1.60074	0.386751	2.01491	1.44051	2.41216
PHASIBEAM10F000968	0	1.323	0	0.377458	0	0	0.494634	0	1.85854	0	0	3.02069	0	1.01868	1.62743	2.4003	0	0	0	0.52526	0	0	0.194229	0	1.97132	0	1.82991
PHASIBEAM10F000969	103.902	62.3571	139.558	189.16	144.525	66.7721	53.0872	61.3338	33.295	48.3934	53.5842	57.2378	130.29	88.8807	48.9267	60.6681	91.5294	94.0734	112.856	88.849	58.1406	69.2203	151.397	118.841	69.6517	58.8138	138.004
PHASIBEAM10F000970	0	0.510328	3.24427	0.107015	0.903143	0.581855	0.245776	4.82377	0.44819	0.671518	0.594538	0.27107	1.76104	1.05457	0.066695	0.388035	15.9681	0	0	0	1.04852	0.644259	0.318503	0.202396	0.255165	3.32877	0.577958
PHASIBEAM10F000971	0	0	0	0	0	0	0	0	0	0	0	0	0	0	0	0	0	0	0	0	0	0	0	0	0	0	0
PHASIBEAM10F000972	0	0	0	0	0	0	0	0	0	0	0	0	0	0	0	0	0	0	0	0	0	0	0	0	0	0	0
PHASIBEAM10F000973	0.106363	1.43776	0.646071	0.218094	0.401297	0.12893	0.286365	0.266473	0.288568	0.121355	0.233498	0.455582	0.293352	1.75689	0.286067	0.83644	0.689474	0	0.325444	0.316092	0	0	0.460297	0.258533	0.528127	0.110461	0.804117
PHASIBEAM10F000974	6.75953	5.98637	8.15539	4.86724	10.0093	3.37908	5.49524	2.83754	16.5756	0.697408	5.8865	26.4332	1.69445	7.7358	46.7511	15.8652	2.7093	3.73699	4.34727	3.71335	1.137	0.846834	10.1714	1.47373	32.6571	13.8053	10.9223
PHASIBEAM10F000975	0	0.344724	0.031598	0	0.0737055	0	0	0.015716	0	0	0	0	0	0.117431	0	0	0.0748365	0	0	0	0	0	0.032403	0	0	0	0.132583
PHASIBEAM10F000976	0	0	0	0	0	0	0	0	0	0	0	0	0	0	0	0	0	0	0	0	0	0	0	0	0	0	0
PHASIBEAM10F000977	2.36079	4.4984	5.51232	7.16064	5.72565	2.65415	4.37106	3.15871	3.89674	2.52564	2.88323	4.34835	3.14317	9.50231	3.02166	4.42119	5.65447	1.07197	3.66736	2.4854	4.93666	2.69423	5.74407	5.08195	4.87449	2.2296	7.04874
PHASIBEAM10F000978	54.3287	82.4514	102.164	122.96	112.51	45.5832	82.846	78.1004	71.134	46.7724	57.9165	90.2535	141.108	162.267	42.4709	70.2527	109.703	48.627	70.5388	105.212	53.4864	80.4633	127.885	143.012	71.3281	51.6835	152.54
PHASIBEAM10F000979	0	0	0	0	0	0	0	0	0	0	0	0	0	0	0	0	0	0	0	0	0	0	0	0	0	0	0
PHASIBEAM10F000980	0	0	0	0	0	0	0	0	0	0	0	0	0	0	0	0	0	0	0	0	0	0	0	0	0	0	0
PHASIBEAM10F000981	0	0	0	0	0	0	0	0	0	0	0	0	0	0	0	0	0	0	0	0	0	0	0	0	0	0	0
PHASIBEAM10F000982	0	0	0	0	0	0	0	0	0	0	0	0	0	0	0	0	0	0	0	0	0	0	0	0	0	0	0
PHASIBEAM10F000983	0	0	0	0	0	0	0	0	0	0	0	0	0	0	0	0	0	0	0	0	0	0	0	0	0	0	0
PHASIBEAM10F000984	0	1.46473	0.011615	0.222166	0	0	0.288096	0.011554	0.878626	0.012778	0	0.553081	0.151528	2.65467	0.189837	0.629509	0	0.246568	0	0.056995	0	0.737825	0	0.556859	0.4618	0	0.624725
PHASIBEAM10F000985	0	0	0	0	0	0	0	0	0	0	0	0	0	0	0	0	0	0	0	0	0	0	0	0	0	0	0
PHASIBEAM10F000986	0	0	0	0	0	0	0	0	0	0	0	0	0	0	0	0	0	0	0	0	0	0	0	0	0	0	0
PHASIBEAM10F000987	0.118462	0	0	0.146728	0	0	0	0.10337	0.176427	0.293985	0.129647	0.050494	2.40122	0.027586	0	0.09337	0.355619	0	0	0.112269	1.83788	3.45738	0	0.435952	0	0	0
PHASIBEAM10F000988	0	0	0	0	0	0	0	0	0	0	0	0	0	0	0	0	0	0	0	0	0	0	0	0	0	0	0
PHASIBEAM10F000989	0	0	0	0	0	0	0	0	0	0	0	0	0	0	0	0.024166	0	0	0	0	0	0	0	0	0	0	0
PHASIBEAM10F000990	0	0	0	0	0	0	0	0	0	0	0	0	0	0	0	0	0	0	0	0	0	0	0	0	0	0	0
PHASIBEAM10F000991	0	0	0	0	0	0	0	0	0	0	0	0	0	0	0	0	0	0	0	0	0	0	0	0	0	0	0
PHASIBEAM10F000992	2.33364	2.48057	0.549147	15.083	2.78796	0.656379	7.50193	0.689323	12.2239	0.949397	4.67717	3.71344	34.5748	2.51464	3.8801	2.203	2.20409	0.471741	9.91779	3.58621	3.62826	46.9112	4.50356	11.1709	2.10592	3.5739	3.77678
PHASIBEAM10F000993	4.97502	0.672662	0.323561	31.4663	0.587676	0	2.39522	0.096557	1.74728	0.017799	1.30975	0.605299	0.062343	0.93193	1.0207	0.74669	1.76082	0	0	20.2703	0.24394	1.07395	1.95545	17.2768	0.460398	0.624266	1.57025
PHASIBEAM10F000994	2.28099	2.69306	3.4785	1.78991	2.71932	8.06667	7.1506	6.75638	9.54591	4.33483	2.53299	3.70088	9.0604	4.56448	5.25514	3.53143	1.47018	0.499896	1.82293	1.04794	9.16263	7.41231	2.13977	0.422013	3.15665	7.85912	3.19063
PHASIBEAM10F000995	0	0	0	0	0	0	0	0	0	0	0	0	0	0	0	0	0	0	0	0	0	0	0	0	0	0	0
PHASIBEAM10F000996	0	0	0	0	0	0	0	0	0	0	0	0	0	0	0	0	0	0	0	0	0	0	0	0	0	0	0
PHASIBEAM10F000997	0	0	0	0	0	0	0	0	0	0	0	0	0	0	0	0	0	0	0	0	0	0	0	0	0	0	0
PHASIBEAM10F000998	70.536	54.7037	287.093	217.106	193.469	105.571	42.1347	79.5191	39.0843	72.9744	50.6452	58.2183	22.6009	86.4202	95.1819	110.299	30.1859	92.9141	18.7287	47.2953	43.8329	14.6653	72.8747	32.9499	97.0956	186.541	108.833
PHASIBEAM10F000999	0	0	0	0	0	0	0	0	0	0	0	0	0	0	0	0	0	0	0	0	0	0	0	0	0	0	0
PHASIBEAM10F001000	0	0	0	0	0	0	0	0	0	0	0	0	0	0	0	0	0	0	0	0	0	0	0	0	0	0	0
PHASIBEAM10F001001	0	0.311625	0.240221	0.232533	0.502809	0.191056	0.231152	0.491802	0.147383	0.16386	0.096813	0.02533	1.04229	0.735218	0.075311	0.202219	0.221658	0	0.944805	0.800715	0	0	0.57825	0.567344	0	0	0.692438
PHASIBEAM10F001002	246.751	282.169	431.931	333.488	330.009	168.488	388.066	311.391	558.308	189.86	327.715	273.461	724.764	465.468	132.621	223.839	389.041	234.908	426.365	520.198	281.358	402.814	387.889	545.994	251.59	159.425	438.1
PHASIBEAM10F001004	6.16151	10.6257	15.6	9.77302	13.1726	7.62793	10.426	9.0599	9.12756	7.54722	7.66904	8.12796	17.5308	17.7048	6.12589	9.18245	11.9453	2.52072	9.5031	7.15531	12.7383	14.663	19.5549	7.47445	8.29186	5.94473	15.2333
PHASIBEAM10F001005	0	0	0	0	0	0	0	0	0	0	0	0	0	0	0	0	0	0	0	0	0	0	0	0	0	0	0
PHASIBEAM10F001006	0	0	0	0	0	0	0	0	0	0	0	0	0	0	0	0	0	0	0	0	0	0	0	0	0	0	0
PHASIBEAM10F001007	0	0	0	0	0	0	0	0	0	0	0	0	0	0	0	0	0	0	0	0	0	0	0	0	0	0	0
PHASIBEAM10F001008	0	0	0	0	0	0	0	0	0	0	0	0	0	0	0	0	0	0	0	0	0	0	0	0	0	0	0
PHASIBEAM10F001009	0.863632	1.03103	0.922702	0.576777	0.977417	0.597071	1.15139	1.12436	1.22353	0.406056	0.579522	0.745378	1.03777	1.77887	1.33256	0.802804	0.738123	0	0.70913	0.91028	1.24478	0.958014	0.986127	0.703915	0.79035	0.794718	0.869806
PHASIBEAM10F001010	12.7788	5.95885	26.8151	6.31457	21.8533	8.01587	8.72682	7.67177	4.70792	10.9629	10.1031	2.95341	10.0063	5.28438	6.50429	6.50213	5.68589	56.2449	6.49283	2.46915	16.5263	11.6047	15.4589	5.76033	7.04504	8.08381	14.448
PHASIBEAM10F001011	37.998	4.54579	16.3807	21.5285	19.9527	25.1015	27.0243	6.3431	7.9349	144.162	45.9543	2.86429	148.098	3.29449	1.58279	3.53527	146.99	17.4783	56.568	3.17941	235.336	455.084	7.60125	59.6966	1.0503	22.6686	12.64
PHASIBEAM10F001012	0	0	0	0	0	0	0	0	0	0	0	0	0	0	0	0	0	0	0	0	0	0	0	0	0	0	0
PHASIBEAM10F001013	6.50449	5.704	1.2943	5.05373	0.782223	28.3255	333.128	19.2691	41.83	32.9701	17.1245	122.018	13.5633	0.820433	1.2997	0.853693	30.0968	24.6615	36.7109	138.929	46.6032	36.3365	0.896818	4.05079	0.91068	10.9746	2.08998
PHASIBEAM10F001014	11.0717	18.5425	28.7916	28.9524	25.7066	10.3974	17.6916	18.6196	15.9721	8.33193	13.274	19.0238	33.6095	29.1325	9.6722	15.1492	21.0938	5.98419	20.2856	26.351	11.5739	14.3603	30.1701	31.391	17.0879	9.39752	33.3348
PHASIBEAM10F001015	21.1917	4.93668	0.984021	3.53022	0.401732	13.8704	252.391	10.9363	67.6557	17.7617	32.9333	76.9974	11.3102	0.875267	0.360073	0.588643	753.495	12.2326	13.9792	121.914	22.2909	13.3431	0.204919	3.68417	0.466949	3.97058	2.51326
PHASIBEAM10F001016	26.9031	24.4914	44.6515	49.5841	40.4719	11.5944	25.8906	8.21959	37.0688	8.44662	16.929	31.8882	12.6962	44.3458	20.9919	43.5245	25.8987	22.1018	11.4286	13.5496	14.5394	8.18271	32.462	7.17973	36.5463	16.2122	40.4659
PHASIBEAM10F001017	6.32167	4.64886	11.3359	5.7608	8.9054	4.00153	6.01679	4.6508	7.19765	3.02319	6.62203	4.82923	9.64945	6.55761	3.7259	5.59809	10.9177	3.38589	5.72585	4.3103	7.10351	6.03472	6.87763	4.84933	4.51431	4.13781	7.55946
PHASIBEAM10F001018	22.1352	50.9581	51.8778	32.0294	54.1511	21.7575	51.743	38.0869	50.9199	14.0412	34.7585	21.7994	68.4732	49.7381	10.1194	33.4042	35.2683	22.6959	55.4291	53.879	30.4973	38.4438	80.5126	41.694	21.9668	17.6409	68.4651
PHASIBEAM10F001019	0	0	0	0	0	0	0	0	0	0	0	0	0	0	0	0	0	0	0	0	0	0	0	0	0	0	0
PHASIBEAM10F001020	21.3594	21.4848	48.2296	26.674	47.2968	18.4635	21.3749	20.1565	15.7913	10.5939	18.1568	10.3046	49.6459	29.8312	8.32639	17.4622	17.0598	8.36157	27.2283	18.9328	19.0035	21.2674	55.5334	20.5865	11.7498	13.3687	50.6146
PHASIBEAM10F001021	0	0	0	0	0	0	0	0	0	0	0	0	0	0	0	0	0	0	0	0	0	0	0	0	0	0	0
PHASIBEAM10F001022	0	0	0	0	0	0	0	0	0	0	0	0	0	0	0	0	0	0	0	0	0	0	0	0	0	0	0
PHASIBEAM10F001023	0	0	0	0	0	0	0	0	0	0	0	0	0	0	0	0	0	0	0	0	0	0	0	0	0	0	0
PHASIBEAM10F001024	0	0	0	0	0	0	0	0.016474	0.058338	0	0	0.014082	0	0.138481	0	0.140102	0	0	0	0	0	0	0	0	0	0	0
PHASIBEAM10F001025	0	0	0	0	0	0	0	0	0.0646805	0	0	0	0	0.031667	0	0.107184	0	0	0	0	0	0	0	0	0	0	0
PHASIBEAM10F001026	9.7193	10.3508	18.3063	10.0084	13.7087	8.53175	9.97138	11.2339	13.6132	8.00478	11.0864	8.63014	20.2042	17.4182	8.32367	11.7356	13.9967	10.2889	13.1867	10.8268	16.3366	16.2246	14.8921	11.7526	9.86746	6.41646	15.3469
PHASIBEAM10F001027	1.54271	2.58541	5.22628	1.05288	2.49843	1.89929	4.942	2.72399	4.81811	1.81438	2.84164	2.93898	4.13183	5.94175	1.94324	3.51831	4.71326	0.292727	1.05598	1.84685	7.80669	2.84054	3.03862	1.76975	2.25421	1.09935	3.03206
PHASIBEAM10F001028	4.16124	6.28308	5.65662	7.26863	4.34373	1.73524	3.45907	2.69442	9.19518	0.723859	2.64049	9.47475	2.41592	8.84402	6.22997	11.7455	1.72784	1.42413	2.64478	2.55069	1.39846	1.18226	5.30976	1.66506	12.3398	1.421	9.55754
PHASIBEAM10F001029	1.81269	1.01703	2.15837	0.936065	1.95908	1.79723	1.23447	1.45068	1.67855	0.513427	1.63526	0.297623	2.26964	2.11375	0.90696	1.09571	1.01378	0	1.09676	1.15538	1.72452	0	1.67362	0.796905	0.549378	1.01369	1.94329
PHASIBEAM10F001031	1.82671	1.91963	3.37333	0.950507	2.96593	1.73889	1.55139	2.37162	1.924	0.843908	2.19896	0.885074	2.91979	2.80214	1.07047	2.11675	1.95097	0.604453	1.1275	1.30569	2.96644	1.52687	2.3999	1.89219	1.28149	1.12405	2.87411
PHASIBEAM10F001032	3.01411	0	0	1.03722	0	0	1.34329	0	1.95713	0	0	0	0	0	0	0	0	0	1.65124	0	0	0	0	0	0	0	0
PHASIBEAM10F001033	0	0	0	0	0	0	0	0	0	0.056089	0	0	0	0	0	0	0	0	0	0	0	0	0	0	0	0	0
PHASIBEAM10F001034	0	0	0	0	0	0	0	0	0	0	0	0	0	0	0	0	0	0	0	0	0	0	0	0	0	0	0
PHASIBEAM10F001035	0	0	0	0	0	0	0	0	0	0	0	0	0	0	0	0	0	0	0	0	0	0	0	0	0	0	0
PHASIBEAM10F001036	0	0	0	0	0	0	0	0	0	0	0	0	0	0	0	0	0	0	0	0	0	0	0	0	0	0	0
PHASIBEAM10F001038	8.10378	14.5777	13.8913	12.949	18.183	8.1534	10.948	5.94264	8.27816	7.74286	7.38384	7.65793	19.9244	13.8642	6.42913	9.295	12.8257	8.77784	14.2374	10.6972	12.4555	15.6832	19.8403	12.0642	6.40607	7.03219	15.0472
PHASIBEAM10F001039	0	0	0	0	0	0	0	0	0	0	0	0	0	0	0	0	0	0	0	0	0	0	0	0	0	0	0
PHASIBEAM10F001040	0	0	0	0	0	0	0	0	0	0	0	0	0	0	0	0	0	0	0	0	0	0	0	0	0	0	0
PHASIBEAM10F001041	4.43296	4.97928	6.96609	3.31081	5.3427	4.14431	7.51276	5.00965	9.52303	3.97973	4.42877	3.48465	9.5848	9.17333	2.75727	4.56077	8.97567	1.25576	4.15655	3.94999	7.0237	4.57018	5.85757	3.63647	3.60913	5.06625	5.6201
PHASIBEAM10F001042	3.94827	18.5849	22.5161	11.5471	16.4373	5.90579	11.5723	13.4107	8.08761	8.19396	7.81459	5.62015	32.3999	17.7044	1.23413	8.95023	10.3708	6.4421	5.94587	11.684	12.0527	12.8445	12.0767	21.4233	7.95141	2.52477	22.3481
PHASIBEAM10F001043	7.47266	5.09522	32.0686	2.73824	29.7247	13.1156	2.99337	0.236407	5.96365	0.956857	2.44345	1.7214	13.8628	3.05834	4.2904	2.62847	11.4424	16.7129	2.65736	0.271054	20.0615	30.5606	23.2644	8.3305	3.36172	5.59256	10.205
PHASIBEAM10F001044	0	0	0	0	0	0	0	0	0	0	0	0	0	0	0	0	0	0	0	0	0	0	0	0	0	0	0
PHASIBEAM10F001045	8.87849	18.7215	19.807	9.22783	17.7788	12.1397	15.9962	20.9642	22.078	8.07265	16.5583	11.7665	26.0958	28.7488	8.54515	18.7977	21.9728	6.35627	14.2262	17.9816	13.5637	14.0318	20.8228	15.6636	13.241	6.51586	25.0126
PHASIBEAM10F001046	2839.76	468.091	1474.61	1016.9	1578.69	300.296	720.436	209.665	2526.26	201.671	528.884	2932.18	31.3259	667.627	4370.65	2040.83	150.762	705.634	190.335	180.857	125.826	140.098	1012.39	89.1997	4423.4	1029.25	1022.47
PHASIBEAM10F001047	0.752592	9.64749	1.54612	3.81112	3.79633	3.00222	7.94764	4.6892	13.2752	2.11384	2.90698	18.9461	4.76171	20.1696	13.5823	16.4144	3.63041	1.29751	4.73929	4.64322	2.43147	1.79235	7.25281	2.91917	17.8315	2.87732	9.1623
PHASIBEAM10F001048	1.92586	5.8658	9.24876	1.61054	5.40257	5.45282	15.1865	4.29316	4.84532	4.38761	3.84877	9.06369	5.22489	10.574	3.21913	6.70439	3.71636	2.56688	2.09072	6.64128	6.50279	3.4918	4.66068	1.12779	6.03961	4.68221	6.93124
PHASIBEAM10F001049	4.07806	13.7059	14.2361	7.47293	14.6266	4.22841	11.2328	8.77641	12.5212	2.13305	8.15394	9.55723	10.2951	20.9203	6.11688	10.6636	10.8119	1.75954	8.72279	11.2038	5.58249	4.36942	24.1558	7.61367	7.92923	5.63508	26.6292
PHASIBEAM10F001050	77.7144	34.3668	78.1169	162.729	94.4246	35.3167	50.2764	33.6823	34.5499	26.1621	42.2739	31.576	87.3718	44.6423	24.303	28.4129	65.8047	11.9375	42.6539	69.596	28.1636	52.4505	122.565	115.624	31.4895	31.9508	98.1013
PHASIBEAM10F001051	17.9108	15.2288	26.0621	12.7068	20.203	12.8515	20.536	16.4461	24.9332	19.6621	20.0075	13.824	35.0442	18.7101	12.5894	15.497	24.6587	9.86091	22.4066	13.7188	27.2091	27.0135	19.7762	15.1466	15.0617	11.0554	20.8609
PHASIBEAM10F001052	0	0	0	0	0	0	0	0	0	0	0	0	0	0	0	0	0	0	0	0	0	0	0	0	0	0	0
PHASIBEAM10F001053	17.3539	24.3461	48.3356	16.2359	39.2668	11.1581	18.7979	18.5786	58.7854	6.51379	23.552	108.737	7.6843	33.0024	172.116	82.9587	12.6067	8.5025	6.32474	14.9579	7.73593	5.52372	32.5229	6.54581	155.411	22.2095	39.608
PHASIBEAM10F001054	0.083595	5.60588	0.253484	1.1695	1.74847	0.70797	1.08655	5.67263	0.874667	0.247821	0.518228	1.47243	0.951134	9.75229	0.512277	2.57674	1.48541	0.311416	1.61388	3.03281	0.407124	0.799816	4.94339	2.51502	1.29746	1.15955	10.5938
PHASIBEAM10F001055	0.164439	0	0.009243	1.03119	0	0.0574175	0.321144	0.901086	0.080253	0.061017	1.04408	0.01572	0.142907	0	0	0	1.1632	0	0.0873	1.3269	0.6728	0.711902	0	5.04331	0	0.575847	0
PHASIBEAM10F001056	0	0	0	0	0	0	0	0	0	0	0	0	0	0	0	0	0	0	0	0	0	0	0	0	0	0	0
PHASIBEAM10F001057	0.399796	0.400137	0.225298	0.157447	0.315653	2.27853	0.946784	1.68831	0.406084	0.65272	1.77897	0.485334	1.3805	0.600067	0.509655	0.41155	1.99139	0.205862	0.0854655	0.32285	0.937541	0.421445	0.262228	0.397533	0.816588	0.78983	0.416955
PHASIBEAM10F001058	0.136126	0.196945	0.391573	1.38945	1.23757	0.097294	0.505455	0.077902	0.618254	0.241249	1.7623	0.186463	2.97045	0.640311	0	0.230351	13.9917	0	0	0	0.241421	2.43556	0.047022	6.17122	0.083055	0	0.916021
PHASIBEAM10F001059	0	0	0	0	0	0	0	0	0	0	0	0	0	0	0	0	0	0	0	0	0	0	0	0	0	0	0
PHASIBEAM10F001060	3.17728	0	0.073985	2.10745	0.439472	0.0966735	0.839925	0	0.240441	1.11921	6.47165	0.062912	18.7437	0.06874	0	0	230.586	0	0	0	1.73982	16.2778	0	12.6541	0	0.199484	0.0956395
PHASIBEAM10F001061	0	0	0.037219	1.48426	0.228701	0	0.90473	0.018512	0.422023	0.348059	3.95969	0.094947	17.422	0.397679	0	0	95.194	0	0	0	1.85972	10.3387	0	6.28637	0.139636	0.119861	0.0562625
PHASIBEAM10F001062	0	0	0	0	0	0	0	0	0	0	0	0	0	0	0	0	0	0	0	0	0	0	0	0	0	0	0
PHASIBEAM10F001063	0	0	0	0	0	0	0	0	0	0	0	0	0	0	0	0	0	0	0	0	0	0	0	0	0	0	0
PHASIBEAM10F001064	128.141	1.11534	5.61362	13.4602	3.84654	8.23103	64.1121	2.08408	83.5633	12.9679	145.127	2.50233	58.7784	1.82771	7.44146	2.6176	543.841	10.9489	6.80107	5.87588	29.2909	24.7875	7.2535	19.5039	2.15928	13.7834	7.90897
PHASIBEAM10F001065	1.15848	2.43043	3.59682	1.08917	2.4875	1.69003	1.87621	2.30634	1.63347	2.29751	2.1343	0.910644	3.12431	2.93525	0.533476	2.38355	1.83942	0.509109	0.713394	1.15846	2.42326	1.07779	1.88657	1.70726	1.50254	0.594263	3.13443
PHASIBEAM10F001066	0	0	0	0	0	0	0	0	0	0	0	0	0	0	0	0	0	0	0	0	0	0	0	0	0	0	0
PHASIBEAM10F001067	0	0	0	0	0	0	0	0	0	0	0	0	0	0	0	0	0	0	0	0	0	0	0	0	0	0	0
PHASIBEAM10F001068	1.14929	2.0943	2.5508	2.85226	5.05861	3.0684	2.57191	11.9325	0.89619	1.17563	4.13331	3.16563	0	4.29156	1.19697	3.87087	0.844599	0	0	2.20859	0	0	19.1321	2.33264	2.19412	8.97806	4.47962
PHASIBEAM10F001069	0	0	0	0	0	0	0	0	0	0	0	0	0	0	0	0	0	0	0	0	0	0	0	0	0	0	0
PHASIBEAM10F001070	0	0	0	0	0	0	0	0.34626	0.13566	0.054709	0.483497	0	0	0.785438	0	0	0	0	0	0	0	0	1.17541	0	0	0.448551	2.28382
PHASIBEAM10F001071	1.4571	1.87082	3.47138	0.412985	2.19559	5.23575	2.09842	0.984864	2.9491	2.09784	1.44535	1.01859	7.14337	2.37354	0.816991	5.16718	5.43056	2.44467	0.42706	0.109755	5.44142	3.39795	0.871592	0.201605	1.33671	0.957676	2.1951
PHASIBEAM10F001072	0.150299	0.281872	0.20573	1.63487	0.133247	0.0613015	0.986342	0.177361	0.191625	0.135805	0.159307	0.629785	4.56867	0.395034	0.396893	1.12814	5.32846	0	0.195332	0.783034	1.6246	7.85484	0.0943745	4.64203	1.97937	0.0986145	0.215043
PHASIBEAM10F001073	2.22853	3.34126	3.84628	2.1062	4.70471	2.68154	6.71916	0.276777	1.88458	16.0261	1.07586	1.25259	7.47559	3.71047	0.113281	1.17253	42.2912	1.2735	1.31618	0.103502	17.0131	12.779	0.0910965	4.44662	0.929206	0.232414	4.75875
PHASIBEAM10F001074	0.993159	5.22204	3.72018	1.39444	2.43412	1.12589	4.13614	1.30944	4.75995	1.25935	2.3059	5.64548	3.01065	7.23196	2.94219	4.48642	2.8144	0	1.54394	1.15239	3.55057	7.76769	2.26638	1.69413	3.23466	0.895198	3.65511
PHASIBEAM10F001075	0	0	0	0	0	0	0	0	0	0	0	0	2.50799	0	0	0	0	0	0	0	0	3.19027	0.226446	0	0	0	0.0768195
PHASIBEAM10F001076	13.2096	15.7812	17.1969	11.0383	15.4374	7.93	17.6089	13.4415	18.0489	8.54497	13.705	12.4751	20.0043	21.9389	9.35816	12.2767	20.7122	3.20432	9.18863	11.9395	17.0977	13.3814	18.2	12.7472	11.9625	6.43025	21.506
PHASIBEAM10F001077	2.46952	9.04891	11.1403	12.5282	9.27815	4.91682	10.6891	10.3662	5.21866	4.59873	5.20809	11.6038	20.6592	17.7821	6.405	8.41699	10.899	2.04271	8.23784	17.7267	8.14734	11.8663	25.434	20.0457	9.41086	3.9413	18.8073
PHASIBEAM10F001078	0	0	0	0	0	0	0	0.125726	0	0	0	0.1433	0	0	0.478076	0	0	0	0	0	0	0	0	0	0	0	0
PHASIBEAM10F001079	0.643204	5.48826	3.95512	4.9916	3.00865	1.22317	1.86576	1.67986	1.35292	0.882995	0.857283	3.97401	3.87023	10.6842	1.92423	3.72206	1.0414	0.561404	1.46946	2.97797	1.15645	0.96618	4.34678	2.21856	4.20069	1.22389	5.1815
PHASIBEAM10F001080	155.077	124.451	573.957	76.2987	545.238	51.8081	123.175	74.9514	856.195	73.1499	154.419	1501.29	9.13109	123.67	2916	803.404	24.2721	23.4715	1.43558	27.0181	29.1256	40.7095	409.58	5.05764	2626.19	479.781	214.178
PHASIBEAM10F001081	105.332	283.754	183.395	205.102	176.134	45.5802	168.667	95.4405	324.399	37.9747	116.715	437.877	114.525	285.749	122.21	270.127	118.681	48.88	81.6346	192.358	38.174	46.6947	219.461	101.458	306.107	39.4261	361.308
PHASIBEAM10F001082	86.4534	2.9784	16.4003	0.894466	11.7834	11.8299	50.8839	4.38604	63.3724	2.40768	119.519	19.468	25.0793	0.890318	3.42987	3.62615	136.832	40.1255	15.2998	18.2526	14.9856	4.42833	4.83377	3.34295	1.72803	3.73111	7.70799
PHASIBEAM10F001083	0	0	0.380021	0	0.0908935	10.6489	1.9232	27.4065	0.703461	3.4194	4.83189	0.046164	16.0942	0.02522	0.127847	0.25019	2.71014	0	0	0.116386	12.504	0.85981	0.0864305	0	0	178.756	0.0793055
PHASIBEAM10F001084	3.66451	4.07287	2.79377	1.75994	1.94211	9.45074	29.8538	10.3393	16.0177	2.46234	10.1701	28.9042	8.31827	3.1589	4.34522	2.89337	12.912	5.04244	11.977	25.2024	13.8971	3.77509	2.21697	2.02693	3.45511	3.14777	2.82071
PHASIBEAM10F001085	0	0	0.027044	0	0	0	0	0.013451	0.168076	0.029753	0	0.275953	0	0.075379	0.483325	0.335776	0	0	0	0	0	0	0	0	0.499414	0	0
PHASIBEAM10F001086	10.4912	2.26287	11.1533	9.53003	6.51708	3.69482	20.7312	2.68132	17.2115	6.34776	10.4794	6.3522	7.9233	3.22884	3.35713	3.21251	17.6522	4.13036	3.652	9.65466	9.80251	6.6872	2.46964	4.08659	3.97425	3.10792	3.25162
PHASIBEAM10F001087	11.0889	9.04975	19.6836	17.3729	16.5422	8.31169	13.0459	7.37037	12.5481	7.88286	11.484	7.52838	15.5559	15.4424	6.08676	8.57156	18.9685	4.42809	7.61243	10.1053	12.6852	23.2482	15.8382	13.9827	7.53667	10.3501	17.6178
PHASIBEAM10F001088	0.0836055	0.620868	0.126524	0.445362	0.615193	0.54689	0.811271	5.16018	0.824044	0.289346	0.905978	2.1184	0.927082	0.382359	1.86712	0.900679	1.17407	0	0.148994	0.523393	0.630636	0.513606	1.04912	0.731739	1.43364	1.28791	0.834919
PHASIBEAM10F001089	16.5435	5.84117	15.2477	12.6255	13.4596	8.23082	8.06729	6.60615	10.1002	6.30621	10.1441	6.53808	16.3745	8.2378	8.14964	8.14151	20.4138	23.3417	5.97613	4.52281	11.2612	14.5026	8.67	7.40232	8.25525	12.5707	9.59383
PHASIBEAM10F001090	0	1.01198	0.272664	1.8904	1.63106	1.1395	0.611864	1.8986	0.629022	1.12492	1.00414	0.811496	1.96853	3.04	0.657524	0.599177	1.35426	0	0.643796	1.26052	0	0	2.16033	5.72581	0.4438	2.98447	1.724
PHASIBEAM10F001091	0	6.69727	0.355128	3.29766	2.80023	0.716286	1.04393	2.84078	0.735003	0.390705	0.704761	1.20791	1.88986	6.46155	0.434938	2.34162	1.57769	7.35277	3.73992	6.60509	1.81008	1.42157	3.87444	5.99968	1.24208	1.1474	7.61855
PHASIBEAM10F001092	47.9706	35.1514	26.2715	88.1266	41.6822	19.5197	40.4705	25.1657	51.3394	34.906	52.0969	68.8017	82.4626	27.7128	99.8375	63.4853	32.3991	33.6007	38.4693	73.5888	55.5748	44.3771	49.6093	42.6534	120.681	32.0396	43.7082
PHASIBEAM10F001093	0	0	0	0	0	0	0	0	0	0	0	0	0	0	0	0	0	0	0	0	0	0	0	0	0	0	0
PHASIBEAM10F001094	24.5753	30.3754	2.2196	12.8993	5.00329	3.84758	45.0233	1.83773	50.1658	3.15574	16.6381	26.8344	45.7585	46.2626	23.5403	27.9609	4.17593	6.28534	1.24543	18.2462	10.0443	23.7578	30.8565	11.2197	20.7896	11.0489	14.2275
PHASIBEAM10F001095	2.03952	2.56017	4.94744	1.11058	2.85159	2.27156	3.12784	2.15802	3.32223	2.83519	3.23347	2.27025	5.84823	3.17498	1.92435	2.00016	4.16615	1.15272	2.8308	1.75424	4.40334	5.79332	3.55164	2.53578	1.70987	1.47946	2.84861
PHASIBEAM10F001096	3.37977	3.1086	3.78375	8.39368	3.90442	2.43361	2.39176	2.53647	2.23415	3.91157	2.58012	3.71894	5.82399	4.80183	4.37718	2.60055	3.93359	3.28457	2.8087	3.92903	3.65651	2.68982	4.42706	5.04368	3.18424	2.24452	4.94617
PHASIBEAM10F001097	40.0044	43.2844	54.1634	102.389	54.5702	24.7205	27.8559	31.3206	26.4528	27.5965	23.6134	45.6424	79.1938	61.7779	34.8416	35.141	55.1168	40.2107	37.4178	55.3132	40.4274	37.6465	57.0939	80.1291	43.3537	28.7895	71.7833
PHASIBEAM10F001098	2.03035	5.88029	10.1306	1.31438	6.1045	4.86856	6.9282	7.03428	4.73701	5.91638	5.72295	4.95843	8.90552	9.89221	2.72342	7.17278	5.90146	1.75416	0.7553	2.19309	13.1849	3.43654	4.78144	0.704246	5.30793	2.62325	8.45303
PHASIBEAM10F001099	0	2.58627	0.211719	0.112122	0.43852	0.021956	0.454268	0.090259	0.0776665	0.016638	0	0.038578	0	1.28564	0	0	0	0.110546	0.074015	0.115917	0	0	0.126759	0	0	0	0.108898
PHASIBEAM10F001100	3.83011	14.0275	17.3306	0.80507	20.5581	10.3341	6.25772	24.6924	2.79388	12.3687	4.5049	7.10471	31.5063	10.1672	0.962672	5.72311	3.60677	6.56636	7.0735	3.86729	6.747	8.36563	8.1318	1.54329	3.99953	2.37479	9.10188
PHASIBEAM10F001101	0.406543	0	0.017534	1.16582	0.135849	0	1.90616	0	0.13403	0	0	0.059639	0	0	0	0	0	0	552.367	0.132875	0	0	0	0	0	0	0
PHASIBEAM10F001102	0	0	0	0	11.239	0	0	0	0	0.032453	0	0	0	0	0	0	0	0	8.85247	0	0	0	2.34736	0	0	0	1.31156
PHASIBEAM10F001103	2.53986	4.48133	18.5302	2.85112	11.3482	6.65194	19.1583	9.88953	2.26191	43.2623	5.1196	4.48144	26.4321	7.13048	3.80666	4.13417	8.56198	4.75204	3.83137	14.3238	18.2667	24.5377	9.78941	9.72916	5.02806	5.84542	10.415
PHASIBEAM10F001104	1.22791	7.0141	117.71	0.242359	92.1274	0	0	0.01259	0.0888145	0	0	0.064755	0.041256	0.023584	0.072605	0.0607745	0	12.1112	23.9881	0.138058	0	0	63.7201	0	0	0	83.5279
PHASIBEAM10F001105	19.8596	297.537	14.1665	11.451	113.129	5.85508	45.6786	3.17025	32.895	1.227	14.8131	4.90488	7.77018	207.756	7.63802	15.3611	5.33401	362.569	1.03317	3.70226	2.45647	3.43234	438.95	11.656	5.19707	3.7315	815.587
PHASIBEAM10F001106	0	1.16656	0	2.68633	0	0.216528	0	1.57801	0	0.14151	0.208433	0.255206	4.74348	0.039835	0.121668	0	3.50933	0	0	1.36107	0.170698	3.49862	0	9.87096	0.207158	0.349354	0
PHASIBEAM10F001107	0	0	0	0	0	0	0	0	0	0	0	0	0	0.479037	0	0	0	0	0	0	0	0	0	0	0	0	0.205948
PHASIBEAM10F001108	6.44259	31.1103	2.61557	46.115	4.70988	7.6406	60.1808	7.73536	57.227	7.50993	7.19216	104.018	0.0693585	33.686	106.335	76.3299	0.520519	5.37101	2.75676	32.8777	0.902629	0	7.88726	4.38938	62.7933	8.10695	23.0999
PHASIBEAM10F001109	0	15.0302	1.05659	0	2.0122	0	3.41371	0.358714	4.3048	0.014282	0.363902	14.7002	0	21.8784	2.98712	11.3548	0	1.6986	0	0	0	0	4.11639	0	16.359	0	16.6694
PHASIBEAM10F001110	1.82469	1.8663	2.18591	3.53864	3.3194	1.33063	2.00597	1.2558	2.99387	1.1703	1.18076	1.72954	3.18135	1.96578	1.58527	1.33808	1.22006	1.15498	3.35834	1.73247	2.28048	2.1427	3.30312	2.13031	1.53225	1.16943	2.93255
PHASIBEAM10F001111	0.0184535	2.5298	0.232165	0.50079	4.54256	0.424521	0.691795	0.81648	2.09849	0.00774	0.0794605	1.9805	0.566222	2.6857	0.681437	3.75371	0.082449	0.740394	5.66276	0.4147	0	0	3.42646	0.0519325	1.89814	0.0360375	3.81944
PHASIBEAM10F001112	1.23935	2.56059	4.79383	2.37511	4.49777	1.11445	2.77359	0.929471	2.4298	0.983304	1.71209	1.26667	2.12755	4.41623	0.791426	2.93815	1.31608	0.762181	0.464067	0.910115	1.25882	0.816412	1.92128	0.706879	1.88709	1.43134	3.84688
PHASIBEAM10F001113	7.59645	12.2563	23.9652	9.17521	17.4067	8.4473	17.2444	11.2839	13.8437	12.0694	7.27693	10.1112	17.6045	17.2433	3.39899	9.57544	11.23	1.69753	13.9657	9.95152	18.3823	12.3574	12.244	6.27121	6.8138	5.99822	16.9448
PHASIBEAM10F001114	35.1373	35.2493	65.9243	51.4941	59.4298	21.4009	36.9113	33.86	28.1035	30.0355	33.2617	23.2263	62.3659	45.6109	17.0185	24.0984	66.5645	22.4844	49.2096	41.2076	32.3982	42.1473	58.0536	54.1757	21.0062	20.6988	61.1949
PHASIBEAM10F001115	113.065	33.968	101.29	93.1763	80.2203	26.336	55.9714	25.1737	77.7095	33.5136	76.0617	28.7003	120.061	53.8639	20.7689	31.7656	149.463	80.5363	43.6503	42.6788	135.1	271.882	43.0729	71.2413	32.3212	142.858	67.6081
PHASIBEAM10F001116	16.3678	13.2459	44.1383	24.81	44.5934	13.9349	24.254	14.5427	14.7569	11.9911	18.5615	10.7533	24.9965	20.5127	8.52139	16.4123	31.9651	6.45498	16.6904	17.9285	14.9882	21.6064	37.8476	25.2707	12.3123	20.8875	31.382
PHASIBEAM10F001117	0	0.087673	0.385713	0.0667585	0.593826	0.0296735	0.218142	0.129381	0.0315985	0.054278	0.176135	0	0.05872	0.054172	0	0.0364625	0.242551	0.66772	0.327287	0.449931	0.066335	0	0.465254	0.361242	0	0.0440745	0.25737
PHASIBEAM10F001118	0	0.116506	0.004773	0	0	0	0	0.004748	0	0.021006	0	0	0	0.004435	0	0	0	0	0	0	0	0	0.01887	0	0	0	0
PHASIBEAM10F001119	0	0	0	0	0	0	0	0	0	0	0	0	0	0	0	0	0	0	0	0	0	0	0	0	0	0	0
PHASIBEAM10F001120	0.541628	1.23598	1.30149	0.141504	0.790789	2.18717	11.2254	1.39784	1.11677	9.12637	1.0179	3.89765	5.81551	1.31109	0.138996	0.95218	1.23188	1.0107	0.568723	5.57583	5.93485	5.18832	0.065046	0.734958	0.695887	0.286299	0.388118
PHASIBEAM10F001121	0.91198	2.87932	2.29892	1.95084	1.92844	1.39162	2.31515	2.09674	2.91791	0.58468	1.80333	2.68095	2.23549	4.57702	4.39377	3.74895	2.27004	0.277075	1.39684	1.39653	2.99749	1.0549	2.18391	1.22911	3.18399	1.10479	3.03699
PHASIBEAM10F001122	110.99	131.754	166.196	346.803	161.37	82.4263	140.612	76.431	127.19	153.981	72.3731	123.444	339.652	365.755	28.092	80.7908	131.727	80.8504	154.207	159.917	141.444	220.768	208.992	248.067	117.136	77.7747	246.185
PHASIBEAM10F001123	10.9286	31.7066	46.6685	9.73178	27.8157	30.3873	52.6559	21.5795	29.5669	14.9806	49.8124	28.898	16.6335	42.9712	28.8451	38.8894	13.6997	13.64	2.0269	53.6452	19.9697	10.7745	33.7482	15.2992	29.8403	12.4395	50.2525
PHASIBEAM10F001124	14.5611	33.1996	37.0447	23.4786	32.4386	10.0828	21.5188	13.1441	31.8504	5.3698	12.5125	60.3845	14.1841	40.9692	35.8953	41.9949	9.83927	6.43831	10.7703	18.1959	6.64609	5.9162	31.9729	8.11	52.5155	7.84779	45.9284
PHASIBEAM10F001125	77.514	13.078	35.9426	36.5713	40.0056	24.1758	33.8821	14.475	32.5119	25.995	22.1466	13.6625	44.2439	15.2198	11.1312	12.8158	28.672	41.9146	21.8879	13.7894	42.9676	95.9846	22.5434	16.6779	10.6049	28.0483	18.1898
PHASIBEAM10F001126	657.962	111.719	316.578	320.721	356.592	209.278	286.808	123.938	267.998	226.551	180.138	110.744	392.175	133.335	94.2866	112.353	243.068	382.957	192.396	115.524	375.195	845.644	199.28	141.521	94.0608	248.423	162.633
PHASIBEAM10F001127	0.417997	0.663794	2.47944	0.485086	1.55319	1.15617	1.23588	4.32869	1.28851	1.86097	5.36715	1.02807	0.767316	1.44739	2.08607	1.71427	4.94492	0.430566	0.680349	1.53934	0.855793	0	0.675474	2.07156	0.748763	5.72395	0.807608
PHASIBEAM10F001128	53.1655	21.1794	31.1645	6.31804	46.8591	37.5921	52.764	41.0526	54.2188	50.4249	28.1929	60.8458	26.4807	35.3129	113.684	79.2347	30.4175	20.2649	14.5292	10.4982	13.8532	9.33671	26.0175	4.69986	63.7263	62.9545	25.381
PHASIBEAM10F001129	6.41266	5.7117	5.46907	4.8153	6.17418	3.44215	11.581	4.81878	9.35104	5.06123	7.65453	3.18043	10.072	8.19458	2.11159	3.99189	7.05791	4.51537	9.1547	6.05426	7.42537	7.4085	5.64788	5.99132	2.53446	4.41279	5.94562
PHASIBEAM10F001130	2.78514	2.2025	2.33587	1.5772	3.02065	1.16944	2.17631	1.56518	2.65776	2.37357	2.76912	1.73799	4.28813	3.07455	1.20948	2.0531	2.44645	1.45232	2.32826	2.01349	3.09087	3.24097	2.89749	1.86264	1.59345	1.77603	2.78397
PHASIBEAM10F001131	2.13549	4.72809	4.58527	16.3858	3.19062	2.76673	5.08424	6.4616	6.43954	12.4124	3.08645	16.2972	4.0004	7.85709	20.0839	6.30638	2.38623	0.70148	1.49673	14.3395	1.99685	1.5257	4.20107	16.2069	11.8858	7.4775	4.89911
PHASIBEAM10F001132	0.298519	0.327147	0.472351	0.692715	0.452705	0.195319	0.32824	0.543281	0.20379	0.194877	0.157924	0.087863	0.862458	0.658298	0.038524	0.286316	0.317141	0.233287	0.183081	0.417627	0.280517	0	0.371179	0.401282	0.168936	0.277297	0.733436
PHASIBEAM10F001133	0	4.20879	0.63539	0.763987	1.31255	0.232434	0.422498	1.78436	0.110686	0.194683	0.200876	0.785034	0.71391	8.19576	0.281718	1.64573	0.814376	0.0942675	1.81618	1.83515	0.048894	0	2.13853	1.53249	0.782164	0.190842	4.17049
PHASIBEAM10F001134	0.239782	0.30823	0.583416	0.313907	0.756404	0.817229	0.223798	1.60448	0.111531	2.18989	0.860867	0.466918	2.03573	0.680227	0.873644	0.51271	1.57724	0.391335	0	0.404529	1.01146	0.900605	0.912025	2.09205	1.08836	1.04289	0.778438
PHASIBEAM10F001135	4.46895	3.62425	3.82875	4.0223	3.3684	2.63516	4.62617	2.26988	4.87737	2.9088	3.1583	2.42547	6.73794	5.43282	1.27116	2.70977	4.05952	2.51248	3.47615	2.90137	6.25615	4.66263	3.75608	3.14305	1.58146	2.25086	4.45875
PHASIBEAM10F001136	3.49661	9.6558	2.11049	1.79456	4.72652	1.36505	7.56109	1.93706	3.08126	1.00537	2.17353	2.92322	2.02744	4.84154	2.27791	3.90471	2.73767	15.8504	3.79407	2.98832	4.49371	2.63341	10.7287	1.15173	1.54584	2.37789	12.3382
PHASIBEAM10F001137	14.5669	22.8447	49.6173	23.4586	30.9063	25.9007	27.1116	30.6094	34.7437	31.9478	34.3457	34.1159	98.5854	38.1735	39.8662	38.014	53.3075	14.9214	11.0209	29.5378	44.5999	61.2703	26.2813	29.3178	54.4091	14.5502	37.7285
PHASIBEAM10F001138	14.1844	33.7958	41.379	20.6586	39.4967	3.84089	7.11076	6.32097	29.3923	3.15026	3.59735	39.3943	26.9175	47.195	28.3435	37.7188	6.16036	16.6223	19.8877	2.32894	9.89414	16.1165	45.0183	3.43201	41.4689	2.16779	41.5087
PHASIBEAM10F001139	20.5807	15.6141	19.8977	14.6647	23.7575	14.4615	23.5381	17.3532	20.7578	9.60872	18.3486	26.8961	23.3936	13.7698	18.1069	19.6565	15.8068	20.9688	32.3423	23.0677	25.6934	20.3914	22.3261	14.0244	14.6517	13.0637	18.2767
PHASIBEAM10F001140	8.66975	16.8468	20.43	8.33713	14.4862	14.0999	24.8405	12.9871	21.4332	11.3935	9.52684	22.4779	20.3036	35.0306	17.6575	22.6694	14.3079	1.89541	6.41976	6.35649	29.9189	65.5877	15.5514	7.33908	23.8313	9.78895	18.3466
PHASIBEAM10F001141	3.7885	6.50361	9.35531	8.55928	9.77127	4.3338	7.31809	6.67202	4.8494	4.5245	5.04205	8.79437	9.05834	12.4078	6.91756	6.39798	10.0486	1.04307	4.30883	8.53665	4.52828	6.00798	11.3194	8.61235	7.72621	4.94152	11.7934
PHASIBEAM10F001143	57.4373	28.5651	59.5941	51.504	53.0127	24.6634	56.5048	20.0742	54.2891	25.9826	53.3993	41.2589	46.6275	47.1128	37.282	38.2261	43.4577	24.2291	22.7023	21.741	53.1991	71.0328	33.3635	27.9194	35.1887	37.0403	37.3374
PHASIBEAM10F001144	12.0126	0	0	0.403806	0	0.125007	11.8382	0	14.5914	0.012406	37.6809	0.326021	1.49572	0	0	1.93501	18.3346	0	0	0	1.55105	0	0	2.17982	0	0.209115	0
PHASIBEAM10F001145	0	3.43725	0.132957	0.856041	0.95088	0	0.830708	0.051433	0.517587	0.048759	0.2804	0.138182	0.136485	5.3736	0.0754395	0.414279	0.672036	1.67461	0.395193	0.146298	0.139134	0	1.70389	0.609741	0.138902	0.379325	4.18868
PHASIBEAM10F001146	0	1.07925	0.094793	0	0.114533	2.34349	63.0928	0.990089	2.83887	68.8834	1.98968	11.7685	1.30052	0.748621	0	0.368767	8.0143	0.916136	0.30178	18.4346	5.4311	0	0	1.74396	0.251328	0.768311	0.650729
PHASIBEAM10F001147	4.34664	11.6001	11.2467	13.7861	13.2739	3.7601	11.186	4.58002	17.3714	7.97991	5.90012	30.8716	5.33847	19.3593	28.5039	19.8776	5.62132	2.23249	2.00438	6.19574	3.41064	4.57806	12.3958	3.16876	25.5231	6.86683	15.7716
PHASIBEAM10F001148	8.82549	48.3922	41.8972	30.5062	44.6613	11.5288	23.8598	24.3786	40.0879	15.499	18.8467	105.233	38.3218	71.1672	72.6698	56.7924	105.858	18.1803	40.0543	49.3034	15.0838	19.0189	97.4907	57.7208	94.1333	13.1529	84.5765
PHASIBEAM10F001149	12.8631	2.8959	7.20772	6.05326	5.48148	2.93265	4.61145	2.18381	12.5626	3.28966	5.24363	3.10465	8.8143	4.05022	4.07458	4.94193	7.97298	6.11011	2.94423	1.31384	4.97269	5.62376	3.4367	1.97103	4.62613	4.19252	4.16835
PHASIBEAM10F001150	56.8011	6.5393	27.933	35.001	32.5372	11.6234	16.1271	8.57404	15.0483	10.6149	19.5188	9.20838	26.1147	9.38749	7.61105	7.46335	20.1724	9.90548	20.8226	10.7005	24.7114	45.3146	23.9392	20.1532	8.50262	28.5603	17.3201
PHASIBEAM10F001151	16.2881	21.2203	35.7825	20.3261	35.4834	14.7827	22.1829	25.0017	29.1396	11.0353	23.9003	22.4345	36.2117	30.5421	21.3044	26.2229	37.5401	12.152	31.9825	23.9348	18.0249	21.7995	30.8993	29.4455	24.454	15.764	33.2883
PHASIBEAM10F001152	0	0	0	0	0	0	0	0	0	0	0	0	0	0	0	0	0	0	0	0	0	0	0	0	0	0	0
PHASIBEAM10F001153	0.236406	0.73007	0.168521	0	0	0	6.28845	1.0058	4.02014	0.309007	2.11775	7.54713	0	0.208766	0	0.354621	0	0	0	1.10412	1.30785	0	0	0	0.420351	1.44237	0.149038
PHASIBEAM10F001154	0	0.290787	0.303901	0.871263	0.593485	0.74952	0.392471	1.17562	0.291561	0.185748	0.917629	1.10546	1.124	0.227454	1.57777	0.806252	1.66531	4.4335	0.740567	0.60836	0.579348	0	0.587707	1.82425	1.17785	0.951135	0.452957
PHASIBEAM10F001155	0	0	0	0	0	0	0	0	0	0.19631	0	0	0	0	0	0	0	0	0	0	0	0	0	0	0	0	0
PHASIBEAM10F001156	19.6331	1.78618	0.768935	130.468	0.883472	3.29676	17.7231	1.55253	9.53176	18.2687	15.0781	4.18104	29.4702	2.75526	5.28772	2.62798	11.1588	21.6774	4.15088	2.87109	3.3435	6.62099	0.277599	2.7397	2.38841	1.02433	4.17312
PHASIBEAM10F001157	0.117259	0.911924	0.506233	1.95465	2.80526	1.93794	1.58582	8.48867	0.653332	1.77916	1.73506	4.14463	3.21358	0.988037	2.98586	1.82709	4.26557	0.428954	0.467262	0.695229	3.06972	2.02538	5.57111	1.0597	2.55944	5.14636	2.85949
PHASIBEAM10F001158	0.10854	0.455327	0.128624	0.538847	0.159432	0.125123	0.138219	0.498415	0.138121	0.011792	0.110746	0.382808	0.373443	0.864715	0.827995	0.681329	0.2363	0.401552	5.31612	0.187817	0	0	0.422096	0.345534	0.731858	0.128555	0.193976
PHASIBEAM10F001159	0.179463	0.430961	0.681659	0.503358	0.815761	0.495757	0.454255	0.67807	0.245783	0.399973	0.258614	0.309141	0.76904	0.506667	0.409964	0.533894	0.257056	0.316924	0.415978	0.33511	0.602376	0	0.86481	0.406189	0.334477	0.582777	0.435611
PHASIBEAM10F001160	0.593282	1.61602	3.21891	1.01629	3.32654	0.972235	1.32671	2.47102	0.868025	0.446445	0.889156	1.17507	3.67396	2.18062	1.09088	1.66497	1.06904	0.767236	1.78396	1.30415	1.72352	1.16988	3.84656	1.30158	1.17996	0.867144	2.36997
PHASIBEAM10F001161	0	0.164143	0.767136	0	0.520939	0.596645	0	1.29726	0	0.147698	0.355629	0.032616	6.74307	0.071275	0	0.0428895	0.373823	0	0.21208	0	2.28705	0	0.08565	0.453021	0	2.73095	0.137154
PHASIBEAM10F001162	4.23581	3.4163	9.64801	5.63535	8.48078	2.14302	2.75521	4.03738	2.34999	3.55017	2.72528	3.41925	6.41367	5.38683	2.82517	3.37179	5.91315	2.24413	4.62094	4.29059	4.48911	4.93792	8.07553	6.00793	4.00243	2.68327	6.32144
PHASIBEAM10F001163	2.17895	3.56889	12.3178	3.21732	14.7667	1.41816	1.6951	2.21188	1.0576	3.83204	1.17768	4.08281	2.49565	5.85182	3.97802	3.75643	3.58556	1.15781	2.05658	2.39299	2.91372	2.19943	10.7929	2.22677	5.15546	3.13609	5.19202
PHASIBEAM10F001164	69.4467	33.3106	24.7481	261.606	73.7454	24.4121	35.0059	39.1477	7.9531	15.2428	13.2312	20.2655	102.259	34.4013	32.7736	17.6178	16.9223	35.6476	91.0973	84.6548	41.9935	42.6514	116.544	51.6748	15.644	14.7623	68.3951
PHASIBEAM10F001165	379.317	49.068	276.537	398.349	232.748	83.4074	101.448	70.3689	72.4314	75.1024	91.8987	41.7329	148.944	64.5891	55.4069	61.349	122.805	41.248	65.8081	58.3234	176.846	187.102	89.6106	84.8361	41.0524	98.8844	66.8752
PHASIBEAM10F001166	0.665978	1.82484	3.10476	0.713962	2.01706	1.40769	1.8131	2.21647	1.05363	2.13487	1.44594	2.01421	3.04908	3.2328	1.63183	1.37178	2.94347	0.802171	1.44426	1.75329	3.5362	3.07035	2.76524	1.88435	1.28377	1.16561	2.17286
PHASIBEAM10F001167	1.50595	3.29125	6.35502	2.52777	7.10776	1.6967	5.26763	1.98716	3.67652	1.88067	4.18968	10.7964	6.58932	3.35086	10.5046	3.72673	4.87151	2.70947	5.56916	4.83955	7.99425	10.927	10.9724	6.76861	6.6562	4.40086	4.29553
PHASIBEAM10F001168	83.8814	94.847	138.853	165.588	114.062	57.8756	133.861	57.0111	140.465	81.1554	60.107	74.2047	175.986	141.215	16.2454	52.6475	83.7922	41.6	93.8976	98.2673	94.744	131.888	110.428	148.838	58.8458	33.1975	155.131
PHASIBEAM10F001169	146.701	141.359	185.188	348.28	166.799	76.9075	219.298	86.0801	252.476	119.53	99.6858	104.408	215.366	259.115	25.569	86.4802	132.535	127.332	163.001	150.869	147.263	193.419	152.727	234.426	95.6955	64.969	210.662
PHASIBEAM10F001170	126.922	350.26	322.629	464.07	372.457	132.523	377.597	184.743	339.146	152.734	166.543	264.745	583.359	521.764	67.3443	169.596	276.642	112.214	331.635	392.378	170.469	235.665	390.353	555.563	205.004	111.014	540.024
PHASIBEAM10F001171	6.06682	7.46274	9.71142	5.76577	11.4909	5.07311	9.19922	5.38639	7.65231	2.4068	6.17504	8.89808	10.2968	9.24887	6.88539	9.34488	5.92415	3.76466	7.62903	10.6467	6.77785	5.09799	14.5259	10.0605	6.65449	2.2795	9.88179
PHASIBEAM10F001172	0	0	0	0	0	0.266342	0	0.064844	0	0.014344	0.1264	0	0.355901	0.012113	0	0	0.41806	0	0	0	0.371089	0	0	0.145097	0	0	0
PHASIBEAM10F001173	2.95643	6.18136	7.26766	4.50249	6.47365	1.57286	4.22185	2.55432	7.49786	1.39688	2.42555	9.40817	2.19195	10.1684	11.7136	15.0829	2.58655	2.91905	2.27577	3.01523	1.00086	1.3052	5.31396	1.35735	16.1973	1.76621	8.28967
PHASIBEAM10F001174	5.42985	10.1622	11.0953	6.98314	10.7608	6.64176	8.64318	11.7322	8.93669	3.81056	7.30992	6.93348	13.5399	17.9907	7.63006	10.7453	12.4368	2.84628	8.25888	7.47984	11.1456	8.56238	10.0726	8.41106	9.406	6.52405	14.2746
PHASIBEAM10F001175	2.95745	7.92122	8.44363	5.58835	12.5495	2.91214	11.5822	4.73879	14.1639	0.892893	5.216	15.4887	9.04762	12.2295	10.6317	10.8506	5.0861	0.296403	32.4785	6.52058	2.06347	1.64856	17.0571	10.2583	9.99697	1.97521	15.1876
PHASIBEAM10F001176	3.67863	0	10.5002	0.392006	10.1053	2.19846	0	0.154739	0	0.22819	0.219645	0.308646	0.876238	0	0.653177	0.201719	0	0	0	0	0	0	1.20332	0	5.8844	2.92919	0.228119
PHASIBEAM10F001177	8.47787	0	0.332425	32.58	0.179674	0	0	0.198405	0	0.76803	0.273402	0.028267	0.255436	0	0.133896	0	0.108181	0	0	0	0	0	0	0.133353	0.297923	2.70308	0
PHASIBEAM10F001178	0	0	0.286168	0	0.166528	0	0	0.797053	0	0.25187	0	0	0.49426	0.584938	0	0.487969	0.713855	0	0.302841	0	1.80911	0	0.372988	0	0.359148	0	0.436151
PHASIBEAM10F001179	0.705687	0.960834	1.12373	0.327535	0.756934	1.21621	0.60871	1.22068	0.838453	0.690209	0.715689	0.750371	1.50621	1.83832	0.575778	1.27192	1.31068	0.231008	0.324648	0.372314	3.11123	0.50532	0.899316	0.587695	0.627389	0.406036	1.20619
PHASIBEAM10F001180	27.7458	15.1336	29.3223	26.9865	27.8269	11.9414	19.465	17.1294	26.3552	11.6387	20.2773	14.0124	29.6515	19.9923	13.6662	15.1313	24.667	14.6418	21.8335	15.7115	22.1689	26.3383	25.9675	18.3543	13.5851	12.7241	24.3787
PHASIBEAM10F001181	22.0843	17.0934	24.261	11.1334	21.6929	12.9481	25.1948	17.5996	31.6558	8.33857	17.6518	12.3991	20.3358	26.8225	10.9979	18.4557	20.7251	2.17274	6.35459	8.06283	19.0125	16.1781	13.3728	9.606	13.7167	9.33312	16.737
PHASIBEAM10F001182	15.6969	7.76141	13.2354	15.2451	11.9307	6.08171	13.18	7.62141	10.4431	8.19438	9.12326	6.10685	17.7253	12.402	9.98202	7.86622	22.9301	14.0878	6.24317	5.20894	16.4462	21.665	12.3192	7.89678	6.69904	10.8353	10.8346
PHASIBEAM10F001184	139.32	5.07717	5.17956	525.808	5.95052	1.83279	9.8134	4.50752	13.2567	2.58208	6.9743	13.5509	1.984	6.88364	15.0956	7.11627	18.0267	39.4578	1.93854	28.93	3.94738	8.31006	7.41055	37.7143	15.6709	13.2276	5.3926
PHASIBEAM10F001185	15.0372	16.67	18.114	27.5282	25.0981	9.06438	13.5737	14.8225	11.5177	10.6049	10.2288	13.496	29.4219	22.7404	8.2125	10.7988	18.0083	11.6679	13.6634	24.5629	16.935	18.8007	26.8162	29.9284	12.1731	12.5586	24.7136
PHASIBEAM10F001186	3.45682	5.70296	7.95824	6.27843	9.38749	2.20343	3.77546	5.66894	12.7667	0.599792	3.234	31.8491	0.987579	6.09642	23.377	15.5712	0.978853	1.63331	0.911826	3.81149	0.690245	0	13.1295	1.23425	38.6936	5.9823	14.7435
PHASIBEAM10F001187	8.89117	15.29	20.5269	16.0939	24.6094	3.25879	9.86629	6.32778	33.7691	0.955821	8.40439	87.4742	1.52723	15.5829	64.6398	41.8468	2.35183	4.08655	2.26531	10.3225	1.09319	0.551961	34.2831	3.33723	104.97	13.4067	38.6421
PHASIBEAM10F001188	37.1578	2.90939	42.2122	38.3379	29.6026	6.61374	14.2947	5.65412	10.434	3.50882	11.3262	8.67835	5.16265	3.88509	15.65	12.4245	4.36799	1.68815	3.42936	11.4573	3.52515	0	10.6103	3.51614	12.9549	11.6719	6.34415
PHASIBEAM10F001189	5.27071	9.77259	13.0574	9.60275	12.2002	4.35645	9.64206	11.6905	8.60746	4.79089	8.32991	7.07618	13.093	13.7285	5.03923	9.12794	9.05267	3.05406	9.71249	16.9801	8.0301	8.43773	15.8964	16.3247	6.93356	6.26255	14.8961
PHASIBEAM10F001190	97.7876	23.6028	33.4329	33.1131	30.8472	43.2631	61.0277	25.7656	87.0947	40.2519	83.0613	86.2718	47.5144	20.7031	87.8694	26.8868	165.139	145.684	33.9348	60.6444	41.7103	26.1449	25.4108	53.5309	23.4628	109.634	35.8244
PHASIBEAM10F001191	17.0129	12.1057	21.4715	22.5876	17.9282	13.685	18.0435	18.7149	17.0649	10.5353	15.8395	11.2926	29.2183	16.6746	9.32059	24.0628	21.7734	9.78787	9.75058	13.187	15.0216	11.8849	16.6144	13.485	14.8257	14.0378	18.7602
PHASIBEAM10F001192	0	0	0.094058	0	0	0	0	0.046782	0	0	0	0.079981	0	0.08739	0	0	0	0	0	0	0	0	0	0	0	0	0
PHASIBEAM10F001193	0	0	0	0	0	0	0	0.036354	0	0.040208	0	0	0	0.033956	0	0	0	0	0	0	0	0	0	0	0	0	0
PHASIBEAM10F001194	0	0	0.043027	0	0	0	0	0	0	0	0	0	0	0.039976	0	0	0	0	0	0	0	0	0	0	0	0	0
PHASIBEAM10F001195	5.48439	13.225	11.6164	5.22819	11.0069	7.15041	18.2354	10.2903	17.5318	3.42066	7.54946	9.74395	10.8971	26.4744	8.41204	11.6581	10.1426	1.34835	11.1495	3.45472	6.83118	4.88725	12.7487	2.41767	8.67572	5.54667	14.5548
PHASIBEAM10F001196	0.240699	5.75005	5.03765	2.28091	8.20202	8.75455	8.00105	30.766	3.51651	5.06974	8.659	9.61728	38.4066	6.94134	8.24228	6.78613	5.09342	0.980957	1.59118	5.07271	5.70013	1.65098	14.3692	2.76197	8.1551	17.4824	11.8414
PHASIBEAM10F001197	5.0682	21.1939	10.8702	30.7806	15.8113	4.03281	10.5125	7.29151	15.4412	3.13872	8.90412	23.551	55.2664	62.5903	13.6519	24.5889	242.713	13.641	9.73938	8.3407	14.8945	22.4611	79.2367	77.4442	29.1162	11.3948	23.3226
PHASIBEAM10F001198	0	0	0	0	0	0	0	0.017697	0	0	0	0	0	0	0	0	0	0	0	0	0	0	0	0	0	0	0
PHASIBEAM10F001199	0	0.62309	1.18562	1.27394	4.13286	1.42685	0.554608	2.80361	0.106576	0.377589	0.917983	0.884365	6.38529	0.90831	0.780153	0.379715	1.22514	3.19645	0.977686	1.71614	1.36636	1.02942	8.50618	4.50982	0.38146	1.38304	4.42587
PHASIBEAM10F001200	0.052632	7.21557	0.25334	1.91042	2.15552	0.594632	0.966652	4.89025	0.801671	0.274297	0.803466	1.12842	2.07949	15.8633	0.574877	3.16116	2.48185	1.52593	3.6976	7.45172	0.283944	1.21257	4.60992	5.0914	1.1626	0.653509	11.1913
PHASIBEAM10F001201	3.16262	3.69075	4.71072	3.34919	3.65102	2.85321	2.73513	2.97526	3.41694	2.15586	2.67898	2.55398	6.80286	5.32041	1.81529	4.36081	3.18787	0.962836	2.75794	3.00401	4.10867	3.96222	3.05707	3.07267	2.88829	1.40357	4.22051
PHASIBEAM10F001202	0.470253	4.16339	1.87725	0.90051	2.09998	0.960235	1.41307	2.58823	1.69345	0.846589	0.758875	1.19224	1.94301	6.75239	0.735398	2.09577	1.81653	0.259097	1.89528	1.36295	1.41177	1.45031	2.67133	1.2103	1.3773	0.58118	4.98353
PHASIBEAM10F001203	0	0.146824	0.848517	0.186953	0.263584	0.247102	0.276234	1.10733	0.175793	0.256933	0.27172	0.52956	0.271063	0.151886	0.438157	0.323447	0.272966	0	0.110525	0.182528	0.191679	0	0.430836	0.174938	0.336285	0.29315	0.411649
PHASIBEAM10F001204	11.8906	11.1584	25.0851	13.404	22.3739	10.9035	13.9821	13.2605	14.2017	6.37857	10.7345	16.1852	14.5875	19.5236	13.366	17.2355	13.0283	4.27604	16.193	7.10874	9.03844	7.83383	31.4184	7.75626	15.4678	10.8741	23.9474
PHASIBEAM10F001205	0	0	0	0	0	5.7557	1.99246	9.16244	0.273307	8.63629	3.84984	0.161493	0.921396	0.058817	0	0.351712	3.49795	0	0	0	1.18891	0	0	0	0	4.36453	0
PHASIBEAM10F001206	0.381507	0.0742155	0.225032	0.321987	3.15216	0	0.148672	0.108532	0.50469	0	0.483173	0.197151	0.222244	0.025343	0.84663	0.206981	0.15104	0.186631	27.1644	1.12828	0	0	4.59388	0.449706	0.110085	0.0504545	3.22552
PHASIBEAM10F001207	6.0238	5.86645	20.5476	4.78538	17.5753	7.8186	8.48864	13.5921	9.24299	6.08888	8.51872	7.45723	14.0386	7.60439	7.25239	7.463	17.0179	2.21719	4.36517	5.45991	11.2811	9.27527	14.118	6.70144	7.21464	7.27611	10.7595
PHASIBEAM10F001208	0.070896	0.47638	53.4644	12.1316	73.1776	0.0838855	2.07549	0.217481	0	2.53411	0	0.078007	1.71995	0.226554	0.250304	0.0649035	5.74956	1.56077	9.10861	5.04388	1.27691	8.75633	189.558	101.771	0.0726625	0.79283	38.2413
PHASIBEAM10F001209	11.8068	7.13061	16.523	13.5789	12.1114	7.77105	10.7462	8.97945	10.0696	7.64854	11.6526	8.15838	21.7213	12.3073	6.60195	9.63368	15.7665	6.56431	11.3656	8.25019	16.5627	21.2177	11.5986	12.2796	8.49596	8.25534	12.8432
PHASIBEAM10F001211	125.413	54.1307	54.5231	201.387	73.3288	87.6975	60.5686	65.2612	70.1031	64.8629	60.0838	69.0485	203.323	70.0248	103.07	54.1328	116.106	43.283	28.0727	57.3811	131.915	233.292	82.6237	169.736	76.011	118.05	70.5478
PHASIBEAM10F001212	5.73541	5.16274	6.12784	10.8627	4.85863	3.20581	2.28965	2.22762	4.10924	2.17259	1.90599	2.56209	10.3212	6.27979	2.20171	4.09711	7.73172	2.5437	3.54751	1.04692	3.73524	8.88413	4.15184	14.2088	3.25461	2.86302	5.16752
PHASIBEAM10F001213	0	0	0.008318	0.0594805	0.033843	0	0	0	0	0	0	0.070733	0	0.015457	0.0549375	0.102482	0.406555	1.81619	0	0	0	0	0.0227355	0.948177	0.301068	0	0.048041
PHASIBEAM10F001214	0	0.578153	4.72985	0.227132	6.32523	0	0	1.08998	7.18212	0.228015	0	84.2686	0.117231	0.337311	120.486	52.581	0.438211	0.16313	0	0	0	0	2.77142	1.5125	121.483	0.301938	1.07101
PHASIBEAM10F001215	127.175	58.5068	117.857	69.1923	105.764	112.251	87.2638	56.0663	103.819	86.1439	60.8715	114.96	174.257	46.766	58.8898	60.0228	89.3827	218.505	94.6571	50.2653	335.576	210.817	67.2772	51.9445	58.2034	118.172	67.8974
PHASIBEAM10F001216	40.3496	0.170729	20.2124	1.19849	4.93518	4.16587	0.330851	1.25852	0.667856	2.33106	7.40452	1.89242	2.87465	0.3399	2.18138	1.16077	2.48333	210.307	1.36479	0.539445	1.72302	0	0.542334	0.726953	1.93412	27.8833	1.07327
PHASIBEAM10F001217	0	0	0.040762	0.224538	0.0546595	0.279581	0	0.188689	0.0591985	0.183149	0.0907715	0.034662	4.85316	0.037746	0	0	14.7504	0.0810425	0	0	2.34796	3.65064	0	1.81406	0	0	0.469538
PHASIBEAM10F001218	4.46697	0	0.945119	0.924049	0.591402	0.814178	0.653771	0.42978	0.357753	1.23291	0.602553	0.275544	0.400577	0	1.50459	0.667826	0.708995	0.320956	0	0	0.678324	0	0.15019	0	1.19678	1.05415	0.161868
PHASIBEAM10F001219	14.3151	6.95242	19.3794	10.2174	17.7919	8.5564	12.4469	15.1014	21.6031	5.26075	13.4103	7.58386	10.3104	10.7259	10.1548	10.1859	16.2538	4.12479	10.6395	7.70893	13.5184	11.0035	12.3414	10.6198	8.83319	10.4791	12.5502
PHASIBEAM10F001220	352.88	20.2438	48.7503	1134.21	49.9759	28.4227	35.931	23.2658	39.8005	33.121	35.9812	24.957	54.9232	27.8873	18.5323	32.0371	82.7518	44.6149	38.7073	66.088	25.4425	21.3973	45.604	75.1565	22.9967	31.0309	45.035
PHASIBEAM10F001221	3.21331	3.93391	4.13909	4.51347	3.75988	2.59023	3.86278	5.19734	4.02506	1.61999	3.37617	3.52654	4.8435	5.7218	2.72335	4.14227	5.45412	1.30112	3.84978	3.78212	3.51065	2.36966	4.5625	3.13932	3.49255	1.54899	5.37931
PHASIBEAM10F001222	12.7995	6.92583	4.63571	17.078	5.70908	4.09456	8.66521	7.44283	11.2678	3.16914	5.38804	7.0049	13.3348	12.6462	4.80528	7.5296	9.03243	3.88845	11.076	6.10941	11.6819	11.0944	6.72835	9.21526	5.37549	4.7807	8.94755
PHASIBEAM10F001223	0.0566535	0.315303	0.026924	0.177406	0.128966	0.164076	0.850693	0.598126	0.402571	0.078989	0.321605	0.152627	0.735402	0.266825	0.272944	0.156166	0.249241	0.340911	0	0.553943	0.278824	0	0.175389	0.464268	0.082224	0.403589	0.231088
PHASIBEAM10F001224	23.6533	10.4044	22.9961	14.9024	18.7163	10.9858	18.4761	13.6895	30.6946	11.5643	14.6269	14.4029	24.357	14.58	14.7706	13.5175	25.0382	4.00907	18.4194	9.42153	16.202	17.7019	17.2529	7.20536	12.0369	9.14393	15.2615
PHASIBEAM10F001225	14.7818	10.1987	23.5847	8.31181	20.1172	10.6463	16.9321	15.5035	15.4689	10.7382	12.2124	11.2633	24.1314	20.4429	14.9146	13.223	18.0853	5.39541	24.0151	9.90793	20.7275	22.702	32.5559	10.0886	15.7247	13.8806	18.7004
PHASIBEAM10F001226	4.63406	3.62227	10.4095	6.29261	11.4869	3.71026	4.19384	5.60067	5.01973	3.51134	5.33713	5.77581	10.6644	3.74849	9.66112	5.96279	7.71344	6.23485	5.17786	5.6357	4.8014	5.89349	9.78511	6.65802	8.27595	5.0628	7.13926
PHASIBEAM10F001227	124.578	67.6647	233.551	250.153	218.151	86.7216	80.8504	105.619	79.192	115.315	112.339	91.4216	201.943	88.5573	84.0138	74.2254	157.73	228.894	141.75	106.355	130.911	171.352	184.216	153.871	84.329	172.561	142.21
PHASIBEAM10F001228	3.8327	2.59757	4.35952	3.08693	3.77767	2.23624	2.41613	2.91286	4.13539	2.54594	2.79561	2.60194	6.26452	3.59701	2.79345	3.25619	4.48679	2.21758	3.74071	2.16031	5.00127	4.2313	3.50346	3.1428	3.12076	1.86497	4.22473
PHASIBEAM10F001229	2.36459	1.87155	8.53336	1.62478	5.77983	4.97292	2.67417	4.78192	2.8521	1.48965	9.24529	4.55188	0	2.00892	5.45062	2.14969	2.3957	0	0	1.84487	4.90045	0	7.72933	1.99804	5.28033	5.50183	4.6472
PHASIBEAM10F001230	2.20765	3.22673	1.54412	0.177289	0.357704	0.550849	2.52147	0.226111	7.22743	0.051741	1.9845	2.23948	0	9.88967	0.66887	3.65476	0.57561	0.168435	0	0.501031	0.161793	0	0.087252	0.246515	1.87154	0.139481	0.674451
PHASIBEAM10F001232	0.7204	1.24521	0.697946	0.449576	0.447985	1.13351	2.11775	0.48065	2.11921	0.059067	2.21002	1.18698	1.26876	1.9454	1.22463	1.40992	1.69051	0	0	0	1.56917	0	0.57368	0	0.85626	0.924831	0.566136
PHASIBEAM10F001233	0.880295	1.28787	0.845958	0.74691	0.589734	0.92966	2.66843	0.955565	3.25489	0.503913	2.02673	0.933114	1.56533	2.90924	1.38264	1.56783	2.4465	0	0.199438	0.245379	2.55796	2.24595	0.779527	0.329209	1.06101	0.988201	1.05765
PHASIBEAM10F001234	3.70146	9.19703	10.7327	8.53478	9.42774	4.07322	9.57342	5.97636	6.07198	3.18101	6.56668	13.6522	9.16653	14.7875	8.90686	12.6989	8.26065	2.67174	4.7191	7.79246	5.35034	7.91681	18.9803	6.33439	14.1844	5.27979	15.3449
PHASIBEAM10F001235	64.7104	156.495	58.1062	35.2983	104.478	23.7782	83.1352	61.0567	254.947	15.8335	59.953	1105.44	9.64296	213.567	1744.37	518.769	12.368	21.1483	1.85202	80.0024	3.8756	3.70069	246.808	9.59118	1553.74	97.5478	246.423
PHASIBEAM10F001236	0.122521	2.90267	0.242065	0.795003	0.667007	0.77245	1.53361	3.23615	0.838487	1.10763	1.5339	2.78007	3.05774	6.18155	1.77488	1.29493	1.98685	0.305644	0.65449	1.54136	1.05974	1.35804	1.99345	1.84587	1.66033	1.16391	3.29308
PHASIBEAM10F001237	0	0.162899	0	0	0	0	0	0.056798	0	0	0	0	0	0	0	0	0	0	0	0	0	0	0	0	0	0	0
PHASIBEAM10F001238	0	0	0	0	0	0	0	0	0	0	0	0	0	0	0	0	0	0	0	0	0	0	0	0	0	0	0
PHASIBEAM10F001239	0	0	0	0	0	0	0	0	0	0	0	0	0	0	0	0	0	0	0	0	0	0	0	0	0	0	0
PHASIBEAM10F001240	1.3048	0.639783	0.609636	0.508442	0.263398	2.11603	0.390419	0.924359	0.297935	0.898622	1.07965	0.463033	1.00053	0.115483	0.944413	0.497223	2.84004	1.20955	0.077039	0.396608	0.651489	1.0924	0.329336	0.265505	0.809352	1.67617	0.765203
PHASIBEAM10F001241	4.75197	14.8897	11.9509	13.2189	13.3472	4.83986	9.59202	6.55959	9.4679	5.62537	6.97348	23.4303	11.0963	13.5544	23.5152	21.7499	8.65042	5.48513	4.34784	9.96383	6.79806	9.66972	13.1755	10.7961	25.595	5.33798	17.4916
PHASIBEAM10F001242	16.8908	19.9876	42.0156	20.8863	34.2207	19.5772	17.4191	25.9797	20.4652	14.4142	22.6985	36.1665	29.6374	26.9541	52.3946	26.4421	26.7764	18.002	9.80278	20.5841	20.1695	20.4219	27.9458	19.0579	39.7781	24.8113	30.984
PHASIBEAM10F001243	192.862	289.715	355.105	389.392	351.034	157.917	483.05	130.092	410.046	222.056	194.032	197.142	440.312	641.787	46.3967	148.219	232.197	117.178	260.298	260.437	214.278	373.171	349.941	315.625	151.699	135.319	429.584
PHASIBEAM10F001244	0	0	0	0	0	0	0	0	0	0	0	0	0	0	0	0	0	0	0	0	0	0	0	0	0	0	0
PHASIBEAM10F001245	0.742802	0.300121	0.317355	2.81093	0.795984	0.904361	0.301885	2.44655	0.178408	2.46149	1.19222	0.080958	15.2965	0.914055	0.235883	0.199973	3.73952	0.202755	0	1.48311	5.15417	11.7741	1.22544	13.1792	0.145702	3.86868	1.71962
PHASIBEAM10F001246	5.18904	6.61986	12.7899	6.42822	11.7376	14.9387	10.3466	16.6777	7.76734	8.68433	12.2666	8.7946	17.1111	14.1949	15.4648	12.3303	10.4923	1.59644	4.77109	6.3303	13.7117	17.1135	7.46338	6.99658	11.9294	20.6178	7.39673
PHASIBEAM10F001247	2.27727	2.00484	1.60709	2.53594	2.21841	0.989424	1.21854	1.13902	1.86252	2.16591	1.04181	1.67405	3.65925	2.27707	1.79422	1.8443	2.03204	12.4304	2.54346	1.12531	3.55116	4.19384	3.11411	2.62249	2.282	1.24236	2.93185
PHASIBEAM10F001248	0	1.03394	0.790833	0.535523	0.795274	0.727924	0.931891	0.797749	0.404527	0.110289	0.552559	0.890319	0.780355	0.662326	0.163061	1.45502	10.9042	74.3772	0.160304	0.25499	1.98214	3.79485	1.26204	2.30636	0.908639	0.128156	1.1833
PHASIBEAM10F001249	0.235481	0.818202	1.17631	0.933349	1.01137	0.240001	0.709677	0.717862	0.382435	0.150852	0.417856	0.294555	0.976652	1.36782	0.072047	0.599926	0.619464	0.328764	0.661534	1.3189	0.273353	0.227259	1.23629	1.30381	0.37233	0.0912465	1.74027
PHASIBEAM10F001250	3.43097	2.07777	3.19669	3.12419	3.44224	1.48893	3.53477	1.86406	2.92833	1.13189	2.93197	2.18711	3.64492	1.6159	1.83469	1.88315	4.44489	2.44084	4.59833	2.70002	2.87317	2.89024	3.25711	3.38386	1.26594	2.35186	2.43899
PHASIBEAM10F001251	30.3162	11.1347	29.4912	23.6246	20.9213	14.1759	20.4723	11.0429	21.31	21.2172	28.7018	11.0162	31.0721	23.9461	12.5443	16.4596	30.9045	15.7921	9.14786	9.04742	26.8728	49.8845	15.3971	14.2304	13.2108	43.992	19.7055
PHASIBEAM10F001252	4.04055	2.32625	4.27292	0.623606	2.25953	2.24905	10.4854	0.879695	15.1463	0.330421	8.33521	1.40648	1.27394	4.14354	4.37252	2.68173	9.37078	0.461998	2.6093	0.601509	1.24881	0.310167	3.20338	0.503215	3.26638	0.917291	2.27147
PHASIBEAM10F001253	3.18301	0.249293	7.49919	0.670471	2.12504	12.1319	5.25133	11.5189	0.381758	3.49619	2.45997	0.225186	9.10024	0.190126	0.277291	0.225819	2.00043	1.02076	0.614505	4.64433	15.39	13.1035	0.394726	1.74904	0.142689	2.57254	0.304746
PHASIBEAM10F001254	1.91845	4.25	5.14554	3.56494	4.57789	3.33781	4.95367	5.09433	3.30036	1.58696	4.10457	4.15384	5.35178	6.09842	4.44928	5.98928	4.87465	2.16064	0.662315	6.28586	3.34348	2.21729	9.45058	4.81813	5.0275	2.51734	10.0995
PHASIBEAM10F001255	18.074	12.2776	39.881	21.09	39.123	16.1029	19.348	15.7516	12.4042	15.6502	18.2724	13.7439	32.4734	20.541	14.7422	16.2178	32.3483	15.8262	13.9601	16.6811	24.1437	25.5222	47.4274	22.0257	17.6583	22.6759	27.6736
PHASIBEAM10F001256	2.06867	0.343336	0.04049	2.88427	0.171125	0.6779	1.63335	1.06734	0.371705	1.87095	2.10754	0.206581	3.02637	0.206908	0.312438	0.164588	3.13755	0.616228	0.09801	1.62343	3.05835	0	0.216485	3.4806	0.258641	3.22661	0.328291
PHASIBEAM10F001257	24.1223	19.5921	43.8655	29.4199	35.0271	20.1613	24.5642	28.8006	21.2822	22.1087	19.9759	20.7526	43.1557	33.4436	13.4774	18.3355	30.7388	9.49615	29.1975	26.6591	31.0465	39.3289	55.1666	28.2833	16.9495	21.8091	34.0956
PHASIBEAM10F001258	3.6504	3.01056	6.96966	2.85577	5.85986	2.90752	4.01857	3.13451	3.86925	2.24572	4.57019	4.03904	6.69747	2.93492	3.64744	3.88843	4.57862	5.11258	4.38237	2.57557	7.12599	5.98774	4.09595	3.38669	3.41113	4.13765	3.92495
PHASIBEAM10F001259	6.65856	3.69803	14.5397	5.05948	12.4412	5.26792	7.09293	6.65706	6.44782	4.17242	9.41468	5.21539	11.4796	4.53027	4.66001	5.59852	9.85571	11.8048	5.69313	4.37176	11.3322	11.1066	14.1916	5.48851	4.82611	7.14274	8.13822
PHASIBEAM10F001260	4.46414	24.4507	40.9597	17.3932	51.8137	8.53431	21.815	28.7083	19.857	8.77922	19.8088	16.669	32.3486	31.575	14.6827	15.5951	18.807	4.77764	38.2966	35.74	10.3401	10.2934	76.4701	41.3167	12.4404	14.0005	75.8514
PHASIBEAM10F001261	0	0.870619	0	0.32889	0	0	0.414361	0	1.7672	0	0	3.46629	0	0.438973	3.23012	1.28224	0	0	0	0.52572	0	0	0.425129	0.204732	2.43605	0	2.48614
PHASIBEAM10F001262	82.4993	30.3404	14.3187	46.4652	24.7799	29.9392	74.7221	28.8592	91.9263	55.6157	46.9021	48.3294	55.1979	25.413	32.8845	20.2252	67.4523	114.148	41.2347	79.7273	109.85	121.598	25.2425	31.4318	13.0381	48.913	30.7443
PHASIBEAM10F001263	6.237	13.3655	13.2273	40.4026	17.0118	1.43162	45.4638	1.06334	70.6219	6.02346	10.1273	57.1947	0.289138	27.4464	213.347	10.1457	6.2954	22.9742	7.53702	27.8084	0.787003	1.97297	14.0206	3.02448	58.133	4.8277	22.3986
PHASIBEAM10F001264	5.26916	42.0018	47.0106	20.6283	39.2662	12.4047	24.9126	25.2731	19.8305	10.4879	12.1684	31.7133	33.8755	64.1827	11.9841	35.1938	14.8946	8.19619	32.2797	31.7449	9.92905	8.60741	39.4606	22.7691	34.4534	8.61184	67.9087
PHASIBEAM10F001265	0	0	0	0	0	0	0	0	0	0	0	0	0	0	0	0	0	0	0	0	0	0	0	0	0	0	0
PHASIBEAM10F001266	1032.07	53.2775	896.655	501.798	771.06	254.775	202.298	83.5108	228.141	120.337	340.039	93.0187	381.68	67.1599	109.285	116.392	269.615	143.954	175.897	94.7375	350.425	511.036	238.202	115.398	90.0935	576.743	138.179
PHASIBEAM10F001267	0	0	0	0	1.31452	0	0	0	0	0	0	0	0	0	0	0	0	0	0.752432	0	0	0	0	0	0	0	0
PHASIBEAM10F001268	0	0	0	0	1.73371	0	0	0	0	0	0	0	0	0	0	0	0	0	0.910629	0	0	0	0.326416	0	0	0	0
[truncated: 30,235 more rows]
