# Supplementary material for: Genome and transcriptome analysis of the Mesoamerican common bean and the role of gene duplications in establishing tissue and temporal specialization of genes
Source: Genome Biol. 2016 Feb 25;17:32. doi: 10.1186/s13059-016-0883-6 (PMC4766624; doi:10.1186/s13059-016-0883-6)
Supplement: Additional file 4: — Supplementary datasets S8–S11. (XLS 395 kb) [file 13059_2016_883_MOESM4_ESM.xls]

## Sheet: Dataset8
Dataset S8. Organ-specific, stage-specific and housekeeping gene lists
Organ-specific genes		Stage-specific genes		Housekeeping genes
Gene name	Organ	Gene name	Stage	Gene name
GENE_2478	Axial_meristem	PHASIBEAM10F000082	V0	PHASIBEAM10F004704
PHASIBEAM10F000083	Axial_meristem	PHASIBEAM10F000118	V0	PHASIBEAM10F023144
PHASIBEAM10F000168	Axial_meristem	PHASIBEAM10F000234	V0	PHASIBEAM10F002972
PHASIBEAM10F000723	Axial_meristem	PHASIBEAM10F000894	V0	PHASIBEAM10F016130
PHASIBEAM10F000735	Axial_meristem	PHASIBEAM10F002176	V0	PHASIBEAM10F004930
PHASIBEAM10F000878	Axial_meristem	PHASIBEAM10F002985	V0	PHASIBEAM10F022281
PHASIBEAM10F000882	Axial_meristem	PHASIBEAM10F003124	V0	PHASIBEAM10F022311
PHASIBEAM10F000883	Axial_meristem	PHASIBEAM10F003402	V0	PHASIBEAM10F008806
PHASIBEAM10F000975	Axial_meristem	PHASIBEAM10F003405	V0	PHASIBEAM10F014860
PHASIBEAM10F001107	Axial_meristem	PHASIBEAM10F003407	V0	PHASIBEAM10F007236
PHASIBEAM10F001379	Axial_meristem	PHASIBEAM10F004001	V0	PHASIBEAM10F017018
PHASIBEAM10F001625	Axial_meristem	PHASIBEAM10F004943	V0	PHASIBEAM10F007110
PHASIBEAM10F001785	Axial_meristem	PHASIBEAM10F005474	V0	PHASIBEAM10F015807
PHASIBEAM10F001786	Axial_meristem	PHASIBEAM10F005584	V0	PHASIBEAM10F011724
PHASIBEAM10F001810	Axial_meristem	PHASIBEAM10F005622	V0	PHASIBEAM10F019644
PHASIBEAM10F001848	Axial_meristem	PHASIBEAM10F006482	V0	PHASIBEAM10F010003
PHASIBEAM10F001993	Axial_meristem	PHASIBEAM10F007832	V0	PHASIBEAM10F013066
PHASIBEAM10F002185	Axial_meristem	PHASIBEAM10F008009	V0	PHASIBEAM10F018323
PHASIBEAM10F002226	Axial_meristem	PHASIBEAM10F008096	V0	PHASIBEAM10F007537
PHASIBEAM10F002244	Axial_meristem	PHASIBEAM10F008658	V0	PHASIBEAM10F001139
PHASIBEAM10F002500	Axial_meristem	PHASIBEAM10F009459	V0	PHASIBEAM10F004220
PHASIBEAM10F002662	Axial_meristem	PHASIBEAM10F010440	V0	PHASIBEAM10F008594
PHASIBEAM10F002738	Axial_meristem	PHASIBEAM10F010487	V0	PHASIBEAM10F007971
PHASIBEAM10F003194	Axial_meristem	PHASIBEAM10F011847	V0	PHASIBEAM10F021297
PHASIBEAM10F003202	Axial_meristem	PHASIBEAM10F012181	V0	PHASIBEAM10F004239
PHASIBEAM10F003417	Axial_meristem	PHASIBEAM10F012418	V0	PHASIBEAM10F015894
PHASIBEAM10F003441	Axial_meristem	PHASIBEAM10F013516	V0	PHASIBEAM10F009747
PHASIBEAM10F003709	Axial_meristem	PHASIBEAM10F013657	V0	PHASIBEAM10F020491
PHASIBEAM10F003712	Axial_meristem	PHASIBEAM10F014198	V0	PHASIBEAM10F026370
PHASIBEAM10F004026	Axial_meristem	PHASIBEAM10F014242	V0	PHASIBEAM10F023347
PHASIBEAM10F004309	Axial_meristem	PHASIBEAM10F014309	V0	PHASIBEAM10F020917
PHASIBEAM10F004384	Axial_meristem	PHASIBEAM10F014630	V0	PHASIBEAM10F011305
PHASIBEAM10F004423	Axial_meristem	PHASIBEAM10F015197	V0	PHASIBEAM10F019580
PHASIBEAM10F004528	Axial_meristem	PHASIBEAM10F015213	V0	PHASIBEAM10F009721
PHASIBEAM10F004750	Axial_meristem	PHASIBEAM10F015528	V0	PHASIBEAM10F024368
PHASIBEAM10F004917	Axial_meristem	PHASIBEAM10F015663	V0	PHASIBEAM10F016555
PHASIBEAM10F004918	Axial_meristem	PHASIBEAM10F015778	V0	PHASIBEAM10F015833
PHASIBEAM10F005264	Axial_meristem	PHASIBEAM10F015890	V0	PHASIBEAM10F002967
PHASIBEAM10F005436	Axial_meristem	PHASIBEAM10F016450	V0	PHASIBEAM10F000252
PHASIBEAM10F005677	Axial_meristem	PHASIBEAM10F016473	V0	PHASIBEAM10F023176
PHASIBEAM10F006016	Axial_meristem	PHASIBEAM10F016474	V0	PHASIBEAM10F011473
PHASIBEAM10F006551	Axial_meristem	PHASIBEAM10F018818	V0	PHASIBEAM10F006371
PHASIBEAM10F006697	Axial_meristem	PHASIBEAM10F019802	V0	PHASIBEAM10F027179
PHASIBEAM10F007088	Axial_meristem	PHASIBEAM10F019813	V0	PHASIBEAM10F013846
PHASIBEAM10F007112	Axial_meristem	PHASIBEAM10F020069	V0	PHASIBEAM10F026141
PHASIBEAM10F007226	Axial_meristem	PHASIBEAM10F020266	V0	PHASIBEAM10F018528
PHASIBEAM10F007231	Axial_meristem	PHASIBEAM10F020476	V0	PHASIBEAM10F015612
PHASIBEAM10F007232	Axial_meristem	PHASIBEAM10F020484	V0	PHASIBEAM10F023259
PHASIBEAM10F007554	Axial_meristem	PHASIBEAM10F021377	V0	PHASIBEAM10F005483
PHASIBEAM10F007984	Axial_meristem	PHASIBEAM10F021485	V0	PHASIBEAM10F004421
PHASIBEAM10F008031	Axial_meristem	PHASIBEAM10F021965	V0	PHASIBEAM10F006199
PHASIBEAM10F008032	Axial_meristem	PHASIBEAM10F022073	V0	PHASIBEAM10F008099
PHASIBEAM10F008147	Axial_meristem	PHASIBEAM10F022219	V0	PHASIBEAM10F013944
PHASIBEAM10F008243	Axial_meristem	PHASIBEAM10F022702	V0	PHASIBEAM10F001890
PHASIBEAM10F008628	Axial_meristem	PHASIBEAM10F022784	V0	PHASIBEAM10F002917
PHASIBEAM10F008709	Axial_meristem	PHASIBEAM10F023288	V0	PHASIBEAM10F025824
PHASIBEAM10F009184	Axial_meristem	PHASIBEAM10F023644	V0	PHASIBEAM10F005770
PHASIBEAM10F009241	Axial_meristem	PHASIBEAM10F023910	V0	PHASIBEAM10F013553
PHASIBEAM10F009320	Axial_meristem	PHASIBEAM10F024250	V0	PHASIBEAM10F024591
PHASIBEAM10F009336	Axial_meristem	PHASIBEAM10F024399	V0	PHASIBEAM10F019099
PHASIBEAM10F009337	Axial_meristem	PHASIBEAM10F024978	V0	PHASIBEAM10F006268
PHASIBEAM10F009533	Axial_meristem	PHASIBEAM10F025312	V0	PHASIBEAM10F002742
PHASIBEAM10F009995	Axial_meristem	PHASIBEAM10F025731	V0	PHASIBEAM10F025823
PHASIBEAM10F010008	Axial_meristem	PHASIBEAM10F025784	V0	PHASIBEAM10F022197
PHASIBEAM10F010196	Axial_meristem	PHASIBEAM10F026357	V0	PHASIBEAM10F014618
PHASIBEAM10F010465	Axial_meristem	PHASIBEAM10F026423	V0	PHASIBEAM10F024341
PHASIBEAM10F010644	Axial_meristem	PHASIBEAM10F027293	V0	PHASIBEAM10F027732
PHASIBEAM10F010646	Axial_meristem	PHASIBEAM10F027667	V0	PHASIBEAM10F007689
PHASIBEAM10F010723	Axial_meristem	PHASIBEAM10F027692	V0	PHASIBEAM10F015732
PHASIBEAM10F010737	Axial_meristem	PHASIBEAM10F027724	V0	PHASIBEAM10F017753
PHASIBEAM10F010793	Axial_meristem	PHASIBEAM10F028259	V0	PHASIBEAM10F005730
PHASIBEAM10F010799	Axial_meristem	PHASIBEAM10F029382	V0	PHASIBEAM10F025502
PHASIBEAM10F011009	Axial_meristem	PHASIBEAM10F030156	V0	PHASIBEAM10F011420
PHASIBEAM10F011098	Axial_meristem	PHASIBEAM10F030508	V0	PHASIBEAM10F015272
PHASIBEAM10F011220	Axial_meristem	XLOC_000253	V0	PHASIBEAM10F019362
PHASIBEAM10F011950	Axial_meristem	XLOC_000295	V0	PHASIBEAM10F010689
PHASIBEAM10F012234	Axial_meristem	XLOC_000376	V0	PHASIBEAM10F000446
PHASIBEAM10F012295	Axial_meristem	XLOC_000499	V0	PHASIBEAM10F010175
PHASIBEAM10F012377	Axial_meristem	XLOC_000969	V0	PHASIBEAM10F025636
PHASIBEAM10F012486	Axial_meristem	XLOC_001175	V0	PHASIBEAM10F011439
PHASIBEAM10F012501	Axial_meristem	XLOC_001369	V0	PHASIBEAM10F011120
PHASIBEAM10F012621	Axial_meristem	XLOC_002266	V0	PHASIBEAM10F025485
PHASIBEAM10F012701	Axial_meristem	XLOC_002312	V0	PHASIBEAM10F027437
PHASIBEAM10F012713	Axial_meristem	XLOC_002659	V0	PHASIBEAM10F012575
PHASIBEAM10F012859	Axial_meristem	XLOC_002950	V0	PHASIBEAM10F013108
PHASIBEAM10F012950	Axial_meristem	XLOC_003005	V0	PHASIBEAM10F007900
PHASIBEAM10F013349	Axial_meristem	XLOC_003065	V0	PHASIBEAM10F011770
PHASIBEAM10F013808	Axial_meristem	XLOC_003249	V0	PHASIBEAM10F007564
PHASIBEAM10F014051	Axial_meristem	XLOC_003294	V0	PHASIBEAM10F004089
PHASIBEAM10F014426	Axial_meristem	XLOC_003332	V0	PHASIBEAM10F010100
PHASIBEAM10F014778	Axial_meristem	XLOC_003412	V0	PHASIBEAM10F005112
PHASIBEAM10F014779	Axial_meristem	XLOC_003505	V0	PHASIBEAM10F010929
PHASIBEAM10F014884	Axial_meristem	XLOC_004121	V0	PHASIBEAM10F010782
PHASIBEAM10F015674	Axial_meristem	XLOC_004153	V0	PHASIBEAM10F024523
PHASIBEAM10F015869	Axial_meristem	PHASIBEAM10F000187	V1	PHASIBEAM10F004605
PHASIBEAM10F016107	Axial_meristem	PHASIBEAM10F000210	V1	PHASIBEAM10F024367
PHASIBEAM10F016210	Axial_meristem	PHASIBEAM10F000264	V1	PHASIBEAM10F014829
PHASIBEAM10F016316	Axial_meristem	PHASIBEAM10F000277	V1	PHASIBEAM10F010262
PHASIBEAM10F016572	Axial_meristem	PHASIBEAM10F000360	V1	PHASIBEAM10F022307
PHASIBEAM10F016617	Axial_meristem	PHASIBEAM10F000407	V1	PHASIBEAM10F014498
PHASIBEAM10F016844	Axial_meristem	PHASIBEAM10F000431	V1	PHASIBEAM10F008194
PHASIBEAM10F016889	Axial_meristem	PHASIBEAM10F000436	V1	PHASIBEAM10F010922
PHASIBEAM10F016999	Axial_meristem	PHASIBEAM10F000656	V1	PHASIBEAM10F012898
PHASIBEAM10F017132	Axial_meristem	PHASIBEAM10F001956	V1	PHASIBEAM10F010556
PHASIBEAM10F017259	Axial_meristem	PHASIBEAM10F002175	V1	PHASIBEAM10F022422
PHASIBEAM10F017277	Axial_meristem	PHASIBEAM10F002204	V1	PHASIBEAM10F001026
PHASIBEAM10F017412	Axial_meristem	PHASIBEAM10F002645	V1	PHASIBEAM10F007307
PHASIBEAM10F017435	Axial_meristem	PHASIBEAM10F003227	V1	PHASIBEAM10F011643
PHASIBEAM10F017705	Axial_meristem	PHASIBEAM10F004820	V1	PHASIBEAM10F024201
PHASIBEAM10F017998	Axial_meristem	PHASIBEAM10F007916	V1	PHASIBEAM10F003315
PHASIBEAM10F018007	Axial_meristem	PHASIBEAM10F011650	V1	PHASIBEAM10F004892
PHASIBEAM10F018062	Axial_meristem	PHASIBEAM10F012838	V1	PHASIBEAM10F023007
PHASIBEAM10F018107	Axial_meristem	PHASIBEAM10F013561	V1	PHASIBEAM10F004929
PHASIBEAM10F018746	Axial_meristem	PHASIBEAM10F013832	V1	PHASIBEAM10F021928
PHASIBEAM10F018779	Axial_meristem	PHASIBEAM10F013833	V1	PHASIBEAM10F026530
PHASIBEAM10F018809	Axial_meristem	PHASIBEAM10F014013	V1	PHASIBEAM10F014301
PHASIBEAM10F018928	Axial_meristem	PHASIBEAM10F014176	V1	PHASIBEAM10F019639
PHASIBEAM10F018943	Axial_meristem	PHASIBEAM10F014981	V1	PHASIBEAM10F003205
PHASIBEAM10F019092	Axial_meristem	PHASIBEAM10F016737	V1	PHASIBEAM10F015143
PHASIBEAM10F019219	Axial_meristem	PHASIBEAM10F017669	V1	PHASIBEAM10F024553
PHASIBEAM10F019295	Axial_meristem	PHASIBEAM10F017861	V1	PHASIBEAM10F018912
PHASIBEAM10F019548	Axial_meristem	PHASIBEAM10F018050	V1	PHASIBEAM10F013366
PHASIBEAM10F019897	Axial_meristem	PHASIBEAM10F021381	V1	PHASIBEAM10F009798
PHASIBEAM10F019899	Axial_meristem	PHASIBEAM10F021633	V1	PHASIBEAM10F025209
PHASIBEAM10F020025	Axial_meristem	PHASIBEAM10F021910	V1	PHASIBEAM10F027565
PHASIBEAM10F020517	Axial_meristem	PHASIBEAM10F023647	V1	PHASIBEAM10F018334
PHASIBEAM10F020678	Axial_meristem	PHASIBEAM10F024404	V1	PHASIBEAM10F008489
PHASIBEAM10F020746	Axial_meristem	PHASIBEAM10F025301	V1	PHASIBEAM10F002836
PHASIBEAM10F020859	Axial_meristem	PHASIBEAM10F026089	V1	PHASIBEAM10F014492
PHASIBEAM10F020862	Axial_meristem	PHASIBEAM10F026727	V1	PHASIBEAM10F012300
PHASIBEAM10F020965	Axial_meristem	PHASIBEAM10F027235	V1	PHASIBEAM10F011709
PHASIBEAM10F020989	Axial_meristem	PHASIBEAM10F027748	V1	PHASIBEAM10F022334
PHASIBEAM10F021403	Axial_meristem	PHASIBEAM10F028243	V1	PHASIBEAM10F005114
PHASIBEAM10F021530	Axial_meristem	PHASIBEAM10F028359	V1	PHASIBEAM10F016964
PHASIBEAM10F021579	Axial_meristem	PHASIBEAM10F029266	V1	PHASIBEAM10F008593
PHASIBEAM10F021754	Axial_meristem	PHASIBEAM10F029282	V1	PHASIBEAM10F010936
PHASIBEAM10F021877	Axial_meristem	PHASIBEAM10F029772	V1	PHASIBEAM10F026456
PHASIBEAM10F022066	Axial_meristem	PHASIBEAM10F030102	V1	PHASIBEAM10F004381
PHASIBEAM10F022113	Axial_meristem	XLOC_000002	V1	PHASIBEAM10F025859
PHASIBEAM10F022120	Axial_meristem	XLOC_000036	V1	PHASIBEAM10F019615
PHASIBEAM10F022121	Axial_meristem	XLOC_000093	V1	PHASIBEAM10F010758
PHASIBEAM10F022148	Axial_meristem	XLOC_000108	V1	PHASIBEAM10F021033
PHASIBEAM10F022270	Axial_meristem	XLOC_000123	V1	PHASIBEAM10F023352
PHASIBEAM10F022286	Axial_meristem	XLOC_000235	V1	PHASIBEAM10F003322
PHASIBEAM10F022314	Axial_meristem	XLOC_000306	V1	PHASIBEAM10F010927
PHASIBEAM10F022516	Axial_meristem	XLOC_000408	V1	PHASIBEAM10F026735
PHASIBEAM10F022568	Axial_meristem	XLOC_000596	V1	PHASIBEAM10F027626
PHASIBEAM10F022833	Axial_meristem	XLOC_000643	V1	PHASIBEAM10F000022
PHASIBEAM10F022992	Axial_meristem	XLOC_000966	V1	PHASIBEAM10F014483
PHASIBEAM10F022994	Axial_meristem	XLOC_001276	V1	PHASIBEAM10F024052
PHASIBEAM10F023377	Axial_meristem	XLOC_001279	V1	PHASIBEAM10F004891
PHASIBEAM10F023566	Axial_meristem	XLOC_001853	V1	PHASIBEAM10F009265
PHASIBEAM10F023900	Axial_meristem	XLOC_002064	V1	PHASIBEAM10F008299
PHASIBEAM10F023909	Axial_meristem	XLOC_002573	V1	PHASIBEAM10F001876
PHASIBEAM10F024098	Axial_meristem	XLOC_002667	V1	PHASIBEAM10F019608
PHASIBEAM10F024326	Axial_meristem	XLOC_002681	V1	PHASIBEAM10F020118
PHASIBEAM10F024387	Axial_meristem	XLOC_003045	V1	PHASIBEAM10F005710
PHASIBEAM10F024586	Axial_meristem	XLOC_003396	V1	PHASIBEAM10F026872
PHASIBEAM10F024909	Axial_meristem	XLOC_003743	V1	PHASIBEAM10F007446
PHASIBEAM10F024978	Axial_meristem	XLOC_004051	V1	PHASIBEAM10F021100
PHASIBEAM10F025102	Axial_meristem	PHASIBEAM10F001078	V2	PHASIBEAM10F002922
PHASIBEAM10F025124	Axial_meristem	PHASIBEAM10F001822	V2	PHASIBEAM10F019085
PHASIBEAM10F025127	Axial_meristem	PHASIBEAM10F002543	V2	PHASIBEAM10F000373
PHASIBEAM10F025143	Axial_meristem	PHASIBEAM10F002748	V2	PHASIBEAM10F012152
PHASIBEAM10F025373	Axial_meristem	PHASIBEAM10F005335	V2	PHASIBEAM10F009859
PHASIBEAM10F025489	Axial_meristem	PHASIBEAM10F005970	V2	PHASIBEAM10F019345
PHASIBEAM10F025935	Axial_meristem	PHASIBEAM10F006680	V2	PHASIBEAM10F026070
PHASIBEAM10F026028	Axial_meristem	PHASIBEAM10F006701	V2	PHASIBEAM10F017757
PHASIBEAM10F026315	Axial_meristem	PHASIBEAM10F006846	V2	PHASIBEAM10F023275
PHASIBEAM10F026357	Axial_meristem	PHASIBEAM10F009974	V2	PHASIBEAM10F021680
PHASIBEAM10F026416	Axial_meristem	PHASIBEAM10F011962	V2	PHASIBEAM10F020878
PHASIBEAM10F026417	Axial_meristem	PHASIBEAM10F014481	V2	PHASIBEAM10F002801
PHASIBEAM10F026418	Axial_meristem	PHASIBEAM10F015498	V2	PHASIBEAM10F014875
PHASIBEAM10F026517	Axial_meristem	PHASIBEAM10F017812	V2	PHASIBEAM10F024010
PHASIBEAM10F027270	Axial_meristem	PHASIBEAM10F019295	V2	PHASIBEAM10F010759
PHASIBEAM10F027692	Axial_meristem	PHASIBEAM10F020114	V2	PHASIBEAM10F023583
PHASIBEAM10F027783	Axial_meristem	PHASIBEAM10F021403	V2	PHASIBEAM10F011971
PHASIBEAM10F027911	Axial_meristem	PHASIBEAM10F022038	V2	PHASIBEAM10F001180
PHASIBEAM10F028092	Axial_meristem	PHASIBEAM10F022114	V2	PHASIBEAM10F023203
PHASIBEAM10F028147	Axial_meristem	PHASIBEAM10F022525	V2	PHASIBEAM10F004435
PHASIBEAM10F028203	Axial_meristem	PHASIBEAM10F023859	V2	PHASIBEAM10F024302
PHASIBEAM10F028881	Axial_meristem	PHASIBEAM10F024684	V2	PHASIBEAM10F027105
PHASIBEAM10F029300	Axial_meristem	PHASIBEAM10F024764	V2	PHASIBEAM10F007691
PHASIBEAM10F029323	Axial_meristem	PHASIBEAM10F024894	V2	PHASIBEAM10F011194
PHASIBEAM10F029682	Axial_meristem	PHASIBEAM10F025154	V2	PHASIBEAM10F012242
PHASIBEAM10F030195	Axial_meristem	PHASIBEAM10F028395	V2	PHASIBEAM10F016098
XLOC_000090	Axial_meristem	PHASIBEAM10F028451	V2	PHASIBEAM10F007116
XLOC_000154	Axial_meristem	PHASIBEAM10F028782	V2	PHASIBEAM10F010513
XLOC_000160	Axial_meristem	PHASIBEAM10F029037	V2	PHASIBEAM10F015355
XLOC_000310	Axial_meristem	PHASIBEAM10F030368	V2	PHASIBEAM10F020172
XLOC_000451	Axial_meristem	XLOC_001280	V2	PHASIBEAM10F019009
XLOC_000679	Axial_meristem	XLOC_002302	V2	PHASIBEAM10F021348
XLOC_000743	Axial_meristem	XLOC_002978	V2	PHASIBEAM10F024937
XLOC_001312	Axial_meristem	XLOC_003884	V2	PHASIBEAM10F005003
XLOC_001411	Axial_meristem	PHASIBEAM10F000681	V3	PHASIBEAM10F011644
XLOC_001415	Axial_meristem	PHASIBEAM10F000909	V3	PHASIBEAM10F011133
XLOC_002227	Axial_meristem	PHASIBEAM10F005065	V3	PHASIBEAM10F014904
XLOC_002475	Axial_meristem	PHASIBEAM10F005073	V3	PHASIBEAM10F026459
XLOC_002902	Axial_meristem	PHASIBEAM10F005976	V3	PHASIBEAM10F016110
XLOC_003001	Axial_meristem	PHASIBEAM10F006713	V3	PHASIBEAM10F020032
XLOC_003083	Axial_meristem	PHASIBEAM10F007042	V3	PHASIBEAM10F020502
XLOC_003291	Axial_meristem	PHASIBEAM10F007608	V3	PHASIBEAM10F027442
XLOC_003309	Axial_meristem	PHASIBEAM10F007980	V3	PHASIBEAM10F017389
XLOC_003858	Axial_meristem	PHASIBEAM10F007984	V3	PHASIBEAM10F014749
XLOC_004010	Axial_meristem	PHASIBEAM10F009170	V3	PHASIBEAM10F006915
XLOC_004052	Axial_meristem	PHASIBEAM10F011619	V3	PHASIBEAM10F013447
XLOC_004163	Axial_meristem	PHASIBEAM10F012996	V3	PHASIBEAM10F006343
PHASIBEAM10F000086	Flower	PHASIBEAM10F013363	V3	PHASIBEAM10F018618
PHASIBEAM10F000269	Flower	PHASIBEAM10F013364	V3	PHASIBEAM10F001228
PHASIBEAM10F000405	Flower	PHASIBEAM10F014112	V3	PHASIBEAM10F009825
PHASIBEAM10F000635	Flower	PHASIBEAM10F014719	V3	PHASIBEAM10F020625
PHASIBEAM10F000802	Flower	PHASIBEAM10F015543	V3	PHASIBEAM10F005371
PHASIBEAM10F000829	Flower	PHASIBEAM10F016259	V3	PHASIBEAM10F004436
PHASIBEAM10F001500	Flower	PHASIBEAM10F016269	V3	PHASIBEAM10F007443
PHASIBEAM10F001752	Flower	PHASIBEAM10F016688	V3	PHASIBEAM10F007500
PHASIBEAM10F002056	Flower	PHASIBEAM10F018286	V3	PHASIBEAM10F024350
PHASIBEAM10F002215	Flower	PHASIBEAM10F019881	V3	PHASIBEAM10F014474
PHASIBEAM10F002337	Flower	PHASIBEAM10F020102	V3	PHASIBEAM10F020409
PHASIBEAM10F002388	Flower	PHASIBEAM10F023218	V3	PHASIBEAM10F019589
PHASIBEAM10F002391	Flower	PHASIBEAM10F023591	V3	PHASIBEAM10F007803
PHASIBEAM10F002554	Flower	PHASIBEAM10F023687	V3	PHASIBEAM10F003955
PHASIBEAM10F002635	Flower	PHASIBEAM10F025131	V3	PHASIBEAM10F016093
PHASIBEAM10F003210	Flower	PHASIBEAM10F025132	V3	PHASIBEAM10F007834
PHASIBEAM10F003211	Flower	PHASIBEAM10F025133	V3	PHASIBEAM10F024532
PHASIBEAM10F003287	Flower	PHASIBEAM10F025843	V3	PHASIBEAM10F024360
PHASIBEAM10F003607	Flower	PHASIBEAM10F026123	V3	PHASIBEAM10F015725
PHASIBEAM10F003901	Flower	PHASIBEAM10F026616	V3	PHASIBEAM10F010501
PHASIBEAM10F003995	Flower	PHASIBEAM10F028266	V3	PHASIBEAM10F001191
PHASIBEAM10F004297	Flower	PHASIBEAM10F028592	V3	PHASIBEAM10F002222
PHASIBEAM10F004509	Flower	PHASIBEAM10F028756	V3	PHASIBEAM10F005480
PHASIBEAM10F004618	Flower	XLOC_000084	V3	PHASIBEAM10F012360
PHASIBEAM10F004756	Flower	XLOC_000094	V3	PHASIBEAM10F006306
PHASIBEAM10F004842	Flower	XLOC_000154	V3	PHASIBEAM10F002773
PHASIBEAM10F005026	Flower	XLOC_000283	V3	PHASIBEAM10F014359
PHASIBEAM10F005242	Flower	XLOC_000488	V3	PHASIBEAM10F017829
PHASIBEAM10F005266	Flower	XLOC_000743	V3	PHASIBEAM10F017264
PHASIBEAM10F005267	Flower	XLOC_000971	V3	PHASIBEAM10F006488
PHASIBEAM10F005503	Flower	XLOC_000993	V3	PHASIBEAM10F023746
PHASIBEAM10F005863	Flower	XLOC_001064	V3	PHASIBEAM10F027627
PHASIBEAM10F005952	Flower	XLOC_001209	V3	PHASIBEAM10F008276
PHASIBEAM10F006049	Flower	XLOC_001223	V3	PHASIBEAM10F020883
PHASIBEAM10F006369	Flower	XLOC_001996	V3	PHASIBEAM10F026397
PHASIBEAM10F006388	Flower	XLOC_002234	V3	PHASIBEAM10F018173
PHASIBEAM10F006442	Flower	XLOC_002310	V3	PHASIBEAM10F013028
PHASIBEAM10F006471	Flower	XLOC_002338	V3	PHASIBEAM10F013686
PHASIBEAM10F006605	Flower	XLOC_002645	V3	PHASIBEAM10F021383
PHASIBEAM10F006740	Flower	XLOC_002650	V3	PHASIBEAM10F010681
PHASIBEAM10F006809	Flower	XLOC_002687	V3	PHASIBEAM10F025329
PHASIBEAM10F007357	Flower	XLOC_003080	V3	PHASIBEAM10F015933
PHASIBEAM10F007509	Flower	XLOC_003226	V3	PHASIBEAM10F011407
PHASIBEAM10F007761	Flower	XLOC_003401	V3	PHASIBEAM10F011066
PHASIBEAM10F007767	Flower	XLOC_003493	V3	PHASIBEAM10F021876
PHASIBEAM10F007812	Flower	XLOC_003648	V3	PHASIBEAM10F003291
PHASIBEAM10F007868	Flower	XLOC_003937	V3	PHASIBEAM10F016547
PHASIBEAM10F008608	Flower	PHASIBEAM10F000020	V4	PHASIBEAM10F021210
PHASIBEAM10F008882	Flower	PHASIBEAM10F000735	V4	PHASIBEAM10F003277
PHASIBEAM10F009133	Flower	PHASIBEAM10F001632	V4	PHASIBEAM10F003725
PHASIBEAM10F009730	Flower	PHASIBEAM10F001713	V4	PHASIBEAM10F023201
PHASIBEAM10F009847	Flower	PHASIBEAM10F001766	V4	PHASIBEAM10F019963
PHASIBEAM10F009906	Flower	PHASIBEAM10F001786	V4	PHASIBEAM10F017279
PHASIBEAM10F010269	Flower	PHASIBEAM10F001993	V4	PHASIBEAM10F027458
PHASIBEAM10F010460	Flower	PHASIBEAM10F002082	V4	PHASIBEAM10F010169
PHASIBEAM10F010590	Flower	PHASIBEAM10F002895	V4	PHASIBEAM10F014633
PHASIBEAM10F010769	Flower	PHASIBEAM10F003194	V4	PHASIBEAM10F022894
PHASIBEAM10F010770	Flower	PHASIBEAM10F004138	V4	PHASIBEAM10F005308
PHASIBEAM10F011035	Flower	PHASIBEAM10F004384	V4	PHASIBEAM10F016217
PHASIBEAM10F011047	Flower	PHASIBEAM10F004492	V4	PHASIBEAM10F007738
PHASIBEAM10F011109	Flower	PHASIBEAM10F005436	V4	PHASIBEAM10F021049
PHASIBEAM10F011279	Flower	PHASIBEAM10F005782	V4	PHASIBEAM10F005573
PHASIBEAM10F011399	Flower	PHASIBEAM10F006416	V4	PHASIBEAM10F003670
PHASIBEAM10F011538	Flower	PHASIBEAM10F007324	V4	PHASIBEAM10F001708
PHASIBEAM10F011547	Flower	PHASIBEAM10F007554	V4	PHASIBEAM10F004488
PHASIBEAM10F011687	Flower	PHASIBEAM10F008455	V4	PHASIBEAM10F001151
PHASIBEAM10F011690	Flower	PHASIBEAM10F008520	V4	PHASIBEAM10F023945
PHASIBEAM10F011749	Flower	PHASIBEAM10F009075	V4	PHASIBEAM10F029966
PHASIBEAM10F011941	Flower	PHASIBEAM10F009076	V4	PHASIBEAM10F007884
PHASIBEAM10F011942	Flower	PHASIBEAM10F009320	V4	PHASIBEAM10F014561
PHASIBEAM10F012187	Flower	PHASIBEAM10F009333	V4	PHASIBEAM10F018061
PHASIBEAM10F012399	Flower	PHASIBEAM10F009595	V4	PHASIBEAM10F011871
PHASIBEAM10F012514	Flower	PHASIBEAM10F010644	V4	PHASIBEAM10F027548
PHASIBEAM10F012580	Flower	PHASIBEAM10F011852	V4	PHASIBEAM10F007418
PHASIBEAM10F012637	Flower	PHASIBEAM10F011950	V4	PHASIBEAM10F021636
PHASIBEAM10F012783	Flower	PHASIBEAM10F013629	V4	PHASIBEAM10F006255
PHASIBEAM10F012836	Flower	PHASIBEAM10F013808	V4	PHASIBEAM10F015134
PHASIBEAM10F012858	Flower	PHASIBEAM10F015589	V4	PHASIBEAM10F002904
PHASIBEAM10F013089	Flower	PHASIBEAM10F015599	V4	PHASIBEAM10F019386
PHASIBEAM10F013257	Flower	PHASIBEAM10F015950	V4	PHASIBEAM10F021581
PHASIBEAM10F013337	Flower	PHASIBEAM10F016019	V4	PHASIBEAM10F006574
PHASIBEAM10F013999	Flower	PHASIBEAM10F017277	V4	PHASIBEAM10F011655
PHASIBEAM10F014211	Flower	PHASIBEAM10F017845	V4	PHASIBEAM10F007218
PHASIBEAM10F014215	Flower	PHASIBEAM10F018664	V4	PHASIBEAM10F022356
PHASIBEAM10F014368	Flower	PHASIBEAM10F018688	V4	PHASIBEAM10F008905
PHASIBEAM10F014402	Flower	PHASIBEAM10F020373	V4	PHASIBEAM10F027307
PHASIBEAM10F014408	Flower	PHASIBEAM10F020524	V4	PHASIBEAM10F024966
PHASIBEAM10F014512	Flower	PHASIBEAM10F022162	V4	PHASIBEAM10F021563
PHASIBEAM10F014777	Flower	PHASIBEAM10F022314	V4	PHASIBEAM10F007318
PHASIBEAM10F015167	Flower	PHASIBEAM10F022516	V4	PHASIBEAM10F007271
PHASIBEAM10F015351	Flower	PHASIBEAM10F022992	V4	PHASIBEAM10F014126
PHASIBEAM10F015353	Flower	PHASIBEAM10F022994	V4	PHASIBEAM10F012076
PHASIBEAM10F015937	Flower	PHASIBEAM10F023055	V4	PHASIBEAM10F005871
PHASIBEAM10F016296	Flower	PHASIBEAM10F023059	V4	PHASIBEAM10F019572
PHASIBEAM10F016595	Flower	PHASIBEAM10F023705	V4	PHASIBEAM10F023726
PHASIBEAM10F017024	Flower	PHASIBEAM10F023710	V4	PHASIBEAM10F004922
PHASIBEAM10F017199	Flower	PHASIBEAM10F023900	V4	PHASIBEAM10F005609
PHASIBEAM10F017200	Flower	PHASIBEAM10F023909	V4	PHASIBEAM10F013671
PHASIBEAM10F017201	Flower	PHASIBEAM10F025311	V4	PHASIBEAM10F012423
PHASIBEAM10F017358	Flower	PHASIBEAM10F025550	V4	PHASIBEAM10F006742
PHASIBEAM10F017482	Flower	PHASIBEAM10F025935	V4	PHASIBEAM10F019040
PHASIBEAM10F017781	Flower	PHASIBEAM10F026315	V4	PHASIBEAM10F021629
PHASIBEAM10F018071	Flower	PHASIBEAM10F028203	V4	PHASIBEAM10F002766
PHASIBEAM10F018353	Flower	XLOC_000263	V4	PHASIBEAM10F017449
PHASIBEAM10F018415	Flower	XLOC_000310	V4	PHASIBEAM10F018248
PHASIBEAM10F018777	Flower	XLOC_000590	V4	PHASIBEAM10F010682
PHASIBEAM10F019146	Flower	XLOC_001312	V4	PHASIBEAM10F010261
PHASIBEAM10F019316	Flower	XLOC_002646	V4	PHASIBEAM10F007615
PHASIBEAM10F019326	Flower	XLOC_003083	V4	PHASIBEAM10F014823
PHASIBEAM10F019722	Flower	PHASIBEAM10F000717	R5	PHASIBEAM10F011934
PHASIBEAM10F019945	Flower	PHASIBEAM10F001379	R5	PHASIBEAM10F008917
PHASIBEAM10F020089	Flower	PHASIBEAM10F001779	R5	PHASIBEAM10F004658
PHASIBEAM10F020196	Flower	PHASIBEAM10F001780	R5	PHASIBEAM10F009647
PHASIBEAM10F020242	Flower	PHASIBEAM10F001830	R5	PHASIBEAM10F014524
PHASIBEAM10F020423	Flower	PHASIBEAM10F001848	R5	PHASIBEAM10F013624
PHASIBEAM10F020495	Flower	PHASIBEAM10F002134	R5	PHASIBEAM10F016509
PHASIBEAM10F020542	Flower	PHASIBEAM10F002226	R5	PHASIBEAM10F014759
PHASIBEAM10F020646	Flower	PHASIBEAM10F002662	R5	PHASIBEAM10F005134
PHASIBEAM10F020710	Flower	PHASIBEAM10F002698	R5	PHASIBEAM10F004451
PHASIBEAM10F020835	Flower	PHASIBEAM10F002738	R5	PHASIBEAM10F018031
PHASIBEAM10F021101	Flower	PHASIBEAM10F002834	R5	PHASIBEAM10F009417
PHASIBEAM10F021212	Flower	PHASIBEAM10F003200	R5	PHASIBEAM10F025014
PHASIBEAM10F021331	Flower	PHASIBEAM10F003274	R5	PHASIBEAM10F023470
PHASIBEAM10F021363	Flower	PHASIBEAM10F003441	R5	PHASIBEAM10F021953
PHASIBEAM10F022305	Flower	PHASIBEAM10F003613	R5	PHASIBEAM10F000950
PHASIBEAM10F022447	Flower	PHASIBEAM10F003712	R5	PHASIBEAM10F016921
PHASIBEAM10F022463	Flower	PHASIBEAM10F004026	R5	PHASIBEAM10F001744
PHASIBEAM10F022635	Flower	PHASIBEAM10F004375	R5	PHASIBEAM10F002352
PHASIBEAM10F022883	Flower	PHASIBEAM10F004376	R5	PHASIBEAM10F021148
PHASIBEAM10F022966	Flower	PHASIBEAM10F004377	R5	PHASIBEAM10F027289
PHASIBEAM10F023107	Flower	PHASIBEAM10F004423	R5	PHASIBEAM10F026321
PHASIBEAM10F023294	Flower	PHASIBEAM10F004750	R5	PHASIBEAM10F027308
PHASIBEAM10F023550	Flower	PHASIBEAM10F004917	R5	PHASIBEAM10F022093
PHASIBEAM10F023575	Flower	PHASIBEAM10F004918	R5	PHASIBEAM10F025634
PHASIBEAM10F023600	Flower	PHASIBEAM10F005560	R5	PHASIBEAM10F015328
PHASIBEAM10F023762	Flower	PHASIBEAM10F006697	R5	PHASIBEAM10F006382
PHASIBEAM10F023838	Flower	PHASIBEAM10F007112	R5	PHASIBEAM10F001522
PHASIBEAM10F023846	Flower	PHASIBEAM10F007226	R5	PHASIBEAM10F002909
PHASIBEAM10F023939	Flower	PHASIBEAM10F007232	R5	PHASIBEAM10F023716
PHASIBEAM10F024257	Flower	PHASIBEAM10F007831	R5	PHASIBEAM10F007555
PHASIBEAM10F024415	Flower	PHASIBEAM10F007864	R5	PHASIBEAM10F006275
PHASIBEAM10F024502	Flower	PHASIBEAM10F007865	R5	PHASIBEAM10F019532
PHASIBEAM10F024601	Flower	PHASIBEAM10F007866	R5	PHASIBEAM10F006078
PHASIBEAM10F024648	Flower	PHASIBEAM10F008147	R5	PHASIBEAM10F013773
PHASIBEAM10F024649	Flower	PHASIBEAM10F008363	R5	PHASIBEAM10F008681
PHASIBEAM10F024776	Flower	PHASIBEAM10F008540	R5	PHASIBEAM10F012473
PHASIBEAM10F024893	Flower	PHASIBEAM10F009146	R5	PHASIBEAM10F025056
PHASIBEAM10F024972	Flower	PHASIBEAM10F009184	R5	PHASIBEAM10F010905
PHASIBEAM10F025123	Flower	PHASIBEAM10F009241	R5	PHASIBEAM10F021217
PHASIBEAM10F025212	Flower	PHASIBEAM10F009995	R5	PHASIBEAM10F007814
PHASIBEAM10F025347	Flower	PHASIBEAM10F010193	R5	PHASIBEAM10F002715
PHASIBEAM10F025367	Flower	PHASIBEAM10F010271	R5	PHASIBEAM10F003687
PHASIBEAM10F025601	Flower	PHASIBEAM10F010465	R5	PHASIBEAM10F004568
PHASIBEAM10F025662	Flower	PHASIBEAM10F010560	R5	PHASIBEAM10F023822
PHASIBEAM10F026638	Flower	PHASIBEAM10F011098	R5	PHASIBEAM10F013505
PHASIBEAM10F026802	Flower	PHASIBEAM10F011528	R5	PHASIBEAM10F013030
PHASIBEAM10F026975	Flower	PHASIBEAM10F011997	R5	PHASIBEAM10F017029
PHASIBEAM10F027091	Flower	PHASIBEAM10F012133	R5	PHASIBEAM10F024544
PHASIBEAM10F027389	Flower	PHASIBEAM10F012311	R5	PHASIBEAM10F027540
PHASIBEAM10F027660	Flower	PHASIBEAM10F012377	R5	PHASIBEAM10F019446
PHASIBEAM10F027766	Flower	PHASIBEAM10F012713	R5	PHASIBEAM10F025168
PHASIBEAM10F027806	Flower	PHASIBEAM10F013311	R5	PHASIBEAM10F012734
PHASIBEAM10F027828	Flower	PHASIBEAM10F013349	R5	PHASIBEAM10F001130
PHASIBEAM10F027884	Flower	PHASIBEAM10F013462	R5	PHASIBEAM10F000857
PHASIBEAM10F028137	Flower	PHASIBEAM10F013463	R5	PHASIBEAM10F004688
PHASIBEAM10F028265	Flower	PHASIBEAM10F013504	R5	PHASIBEAM10F019472
PHASIBEAM10F028946	Flower	PHASIBEAM10F014588	R5	PHASIBEAM10F024051
PHASIBEAM10F029927	Flower	PHASIBEAM10F014779	R5	PHASIBEAM10F013000
PHASIBEAM10F030019	Flower	PHASIBEAM10F015674	R5	PHASIBEAM10F001961
PHASIBEAM10F030379	Flower	PHASIBEAM10F015869	R5	PHASIBEAM10F013312
PHASIBEAM10F030857	Flower	PHASIBEAM10F016214	R5	PHASIBEAM10F006997
PHASIBEAM10F030911	Flower	PHASIBEAM10F016324	R5	PHASIBEAM10F009183
XLOC_000289	Flower	PHASIBEAM10F016533	R5	PHASIBEAM10F002137
XLOC_001125	Flower	PHASIBEAM10F017412	R5	PHASIBEAM10F028256
XLOC_002755	Flower	PHASIBEAM10F017705	R5	PHASIBEAM10F006909
XLOC_003702	Flower	PHASIBEAM10F017998	R5	PHASIBEAM10F026877
XLOC_003874	Flower	PHASIBEAM10F018809	R5	PHASIBEAM10F011241
PHASIBEAM10F000020	Leaf	PHASIBEAM10F018928	R5	PHASIBEAM10F016968
PHASIBEAM10F000114	Leaf	PHASIBEAM10F018972	R5	PHASIBEAM10F020377
PHASIBEAM10F000214	Leaf	PHASIBEAM10F019281	R5	PHASIBEAM10F010035
PHASIBEAM10F000360	Leaf	PHASIBEAM10F019548	R5	PHASIBEAM10F024716
PHASIBEAM10F000707	Leaf	PHASIBEAM10F020746	R5	PHASIBEAM10F011861
PHASIBEAM10F001078	Leaf	PHASIBEAM10F020859	R5	PHASIBEAM10F027298
PHASIBEAM10F001085	Leaf	PHASIBEAM10F020862	R5	PHASIBEAM10F015664
PHASIBEAM10F001564	Leaf	PHASIBEAM10F021435	R5	PHASIBEAM10F006380
PHASIBEAM10F001649	Leaf	PHASIBEAM10F021436	R5	PHASIBEAM10F015173
PHASIBEAM10F001822	Leaf	PHASIBEAM10F021796	R5	PHASIBEAM10F024624
PHASIBEAM10F002175	Leaf	PHASIBEAM10F022046	R5	PHASIBEAM10F012921
PHASIBEAM10F002537	Leaf	PHASIBEAM10F022051	R5	PHASIBEAM10F019046
PHASIBEAM10F002895	Leaf	PHASIBEAM10F022052	R5	PHASIBEAM10F014128
PHASIBEAM10F003227	Leaf	PHASIBEAM10F022116	R5	PHASIBEAM10F002118
PHASIBEAM10F004138	Leaf	PHASIBEAM10F022120	R5	PHASIBEAM10F020695
PHASIBEAM10F004477	Leaf	PHASIBEAM10F022157	R5	PHASIBEAM10F005689
PHASIBEAM10F004908	Leaf	PHASIBEAM10F022286	R5	PHASIBEAM10F016818
PHASIBEAM10F005335	Leaf	PHASIBEAM10F023071	R5	PHASIBEAM10F022272
PHASIBEAM10F005970	Leaf	PHASIBEAM10F023377	R5	PHASIBEAM10F019226
PHASIBEAM10F006131	Leaf	PHASIBEAM10F023566	R5	PHASIBEAM10F001051
PHASIBEAM10F006247	Leaf	PHASIBEAM10F023686	R5	PHASIBEAM10F020341
PHASIBEAM10F006679	Leaf	PHASIBEAM10F024013	R5	PHASIBEAM10F017180
PHASIBEAM10F006680	Leaf	PHASIBEAM10F024037	R5	PHASIBEAM10F020732
PHASIBEAM10F006701	Leaf	PHASIBEAM10F024066	R5	PHASIBEAM10F012877
PHASIBEAM10F006846	Leaf	PHASIBEAM10F024098	R5	PHASIBEAM10F001221
PHASIBEAM10F009076	Leaf	PHASIBEAM10F024586	R5	PHASIBEAM10F006801
PHASIBEAM10F009646	Leaf	PHASIBEAM10F024593	R5	PHASIBEAM10F024059
PHASIBEAM10F009974	Leaf	PHASIBEAM10F024599	R5	PHASIBEAM10F023419
PHASIBEAM10F010422	Leaf	PHASIBEAM10F024676	R5	PHASIBEAM10F013692
PHASIBEAM10F013629	Leaf	PHASIBEAM10F025124	R5	PHASIBEAM10F006286
PHASIBEAM10F014013	Leaf	PHASIBEAM10F025143	R5	PHASIBEAM10F012099
PHASIBEAM10F014239	Leaf	PHASIBEAM10F025282	R5	PHASIBEAM10F004826
PHASIBEAM10F014795	Leaf	PHASIBEAM10F025594	R5	PHASIBEAM10F027807
PHASIBEAM10F014831	Leaf	PHASIBEAM10F025940	R5	PHASIBEAM10F013197
PHASIBEAM10F015056	Leaf	PHASIBEAM10F026151	R5	PHASIBEAM10F022734
PHASIBEAM10F015802	Leaf	PHASIBEAM10F026485	R5	PHASIBEAM10F024638
PHASIBEAM10F015888	Leaf	PHASIBEAM10F026517	R5	PHASIBEAM10F011783
PHASIBEAM10F016704	Leaf	PHASIBEAM10F027134	R5	PHASIBEAM10F012672
PHASIBEAM10F016737	Leaf	PHASIBEAM10F027258	R5	PHASIBEAM10F001843
PHASIBEAM10F017285	Leaf	PHASIBEAM10F027259	R5	PHASIBEAM10F023375
PHASIBEAM10F017733	Leaf	PHASIBEAM10F027342	R5	PHASIBEAM10F022904
PHASIBEAM10F017861	Leaf	PHASIBEAM10F027399	R5	PHASIBEAM10F018927
PHASIBEAM10F018003	Leaf	PHASIBEAM10F027402	R5	PHASIBEAM10F007136
PHASIBEAM10F018349	Leaf	PHASIBEAM10F027650	R5	PHASIBEAM10F008922
PHASIBEAM10F019134	Leaf	PHASIBEAM10F027768	R5	PHASIBEAM10F023319
PHASIBEAM10F021381	Leaf	PHASIBEAM10F027789	R5	PHASIBEAM10F021868
PHASIBEAM10F021910	Leaf	PHASIBEAM10F027790	R5	PHASIBEAM10F008645
PHASIBEAM10F022114	Leaf	PHASIBEAM10F027870	R5	PHASIBEAM10F007052
PHASIBEAM10F022525	Leaf	PHASIBEAM10F027902	R5	PHASIBEAM10F017077
PHASIBEAM10F023349	Leaf	PHASIBEAM10F028600	R5	PHASIBEAM10F008104
PHASIBEAM10F023859	Leaf	PHASIBEAM10F029145	R5	PHASIBEAM10F027712
PHASIBEAM10F024522	Leaf	PHASIBEAM10F029951	R5	PHASIBEAM10F009944
PHASIBEAM10F024851	Leaf	XLOC_000118	R5	PHASIBEAM10F024531
PHASIBEAM10F025821	Leaf	XLOC_000542	R5	PHASIBEAM10F007791
PHASIBEAM10F026115	Leaf	XLOC_001010	R5	PHASIBEAM10F020982
PHASIBEAM10F028108	Leaf	XLOC_001081	R5	PHASIBEAM10F008913
PHASIBEAM10F028151	Leaf	XLOC_001411	R5	PHASIBEAM10F017443
PHASIBEAM10F028359	Leaf	XLOC_001415	R5	PHASIBEAM10F001790
PHASIBEAM10F028862	Leaf	XLOC_002468	R5	PHASIBEAM10F027104
XLOC_000036	Leaf	XLOC_002475	R5	PHASIBEAM10F006387
XLOC_000063	Leaf	XLOC_003098	R5	PHASIBEAM10F019039
XLOC_000093	Leaf	XLOC_003899	R5	PHASIBEAM10F011012
XLOC_000123	Leaf	XLOC_004010	R5	PHASIBEAM10F026970
XLOC_000199	Leaf	XLOC_004135	R5	PHASIBEAM10F009217
XLOC_001276	Leaf	PHASIBEAM10F000086	R6	PHASIBEAM10F021450
XLOC_001279	Leaf	PHASIBEAM10F000269	R6	PHASIBEAM10F015597
XLOC_001280	Leaf	PHASIBEAM10F000405	R6	PHASIBEAM10F020357
XLOC_001297	Leaf	PHASIBEAM10F000802	R6	PHASIBEAM10F001258
XLOC_002302	Leaf	PHASIBEAM10F000829	R6	PHASIBEAM10F012559
XLOC_002348	Leaf	PHASIBEAM10F001340	R6	PHASIBEAM10F016115
XLOC_002573	Leaf	PHASIBEAM10F001500	R6	PHASIBEAM10F005197
XLOC_002833	Leaf	PHASIBEAM10F001752	R6	PHASIBEAM10F003950
XLOC_002947	Leaf	PHASIBEAM10F002056	R6	PHASIBEAM10F008527
XLOC_002978	Leaf	PHASIBEAM10F002337	R6	PHASIBEAM10F009992
XLOC_003199	Leaf	PHASIBEAM10F002388	R6	PHASIBEAM10F024277
XLOC_003624	Leaf	PHASIBEAM10F002554	R6	PHASIBEAM10F025860
PHASIBEAM10F000051	Pods	PHASIBEAM10F002635	R6	PHASIBEAM10F004013
PHASIBEAM10F000093	Pods	PHASIBEAM10F002944	R6	PHASIBEAM10F019688
PHASIBEAM10F000207	Pods	PHASIBEAM10F003210	R6	PHASIBEAM10F024526
PHASIBEAM10F000279	Pods	PHASIBEAM10F003287	R6	PHASIBEAM10F008934
PHASIBEAM10F000286	Pods	PHASIBEAM10F003607	R6	PHASIBEAM10F011283
PHASIBEAM10F000388	Pods	PHASIBEAM10F003901	R6	PHASIBEAM10F009805
PHASIBEAM10F000712	Pods	PHASIBEAM10F003995	R6	PHASIBEAM10F015402
PHASIBEAM10F000775	Pods	PHASIBEAM10F004297	R6	PHASIBEAM10F013180
PHASIBEAM10F000871	Pods	PHASIBEAM10F004509	R6	PHASIBEAM10F016261
PHASIBEAM10F001292	Pods	PHASIBEAM10F004618	R6	PHASIBEAM10F008524
PHASIBEAM10F001443	Pods	PHASIBEAM10F004756	R6	PHASIBEAM10F009782
PHASIBEAM10F002074	Pods	PHASIBEAM10F004842	R6	PHASIBEAM10F023920
PHASIBEAM10F002143	Pods	PHASIBEAM10F005026	R6	PHASIBEAM10F027718
PHASIBEAM10F002691	Pods	PHASIBEAM10F005242	R6	PHASIBEAM10F022302
PHASIBEAM10F002713	Pods	PHASIBEAM10F005266	R6	PHASIBEAM10F025113
PHASIBEAM10F002776	Pods	PHASIBEAM10F005267	R6	PHASIBEAM10F024115
PHASIBEAM10F002842	Pods	PHASIBEAM10F005863	R6	PHASIBEAM10F020743
PHASIBEAM10F002996	Pods	PHASIBEAM10F005952	R6	PHASIBEAM10F010121
PHASIBEAM10F003371	Pods	PHASIBEAM10F006049	R6	PHASIBEAM10F027596
PHASIBEAM10F003832	Pods	PHASIBEAM10F006369	R6	PHASIBEAM10F005046
PHASIBEAM10F004137	Pods	PHASIBEAM10F006388	R6	PHASIBEAM10F005043
PHASIBEAM10F004999	Pods	PHASIBEAM10F006471	R6	PHASIBEAM10F008585
PHASIBEAM10F005596	Pods	PHASIBEAM10F006605	R6	PHASIBEAM10F017096
PHASIBEAM10F005778	Pods	PHASIBEAM10F006740	R6	PHASIBEAM10F017694
PHASIBEAM10F006148	Pods	PHASIBEAM10F006809	R6	PHASIBEAM10F010216
PHASIBEAM10F006728	Pods	PHASIBEAM10F007357	R6	PHASIBEAM10F011196
PHASIBEAM10F006746	Pods	PHASIBEAM10F007509	R6	PHASIBEAM10F024504
PHASIBEAM10F006755	Pods	PHASIBEAM10F007761	R6	PHASIBEAM10F021605
PHASIBEAM10F007174	Pods	PHASIBEAM10F007767	R6	PHASIBEAM10F013557
PHASIBEAM10F007216	Pods	PHASIBEAM10F007812	R6	PHASIBEAM10F009181
PHASIBEAM10F007650	Pods	PHASIBEAM10F007868	R6	PHASIBEAM10F015366
PHASIBEAM10F008018	Pods	PHASIBEAM10F008608	R6	PHASIBEAM10F017411
PHASIBEAM10F008542	Pods	PHASIBEAM10F008882	R6	PHASIBEAM10F026033
PHASIBEAM10F009485	Pods	PHASIBEAM10F009133	R6	PHASIBEAM10F005967
PHASIBEAM10F009652	Pods	PHASIBEAM10F009847	R6	PHASIBEAM10F007670
PHASIBEAM10F010398	Pods	PHASIBEAM10F009906	R6	PHASIBEAM10F003568
PHASIBEAM10F011038	Pods	PHASIBEAM10F010269	R6	PHASIBEAM10F007363
PHASIBEAM10F011205	Pods	PHASIBEAM10F010460	R6	PHASIBEAM10F025790
PHASIBEAM10F011663	Pods	PHASIBEAM10F010590	R6	PHASIBEAM10F013837
PHASIBEAM10F011881	Pods	PHASIBEAM10F010769	R6	PHASIBEAM10F025153
PHASIBEAM10F012038	Pods	PHASIBEAM10F010770	R6	PHASIBEAM10F013568
PHASIBEAM10F012169	Pods	PHASIBEAM10F011035	R6	PHASIBEAM10F022152
PHASIBEAM10F012324	Pods	PHASIBEAM10F011047	R6	PHASIBEAM10F006298
PHASIBEAM10F013731	Pods	PHASIBEAM10F011109	R6	PHASIBEAM10F002610
PHASIBEAM10F013774	Pods	PHASIBEAM10F011399	R6	PHASIBEAM10F014573
PHASIBEAM10F014906	Pods	PHASIBEAM10F011538	R6	PHASIBEAM10F014687
PHASIBEAM10F015411	Pods	PHASIBEAM10F011547	R6	PHASIBEAM10F006258
PHASIBEAM10F015433	Pods	PHASIBEAM10F011690	R6	PHASIBEAM10F025705
PHASIBEAM10F015607	Pods	PHASIBEAM10F011713	R6	PHASIBEAM10F005005
PHASIBEAM10F015783	Pods	PHASIBEAM10F011749	R6	PHASIBEAM10F019810
PHASIBEAM10F016124	Pods	PHASIBEAM10F011941	R6	PHASIBEAM10F017375
PHASIBEAM10F016310	Pods	PHASIBEAM10F011942	R6	PHASIBEAM10F006372
PHASIBEAM10F016608	Pods	PHASIBEAM10F012074	R6	PHASIBEAM10F025752
PHASIBEAM10F017678	Pods	PHASIBEAM10F012187	R6	PHASIBEAM10F003384
PHASIBEAM10F017834	Pods	PHASIBEAM10F012580	R6	PHASIBEAM10F017407
PHASIBEAM10F018362	Pods	PHASIBEAM10F012637	R6	PHASIBEAM10F014646
PHASIBEAM10F018832	Pods	PHASIBEAM10F012714	R6	PHASIBEAM10F006408
PHASIBEAM10F018926	Pods	PHASIBEAM10F012783	R6	PHASIBEAM10F018627
PHASIBEAM10F019054	Pods	PHASIBEAM10F012836	R6	PHASIBEAM10F024307
PHASIBEAM10F019116	Pods	PHASIBEAM10F012858	R6	PHASIBEAM10F003446
PHASIBEAM10F019920	Pods	PHASIBEAM10F013089	R6	PHASIBEAM10F008076
PHASIBEAM10F019998	Pods	PHASIBEAM10F013159	R6	PHASIBEAM10F021646
PHASIBEAM10F020709	Pods	PHASIBEAM10F013257	R6	PHASIBEAM10F010103
PHASIBEAM10F020809	Pods	PHASIBEAM10F013337	R6	PHASIBEAM10F006262
PHASIBEAM10F021894	Pods	PHASIBEAM10F013438	R6	PHASIBEAM10F003700
PHASIBEAM10F022099	Pods	PHASIBEAM10F013999	R6	PHASIBEAM10F027082
PHASIBEAM10F022411	Pods	PHASIBEAM10F014138	R6	PHASIBEAM10F003192
PHASIBEAM10F022801	Pods	PHASIBEAM10F014211	R6	PHASIBEAM10F019359
PHASIBEAM10F023581	Pods	PHASIBEAM10F014215	R6	PHASIBEAM10F024008
PHASIBEAM10F023711	Pods	PHASIBEAM10F014368	R6	PHASIBEAM10F008405
PHASIBEAM10F023816	Pods	PHASIBEAM10F014408	R6	PHASIBEAM10F024491
PHASIBEAM10F024315	Pods	PHASIBEAM10F014512	R6	PHASIBEAM10F011688
PHASIBEAM10F024499	Pods	PHASIBEAM10F014777	R6	PHASIBEAM10F008216
PHASIBEAM10F024628	Pods	PHASIBEAM10F015167	R6	PHASIBEAM10F020112
PHASIBEAM10F024678	Pods	PHASIBEAM10F015351	R6	PHASIBEAM10F015499
PHASIBEAM10F024733	Pods	PHASIBEAM10F015353	R6	PHASIBEAM10F013910
PHASIBEAM10F025493	Pods	PHASIBEAM10F015703	R6	PHASIBEAM10F018648
PHASIBEAM10F025519	Pods	PHASIBEAM10F016296	R6	PHASIBEAM10F002961
PHASIBEAM10F025973	Pods	PHASIBEAM10F016595	R6	PHASIBEAM10F022405
PHASIBEAM10F026769	Pods	PHASIBEAM10F017199	R6	PHASIBEAM10F027501
PHASIBEAM10F028855	Pods	PHASIBEAM10F017200	R6	PHASIBEAM10F014602
PHASIBEAM10F029210	Pods	PHASIBEAM10F017201	R6	PHASIBEAM10F002879
PHASIBEAM10F030544	Pods	PHASIBEAM10F017358	R6	PHASIBEAM10F022287
PHASIBEAM10F030636	Pods	PHASIBEAM10F017438	R6	PHASIBEAM10F012006
PHASIBEAM10F030762	Pods	PHASIBEAM10F017482	R6	PHASIBEAM10F006602
XLOC_000030	Pods	PHASIBEAM10F017781	R6	PHASIBEAM10F016270
XLOC_000031	Pods	PHASIBEAM10F018071	R6	PHASIBEAM10F001413
XLOC_000034	Pods	PHASIBEAM10F018353	R6	PHASIBEAM10F026736
XLOC_000077	Pods	PHASIBEAM10F018415	R6	PHASIBEAM10F021440
XLOC_000079	Pods	PHASIBEAM10F018777	R6	PHASIBEAM10F013071
XLOC_000083	Pods	PHASIBEAM10F019146	R6	PHASIBEAM10F007117
XLOC_000098	Pods	PHASIBEAM10F019316	R6	PHASIBEAM10F003485
XLOC_000099	Pods	PHASIBEAM10F019326	R6	PHASIBEAM10F027228
XLOC_000110	Pods	PHASIBEAM10F019722	R6	PHASIBEAM10F007375
XLOC_000122	Pods	PHASIBEAM10F019945	R6	PHASIBEAM10F018419
XLOC_000131	Pods	PHASIBEAM10F020196	R6	PHASIBEAM10F013745
XLOC_000136	Pods	PHASIBEAM10F020242	R6	PHASIBEAM10F021750
XLOC_000141	Pods	PHASIBEAM10F020423	R6	PHASIBEAM10F001382
XLOC_000148	Pods	PHASIBEAM10F020495	R6	PHASIBEAM10F007262
XLOC_000170	Pods	PHASIBEAM10F020542	R6	PHASIBEAM10F009007
XLOC_000225	Pods	PHASIBEAM10F020646	R6	PHASIBEAM10F013110
XLOC_000232	Pods	PHASIBEAM10F020710	R6	PHASIBEAM10F025614
XLOC_000260	Pods	PHASIBEAM10F020835	R6	PHASIBEAM10F004906
XLOC_000273	Pods	PHASIBEAM10F021065	R6	PHASIBEAM10F003204
XLOC_000280	Pods	PHASIBEAM10F021101	R6	PHASIBEAM10F015658
XLOC_000291	Pods	PHASIBEAM10F021212	R6	PHASIBEAM10F017759
XLOC_000479	Pods	PHASIBEAM10F021331	R6	PHASIBEAM10F007477
XLOC_000745	Pods	PHASIBEAM10F021363	R6	PHASIBEAM10F015983
XLOC_000752	Pods	PHASIBEAM10F022305	R6	PHASIBEAM10F026768
XLOC_001003	Pods	PHASIBEAM10F022447	R6	PHASIBEAM10F015451
XLOC_001115	Pods	PHASIBEAM10F022449	R6	PHASIBEAM10F027832
XLOC_001383	Pods	PHASIBEAM10F022463	R6	PHASIBEAM10F022078
XLOC_002043	Pods	PHASIBEAM10F022635	R6	PHASIBEAM10F022041
XLOC_002490	Pods	PHASIBEAM10F022883	R6	PHASIBEAM10F010742
XLOC_002671	Pods	PHASIBEAM10F022966	R6	PHASIBEAM10F005873
XLOC_002672	Pods	PHASIBEAM10F023107	R6	PHASIBEAM10F022777
XLOC_002956	Pods	PHASIBEAM10F023294	R6	PHASIBEAM10F021327
XLOC_002987	Pods	PHASIBEAM10F023550	R6	PHASIBEAM10F010333
XLOC_003203	Pods	PHASIBEAM10F023575	R6	PHASIBEAM10F013319
XLOC_003204	Pods	PHASIBEAM10F023600	R6	PHASIBEAM10F016530
XLOC_003684	Pods	PHASIBEAM10F023838	R6	PHASIBEAM10F016132
XLOC_003811	Pods	PHASIBEAM10F023846	R6	PHASIBEAM10F024386
XLOC_003832	Pods	PHASIBEAM10F023939	R6	PHASIBEAM10F005174
XLOC_003844	Pods	PHASIBEAM10F024257	R6	PHASIBEAM10F014036
XLOC_004048	Pods	PHASIBEAM10F024415	R6	PHASIBEAM10F010070
XLOC_004070	Pods	PHASIBEAM10F024601	R6	PHASIBEAM10F006166
XLOC_004086	Pods	PHASIBEAM10F024648	R6	PHASIBEAM10F011767
XLOC_004087	Pods	PHASIBEAM10F024649	R6	PHASIBEAM10F005601
PHASIBEAM10F000082	Root	PHASIBEAM10F024677	R6	PHASIBEAM10F010774
PHASIBEAM10F000162	Root	PHASIBEAM10F024776	R6	PHASIBEAM10F005482
PHASIBEAM10F000187	Root	PHASIBEAM10F024893	R6	PHASIBEAM10F003644
PHASIBEAM10F000198	Root	PHASIBEAM10F024972	R6	PHASIBEAM10F015804
PHASIBEAM10F000234	Root	PHASIBEAM10F025123	R6	PHASIBEAM10F001857
PHASIBEAM10F000436	Root	PHASIBEAM10F025212	R6	PHASIBEAM10F021190
PHASIBEAM10F000549	Root	PHASIBEAM10F025347	R6	PHASIBEAM10F013329
PHASIBEAM10F000606	Root	PHASIBEAM10F025367	R6	PHASIBEAM10F008253
PHASIBEAM10F000656	Root	PHASIBEAM10F025601	R6	PHASIBEAM10F012856
PHASIBEAM10F000658	Root	PHASIBEAM10F025662	R6	PHASIBEAM10F019188
PHASIBEAM10F000681	Root	PHASIBEAM10F025702	R6	PHASIBEAM10F021132
PHASIBEAM10F000692	Root	PHASIBEAM10F026638	R6	PHASIBEAM10F022168
PHASIBEAM10F000717	Root	PHASIBEAM10F026802	R6	PHASIBEAM10F005071
PHASIBEAM10F000894	Root	PHASIBEAM10F026975	R6	PHASIBEAM10F006193
PHASIBEAM10F000909	Root	PHASIBEAM10F027091	R6	PHASIBEAM10F011574
PHASIBEAM10F000987	Root	PHASIBEAM10F027389	R6	PHASIBEAM10F024047
PHASIBEAM10F001075	Root	PHASIBEAM10F027660	R6	PHASIBEAM10F020708
PHASIBEAM10F001172	Root	PHASIBEAM10F027766	R6	PHASIBEAM10F016203
PHASIBEAM10F001310	Root	PHASIBEAM10F027806	R6	PHASIBEAM10F007746
PHASIBEAM10F001589	Root	PHASIBEAM10F027828	R6	PHASIBEAM10F010344
PHASIBEAM10F001779	Root	PHASIBEAM10F027884	R6	PHASIBEAM10F018408
PHASIBEAM10F001780	Root	PHASIBEAM10F028137	R6	PHASIBEAM10F008762
PHASIBEAM10F001830	Root	PHASIBEAM10F028265	R6	PHASIBEAM10F004854
PHASIBEAM10F001949	Root	PHASIBEAM10F028946	R6	PHASIBEAM10F002314
PHASIBEAM10F001956	Root	PHASIBEAM10F029927	R6	PHASIBEAM10F010805
PHASIBEAM10F001957	Root	PHASIBEAM10F030019	R6	PHASIBEAM10F015107
PHASIBEAM10F002134	Root	PHASIBEAM10F030379	R6	PHASIBEAM10F008256
PHASIBEAM10F002204	Root	PHASIBEAM10F030857	R6	PHASIBEAM10F023765
PHASIBEAM10F002353	Root	PHASIBEAM10F030911	R6	PHASIBEAM10F019155
PHASIBEAM10F002397	Root	XLOC_000289	R6	PHASIBEAM10F002778
PHASIBEAM10F002405	Root	XLOC_001125	R6	PHASIBEAM10F004329
PHASIBEAM10F002533	Root	XLOC_002755	R6	PHASIBEAM10F024306
PHASIBEAM10F002609	Root	XLOC_003702	R6	PHASIBEAM10F006266
PHASIBEAM10F002698	Root	PHASIBEAM10F000093	R7	PHASIBEAM10F014601
PHASIBEAM10F002834	Root	PHASIBEAM10F000279	R7	PHASIBEAM10F006042
PHASIBEAM10F002851	Root	PHASIBEAM10F000871	R7	PHASIBEAM10F009307
PHASIBEAM10F002912	Root	PHASIBEAM10F000975	R7	PHASIBEAM10F007876
PHASIBEAM10F002947	Root	PHASIBEAM10F002074	R7	PHASIBEAM10F006370
PHASIBEAM10F003137	Root	PHASIBEAM10F002080	R7	PHASIBEAM10F019749
PHASIBEAM10F003158	Root	PHASIBEAM10F002185	R7	PHASIBEAM10F015152
PHASIBEAM10F003200	Root	PHASIBEAM10F002303	R7	PHASIBEAM10F020450
PHASIBEAM10F003274	Root	PHASIBEAM10F002346	R7	PHASIBEAM10F003341
PHASIBEAM10F003406	Root	PHASIBEAM10F002996	R7	PHASIBEAM10F013143
PHASIBEAM10F003428	Root	PHASIBEAM10F003067	R7	PHASIBEAM10F005275
PHASIBEAM10F003613	Root	PHASIBEAM10F003362	R7	PHASIBEAM10F005939
PHASIBEAM10F003682	Root	PHASIBEAM10F003820	R7	PHASIBEAM10F009824
PHASIBEAM10F003983	Root	PHASIBEAM10F004528	R7	PHASIBEAM10F011263
PHASIBEAM10F003984	Root	PHASIBEAM10F004935	R7	PHASIBEAM10F006499
PHASIBEAM10F003998	Root	PHASIBEAM10F005772	R7	PHASIBEAM10F003535
PHASIBEAM10F003999	Root	PHASIBEAM10F006598	R7	PHASIBEAM10F009773
PHASIBEAM10F004008	Root	PHASIBEAM10F007650	R7	PHASIBEAM10F013228
PHASIBEAM10F004031	Root	PHASIBEAM10F008243	R7	PHASIBEAM10F019262
PHASIBEAM10F004041	Root	PHASIBEAM10F008504	R7	PHASIBEAM10F007030
PHASIBEAM10F004375	Root	PHASIBEAM10F010296	R7	PHASIBEAM10F022275
PHASIBEAM10F004377	Root	PHASIBEAM10F011594	R7	PHASIBEAM10F008056
PHASIBEAM10F005343	Root	PHASIBEAM10F012584	R7	PHASIBEAM10F016285
PHASIBEAM10F005560	Root	PHASIBEAM10F013101	R7	PHASIBEAM10F012485
PHASIBEAM10F005622	Root	PHASIBEAM10F014508	R7	PHASIBEAM10F003389
PHASIBEAM10F005696	Root	PHASIBEAM10F014804	R7	PHASIBEAM10F002386
PHASIBEAM10F005758	Root	PHASIBEAM10F014906	R7	PHASIBEAM10F003856
PHASIBEAM10F005976	Root	PHASIBEAM10F015433	R7	PHASIBEAM10F010582
PHASIBEAM10F006082	Root	PHASIBEAM10F017834	R7	PHASIBEAM10F012413
PHASIBEAM10F006292	Root	PHASIBEAM10F018844	R7	PHASIBEAM10F025418
PHASIBEAM10F006456	Root	PHASIBEAM10F018943	R7	PHASIBEAM10F019819
PHASIBEAM10F006457	Root	PHASIBEAM10F019869	R7	PHASIBEAM10F023492
PHASIBEAM10F006458	Root	PHASIBEAM10F019998	R7	PHASIBEAM10F026079
PHASIBEAM10F006706	Root	PHASIBEAM10F020709	R7	PHASIBEAM10F001494
PHASIBEAM10F007166	Root	PHASIBEAM10F020965	R7	PHASIBEAM10F026483
PHASIBEAM10F007217	Root	PHASIBEAM10F021141	R7	PHASIBEAM10F020630
PHASIBEAM10F007439	Root	PHASIBEAM10F021790	R7	PHASIBEAM10F005090
PHASIBEAM10F007484	Root	PHASIBEAM10F022148	R7	PHASIBEAM10F015687
PHASIBEAM10F007538	Root	PHASIBEAM10F022206	R7	PHASIBEAM10F026591
PHASIBEAM10F007608	Root	PHASIBEAM10F023529	R7	PHASIBEAM10F006529
PHASIBEAM10F007609	Root	PHASIBEAM10F024068	R7	PHASIBEAM10F009937
PHASIBEAM10F007612	Root	PHASIBEAM10F024387	R7	PHASIBEAM10F017622
PHASIBEAM10F007980	Root	PHASIBEAM10F025340	R7	PHASIBEAM10F016521
PHASIBEAM10F008089	Root	PHASIBEAM10F025520	R7	PHASIBEAM10F005705
PHASIBEAM10F008363	Root	PHASIBEAM10F025973	R7	PHASIBEAM10F008590
PHASIBEAM10F008502	Root	PHASIBEAM10F026644	R7	PHASIBEAM10F003580
PHASIBEAM10F008540	Root	PHASIBEAM10F027108	R7	PHASIBEAM10F019523
PHASIBEAM10F008609	Root	PHASIBEAM10F027392	R7	PHASIBEAM10F014025
PHASIBEAM10F008855	Root	PHASIBEAM10F028028	R7	PHASIBEAM10F010226
PHASIBEAM10F008928	Root	PHASIBEAM10F028855	R7	PHASIBEAM10F002659
PHASIBEAM10F009051	Root	XLOC_000030	R7	PHASIBEAM10F003185
PHASIBEAM10F009591	Root	XLOC_000034	R7	PHASIBEAM10F018407
PHASIBEAM10F009680	Root	XLOC_000065	R7	PHASIBEAM10F013023
PHASIBEAM10F009750	Root	XLOC_000079	R7	PHASIBEAM10F020978
PHASIBEAM10F010189	Root	XLOC_000148	R7	PHASIBEAM10F014327
PHASIBEAM10F010192	Root	XLOC_000260	R7	PHASIBEAM10F009432
PHASIBEAM10F010193	Root	XLOC_000273	R7	PHASIBEAM10F004231
PHASIBEAM10F010247	Root	XLOC_000280	R7	PHASIBEAM10F012036
PHASIBEAM10F010249	Root	XLOC_000282	R7	PHASIBEAM10F018182
PHASIBEAM10F010271	Root	XLOC_000752	R7	PHASIBEAM10F004056
PHASIBEAM10F010347	Root	XLOC_001376	R7	PHASIBEAM10F018085
PHASIBEAM10F010441	Root	XLOC_002672	R7	PHASIBEAM10F007635
PHASIBEAM10F010449	Root	XLOC_002941	R7	PHASIBEAM10F024436
PHASIBEAM10F010540	Root	XLOC_003027	R7	PHASIBEAM10F026175
PHASIBEAM10F010560	Root	XLOC_003697	R7	PHASIBEAM10F021152
PHASIBEAM10F010975	Root	XLOC_004070	R7	PHASIBEAM10F006173
PHASIBEAM10F011161	Root	PHASIBEAM10F000012	R8	PHASIBEAM10F005093
PHASIBEAM10F011182	Root	PHASIBEAM10F000078	R8	PHASIBEAM10F007680
PHASIBEAM10F011244	Root	PHASIBEAM10F002358	R8	PHASIBEAM10F018277
PHASIBEAM10F011339	Root	PHASIBEAM10F007058	R8	PHASIBEAM10F011390
PHASIBEAM10F011528	Root	PHASIBEAM10F009366	R8	PHASIBEAM10F011750
PHASIBEAM10F011613	Root	PHASIBEAM10F010790	R8	PHASIBEAM10F020360
PHASIBEAM10F011619	Root	PHASIBEAM10F011663	R8	PHASIBEAM10F023513
PHASIBEAM10F011715	Root	PHASIBEAM10F015577	R8	PHASIBEAM10F027606
PHASIBEAM10F011815	Root	PHASIBEAM10F017046	R8	PHASIBEAM10F008118
PHASIBEAM10F011887	Root	PHASIBEAM10F017870	R8	PHASIBEAM10F006908
PHASIBEAM10F011962	Root	PHASIBEAM10F017909	R8	PHASIBEAM10F030746
PHASIBEAM10F011997	Root	PHASIBEAM10F018542	R8	PHASIBEAM10F001250
PHASIBEAM10F012134	Root	PHASIBEAM10F019054	R8	PHASIBEAM10F000149
PHASIBEAM10F012200	Root	PHASIBEAM10F020177	R8	PHASIBEAM10F018438
PHASIBEAM10F012217	Root	PHASIBEAM10F023115	R8	PHASIBEAM10F007356
PHASIBEAM10F012311	Root	PHASIBEAM10F024209	R8	PHASIBEAM10F026884
PHASIBEAM10F012433	Root	PHASIBEAM10F025275	R8	PHASIBEAM10F015791
PHASIBEAM10F012593	Root	PHASIBEAM10F027484	R8	PHASIBEAM10F006795
PHASIBEAM10F012647	Root	PHASIBEAM10F029193	R8	PHASIBEAM10F010694
PHASIBEAM10F012675	Root	PHASIBEAM10F030049	R8	PHASIBEAM10F001795
PHASIBEAM10F012893	Root	PHASIBEAM10F030159	R8	PHASIBEAM10F008793
PHASIBEAM10F012996	Root	PHASIBEAM10F030715	R8	PHASIBEAM10F011397
PHASIBEAM10F013364	Root	PHASIBEAM10F030986	R8	PHASIBEAM10F005175
PHASIBEAM10F013393	Root	XLOC_000013	R8	PHASIBEAM10F021191
PHASIBEAM10F013461	Root	XLOC_000291	R8	PHASIBEAM10F006698
PHASIBEAM10F013462	Root	XLOC_001370	R8	PHASIBEAM10F002831
PHASIBEAM10F013463	Root	XLOC_001859	R8	PHASIBEAM10F022188
PHASIBEAM10F013504	Root	XLOC_002981	R8	PHASIBEAM10F026745
PHASIBEAM10F013517	Root	XLOC_003183	R8	PHASIBEAM10F021640
PHASIBEAM10F013621	Root	XLOC_003184	R8	PHASIBEAM10F017170
PHASIBEAM10F013657	Root	XLOC_003801	R8	PHASIBEAM10F001974
PHASIBEAM10F013809	Root	XLOC_004046	R8	PHASIBEAM10F005204
PHASIBEAM10F013841	Root	XLOC_004052	R8	PHASIBEAM10F019150
PHASIBEAM10F014112	Root	XLOC_004082	R8	PHASIBEAM10F024786
PHASIBEAM10F014309	Root	XLOC_004126	R8	PHASIBEAM10F012374
PHASIBEAM10F014503	Root	PHASIBEAM10F000207	R9	PHASIBEAM10F003554
PHASIBEAM10F014533	Root	PHASIBEAM10F000654	R9	PHASIBEAM10F015317
PHASIBEAM10F014588	Root	PHASIBEAM10F000727	R9	PHASIBEAM10F015110
PHASIBEAM10F014714	Root	PHASIBEAM10F005009	R9	PHASIBEAM10F002970
PHASIBEAM10F014719	Root	PHASIBEAM10F005778	R9	PHASIBEAM10F019230
PHASIBEAM10F014741	Root	PHASIBEAM10F006146	R9	PHASIBEAM10F026932
PHASIBEAM10F014848	Root	PHASIBEAM10F007783	R9	PHASIBEAM10F015710
PHASIBEAM10F014981	Root	PHASIBEAM10F009634	R9	PHASIBEAM10F013605
PHASIBEAM10F014987	Root	PHASIBEAM10F009757	R9	PHASIBEAM10F021757
PHASIBEAM10F015377	Root	PHASIBEAM10F009794	R9	PHASIBEAM10F007155
PHASIBEAM10F015384	Root	PHASIBEAM10F015850	R9	PHASIBEAM10F015041
PHASIBEAM10F015385	Root	PHASIBEAM10F015968	R9	PHASIBEAM10F018895
PHASIBEAM10F015528	Root	PHASIBEAM10F017748	R9	PHASIBEAM10F013140
PHASIBEAM10F015543	Root	PHASIBEAM10F018951	R9	PHASIBEAM10F001816
PHASIBEAM10F015680	Root	PHASIBEAM10F019479	R9	PHASIBEAM10F011117
PHASIBEAM10F015778	Root	PHASIBEAM10F020197	R9	PHASIBEAM10F024858
PHASIBEAM10F015831	Root	PHASIBEAM10F020867	R9	PHASIBEAM10F010095
PHASIBEAM10F015862	Root	PHASIBEAM10F025365	R9	PHASIBEAM10F004878
PHASIBEAM10F016042	Root	PHASIBEAM10F026067	R9	PHASIBEAM10F016528
PHASIBEAM10F016214	Root	PHASIBEAM10F026305	R9	PHASIBEAM10F002162
PHASIBEAM10F016259	Root	PHASIBEAM10F026994	R9	PHASIBEAM10F019458
PHASIBEAM10F016260	Root	PHASIBEAM10F027113	R9	PHASIBEAM10F016864
PHASIBEAM10F016269	Root	XLOC_000242	R9	PHASIBEAM10F009015
PHASIBEAM10F016324	Root	XLOC_000898	R9	PHASIBEAM10F013734
PHASIBEAM10F016344	Root	XLOC_002671	R9	PHASIBEAM10F008246
PHASIBEAM10F016376	Root	XLOC_002896	R9	PHASIBEAM10F013236
PHASIBEAM10F016463	Root	XLOC_002956	R9	PHASIBEAM10F003381
PHASIBEAM10F016473	Root	XLOC_003052	R9	PHASIBEAM10F017878
PHASIBEAM10F016474	Root	XLOC_003053	R9	PHASIBEAM10F001996
PHASIBEAM10F016487	Root	XLOC_003054	R9	PHASIBEAM10F002315
PHASIBEAM10F016533	Root	XLOC_003786	R9	PHASIBEAM10F008515
PHASIBEAM10F016635	Root	XLOC_003926	R9	PHASIBEAM10F021734
PHASIBEAM10F016688	Root			PHASIBEAM10F014694
PHASIBEAM10F017050	Root			PHASIBEAM10F019540
PHASIBEAM10F017051	Root			PHASIBEAM10F006847
PHASIBEAM10F017060	Root			PHASIBEAM10F020661
PHASIBEAM10F017206	Root			PHASIBEAM10F026411
PHASIBEAM10F017208	Root			PHASIBEAM10F008448
PHASIBEAM10F017467	Root			PHASIBEAM10F013714
PHASIBEAM10F017549	Root			PHASIBEAM10F011963
PHASIBEAM10F017669	Root			PHASIBEAM10F019162
PHASIBEAM10F017789	Root			PHASIBEAM10F009314
PHASIBEAM10F017844	Root			PHASIBEAM10F020191
PHASIBEAM10F017887	Root			PHASIBEAM10F015952
PHASIBEAM10F018050	Root			PHASIBEAM10F015235
PHASIBEAM10F018138	Root			PHASIBEAM10F005647
PHASIBEAM10F018286	Root			PHASIBEAM10F001506
PHASIBEAM10F018547	Root			PHASIBEAM10F020307
PHASIBEAM10F018996	Root			PHASIBEAM10F007367
PHASIBEAM10F019088	Root			PHASIBEAM10F014404
PHASIBEAM10F019208	Root			PHASIBEAM10F006832
PHASIBEAM10F019434	Root			PHASIBEAM10F008643
PHASIBEAM10F019565	Root			PHASIBEAM10F002891
PHASIBEAM10F019881	Root			PHASIBEAM10F007412
PHASIBEAM10F019922	Root			PHASIBEAM10F010063
PHASIBEAM10F020069	Root			PHASIBEAM10F019241
PHASIBEAM10F020102	Root			PHASIBEAM10F025984
PHASIBEAM10F020475	Root			PHASIBEAM10F001612
PHASIBEAM10F020476	Root			PHASIBEAM10F020062
PHASIBEAM10F020567	Root			PHASIBEAM10F015279
PHASIBEAM10F020806	Root			PHASIBEAM10F025673
PHASIBEAM10F020969	Root			PHASIBEAM10F021645
PHASIBEAM10F021000	Root			PHASIBEAM10F023132
PHASIBEAM10F021016	Root			PHASIBEAM10F021713
PHASIBEAM10F021435	Root			PHASIBEAM10F014062
PHASIBEAM10F021436	Root			PHASIBEAM10F016611
PHASIBEAM10F021485	Root			PHASIBEAM10F020664
PHASIBEAM10F021488	Root			PHASIBEAM10F017874
PHASIBEAM10F021796	Root			PHASIBEAM10F023224
PHASIBEAM10F021901	Root			PHASIBEAM10F024422
PHASIBEAM10F022046	Root			PHASIBEAM10F013742
PHASIBEAM10F022051	Root			PHASIBEAM10F010662
PHASIBEAM10F022052	Root			PHASIBEAM10F019995
PHASIBEAM10F022157	Root			PHASIBEAM10F011170
PHASIBEAM10F022702	Root			PHASIBEAM10F021280
PHASIBEAM10F023108	Root			PHASIBEAM10F017022
PHASIBEAM10F023227	Root			PHASIBEAM10F021712
PHASIBEAM10F023366	Root			PHASIBEAM10F016236
PHASIBEAM10F023367	Root			PHASIBEAM10F009460
PHASIBEAM10F023368	Root			PHASIBEAM10F021166
PHASIBEAM10F023591	Root			PHASIBEAM10F007398
PHASIBEAM10F023636	Root			PHASIBEAM10F008948
PHASIBEAM10F023682	Root			PHASIBEAM10F021569
PHASIBEAM10F023683	Root			PHASIBEAM10F021553
PHASIBEAM10F023686	Root			PHASIBEAM10F013875
PHASIBEAM10F023687	Root			PHASIBEAM10F012463
PHASIBEAM10F023703	Root			PHASIBEAM10F020336
PHASIBEAM10F023844	Root			PHASIBEAM10F015874
PHASIBEAM10F023910	Root			PHASIBEAM10F025256
PHASIBEAM10F024013	Root			PHASIBEAM10F013304
PHASIBEAM10F024037	Root			PHASIBEAM10F004473
PHASIBEAM10F024066	Root			PHASIBEAM10F007276
PHASIBEAM10F024148	Root			PHASIBEAM10F028249
PHASIBEAM10F024216	Root			PHASIBEAM10F015798
PHASIBEAM10F024369	Root			PHASIBEAM10F015076
PHASIBEAM10F024418	Root			PHASIBEAM10F007903
PHASIBEAM10F024456	Root			PHASIBEAM10F019445
PHASIBEAM10F024465	Root			PHASIBEAM10F019336
PHASIBEAM10F024599	Root			PHASIBEAM10F011065
PHASIBEAM10F024676	Root			PHASIBEAM10F004986
PHASIBEAM10F024878	Root			PHASIBEAM10F027746
PHASIBEAM10F025050	Root			PHASIBEAM10F017282
PHASIBEAM10F025065	Root			PHASIBEAM10F024077
PHASIBEAM10F025594	Root			PHASIBEAM10F005898
PHASIBEAM10F025602	Root			PHASIBEAM10F003073
PHASIBEAM10F025839	Root			PHASIBEAM10F006856
PHASIBEAM10F025843	Root			PHASIBEAM10F018320
PHASIBEAM10F025921	Root			PHASIBEAM10F023378
PHASIBEAM10F025940	Root			PHASIBEAM10F012785
PHASIBEAM10F026123	Root			PHASIBEAM10F020713
PHASIBEAM10F026151	Root			PHASIBEAM10F018234
PHASIBEAM10F026163	Root			PHASIBEAM10F025234
PHASIBEAM10F026174	Root			PHASIBEAM10F001143
PHASIBEAM10F026273	Root			PHASIBEAM10F003028
PHASIBEAM10F026385	Root			PHASIBEAM10F018156
PHASIBEAM10F026423	Root			PHASIBEAM10F025161
PHASIBEAM10F026485	Root			PHASIBEAM10F007681
PHASIBEAM10F026518	Root			PHASIBEAM10F024807
PHASIBEAM10F026548	Root			PHASIBEAM10F007939
PHASIBEAM10F026575	Root			PHASIBEAM10F017163
PHASIBEAM10F026616	Root			PHASIBEAM10F008698
PHASIBEAM10F026649	Root			PHASIBEAM10F018252
PHASIBEAM10F026703	Root			PHASIBEAM10F021051
PHASIBEAM10F026727	Root			PHASIBEAM10F023944
PHASIBEAM10F026796	Root			PHASIBEAM10F025600
PHASIBEAM10F026803	Root			PHASIBEAM10F007742
PHASIBEAM10F026880	Root			PHASIBEAM10F012530
PHASIBEAM10F026930	Root			PHASIBEAM10F011027
PHASIBEAM10F026931	Root			PHASIBEAM10F018864
PHASIBEAM10F026958	Root			PHASIBEAM10F019646
PHASIBEAM10F027011	Root			PHASIBEAM10F022012
PHASIBEAM10F027134	Root			PHASIBEAM10F004120
PHASIBEAM10F027143	Root			PHASIBEAM10F006031
PHASIBEAM10F027258	Root			PHASIBEAM10F028154
PHASIBEAM10F027259	Root			PHASIBEAM10F009665
PHASIBEAM10F027276	Root			PHASIBEAM10F025538
PHASIBEAM10F027282	Root			PHASIBEAM10F004716
PHASIBEAM10F027293	Root			PHASIBEAM10F018314
PHASIBEAM10F027342	Root			PHASIBEAM10F004363
PHASIBEAM10F027367	Root			PHASIBEAM10F007138
PHASIBEAM10F027368	Root			PHASIBEAM10F008148
PHASIBEAM10F027399	Root			PHASIBEAM10F021622
PHASIBEAM10F027400	Root			PHASIBEAM10F017121
PHASIBEAM10F027402	Root			PHASIBEAM10F026020
PHASIBEAM10F027404	Root			PHASIBEAM10F006624
PHASIBEAM10F027472	Root			PHASIBEAM10F019093
PHASIBEAM10F027473	Root			PHASIBEAM10F007399
PHASIBEAM10F027474	Root			PHASIBEAM10F019655
PHASIBEAM10F027510	Root			PHASIBEAM10F011095
PHASIBEAM10F027658	Root			PHASIBEAM10F012793
PHASIBEAM10F027748	Root			PHASIBEAM10F015847
PHASIBEAM10F027758	Root			PHASIBEAM10F015205
PHASIBEAM10F027768	Root			PHASIBEAM10F011781
PHASIBEAM10F027789	Root			PHASIBEAM10F007374
PHASIBEAM10F027790	Root			PHASIBEAM10F023769
PHASIBEAM10F027809	Root			PHASIBEAM10F023181
PHASIBEAM10F027810	Root			PHASIBEAM10F008835
PHASIBEAM10F027902	Root			PHASIBEAM10F010421
PHASIBEAM10F028029	Root			PHASIBEAM10F005359
PHASIBEAM10F028052	Root			PHASIBEAM10F015684
PHASIBEAM10F028177	Root			PHASIBEAM10F000139
PHASIBEAM10F028229	Root			PHASIBEAM10F027090
PHASIBEAM10F028266	Root			PHASIBEAM10F024382
PHASIBEAM10F028592	Root			PHASIBEAM10F021711
PHASIBEAM10F028621	Root			PHASIBEAM10F003940
PHASIBEAM10F029145	Root			PHASIBEAM10F017203
PHASIBEAM10F029266	Root			PHASIBEAM10F008763
PHASIBEAM10F029424	Root			PHASIBEAM10F013003
PHASIBEAM10F029873	Root			PHASIBEAM10F024348
PHASIBEAM10F029951	Root			PHASIBEAM10F005625
PHASIBEAM10F030204	Root			PHASIBEAM10F023406
PHASIBEAM10F030626	Root			PHASIBEAM10F001824
XLOC_000094	Root			PHASIBEAM10F011294
XLOC_000306	Root			PHASIBEAM10F016879
XLOC_000488	Root			PHASIBEAM10F027145
XLOC_000542	Root			PHASIBEAM10F016958
XLOC_000610	Root			PHASIBEAM10F021924
XLOC_000905	Root			PHASIBEAM10F011973
XLOC_000969	Root			PHASIBEAM10F014622
XLOC_001010	Root			PHASIBEAM10F021554
XLOC_001064	Root			PHASIBEAM10F019889
XLOC_001081	Root			PHASIBEAM10F026347
XLOC_001209	Root			PHASIBEAM10F017509
XLOC_001223	Root			PHASIBEAM10F016292
XLOC_001413	Root			PHASIBEAM10F014066
XLOC_002266	Root			PHASIBEAM10F001076
XLOC_002305	Root			PHASIBEAM10F004924
XLOC_002310	Root			PHASIBEAM10F021618
XLOC_002338	Root			PHASIBEAM10F011732
XLOC_002341	Root			PHASIBEAM10F004961
XLOC_002468	Root			PHASIBEAM10F009776
XLOC_002645	Root			PHASIBEAM10F006870
XLOC_002681	Root			PHASIBEAM10F019764
XLOC_002687	Root			PHASIBEAM10F024651
XLOC_003065	Root			PHASIBEAM10F003807
XLOC_003080	Root			PHASIBEAM10F007408
XLOC_003226	Root			PHASIBEAM10F015395
XLOC_003401	Root			PHASIBEAM10F020595
XLOC_003493	Root			PHASIBEAM10F012572
XLOC_003648	Root			PHASIBEAM10F010944
XLOC_003704	Root			PHASIBEAM10F010059
XLOC_003728	Root			PHASIBEAM10F018687
XLOC_003820	Root			PHASIBEAM10F004210
XLOC_003938	Root			PHASIBEAM10F011786
XLOC_004025	Root			PHASIBEAM10F024017
XLOC_004135	Root			PHASIBEAM10F019665
XLOC_004152	Root			PHASIBEAM10F010504
XLOC_004153	Root			PHASIBEAM10F003846
PHASIBEAM10F000118	Seeds			PHASIBEAM10F018358
PHASIBEAM10F000654	Seeds			PHASIBEAM10F001778
PHASIBEAM10F000727	Seeds			PHASIBEAM10F026669
PHASIBEAM10F002131	Seeds			PHASIBEAM10F011145
PHASIBEAM10F002176	Seeds			PHASIBEAM10F018826
PHASIBEAM10F002748	Seeds			PHASIBEAM10F025251
PHASIBEAM10F002985	Seeds			PHASIBEAM10F024164
PHASIBEAM10F003271	Seeds			PHASIBEAM10F013027
PHASIBEAM10F004957	Seeds			PHASIBEAM10F002858
PHASIBEAM10F005584	Seeds			PHASIBEAM10F005752
PHASIBEAM10F006437	Seeds			PHASIBEAM10F009607
PHASIBEAM10F007313	Seeds			PHASIBEAM10F010379
PHASIBEAM10F007407	Seeds			PHASIBEAM10F022094
PHASIBEAM10F007783	Seeds			PHASIBEAM10F004367
PHASIBEAM10F008009	Seeds			PHASIBEAM10F012120
PHASIBEAM10F008196	Seeds			PHASIBEAM10F014019
PHASIBEAM10F008492	Seeds			PHASIBEAM10F018191
PHASIBEAM10F009634	Seeds			PHASIBEAM10F002319
PHASIBEAM10F009794	Seeds			PHASIBEAM10F006177
PHASIBEAM10F011495	Seeds			PHASIBEAM10F023792
PHASIBEAM10F011711	Seeds			PHASIBEAM10F019220
PHASIBEAM10F012154	Seeds			PHASIBEAM10F020259
PHASIBEAM10F012179	Seeds			PHASIBEAM10F007118
PHASIBEAM10F012181	Seeds			PHASIBEAM10F026345
PHASIBEAM10F012418	Seeds			PHASIBEAM10F027049
PHASIBEAM10F014468	Seeds			PHASIBEAM10F013037
PHASIBEAM10F014575	Seeds			PHASIBEAM10F012208
PHASIBEAM10F015663	Seeds			PHASIBEAM10F028032
PHASIBEAM10F015801	Seeds			PHASIBEAM10F002019
PHASIBEAM10F015850	Seeds			PHASIBEAM10F023573
PHASIBEAM10F015854	Seeds			PHASIBEAM10F020943
PHASIBEAM10F015968	Seeds			PHASIBEAM10F024168
PHASIBEAM10F015980	Seeds			PHASIBEAM10F001281
PHASIBEAM10F016450	Seeds			PHASIBEAM10F004211
PHASIBEAM10F017084	Seeds			PHASIBEAM10F005420
PHASIBEAM10F017748	Seeds			PHASIBEAM10F004966
PHASIBEAM10F017870	Seeds			PHASIBEAM10F008752
PHASIBEAM10F017871	Seeds			PHASIBEAM10F021267
PHASIBEAM10F018253	Seeds			PHASIBEAM10F014335
PHASIBEAM10F018818	Seeds			PHASIBEAM10F001501
PHASIBEAM10F018951	Seeds			PHASIBEAM10F019585
PHASIBEAM10F019813	Seeds			PHASIBEAM10F017972
PHASIBEAM10F020176	Seeds			PHASIBEAM10F015755
PHASIBEAM10F020408	Seeds			PHASIBEAM10F002218
PHASIBEAM10F020484	Seeds			PHASIBEAM10F020185
PHASIBEAM10F020812	Seeds			PHASIBEAM10F023676
PHASIBEAM10F021860	Seeds			PHASIBEAM10F015706
PHASIBEAM10F021965	Seeds			PHASIBEAM10F019392
PHASIBEAM10F022219	Seeds			PHASIBEAM10F019277
PHASIBEAM10F022784	Seeds			PHASIBEAM10F014220
PHASIBEAM10F023288	Seeds			PHASIBEAM10F022617
PHASIBEAM10F023644	Seeds			PHASIBEAM10F015131
PHASIBEAM10F023647	Seeds			PHASIBEAM10F013993
PHASIBEAM10F023657	Seeds			PHASIBEAM10F013367
PHASIBEAM10F024020	Seeds			PHASIBEAM10F012125
PHASIBEAM10F024209	Seeds			PHASIBEAM10F011974
PHASIBEAM10F024399	Seeds			PHASIBEAM10F024448
PHASIBEAM10F025365	Seeds			PHASIBEAM10F015114
PHASIBEAM10F025631	Seeds			PHASIBEAM10F009381
PHASIBEAM10F025784	Seeds			PHASIBEAM10F001447
PHASIBEAM10F026067	Seeds			PHASIBEAM10F005214
PHASIBEAM10F026305	Seeds			PHASIBEAM10F011726
PHASIBEAM10F027003	Seeds			PHASIBEAM10F023671
PHASIBEAM10F027113	Seeds			PHASIBEAM10F002449
PHASIBEAM10F027235	Seeds			PHASIBEAM10F013282
PHASIBEAM10F027260	Seeds			PHASIBEAM10F019934
PHASIBEAM10F027724	Seeds			PHASIBEAM10F016651
PHASIBEAM10F028559	Seeds			PHASIBEAM10F016102
PHASIBEAM10F029382	Seeds			PHASIBEAM10F024182
PHASIBEAM10F030986	Seeds			PHASIBEAM10F007973
XLOC_000012	Seeds			PHASIBEAM10F027163
XLOC_000053	Seeds			PHASIBEAM10F015821
XLOC_000228	Seeds			PHASIBEAM10F009034
XLOC_000242	Seeds			PHASIBEAM10F014129
XLOC_000244	Seeds			PHASIBEAM10F015915
XLOC_000253	Seeds			PHASIBEAM10F024618
XLOC_000376	Seeds			PHASIBEAM10F025471
XLOC_000733	Seeds			PHASIBEAM10F001486
XLOC_000873	Seeds			PHASIBEAM10F013188
XLOC_000891	Seeds			PHASIBEAM10F009203
XLOC_000898	Seeds			PHASIBEAM10F009399
XLOC_000899	Seeds			PHASIBEAM10F022150
XLOC_001175	Seeds			PHASIBEAM10F004228
XLOC_001369	Seeds			PHASIBEAM10F011195
XLOC_001372	Seeds			PHASIBEAM10F018957
XLOC_001376	Seeds			PHASIBEAM10F012984
XLOC_001408	Seeds			PHASIBEAM10F000734
XLOC_001856	Seeds			PHASIBEAM10F002058
XLOC_001859	Seeds			PHASIBEAM10F013508
XLOC_002157	Seeds			PHASIBEAM10F027749
XLOC_002312	Seeds			PHASIBEAM10F004143
XLOC_002659	Seeds			PHASIBEAM10F017500
XLOC_002896	Seeds			PHASIBEAM10F012280
XLOC_002950	Seeds			PHASIBEAM10F025103
XLOC_003005	Seeds			PHASIBEAM10F013128
XLOC_003045	Seeds			PHASIBEAM10F014835
XLOC_003052	Seeds			PHASIBEAM10F002853
XLOC_003053	Seeds			PHASIBEAM10F003265
XLOC_003054	Seeds			PHASIBEAM10F009792
XLOC_003114	Seeds			PHASIBEAM10F010435
XLOC_003249	Seeds			PHASIBEAM10F024412
XLOC_003294	Seeds			PHASIBEAM10F020650
XLOC_003297	Seeds			PHASIBEAM10F001289
XLOC_003332	Seeds			PHASIBEAM10F015449
XLOC_003381	Seeds			PHASIBEAM10F012305
XLOC_003412	Seeds			PHASIBEAM10F005823
XLOC_003505	Seeds			PHASIBEAM10F007409
XLOC_003530	Seeds			PHASIBEAM10F017326
XLOC_003591	Seeds			PHASIBEAM10F026337
XLOC_003926	Seeds			PHASIBEAM10F028246
XLOC_004121	Seeds			PHASIBEAM10F009312
PHASIBEAM10F000203	Stem			PHASIBEAM10F014585
PHASIBEAM10F000264	Stem			PHASIBEAM10F013007
PHASIBEAM10F000347	Stem			PHASIBEAM10F011975
PHASIBEAM10F000407	Stem			PHASIBEAM10F004911
PHASIBEAM10F000471	Stem			PHASIBEAM10F005368
PHASIBEAM10F000510	Stem			PHASIBEAM10F013819
PHASIBEAM10F001713	Stem			PHASIBEAM10F017839
PHASIBEAM10F002344	Stem			PHASIBEAM10F016517
PHASIBEAM10F002645	Stem			PHASIBEAM10F009299
PHASIBEAM10F003249	Stem			PHASIBEAM10F023645
PHASIBEAM10F003817	Stem			PHASIBEAM10F007230
PHASIBEAM10F004820	Stem			PHASIBEAM10F022820
PHASIBEAM10F005782	Stem			PHASIBEAM10F021250
PHASIBEAM10F007866	Stem			PHASIBEAM10F014515
PHASIBEAM10F007870	Stem			PHASIBEAM10F010463
PHASIBEAM10F007916	Stem			PHASIBEAM10F002984
PHASIBEAM10F008520	Stem			PHASIBEAM10F007139
PHASIBEAM10F009595	Stem			PHASIBEAM10F005734
PHASIBEAM10F010487	Stem			PHASIBEAM10F023655
PHASIBEAM10F010655	Stem			PHASIBEAM10F015029
PHASIBEAM10F012212	Stem			PHASIBEAM10F011654
PHASIBEAM10F012478	Stem			PHASIBEAM10F025876
PHASIBEAM10F012678	Stem			PHASIBEAM10F010096
PHASIBEAM10F012682	Stem			PHASIBEAM10F015582
PHASIBEAM10F014092	Stem			PHASIBEAM10F009841
PHASIBEAM10F014102	Stem			PHASIBEAM10F011258
PHASIBEAM10F014103	Stem			PHASIBEAM10F025005
PHASIBEAM10F014144	Stem			PHASIBEAM10F026837
PHASIBEAM10F014481	Stem			PHASIBEAM10F012151
PHASIBEAM10F014952	Stem			PHASIBEAM10F022000
PHASIBEAM10F015383	Stem			PHASIBEAM10F007526
PHASIBEAM10F016019	Stem			PHASIBEAM10F018995
PHASIBEAM10F017469	Stem			PHASIBEAM10F003276
PHASIBEAM10F017608	Stem			PHASIBEAM10F027195
PHASIBEAM10F018367	Stem			PHASIBEAM10F023409
PHASIBEAM10F018688	Stem			PHASIBEAM10F016388
PHASIBEAM10F019281	Stem			PHASIBEAM10F008532
PHASIBEAM10F019750	Stem			PHASIBEAM10F005051
PHASIBEAM10F020373	Stem			PHASIBEAM10F006024
PHASIBEAM10F020800	Stem			PHASIBEAM10F003976
PHASIBEAM10F023025	Stem			PHASIBEAM10F018728
PHASIBEAM10F023029	Stem			PHASIBEAM10F025441
PHASIBEAM10F023049	Stem			PHASIBEAM10F014997
PHASIBEAM10F023080	Stem			PHASIBEAM10F027268
PHASIBEAM10F024372	Stem			PHASIBEAM10F011376
PHASIBEAM10F024404	Stem			PHASIBEAM10F015769
PHASIBEAM10F024836	Stem			PHASIBEAM10F015408
PHASIBEAM10F025117	Stem			PHASIBEAM10F019488
PHASIBEAM10F025282	Stem			PHASIBEAM10F015720
PHASIBEAM10F025287	Stem			PHASIBEAM10F018868
PHASIBEAM10F025290	Stem			PHASIBEAM10F012625
PHASIBEAM10F025305	Stem			PHASIBEAM10F006271
PHASIBEAM10F027032	Stem			PHASIBEAM10F005683
PHASIBEAM10F027396	Stem			PHASIBEAM10F005716
PHASIBEAM10F027593	Stem			PHASIBEAM10F024983
PHASIBEAM10F028106	Stem			PHASIBEAM10F022979
PHASIBEAM10F028451	Stem			PHASIBEAM10F022382
PHASIBEAM10F029037	Stem			PHASIBEAM10F016442
PHASIBEAM10F030184	Stem			PHASIBEAM10F020370
PHASIBEAM10F030790	Stem			PHASIBEAM10F008678
XLOC_000167	Stem			PHASIBEAM10F027323
XLOC_001606	Stem			PHASIBEAM10F018739
XLOC_002237	Stem			PHASIBEAM10F011301
XLOC_002646	Stem			PHASIBEAM10F023906
XLOC_002745	Stem			PHASIBEAM10F020318
XLOC_003743	Stem			PHASIBEAM10F003951
XLOC_003884	Stem			PHASIBEAM10F015675
				PHASIBEAM10F022050
				PHASIBEAM10F016993
				PHASIBEAM10F008923
				PHASIBEAM10F019197
				PHASIBEAM10F014531
				PHASIBEAM10F003198
				PHASIBEAM10F022267
				PHASIBEAM10F024477
				PHASIBEAM10F025539
				PHASIBEAM10F027943
				PHASIBEAM10F023940
				PHASIBEAM10F018835
				PHASIBEAM10F005718
				PHASIBEAM10F015223
				PHASIBEAM10F019310
				PHASIBEAM10F004024
				PHASIBEAM10F018713
				PHASIBEAM10F003014
				PHASIBEAM10F023771
				PHASIBEAM10F001219
				PHASIBEAM10F009689
				PHASIBEAM10F016904
				PHASIBEAM10F003865
				PHASIBEAM10F020199
				PHASIBEAM10F021236
				PHASIBEAM10F003946
				PHASIBEAM10F014578
				PHASIBEAM10F019573
				PHASIBEAM10F027485
				PHASIBEAM10F004382
				PHASIBEAM10F017617
				PHASIBEAM10F018992
				PHASIBEAM10F017231
				PHASIBEAM10F012989
				PHASIBEAM10F002037
				PHASIBEAM10F012651
				PHASIBEAM10F004300
				PHASIBEAM10F025351
				PHASIBEAM10F023379
				PHASIBEAM10F020040
				PHASIBEAM10F007574
				PHASIBEAM10F002547
				PHASIBEAM10F026832
				PHASIBEAM10F019382
				PHASIBEAM10F024322
				PHASIBEAM10F019465
				PHASIBEAM10F021451
				PHASIBEAM10F011320
				PHASIBEAM10F024569
				PHASIBEAM10F028001
				PHASIBEAM10F019467
				PHASIBEAM10F001174
				PHASIBEAM10F010562
				PHASIBEAM10F002894
				PHASIBEAM10F002252
				PHASIBEAM10F001606
				PHASIBEAM10F009261
				PHASIBEAM10F018495
				PHASIBEAM10F014027
				PHASIBEAM10F026606
				PHASIBEAM10F016723
				PHASIBEAM10F022898
				PHASIBEAM10F024697
				PHASIBEAM10F007952
				PHASIBEAM10F014034
				PHASIBEAM10F020757
				PHASIBEAM10F015273
				PHASIBEAM10F008057
				PHASIBEAM10F011755
				PHASIBEAM10F025442
				PHASIBEAM10F026601
				PHASIBEAM10F005276
				PHASIBEAM10F018192
				PHASIBEAM10F023735
				PHASIBEAM10F006265
				PHASIBEAM10F012817
				PHASIBEAM10F001209
				PHASIBEAM10F007180
				PHASIBEAM10F019038
				PHASIBEAM10F010550
				PHASIBEAM10F005307
				PHASIBEAM10F010804
				PHASIBEAM10F013330
				PHASIBEAM10F027779
				PHASIBEAM10F017808
				PHASIBEAM10F008418
				PHASIBEAM10F008250
				PHASIBEAM10F003705
				PHASIBEAM10F016561
				PHASIBEAM10F012469
				PHASIBEAM10F011016
				PHASIBEAM10F011232
				PHASIBEAM10F005004
				PHASIBEAM10F015439
				PHASIBEAM10F022131
				PHASIBEAM10F027146
				PHASIBEAM10F017609
				PHASIBEAM10F019231
				PHASIBEAM10F002233
				PHASIBEAM10F009053
				PHASIBEAM10F001900
				PHASIBEAM10F006411
				PHASIBEAM10F025871
				PHASIBEAM10F009649
				PHASIBEAM10F012848
				PHASIBEAM10F017620
				PHASIBEAM10F015555
				PHASIBEAM10F024342
				PHASIBEAM10F022528
				PHASIBEAM10F022236
				PHASIBEAM10F026777
				PHASIBEAM10F012860
				PHASIBEAM10F027616
				PHASIBEAM10F001936
				PHASIBEAM10F015993
				PHASIBEAM10F015736
				PHASIBEAM10F015604
				PHASIBEAM10F006210
				PHASIBEAM10F011910
				PHASIBEAM10F017364
				PHASIBEAM10F001017
				PHASIBEAM10F001954
				PHASIBEAM10F012283
				PHASIBEAM10F023915
				PHASIBEAM10F019189
				PHASIBEAM10F006202
				PHASIBEAM10F026571
				PHASIBEAM10F018047
				PHASIBEAM10F011363
				PHASIBEAM10F009398
				PHASIBEAM10F014480
				PHASIBEAM10F024254
				PHASIBEAM10F002055
				PHASIBEAM10F008783
				PHASIBEAM10F008050
				PHASIBEAM10F020675
				PHASIBEAM10F023574
				PHASIBEAM10F016992
				PHASIBEAM10F005767
				PHASIBEAM10F004090
				PHASIBEAM10F008798
				PHASIBEAM10F021283
				PHASIBEAM10F007012
				PHASIBEAM10F005340
				PHASIBEAM10F012658
				PHASIBEAM10F023805
				PHASIBEAM10F006296
				PHASIBEAM10F014000
				PHASIBEAM10F021444
				PHASIBEAM10F020204
				PHASIBEAM10F021254
				PHASIBEAM10F014227
				PHASIBEAM10F017688
				PHASIBEAM10F002757
				PHASIBEAM10F027663
				PHASIBEAM10F022561
				PHASIBEAM10F022013
				PHASIBEAM10F019765
				PHASIBEAM10F022908
				PHASIBEAM10F010630
				PHASIBEAM10F012298
				PHASIBEAM10F016538
				PHASIBEAM10F006950
				PHASIBEAM10F014082
				PHASIBEAM10F008599
				PHASIBEAM10F015137
				PHASIBEAM10F025855
				PHASIBEAM10F016903
				PHASIBEAM10F011050
				PHASIBEAM10F013240
				PHASIBEAM10F020043
				PHASIBEAM10F014838
				PHASIBEAM10F026860
				PHASIBEAM10F021417
				PHASIBEAM10F004325
				PHASIBEAM10F003061
				PHASIBEAM10F024803
				PHASIBEAM10F017543
				PHASIBEAM10F007072
				PHASIBEAM10F000131
				PHASIBEAM10F018284
				PHASIBEAM10F004866
				PHASIBEAM10F016447
				PHASIBEAM10F012000
				PHASIBEAM10F010235
				PHASIBEAM10F020599
				PHASIBEAM10F006743
				PHASIBEAM10F018997
				PHASIBEAM10F003514
				PHASIBEAM10F009901
				PHASIBEAM10F019647
				PHASIBEAM10F001539
				PHASIBEAM10F005775
				PHASIBEAM10F008583
				PHASIBEAM10F028206
				PHASIBEAM10F020827
				PHASIBEAM10F014484
				PHASIBEAM10F018131
				PHASIBEAM10F011817
				PHASIBEAM10F019872
				PHASIBEAM10F007856
				PHASIBEAM10F026612
				PHASIBEAM10F025680
				PHASIBEAM10F020184
				PHASIBEAM10F014320
				PHASIBEAM10F024034
				PHASIBEAM10F010188
				PHASIBEAM10F027376
				PHASIBEAM10F023200
				PHASIBEAM10F013226
				PHASIBEAM10F005261
				PHASIBEAM10F021456
				PHASIBEAM10F003478
				PHASIBEAM10F012308
				PHASIBEAM10F011162
				PHASIBEAM10F012771
				PHASIBEAM10F015974
				PHASIBEAM10F017462
				PHASIBEAM10F007848
				PHASIBEAM10F021704
				PHASIBEAM10F017787
				PHASIBEAM10F001377
				PHASIBEAM10F026077
				PHASIBEAM10F002284
				PHASIBEAM10F005706
				PHASIBEAM10F012228
				PHASIBEAM10F014362
				PHASIBEAM10F024918
				PHASIBEAM10F021853
				PHASIBEAM10F015644
				PHASIBEAM10F002023
				PHASIBEAM10F011433
				PHASIBEAM10F002274
				PHASIBEAM10F023820
				PHASIBEAM10F012293
				PHASIBEAM10F013200
				PHASIBEAM10F024663
				PHASIBEAM10F020422
				PHASIBEAM10F020871
				PHASIBEAM10F004277
				PHASIBEAM10F009457
				PHASIBEAM10F014365
				PHASIBEAM10F008514
				PHASIBEAM10F026389
				PHASIBEAM10F019481
				PHASIBEAM10F006871
				PHASIBEAM10F016760
				PHASIBEAM10F022834
				PHASIBEAM10F004968
				PHASIBEAM10F028124
				PHASIBEAM10F023317
				PHASIBEAM10F011520
				PHASIBEAM10F015330
				PHASIBEAM10F006824
				PHASIBEAM10F021231
				PHASIBEAM10F012117
				PHASIBEAM10F003923
				PHASIBEAM10F012774
				PHASIBEAM10F014374
				PHASIBEAM10F011212
				PHASIBEAM10F015694
				PHASIBEAM10F006614
				PHASIBEAM10F011816
				PHASIBEAM10F001482
				PHASIBEAM10F014083
				PHASIBEAM10F008651
				PHASIBEAM10F009938
				PHASIBEAM10F010072
				PHASIBEAM10F002393
				PHASIBEAM10F027594
				PHASIBEAM10F017176
				PHASIBEAM10F017656
				PHASIBEAM10F015097
				PHASIBEAM10F009954
				PHASIBEAM10F026210
				PHASIBEAM10F012444
				PHASIBEAM10F019227
				PHASIBEAM10F017855
				PHASIBEAM10F008173
				PHASIBEAM10F023731
				PHASIBEAM10F009225
				PHASIBEAM10F015170
				PHASIBEAM10F005383
				PHASIBEAM10F019512
				PHASIBEAM10F018063
				PHASIBEAM10F003515
				PHASIBEAM10F009242
				PHASIBEAM10F020343
				PHASIBEAM10F012490
				PHASIBEAM10F023458
				PHASIBEAM10F016835
				PHASIBEAM10F003566
				PHASIBEAM10F024831
				PHASIBEAM10F017588
				PHASIBEAM10F011921
				PHASIBEAM10F005274
				PHASIBEAM10F013638
				PHASIBEAM10F018768
				PHASIBEAM10F007394
				PHASIBEAM10F012348
				PHASIBEAM10F011939
				PHASIBEAM10F003811
				PHASIBEAM10F001201
				PHASIBEAM10F014084
				PHASIBEAM10F026856
				PHASIBEAM10F001096
				PHASIBEAM10F020914
				PHASIBEAM10F010983
				PHASIBEAM10F001655
				PHASIBEAM10F005098
				PHASIBEAM10F019980
				PHASIBEAM10F008215
				PHASIBEAM10F015343
				PHASIBEAM10F014395
				PHASIBEAM10F017240
				PHASIBEAM10F012835
				PHASIBEAM10F022196
				PHASIBEAM10F009296
				PHASIBEAM10F009710
				PHASIBEAM10F016317
				PHASIBEAM10F001226
				PHASIBEAM10F016720
				PHASIBEAM10F027428
				PHASIBEAM10F021069
				PHASIBEAM10F027159
				PHASIBEAM10F020355
				PHASIBEAM10F018333
				PHASIBEAM10F007337
				PHASIBEAM10F026887
				PHASIBEAM10F023504
				PHASIBEAM10F005795
				PHASIBEAM10F026202
				PHASIBEAM10F016861
				PHASIBEAM10F025775
				PHASIBEAM10F010016
				PHASIBEAM10F003425
				PHASIBEAM10F024120
				PHASIBEAM10F001038
				PHASIBEAM10F021093
				PHASIBEAM10F018092
				PHASIBEAM10F009896
				PHASIBEAM10F002557
				PHASIBEAM10F012800
				PHASIBEAM10F003959
				PHASIBEAM10F018178
				PHASIBEAM10F003497
				PHASIBEAM10F010603
				PHASIBEAM10F004993
				PHASIBEAM10F006532
				PHASIBEAM10F018741
				PHASIBEAM10F015823
				PHASIBEAM10F027373
				PHASIBEAM10F004956
				PHASIBEAM10F018196
				PHASIBEAM10F010160
				PHASIBEAM10F017686
				PHASIBEAM10F001740
				PHASIBEAM10F007964
				PHASIBEAM10F021241
				PHASIBEAM10F014075
				PHASIBEAM10F014805
				PHASIBEAM10F011743
				PHASIBEAM10F013499
				PHASIBEAM10F010380
				PHASIBEAM10F007127
				PHASIBEAM10F010418
				PHASIBEAM10F027694
				PHASIBEAM10F012229
				PHASIBEAM10F023197
				PHASIBEAM10F013109
				PHASIBEAM10F020270
				PHASIBEAM10F016933
				PHASIBEAM10F009148
				PHASIBEAM10F019455
				PHASIBEAM10F006836
				PHASIBEAM10F004414
				PHASIBEAM10F016023
				PHASIBEAM10F008128
				PHASIBEAM10F009360
				PHASIBEAM10F016752
				PHASIBEAM10F011172
				PHASIBEAM10F026183
				PHASIBEAM10F007840
				PHASIBEAM10F014555
				PHASIBEAM10F009521
				PHASIBEAM10F024186
				PHASIBEAM10F004028
				PHASIBEAM10F008701
				PHASIBEAM10F003874
				PHASIBEAM10F021258
				PHASIBEAM10F010928
				PHASIBEAM10F022758
				PHASIBEAM10F007148
				PHASIBEAM10F011271
				PHASIBEAM10F003522
				PHASIBEAM10F001967
				PHASIBEAM10F003212
				PHASIBEAM10F008040
				PHASIBEAM10F012278
				PHASIBEAM10F025355
				PHASIBEAM10F001135
				PHASIBEAM10F017980
				PHASIBEAM10F016029
				PHASIBEAM10F008014
				PHASIBEAM10F007103
				PHASIBEAM10F017452
				PHASIBEAM10F012279
				PHASIBEAM10F008891
				PHASIBEAM10F010602
				PHASIBEAM10F023222
				PHASIBEAM10F023873
				PHASIBEAM10F022905
				PHASIBEAM10F021867
				PHASIBEAM10F014724
				PHASIBEAM10F019671
				PHASIBEAM10F019566
				PHASIBEAM10F008015
				PHASIBEAM10F025077
				PHASIBEAM10F013224
				PHASIBEAM10F001614
				PHASIBEAM10F008672
				PHASIBEAM10F011976
				PHASIBEAM10F026262
				PHASIBEAM10F012920
				PHASIBEAM10F027193
				PHASIBEAM10F010159
				PHASIBEAM10F012171
				PHASIBEAM10F018513
				PHASIBEAM10F014821
				PHASIBEAM10F005687
				PHASIBEAM10F019170
				PHASIBEAM10F020619
				PHASIBEAM10F005447
				PHASIBEAM10F013084
				PHASIBEAM10F000561
				PHASIBEAM10F004095
				PHASIBEAM10F002837
				PHASIBEAM10F007843
				PHASIBEAM10F007100
				PHASIBEAM10F023815
				PHASIBEAM10F003585
				PHASIBEAM10F027429
				PHASIBEAM10F012077
				PHASIBEAM10F015504
				PHASIBEAM10F008298
				PHASIBEAM10F007168
				PHASIBEAM10F019692
				PHASIBEAM10F028035
				PHASIBEAM10F009311
				PHASIBEAM10F003448
				PHASIBEAM10F018989
				PHASIBEAM10F027744
				PHASIBEAM10F017446
				PHASIBEAM10F009287
				PHASIBEAM10F019741
				PHASIBEAM10F024914
				PHASIBEAM10F019260
				PHASIBEAM10F020825
				PHASIBEAM10F022500
				PHASIBEAM10F024187
				PHASIBEAM10F022309
				PHASIBEAM10F002870
				PHASIBEAM10F006799
				PHASIBEAM10F015681
				PHASIBEAM10F024285
				PHASIBEAM10F024244
				PHASIBEAM10F024140
				PHASIBEAM10F018929
				PHASIBEAM10F019027
				PHASIBEAM10F005648
				PHASIBEAM10F006807
				PHASIBEAM10F001242
				PHASIBEAM10F011024
				PHASIBEAM10F014209
				PHASIBEAM10F012221
				PHASIBEAM10F011946
				PHASIBEAM10F001731
				PHASIBEAM10F001257
				PHASIBEAM10F026811
				PHASIBEAM10F009402
				PHASIBEAM10F011716
				PHASIBEAM10F019128
				PHASIBEAM10F025369
				PHASIBEAM10F016767
				PHASIBEAM10F009738
				PHASIBEAM10F016232
				PHASIBEAM10F012935
				PHASIBEAM10F019033
				PHASIBEAM10F025534
				PHASIBEAM10F007972
				PHASIBEAM10F013878
				PHASIBEAM10F016597
				PHASIBEAM10F000140
				PHASIBEAM10F019759
				PHASIBEAM10F026983
				PHASIBEAM10F003954
				PHASIBEAM10F022888
				PHASIBEAM10F007676
				PHASIBEAM10F006362
				PHASIBEAM10F026928
				PHASIBEAM10F004029
				PHASIBEAM10F006478
				PHASIBEAM10F004726
				PHASIBEAM10F009566
				PHASIBEAM10F008151
				PHASIBEAM10F024303
				PHASIBEAM10F002740
				PHASIBEAM10F021941
				PHASIBEAM10F004950
				PHASIBEAM10F016598
				PHASIBEAM10F019563
				PHASIBEAM10F010166
				PHASIBEAM10F010980
				PHASIBEAM10F012612
				PHASIBEAM10F007403
				PHASIBEAM10F015865
				PHASIBEAM10F002231
				PHASIBEAM10F005392
				PHASIBEAM10F010519
				PHASIBEAM10F002242
				PHASIBEAM10F006136
				PHASIBEAM10F001694
				PHASIBEAM10F022891
				PHASIBEAM10F003125
				PHASIBEAM10F014022
				PHASIBEAM10F012331
				PHASIBEAM10F017097
				PHASIBEAM10F027598
				PHASIBEAM10F024566
				PHASIBEAM10F003358
				PHASIBEAM10F014857
				PHASIBEAM10F003958
				PHASIBEAM10F022127
				PHASIBEAM10F021539
				PHASIBEAM10F015031
				PHASIBEAM10F011067
				PHASIBEAM10F026426
				PHASIBEAM10F022408
				PHASIBEAM10F023736
				PHASIBEAM10F023325
				PHASIBEAM10F009579
				PHASIBEAM10F024484
				PHASIBEAM10F021400
				PHASIBEAM10F003889
				PHASIBEAM10F007435
				PHASIBEAM10F009067
				PHASIBEAM10F020872
				PHASIBEAM10F009511
				PHASIBEAM10F017953
				PHASIBEAM10F026265
				PHASIBEAM10F019651
				PHASIBEAM10F015735
				PHASIBEAM10F015190
				PHASIBEAM10F027823
				PHASIBEAM10F006447
				PHASIBEAM10F027988
				PHASIBEAM10F016552
				PHASIBEAM10F021160
				PHASIBEAM10F025730
				PHASIBEAM10F005278
				PHASIBEAM10F019448
				PHASIBEAM10F013029
				PHASIBEAM10F017902
				PHASIBEAM10F025738
				PHASIBEAM10F015677
				PHASIBEAM10F015285
				PHASIBEAM10F012814
				PHASIBEAM10F026657
				PHASIBEAM10F003468
				PHASIBEAM10F012686
				PHASIBEAM10F022807
				PHASIBEAM10F018904
				PHASIBEAM10F015166
				PHASIBEAM10F018556
				PHASIBEAM10F003640
				PHASIBEAM10F021541
				PHASIBEAM10F008950
				PHASIBEAM10F014786
				PHASIBEAM10F016772
				PHASIBEAM10F001354
				PHASIBEAM10F027150
				PHASIBEAM10F026409
				PHASIBEAM10F019100
				PHASIBEAM10F011462
				PHASIBEAM10F025654
				PHASIBEAM10F020734
				PHASIBEAM10F016548
				PHASIBEAM10F016108
				PHASIBEAM10F023721
				PHASIBEAM10F009282
				PHASIBEAM10F016109
				PHASIBEAM10F012703
				PHASIBEAM10F023322
				PHASIBEAM10F022967
				PHASIBEAM10F018966
				PHASIBEAM10F023191
				PHASIBEAM10F017086
				PHASIBEAM10F025341
				PHASIBEAM10F018244
				PHASIBEAM10F011094
				PHASIBEAM10F004500
				PHASIBEAM10F009972
				PHASIBEAM10F008041
				PHASIBEAM10F019249
				PHASIBEAM10F006313
				PHASIBEAM10F012494
				PHASIBEAM10F026276
				PHASIBEAM10F016853
				PHASIBEAM10F009130
				PHASIBEAM10F002232
				PHASIBEAM10F021740
				PHASIBEAM10F013562
				PHASIBEAM10F013390
				PHASIBEAM10F008717
				PHASIBEAM10F026205
				PHASIBEAM10F016086
				PHASIBEAM10F018067
				PHASIBEAM10F027716
				PHASIBEAM10F016863
				PHASIBEAM10F001171
				PHASIBEAM10F011100
				PHASIBEAM10F009275
				PHASIBEAM10F006289
				PHASIBEAM10F006228
				PHASIBEAM10F021426
				PHASIBEAM10F021465
				PHASIBEAM10F007634
				PHASIBEAM10F004096
				PHASIBEAM10F017824
				PHASIBEAM10F017734
				PHASIBEAM10F016125
				PHASIBEAM10F023334
				PHASIBEAM10F005314
				PHASIBEAM10F027230
				PHASIBEAM10F013130
				PHASIBEAM10F021648
				PHASIBEAM10F020284
				PHASIBEAM10F023785
				PHASIBEAM10F024654
				PHASIBEAM10F028016
				PHASIBEAM10F016986
				PHASIBEAM10F014189
				PHASIBEAM10F012759
				PHASIBEAM10F020431
				PHASIBEAM10F023585
				PHASIBEAM10F023966
				PHASIBEAM10F015473
				PHASIBEAM10F006036
				PHASIBEAM10F002809
				PHASIBEAM10F015204
				PHASIBEAM10F021768
				PHASIBEAM10F001873
				PHASIBEAM10F005755
				PHASIBEAM10F020659
				PHASIBEAM10F008720
				PHASIBEAM10F010361
				PHASIBEAM10F026185
				PHASIBEAM10F010960
				PHASIBEAM10F012135
				PHASIBEAM10F019308
				PHASIBEAM10F008392
				PHASIBEAM10F005195
				PHASIBEAM10F006344
				PHASIBEAM10F015858
				PHASIBEAM10F004460
				PHASIBEAM10F025801
				PHASIBEAM10F010756
				PHASIBEAM10F008841
				PHASIBEAM10F007223
				PHASIBEAM10F021055
				PHASIBEAM10F012196
				PHASIBEAM10F004793
				PHASIBEAM10F008381
				PHASIBEAM10F027786
				PHASIBEAM10F004161
				PHASIBEAM10F020747
				PHASIBEAM10F018574
				PHASIBEAM10F015716
				PHASIBEAM10F021568
				PHASIBEAM10F007279
				PHASIBEAM10F003502
				PHASIBEAM10F026508
				PHASIBEAM10F015098
				PHASIBEAM10F002772
				PHASIBEAM10F027356
				PHASIBEAM10F017280
				PHASIBEAM10F027526
				PHASIBEAM10F007115
				PHASIBEAM10F026643
				PHASIBEAM10F017394
				PHASIBEAM10F016950
				PHASIBEAM10F021453
				PHASIBEAM10F008627
				PHASIBEAM10F009305
				PHASIBEAM10F025200
				PHASIBEAM10F008132
				PHASIBEAM10F022896
				PHASIBEAM10F018650
				PHASIBEAM10F002318
				PHASIBEAM10F004432
				PHASIBEAM10F013612
				PHASIBEAM10F025421
				PHASIBEAM10F015153
				PHASIBEAM10F021671
				PHASIBEAM10F019504
				PHASIBEAM10F017903
				PHASIBEAM10F010419
				PHASIBEAM10F018600
				PHASIBEAM10F016389
				PHASIBEAM10F014674
				PHASIBEAM10F013227
				PHASIBEAM10F005935
				PHASIBEAM10F025389
				PHASIBEAM10F013305
				PHASIBEAM10F020896
				PHASIBEAM10F020768
				PHASIBEAM10F020224
				PHASIBEAM10F025336
				PHASIBEAM10F001009
				PHASIBEAM10F024695
				PHASIBEAM10F009477
				PHASIBEAM10F001535
				PHASIBEAM10F006332
				PHASIBEAM10F022097
				PHASIBEAM10F003698
				PHASIBEAM10F008565
				PHASIBEAM10F026064
				PHASIBEAM10F021340
				PHASIBEAM10F026398
				PHASIBEAM10F016200
				PHASIBEAM10F006071
				PHASIBEAM10F023594
				PHASIBEAM10F017056
				PHASIBEAM10F010206
				PHASIBEAM10F017534
				PHASIBEAM10F015336
				PHASIBEAM10F004213
				PHASIBEAM10F010984
				PHASIBEAM10F015144
				PHASIBEAM10F005478
				PHASIBEAM10F025909
				PHASIBEAM10F023722
				PHASIBEAM10F012736
				PHASIBEAM10F021266
				PHASIBEAM10F012030
				PHASIBEAM10F020967
				PHASIBEAM10F012091
				PHASIBEAM10F017059
				PHASIBEAM10F025686
				PHASIBEAM10F010367
				PHASIBEAM10F000965
				PHASIBEAM10F022388
				PHASIBEAM10F021430
				PHASIBEAM10F021202
				PHASIBEAM10F015315
				PHASIBEAM10F001129
				PHASIBEAM10F026180
				PHASIBEAM10F024781
				PHASIBEAM10F005265
				PHASIBEAM10F019192
				PHASIBEAM10F020959
				PHASIBEAM10F016560
				PHASIBEAM10F026523
				PHASIBEAM10F020078
				PHASIBEAM10F008402
				PHASIBEAM10F001467
				PHASIBEAM10F010050
				PHASIBEAM10F008697
				PHASIBEAM10F003233
				PHASIBEAM10F007766
				PHASIBEAM10F012525
				PHASIBEAM10F009565
				PHASIBEAM10F008743
				PHASIBEAM10F015953
				PHASIBEAM10F008685
				PHASIBEAM10F012271
				PHASIBEAM10F012565
				PHASIBEAM10F003914
				PHASIBEAM10F001758
				PHASIBEAM10F007009
				PHASIBEAM10F008775
				PHASIBEAM10F001551
				PHASIBEAM10F002436
				PHASIBEAM10F005693
				PHASIBEAM10F002810
				PHASIBEAM10F015292
				PHASIBEAM10F006365
				PHASIBEAM10F014799
				PHASIBEAM10F016264
				PHASIBEAM10F020045
				PHASIBEAM10F026267
				PHASIBEAM10F001045
				PHASIBEAM10F012707
				PHASIBEAM10F024605
				PHASIBEAM10F011989
				PHASIBEAM10F025542
				PHASIBEAM10F006187
				PHASIBEAM10F026920
				PHASIBEAM10F007522
				PHASIBEAM10F006378
				PHASIBEAM10F015601
				PHASIBEAM10F015264
				PHASIBEAM10F019771
				PHASIBEAM10F026634
				PHASIBEAM10F001866
				PHASIBEAM10F012955
				PHASIBEAM10F013481
				PHASIBEAM10F020055
				PHASIBEAM10F017653
				PHASIBEAM10F022556
				PHASIBEAM10F024509
				PHASIBEAM10F015699
				PHASIBEAM10F015438
				PHASIBEAM10F009424
				PHASIBEAM10F017615
				PHASIBEAM10F024366
				PHASIBEAM10F012578
				PHASIBEAM10F016321
				PHASIBEAM10F025744
				PHASIBEAM10F022626
				PHASIBEAM10F002952
				PHASIBEAM10F005385
				PHASIBEAM10F011780
				PHASIBEAM10F020899
				PHASIBEAM10F024447
				PHASIBEAM10F003349
				PHASIBEAM10F020626
				PHASIBEAM10F013174
				PHASIBEAM10F024094
				PHASIBEAM10F001225
				PHASIBEAM10F005472
				PHASIBEAM10F027733
				PHASIBEAM10F019355
				PHASIBEAM10F006236
				PHASIBEAM10F001224
				PHASIBEAM10F009111
				PHASIBEAM10F002141
				PHASIBEAM10F027666
				PHASIBEAM10F009580
				PHASIBEAM10F027364
				PHASIBEAM10F014463
				PHASIBEAM10F017999
				PHASIBEAM10F011071
				PHASIBEAM10F001440
				PHASIBEAM10F015495
				PHASIBEAM10F008233
				PHASIBEAM10F010260
				PHASIBEAM10F006245
				PHASIBEAM10F019577
				PHASIBEAM10F003293
				PHASIBEAM10F007131
				PHASIBEAM10F027632
				PHASIBEAM10F007391
				PHASIBEAM10F011872
				PHASIBEAM10F025733
				PHASIBEAM10F023956
				PHASIBEAM10F013114
				PHASIBEAM10F003496
				PHASIBEAM10F010346
				PHASIBEAM10F009410
				PHASIBEAM10F012990
				PHASIBEAM10F015568
				PHASIBEAM10F004366
				PHASIBEAM10F009195
				PHASIBEAM10F013918
				PHASIBEAM10F023221
				PHASIBEAM10F005681
				PHASIBEAM10F017138
				PHASIBEAM10F020602
				PHASIBEAM10F002804
				PHASIBEAM10F020938
				PHASIBEAM10F005284
				PHASIBEAM10F002180
				PHASIBEAM10F011521
				PHASIBEAM10F013147
				PHASIBEAM10F007354
				PHASIBEAM10F005950
				PHASIBEAM10F005475
				PHASIBEAM10F003784
				PHASIBEAM10F019002
				PHASIBEAM10F018136
				PHASIBEAM10F008134
				PHASIBEAM10F003136
				PHASIBEAM10F024170
				PHASIBEAM10F001434
				PHASIBEAM10F010353
				PHASIBEAM10F023408
				PHASIBEAM10F021846
				PHASIBEAM10F008163
[truncated: 814 more rows]

## Sheet: Dataset9
Dataset S9. Housekeeping genes GO terms enrichment
GO.ID	Term	Classic Fisher
Biological process
GO:0044265	cellular macromolecule catabolic process	2.4e-28
GO:0030163	protein catabolic process	6e-27
GO:0016192	vesicle-mediated transport	1.6e-25
GO:0044248	cellular catabolic process	1.8e-24
GO:0051603	proteolysis involved in cellular protein...	8.4e-24
GO:0051649	establishment of localization in cell	2.1e-23
GO:0044257	cellular protein catabolic process	4.9e-23
GO:0046907	intracellular transport	1.2e-22
GO:0009057	macromolecule catabolic process	6.3e-22
GO:0044267	cellular protein metabolic process	4.7e-20
GO:0051641	cellular localization	1.7e-19
GO:0043632	modification-dependent macromolecule cat...	1.7e-18
GO:0015031	protein transport	3.5e-18
GO:0019941	modification-dependent protein catabolic...	4.1e-18
GO:0006511	ubiquitin-dependent protein catabolic pr...	7.1e-18
GO:0008104	protein localization	7.7e-18
GO:0045184	establishment of protein localization	9.5e-18
GO:0009056	catabolic process	2.5e-17
GO:0019538	protein metabolic process	3.3e-17
GO:0016071	mRNA metabolic process	3.3e-16
GO:0006886	intracellular protein transport	7.1e-16
GO:1901575	organic substance catabolic process	9e-16
GO:0006397	mRNA processing	1.1e-15
GO:0006396	RNA processing	1.6e-15
GO:0034613	cellular protein localization	4.2e-15
GO:0006413	translational initiation	2.7e-14
GO:0044260	cellular macromolecule metabolic process	2.8e-14
GO:0016482	cytoplasmic transport	2.9e-14
GO:0033036	macromolecule localization	3.8e-14
GO:1902582	single-organism intracellular transport	4.5e-14
GO:0010467	gene expression	7.7e-14
GO:0070727	cellular macromolecule localization	3.1e-13
GO:0048193	Golgi vesicle transport	3.3e-13
GO:0043170	macromolecule metabolic process	1.9e-12
GO:0008380	RNA splicing	2.7e-12
GO:0010608	posttranscriptional regulation of gene e...	3.3e-12
GO:0034655	nucleobase-containing compound catabolic...	5e-12
GO:0051246	regulation of protein metabolic process	6.8e-12
GO:0044270	cellular nitrogen compound catabolic pro...	9.7e-12
GO:0046700	heterocycle catabolic process	9.7e-12
GO:0007264	small GTPase mediated signal transductio...	1.5e-11
GO:0006417	regulation of translation	1.1e-10
GO:0019439	aromatic compound catabolic process	1.2e-10
GO:0032268	regulation of cellular protein metabolic...	2e-10
GO:0070647	protein modification by small protein co...	4.1e-10
GO:0006184	GTP catabolic process	5.4e-10
GO:1901069	guanosine-containing compound catabolic ...	5.4e-10
GO:1901361	organic cyclic compound catabolic proces...	8.8e-10
GO:0009894	regulation of catabolic process	1e-09
GO:0046039	GTP metabolic process	1.1e-09
GO:1901068	guanosine-containing compound metabolic ...	2.4e-09
GO:0043412	macromolecule modification	2.7e-09
GO:1901292	nucleoside phosphate catabolic process	3.5e-09
GO:0006195	purine nucleotide catabolic process	4.6e-09
GO:0006464	cellular protein modification process	6e-09
GO:0036211	protein modification process	6e-09
GO:0009166	nucleotide catabolic process	6.1e-09
GO:0009143	nucleoside triphosphate catabolic proces...	6.1e-09
GO:0072523	purine-containing compound catabolic pro...	7.3e-09
GO:0009146	purine nucleoside triphosphate catabolic...	1e-08
GO:0009203	ribonucleoside triphosphate catabolic pr...	1e-08
GO:0009207	purine ribonucleoside triphosphate catab...	1e-08
GO:0009154	purine ribonucleotide catabolic process	1.1e-08
GO:0009261	ribonucleotide catabolic process	1.1e-08
GO:1901658	glycosyl compound catabolic process	1.2e-08
GO:0046434	organophosphate catabolic process	1.3e-08
GO:0046130	purine ribonucleoside catabolic process	1.4e-08
GO:0009141	nucleoside triphosphate metabolic proces...	1.4e-08
GO:0006152	purine nucleoside catabolic process	1.5e-08
GO:0009199	ribonucleoside triphosphate metabolic pr...	1.9e-08
GO:0009164	nucleoside catabolic process	1.9e-08
GO:0042454	ribonucleoside catabolic process	1.9e-08
GO:0006508	proteolysis	2e-08
GO:0006352	DNA-templated transcription	2e-08
GO:0009144	purine nucleoside triphosphate metabolic...	2.4e-08
GO:0009205	purine ribonucleoside triphosphate metab...	2.4e-08
GO:0016485	protein processing	3e-08
GO:0044237	cellular metabolic process	3.2e-08
GO:0006446	regulation of translational initiation	3.2e-08
GO:0051604	protein maturation	3.3e-08
GO:0009116	nucleoside metabolic process	3.5e-08
GO:0006366	transcription from RNA polymerase II pro...	3.8e-08
GO:0022618	ribonucleoprotein complex assembly	3.8e-08
GO:0071826	ribonucleoprotein complex subunit organi...	3.8e-08
GO:1901136	carbohydrate derivative catabolic proces...	4.7e-08
GO:0006163	purine nucleotide metabolic process	5.8e-08
GO:0009150	purine ribonucleotide metabolic process	6e-08
GO:0019220	regulation of phosphate metabolic proces...	6e-08
GO:0051174	regulation of phosphorus metabolic proce...	6e-08
GO:0032446	protein modification by small protein co...	6.1e-08
GO:0022406	membrane docking	7.8e-08
GO:0048278	vesicle docking	7.8e-08
GO:0009259	ribonucleotide metabolic process	8.1e-08
GO:0019693	ribose phosphate metabolic process	8.1e-08
GO:0016567	protein ubiquitination	9.9e-08
GO:0035556	intracellular signal transduction	1.6e-07
GO:0006139	nucleobase-containing compound metabolic...	2e-07
GO:0009119	ribonucleoside metabolic process	2.5e-07
GO:0072521	purine-containing compound metabolic pro...	2.7e-07
GO:0046128	purine ribonucleoside metabolic process	2.7e-07
GO:0042278	purine nucleoside metabolic process	2.9e-07
GO:0000398	mRNA splicing	3.2e-07
GO:0031329	regulation of cellular catabolic process	3.8e-07
GO:0006497	protein lipidation	4.1e-07
GO:0006888	ER to Golgi vesicle-mediated transport	4.1e-07
GO:0042158	lipoprotein biosynthetic process	4.1e-07
GO:0001731	formation of translation preinitiation c...	4.6e-07
GO:1901657	glycosyl compound metabolic process	5.4e-07
GO:1901565	organonitrogen compound catabolic proces...	5.8e-07
GO:0042157	lipoprotein metabolic process	6.5e-07
GO:0071702	organic substance transport	6.6e-07
GO:0034641	cellular nitrogen compound metabolic pro...	1.1e-06
GO:0006904	vesicle docking involved in exocytosis	1.2e-06
GO:0048518	positive regulation of biological proces...	1.3e-06
GO:0019637	organophosphate metabolic process	1.6e-06
GO:0000956	nuclear-transcribed mRNA catabolic proce...	1.7e-06
GO:0072594	establishment of protein localization to...	1.8e-06
GO:0009117	nucleotide metabolic process	2e-06
GO:0046483	heterocycle metabolic process	2.5e-06
GO:0044238	primary metabolic process	2.8e-06
GO:0006753	nucleoside phosphate metabolic process	3.2e-06
GO:0048522	positive regulation of cellular process	3.4e-06
GO:1902531	regulation of intracellular signal trans...	3.7e-06
GO:0048519	negative regulation of biological proces...	4.3e-06
GO:0007033	vacuole organization	4.4e-06
GO:0006402	mRNA catabolic process	4.5e-06
GO:0033365	protein localization to organelle	4.9e-06
GO:0000375	RNA splicing	4.9e-06
GO:0000377	RNA splicing	4.9e-06
GO:0006996	organelle organization	5.4e-06
GO:0016043	cellular component organization	5.8e-06
GO:0048731	system development	5.9e-06
GO:0030811	regulation of nucleotide catabolic proce...	6e-06
GO:0033121	regulation of purine nucleotide cataboli...	6e-06
GO:0050789	regulation of biological process	6.3e-06
GO:0006807	nitrogen compound metabolic process	6.4e-06
GO:0043543	protein acylation	6.6e-06
GO:0050794	regulation of cellular process	7.2e-06
GO:0035196	production of miRNAs involved in gene si...	7.3e-06
GO:0009118	regulation of nucleoside metabolic proce...	7.6e-06
GO:1900542	regulation of purine nucleotide metaboli...	7.6e-06
GO:0009987	cellular process	7.7e-06
GO:0009892	negative regulation of metabolic process	9.3e-06
GO:0006140	regulation of nucleotide metabolic proce...	9.7e-06
GO:0048583	regulation of response to stimulus	9.8e-06
GO:0006401	RNA catabolic process	9.9e-06
GO:0010605	negative regulation of macromolecule met...	1e-05
GO:0032502	developmental process	1.3e-05
GO:0009790	embryo development	1.5e-05
GO:0055086	nucleobase-containing small molecule met...	1.6e-05
GO:0007275	multicellular organismal development	1.7e-05
GO:0010629	negative regulation of gene expression	1.7e-05
GO:0006605	protein targeting	1.8e-05
GO:0016070	RNA metabolic process	2.4e-05
GO:1901360	organic cyclic compound metabolic proces...	2.6e-05
GO:1901135	carbohydrate derivative metabolic proces...	2.7e-05
GO:0033124	regulation of GTP catabolic process	2.8e-05
GO:0043087	regulation of GTPase activity	2.8e-05
GO:0007031	peroxisome organization	3e-05
GO:0044767	single-organism developmental process	3e-05
GO:0040029	regulation of gene expression	3.1e-05
GO:0006914	autophagy	3.1e-05
GO:0043085	positive regulation of catalytic activit...	3.2e-05
GO:0044093	positive regulation of molecular functio...	3.2e-05
GO:0071840	cellular component organization or bioge...	3.4e-05
GO:0006725	cellular aromatic compound metabolic pro...	3.6e-05
GO:0042752	regulation of circadian rhythm	3.6e-05
GO:0010646	regulation of cell communication	3.8e-05
GO:0044707	single-multicellular organism process	3.8e-05
GO:0009791	post-embryonic development	4e-05
GO:0044700	single organism signaling	4.1e-05
GO:0023052	signaling	4.3e-05
GO:0007034	vacuolar transport	4.6e-05
GO:0023051	regulation of signaling	5.5e-05
GO:0048856	anatomical structure development	5.8e-05
GO:0032501	multicellular organismal process	6.1e-05
GO:0032270	positive regulation of cellular protein ...	6.4e-05
GO:0051247	positive regulation of protein metabolic...	6.8e-05
GO:0009966	regulation of signal transduction	7.3e-05
GO:0006913	nucleocytoplasmic transport	7.3e-05
GO:0051169	nuclear transport	7.3e-05
GO:0016568	chromatin modification	7.5e-05
GO:0016311	dephosphorylation	7.7e-05
GO:0071704	organic substance metabolic process	7.7e-05
GO:0006623	protein targeting to vacuole	7.9e-05
GO:0072665	protein localization to vacuole	7.9e-05
GO:0072666	establishment of protein localization to...	7.9e-05
GO:0006810	transport	7.9e-05
GO:0051345	positive regulation of hydrolase activit...	8e-05
GO:0006887	exocytosis	8.1e-05
GO:0007165	signal transduction	8.1e-05
GO:0006498	N-terminal protein lipidation	8.2e-05
GO:0006499	N-terminal protein myristoylation	8.2e-05
GO:0018377	protein myristoylation	8.2e-05
GO:0007265	Ras protein signal transduction	8.4e-05
GO:0046578	regulation of Ras protein signal transdu...	8.4e-05
GO:0051056	regulation of small GTPase mediated sign...	8.4e-05
GO:0044712	single-organism catabolic process	8.5e-05
GO:0009910	negative regulation of flower developmen...	9e-05
GO:0090068	positive regulation of cell cycle proces...	9.8e-05
GO:0042325	regulation of phosphorylation	0.00012
GO:0031365	N-terminal protein amino acid modificati...	0.00013
GO:1902589	single-organism organelle organization	0.00015
GO:0003006	developmental process involved in reprod...	0.00016
GO:0006470	protein dephosphorylation	0.00016
GO:0065007	biological regulation	0.00016
GO:0006357	regulation of transcription from RNA pol...	0.00018
GO:0035195	gene silencing by miRNA	0.00018
GO:2000242	negative regulation of reproductive proc...	0.00018
GO:0035194	posttranscriptional gene silencing by RN...	0.00018
GO:0043547	positive regulation of GTPase activity	0.00019
GO:0032320	positive regulation of Ras GTPase activi...	0.00019
GO:0048580	regulation of post-embryonic development	0.00019
GO:0016441	posttranscriptional gene silencing	0.00019
GO:0043933	macromolecular complex subunit organizat...	0.0002
GO:0048608	reproductive structure development	0.00021
GO:0061458	reproductive system development	0.00021
GO:0051234	establishment of localization	0.00021
GO:0051336	regulation of hydrolase activity	0.00022
GO:0016197	endosomal transport	0.00022
GO:0031050	dsRNA fragmentation	0.00023
GO:0043331	response to dsRNA	0.00023
GO:0070918	production of small RNA involved in gene...	0.00023
GO:0071359	cellular response to dsRNA	0.00023
GO:0006412	translation	0.00026
GO:0006796	phosphate-containing compound metabolic ...	0.00026
GO:0006325	chromatin organization	0.00027
GO:0006793	phosphorus metabolic process	0.00027
GO:0006625	protein targeting to peroxisome	0.00027
GO:0043574	peroxisomal transport	0.00027
GO:0072662	protein localization to peroxisome	0.00027
GO:0072663	establishment of protein localization to...	0.00027
GO:0043484	regulation of RNA splicing	0.00029
GO:0048581	negative regulation of post-embryonic de...	0.0003
GO:0000394	RNA splicing	0.00031
GO:0016569	covalent chromatin modification	0.00033
GO:0032318	regulation of Ras GTPase activity	0.00034
GO:0010228	vegetative to reproductive phase transit...	0.00037
GO:0016570	histone modification	0.00038
GO:0051179	localization	0.00038
GO:0001932	regulation of protein phosphorylation	0.00039
GO:0016246	RNA interference	0.0004
GO:0070085	glycosylation	0.00041
GO:2000026	regulation of multicellular organismal d...	0.00045
GO:0043549	regulation of kinase activity	0.00045
GO:0016558	protein import into peroxisome matrix	0.00048
GO:0032313	regulation of Rab GTPase activity	0.00048
GO:0032482	Rab protein signal transduction	0.00048
GO:0032483	regulation of Rab protein signal transdu...	0.00048
GO:0032851	positive regulation of Rab GTPase activi...	0.00048
GO:0000003	reproduction	0.00048
GO:0009793	embryo development ending in seed dorman...	0.00049
GO:0018205	peptidyl-lysine modification	0.0005
GO:0046467	membrane lipid biosynthetic process	0.00051
GO:0050793	regulation of developmental process	0.00052
GO:0022607	cellular component assembly	0.00054
GO:0090421	embryonic meristem initiation	0.00055
GO:0031047	gene silencing by RNA	0.00058
GO:1901419	regulation of response to alcohol	0.00063
GO:0022414	reproductive process	0.00068
GO:0006388	tRNA splicing	0.00069
GO:0031086	nuclear-transcribed mRNA catabolic proce...	0.00069
GO:0031087	deadenylation-independent decapping of n...	0.00069
GO:0042147	retrograde transport	0.00069
GO:0009880	embryonic pattern specification	0.00069
GO:0010078	maintenance of root meristem identity	0.0007
GO:0065003	macromolecular complex assembly	0.00072
GO:1901421	positive regulation of response to alcoh...	0.00076
GO:0010562	positive regulation of phosphorus metabo...	0.00081
GO:0042327	positive regulation of phosphorylation	0.00081
GO:0045937	positive regulation of phosphate metabol...	0.00081
GO:0045859	regulation of protein kinase activity	0.00081
GO:0006643	membrane lipid metabolic process	0.00083
GO:0006506	GPI anchor biosynthetic process	0.00095
GO:0006891	intra-Golgi vesicle-mediated transport	0.00095
GO:0046777	protein autophosphorylation	0.00096
GO:0051093	negative regulation of developmental pro...	0.00099
GO:0051338	regulation of transferase activity	0.00099
GO:0090304	nucleic acid metabolic process	0.00105
GO:0048523	negative regulation of cellular process	0.00108
GO:0007154	cell communication	0.00113
GO:0046474	glycerophospholipid biosynthetic process	0.00115
GO:0006635	fatty acid beta-oxidation	0.00131
GO:0048831	regulation of shoot system development	0.00132
GO:0006486	protein glycosylation	0.00132
GO:0009100	glycoprotein metabolic process	0.00132
GO:0009101	glycoprotein biosynthetic process	0.00132
GO:0043413	macromolecule glycosylation	0.00132
GO:0070925	organelle assembly	0.00134
GO:0010971	positive regulation of G2/M transition o...	0.00136
GO:0016255	attachment of GPI anchor to protein	0.00136
GO:0043153	entrainment of circadian clock by photop...	0.00136
GO:0050792	regulation of viral process	0.00136
GO:1901989	positive regulation of cell cycle phase ...	0.00136
GO:1901992	positive regulation of mitotic cell cycl...	0.00136
GO:1902751	positive regulation of cell cycle G2/M p...	0.00136
GO:0051241	negative regulation of multicellular org...	0.00137
GO:0007049	cell cycle	0.00138
GO:0016458	gene silencing	0.00143
GO:0045787	positive regulation of cell cycle	0.00144
GO:0048584	positive regulation of response to stimu...	0.00152
GO:0060255	regulation of macromolecule metabolic pr...	0.00154
GO:0006661	phosphatidylinositol biosynthetic proces...	0.00154
GO:0000578	embryonic axis specification	0.00159
GO:0006367	transcription initiation from RNA polyme...	0.00159
GO:0010099	regulation of photomorphogenesis	0.00159
GO:0090503	RNA phosphodiester bond hydrolysis	0.00159
GO:0001934	positive regulation of protein phosphory...	0.00161
GO:0033674	positive regulation of kinase activity	0.00161
GO:0045860	positive regulation of protein kinase ac...	0.00161
GO:0065009	regulation of molecular function	0.00165
GO:0051239	regulation of multicellular organismal p...	0.00177
GO:0000303	response to superoxide	0.00189
GO:0006513	protein monoubiquitination	0.00189
GO:0010498	proteasomal protein catabolic process	0.00189
GO:0050790	regulation of catalytic activity	0.00191
GO:0030422	production of siRNA involved in RNA inte...	0.00193
GO:0070646	protein modification by small protein re...	0.00193
GO:0010604	positive regulation of macromolecule met...	0.00195
GO:0009909	regulation of flower development	0.00204
GO:0022613	ribonucleoprotein complex biogenesis	0.00207
GO:0009846	pollen germination	0.0021
GO:0009648	photoperiodism	0.00211
GO:0051726	regulation of cell cycle	0.00227
GO:0031123	RNA 3'-end processing	0.00231
GO:0019222	regulation of metabolic process	0.00236
GO:0042176	regulation of protein catabolic process	0.00253
GO:0009942	longitudinal axis specification	0.00261
GO:0009787	regulation of abscisic acid-activated si...	0.00264
GO:0051276	chromosome organization	0.00273
GO:0031399	regulation of protein modification proce...	0.003
GO:0006505	GPI anchor metabolic process	0.00309
GO:1901564	organonitrogen compound metabolic proces...	0.00321
GO:0008284	positive regulation of cell proliferatio...	0.00325
GO:0048508	embryonic meristem development	0.00325
GO:0009888	tissue development	0.00329
GO:0006475	internal protein amino acid acetylation	0.00334
GO:0016573	histone acetylation	0.00334
GO:0018393	internal peptidyl-lysine acetylation	0.00334
GO:0018394	peptidyl-lysine acetylation	0.00334
GO:0019395	fatty acid oxidation	0.00334
GO:0034622	cellular macromolecular complex assembly	0.0034
GO:0007010	cytoskeleton organization	0.00351
GO:0000902	cell morphogenesis	0.00351
GO:0051347	positive regulation of transferase activ...	0.00362
GO:0032940	secretion by cell	0.0037
GO:0080129	proteasome core complex assembly	0.00382
GO:0051648	vesicle localization	0.00401
GO:0051650	establishment of vesicle localization	0.00401
GO:0031401	positive regulation of protein modificat...	0.0042
GO:0009893	positive regulation of metabolic process	0.00425
GO:0048507	meristem development	0.00429
GO:0006289	nucleotide-excision repair	0.0043
GO:0009789	positive regulation of abscisic acid-act...	0.00432
GO:0009870	defense response signaling pathway	0.00435
GO:0000186	activation of MAPKK activity	0.00441
GO:0032989	cellular component morphogenesis	0.00443
GO:0031324	negative regulation of cellular metaboli...	0.00446
GO:0051716	cellular response to stimulus	0.00457
GO:0080090	regulation of primary metabolic process	0.00487
GO:0006370	7-methylguanosine mRNA capping	0.00501
GO:0031053	primary miRNA processing	0.00501
GO:0045836	positive regulation of meiosis	0.00501
GO:0048015	phosphatidylinositol-mediated signaling	0.00501
GO:0048017	inositol lipid-mediated signaling	0.00501
GO:0051785	positive regulation of nuclear division	0.00501
GO:0006473	protein acetylation	0.00502
GO:0009933	meristem structural organization	0.00502
GO:0046903	secretion	0.00504
GO:0035966	response to topologically incorrect prot...	0.00517
GO:0009756	carbohydrate mediated signaling	0.00521
GO:0010182	sugar mediated signaling pathway	0.00521
GO:0071407	cellular response to organic cyclic comp...	0.00523
GO:0045017	glycerolipid biosynthetic process	0.00535
GO:0031325	positive regulation of cellular metaboli...	0.00549
GO:0045727	positive regulation of translation	0.00554
GO:0010267	production of ta-siRNAs involved in RNA ...	0.00564
GO:0000338	protein deneddylation	0.00584
GO:0010388	cullin deneddylation	0.00584
GO:0009123	nucleoside monophosphate metabolic proce...	0.00585
GO:0010014	meristem initiation	0.00608
GO:0048316	seed development	0.00617
GO:0009873	ethylene-activated signaling pathway	0.0062
GO:0009126	purine nucleoside monophosphate metaboli...	0.0063
GO:0009167	purine ribonucleoside monophosphate meta...	0.0063
GO:0009161	ribonucleoside monophosphate metabolic p...	0.00638
GO:0006897	endocytosis	0.00654
GO:0048513	organ development	0.00657
GO:0030258	lipid modification	0.0067
GO:0051445	regulation of meiotic cell cycle	0.00678
GO:0043408	regulation of MAPK cascade	0.00703
GO:0031327	negative regulation of cellular biosynth...	0.00732
GO:0030148	sphingolipid biosynthetic process	0.00732
GO:0010647	positive regulation of cell communicatio...	0.00735
GO:0009738	abscisic acid-activated signaling pathwa...	0.00743
GO:0017038	protein import	0.00764
GO:0044702	single organism reproductive process	0.00831
GO:0045892	negative regulation of transcription	0.00833
GO:0051253	negative regulation of RNA metabolic pro...	0.00833
Molecular function
GO:0005515	protein binding	9.6e-20
GO:0008270	zinc ion binding	3e-15
GO:0003723	RNA binding	9.5e-14
GO:0003743	translation initiation factor activity	1.4e-13
GO:0008135	translation factor activity	3.8e-13
GO:0005488	binding	2.2e-12
GO:0004298	threonine-type endopeptidase activity	2.1e-09
GO:0070003	threonine-type peptidase activity	2.1e-09
GO:0019208	phosphatase regulator activity	9.2e-09
GO:0019888	protein phosphatase regulator activity	9.2e-09
GO:0008601	protein phosphatase type 2A regulator ac...	2.7e-08
GO:0001076	RNA polymerase II transcription factor b...	3.1e-08
GO:0001104	RNA polymerase II transcription cofactor...	3.1e-08
GO:0005525	GTP binding	4.4e-08
GO:0019001	guanyl nucleotide binding	4.4e-08
GO:0032561	guanyl ribonucleotide binding	4.4e-08
GO:0000989	transcription factor binding transcripti...	7.4e-08
GO:0003712	transcription cofactor activity	7.4e-08
GO:0004721	phosphoprotein phosphatase activity	7.8e-08
GO:0016879	ligase activity	2e-07
GO:0016881	acid-amino acid ligase activity	2.9e-07
GO:0003676	nucleic acid binding	5.2e-07
GO:0004722	protein serine/threonine phosphatase act...	5.8e-07
GO:0004221	ubiquitin thiolesterase activity	1.2e-06
GO:0000988	protein binding transcription factor act...	1.4e-06
GO:0036459	ubiquitinyl hydrolase activity	1.7e-06
GO:0019787	small conjugating protein ligase activit...	2.6e-06
GO:0004386	helicase activity	3.9e-06
GO:0016790	thiolester hydrolase activity	4.3e-06
GO:0003924	GTPase activity	4.8e-06
GO:0004842	ubiquitin-protein ligase activity	6e-06
GO:0016874	ligase activity	7.7e-06
GO:0003724	RNA helicase activity	9.7e-06
GO:0008022	protein C-terminus binding	1.8e-05
GO:0008186	RNA-dependent ATPase activity	2.3e-05
GO:0008026	ATP-dependent helicase activity	2.6e-05
GO:0070035	purine NTP-dependent helicase activity	2.6e-05
GO:0017111	nucleoside-triphosphatase activity	4.9e-05
GO:0008353	RNA polymerase II carboxy-terminal domai...	8.2e-05
GO:0004004	ATP-dependent RNA helicase activity	8.4e-05
GO:0016462	pyrophosphatase activity	0.00011
GO:0030695	GTPase regulator activity	0.00014
GO:0005083	small GTPase regulator activity	0.00014
GO:0032182	small conjugating protein binding	0.00015
GO:0043130	ubiquitin binding	0.00015
GO:0060589	nucleoside-triphosphatase regulator acti...	0.00017
GO:0005096	GTPase activator activity	0.00018
GO:0016791	phosphatase activity	0.00021
GO:0016817	hydrolase activity	0.00024
GO:0016818	hydrolase activity	0.00031
GO:0005099	Ras GTPase activator activity	0.00033
GO:0004549	tRNA-specific ribonuclease activity	0.00038
GO:0008047	enzyme activator activity	0.00039
GO:0004702	receptor signaling protein serine/threon...	0.00055
GO:0005057	receptor signaling protein activity	0.00055
GO:0030234	enzyme regulator activity	0.00058
GO:0008565	protein transporter activity	0.00062
GO:0000166	nucleotide binding	0.00066
GO:1901265	nucleoside phosphate binding	0.00066
GO:0005097	Rab GTPase activator activity	0.0008
GO:0019207	kinase regulator activity	0.00114
GO:0042623	ATPase activity	0.00114
GO:0036094	small molecule binding	0.0013
GO:0004709	MAP kinase kinase kinase activity	0.00133
GO:0042578	phosphoric ester hydrolase activity	0.00152
GO:0000213	tRNA-intron endonuclease activity	0.00168
GO:0004712	protein serine/threonine/tyrosine kinase...	0.00269
GO:0004693	cyclin-dependent protein serine/threonin...	0.00293
GO:0097472	cyclin-dependent protein kinase activity	0.00293
GO:0046914	transition metal ion binding	0.00332
GO:0003725	double-stranded RNA binding	0.00354
GO:0031593	polyubiquitin binding	0.00517
GO:0008192	RNA guanylyltransferase activity	0.0061
GO:0031369	translation initiation factor binding	0.0061
GO:0047184	1-acylglycerophosphocholine O-acyltransf...	0.0061
GO:0019887	protein kinase regulator activity	0.0063
GO:0008568	microtubule-severing ATPase activity	0.00645
GO:0004532	exoribonuclease activity	0.00776
GO:0016896	exoribonuclease activity	0.00776
GO:0051082	unfolded protein binding	0.00785
GO:0008237	metallopeptidase activity	0.00801
GO:0004402	histone acetyltransferase activity	0.00852
GO:0016887	ATPase activity	0.00872
GO:0051536	iron-sulfur cluster binding	0.00936
GO:0051540	metal cluster binding	0.00936
GO:0008517	folic acid transporter activity	0.00936
Cellular component
GO:0043234	protein complex	1.2e-24
GO:0044451	nucleoplasm part	1.4e-23
GO:0044424	intracellular part	1.9e-22
GO:0005622	intracellular	4.7e-21
GO:0005634	nucleus	6.4e-21
GO:0005654	nucleoplasm	1.3e-19
GO:0032991	macromolecular complex	5.7e-19
GO:0000502	proteasome complex	3.8e-16
GO:0005829	cytosol	1.5e-14
GO:0044428	nuclear part	7.5e-13
GO:1902494	catalytic complex	9e-13
GO:0043231	intracellular membrane-bounded organelle	6.4e-11
GO:0043227	membrane-bounded organelle	9.3e-11
GO:0005623	cell	1.1e-10
GO:0044464	cell part	1.1e-10
GO:0031981	nuclear lumen	3.5e-10
GO:0043229	intracellular organelle	1.8e-09
GO:0016604	nuclear body	2.4e-09
GO:0043226	organelle	2.8e-09
GO:0016607	nuclear speck	5.3e-09
GO:0005839	proteasome core complex	1e-08
GO:0043233	organelle lumen	1e-07
GO:0070013	intracellular organelle lumen	1e-07
GO:0031974	membrane-enclosed lumen	1.1e-07
GO:0016592	mediator complex	7e-07
GO:0016282	eukaryotic 43S preinitiation complex	3.2e-06
GO:0033290	eukaryotic 48S preinitiation complex	3.2e-06
GO:0070993	translation preinitiation complex	3.2e-06
GO:0016591	DNA-directed RNA polymerase II	3.4e-06
GO:0008287	protein serine/threonine phosphatase com...	5.8e-06
GO:0005852	eukaryotic translation initiation factor...	6.7e-06
GO:0005737	cytoplasm	1.1e-05
GO:0005746	mitochondrial respiratory chain	1.4e-05
GO:0031090	organelle membrane	1.9e-05
GO:0000428	DNA-directed RNA polymerase complex	2.6e-05
GO:0030880	RNA polymerase complex	2.6e-05
GO:0055029	nuclear DNA-directed RNA polymerase comp...	2.6e-05
GO:0098588	bounding membrane of organelle	3e-05
GO:0005802	trans-Golgi network	3.2e-05
GO:0012505	endomembrane system	5.1e-05
GO:0044455	mitochondrial membrane part	5.8e-05
GO:0005667	transcription factor complex	5.8e-05
GO:0005768	endosome	5.8e-05
GO:0031301	integral component of organelle membrane	8.5e-05
GO:0000159	protein phosphatase type 2A complex	9.6e-05
GO:0019013	viral nucleocapsid	9.8e-05
GO:0019028	viral capsid	9.8e-05
GO:0031300	intrinsic component of organelle membran...	0.00013
GO:0000932	cytoplasmic mRNA processing body	0.00013
GO:0070469	respiratory chain	0.00013
GO:0044444	cytoplasmic part	0.00014
GO:0031461	cullin-RING ubiquitin ligase complex	0.00014
GO:0005740	mitochondrial envelope	0.00016
GO:0035145	exon-exon junction complex	0.00023
GO:0031966	mitochondrial membrane	0.00027
GO:0019012	virion	0.00028
GO:0044423	virion part	0.00028
GO:0035770	ribonucleoprotein granule	0.00034
GO:0005747	mitochondrial respiratory chain complex ...	0.00039
GO:0044798	nuclear transcription factor complex	0.0004
GO:0005681	spliceosomal complex	0.0004
GO:0030964	NADH dehydrogenase complex	0.00052
GO:0045271	respiratory chain complex I	0.00052
GO:0019773	proteasome core complex	0.00076
GO:0031968	organelle outer membrane	0.00096
GO:0000123	histone acetyltransferase complex	0.00113
GO:0031248	protein acetyltransferase complex	0.00113
GO:1902493	acetyltransferase complex	0.00113
GO:0000151	ubiquitin ligase complex	0.00121
GO:0005739	mitochondrion	0.00123
GO:1990234	transferase complex	0.00131
GO:0030117	membrane coat	0.00141
GO:0048475	coated membrane	0.00141
GO:0042765	GPI-anchor transamidase complex	0.00145
GO:0005672	transcription factor TFIIA complex	0.00242
GO:0010445	nuclear dicing body	0.00242
GO:0019867	outer membrane	0.00264
GO:0005743	mitochondrial inner membrane	0.00282
GO:0000790	nuclear chromatin	0.00294
GO:0044429	mitochondrial part	0.00365
GO:0070461	SAGA-type complex	0.00389
GO:1902554	serine/threonine protein kinase complex	0.00389
GO:0031227	intrinsic component of endoplasmic retic...	0.00419
GO:0030176	integral component of endoplasmic reticu...	0.00444
GO:0030659	cytoplasmic vesicle membrane	0.00501
GO:0044433	cytoplasmic vesicle part	0.00501
GO:0030119	AP-type membrane coat adaptor complex	0.00582
GO:0005789	endoplasmic reticulum membrane	0.00587
GO:0030662	coated vesicle membrane	0.00601
GO:1990204	oxidoreductase complex	0.00641
GO:0012506	vesicle membrane	0.00747
GO:0030135	coated vesicle	0.00747
GO:0042175	nuclear outer membrane-endoplasmic retic...	0.00761
GO:0005838	proteasome regulatory particle	0.00811
GO:0022624	proteasome accessory complex	0.00811
GO:0005669	transcription factor TFIID complex	0.00872
GO:0017053	transcriptional repressor complex	0.00872
GO:0035101	FACT complex	0.00872
GO:0046540	U4/U6 x U5 tri-snRNP complex	0.00872
GO:0097525	spliceosomal snRNP complex	0.00872
GO:0097526	spliceosomal tri-snRNP complex	0.00872
GO:0030120	vesicle coat	0.00922
GO:0005750	mitochondrial respiratory chain complex ...	0.00997
GO:0012507	ER to Golgi transport vesicle membrane	0.00997
GO:0030127	COPII vesicle coat	0.00997
GO:0045275	respiratory chain complex III	0.00997

## Sheet: Dataset10
Dataset S10. Organ-specific genes GO terms enrichment
GO.ID	Term	Classic Fisher
Axial meristem
GO:0009555	pollen development	0.00071
GO:0048610	cellular process involved in reproductio...	0.00112
GO:0010208	pollen wall assembly	0.00139
GO:0010927	cellular component assembly involved in ...	0.00139
GO:0048869	cellular developmental process	0.00239
GO:0009846	pollen germination	0.00268
GO:0048229	gametophyte development	0.00458
GO:0010498	proteasomal protein catabolic process	0.00476
GO:0009126	purine nucleoside monophosphate metaboli...	0.00893
GO:0009167	purine ribonucleoside monophosphate meta...	0.00893
GO:0045229	external encapsulating structure organiz...	0.00948
GO:0005886	plasma membrane	0.00063
GO:0015662	ATPase activity, coupled to transmembran...	0.0042
GO:0042626	ATPase activity, coupled to transmembran...	0.0059
GO:0016820	hydrolase activity, acting on acid anhyd...	0.006
GO:0043492	ATPase activity, coupled to movement of ...	0.006
GO:0016887	ATPase activity	0.0064
GO:0050638	taxadien-5-alpha-ol O-acetyltransferase ...	0.0065
GO:0003677	DNA binding	0.0074
GO:0015405	P-P-bond-hydrolysis-driven transmembrane...	0.0077
GO:0015399	primary active transmembrane transporter...	0.0081
GO:0016298	lipase activity	0.0096
GO:0005388	calcium-transporting ATPase activity	0.0098
Flower
GO:0045490	pectin catabolic process	2.6e-09
GO:0045229	external encapsulating structure organiz...	4.8e-08
GO:0009860	pollen tube growth	1.7e-07
GO:0000272	polysaccharide catabolic process	2.1e-07
GO:0042545	cell wall modification	2.6e-07
GO:0010393	galacturonan metabolic process	2.8e-07
GO:0045488	pectin metabolic process	2.8e-07
GO:0071555	cell wall organization	6e-07
GO:0009932	cell tip growth	1.1e-06
GO:0048588	developmental cell growth	1.2e-06
GO:0048868	pollen tube development	1.5e-06
GO:0044703	multi-organism reproductive process	2e-06
GO:0000904	cell morphogenesis involved in different...	2.2e-06
GO:0009856	pollination	2.5e-06
GO:0044706	multi-multicellular organism process	2.5e-06
GO:0043086	negative regulation of catalytic activit...	7.4e-06
GO:0009826	unidimensional cell growth	7.9e-06
GO:0060560	developmental growth involved in morphog...	7.9e-06
GO:0032989	cellular component morphogenesis	1.1e-05
GO:0044092	negative regulation of molecular functio...	1.2e-05
GO:0051510	regulation of unidimensional cell growth	1.3e-05
GO:0016049	cell growth	1.5e-05
GO:0080092	regulation of pollen tube growth	2.2e-05
GO:0000902	cell morphogenesis	2.4e-05
GO:0022604	regulation of cell morphogenesis	2.8e-05
GO:0010769	regulation of cell morphogenesis involve...	3e-05
GO:0060284	regulation of cell development	3.5e-05
GO:0080086	stamen filament development	3.9e-05
GO:0048589	developmental growth	4.2e-05
GO:0001558	regulation of cell growth	4.4e-05
GO:0016043	cellular component organization	8.3e-05
GO:0071804	cellular potassium ion transport	0.00011
GO:0071805	potassium ion transmembrane transport	0.00011
GO:0071554	cell wall organization or biogenesis	0.00014
GO:0006468	protein phosphorylation	0.00015
GO:0040007	growth	0.00018
GO:0048468	cell development	0.00023
GO:0006813	potassium ion transport	0.00024
GO:0048610	cellular process involved in reproductio...	0.00025
GO:0022603	regulation of anatomical structure morph...	0.00034
GO:0071840	cellular component organization or bioge...	0.00038
GO:0005976	polysaccharide metabolic process	0.00039
GO:0034762	regulation of transmembrane transport	0.00041
GO:0034765	regulation of ion transmembrane transpor...	0.00041
GO:0048638	regulation of developmental growth	0.00057
GO:0065009	regulation of molecular function	0.00095
GO:0045595	regulation of cell differentiation	0.00105
GO:0015672	monovalent inorganic cation transport	0.00107
GO:0016310	phosphorylation	0.00109
GO:0016052	carbohydrate catabolic process	0.00115
GO:0051128	regulation of cellular component organiz...	0.00117
GO:0043900	regulation of multi-organism process	0.00117
GO:0005975	carbohydrate metabolic process	0.00147
GO:0048869	cellular developmental process	0.00151
GO:0009740	gibberellic acid mediated signaling path...	0.00156
GO:0010476	gibberellin mediated signaling pathway	0.00171
GO:0030154	cell differentiation	0.00175
GO:0040008	regulation of growth	0.00185
GO:0071370	cellular response to gibberellin stimulu...	0.00201
GO:0034220	ion transmembrane transport	0.0021
GO:0050790	regulation of catalytic activity	0.00216
GO:0010208	pollen wall assembly	0.00254
GO:0010927	cellular component assembly involved in ...	0.00254
GO:0010107	potassium ion import	0.00256
GO:0043269	regulation of ion transport	0.00261
GO:0048443	stamen development	0.00311
GO:0048466	androecium development	0.00311
GO:0030036	actin cytoskeleton organization	0.00338
GO:0030029	actin filament-based process	0.00461
GO:0048268	clathrin coat assembly	0.00547
GO:0044702	single organism reproductive process	0.00591
GO:0051049	regulation of transport	0.00611
GO:0009057	macromolecule catabolic process	0.00685
GO:0006901	vesicle coating	0.00691
GO:0033302	quercetin O-glucoside metabolic process	0.007
GO:0033303	quercetin O-glucoside biosynthetic proce...	0.007
GO:0033329	kaempferol O-glucoside metabolic process	0.007
GO:0033330	kaempferol O-glucoside biosynthetic proc...	0.007
GO:0033485	cyanidin 3-O-glucoside biosynthetic proc...	0.007
GO:1901806	beta-glucoside biosynthetic process	0.007
GO:0022414	reproductive process	0.00758
GO:0006900	membrane budding	0.00768
GO:0032879	regulation of localization	0.00816
GO:0090406	pollen tube	6.9e-07
GO:0042995	cell projection	1.6e-06
GO:0005576	extracellular region	0.00013
GO:0035838	growing cell tip	0.003
GO:0051286	cell tip	0.003
GO:0060187	cell pole	0.003
GO:0090404	pollen tube tip	0.003
GO:0045330	aspartyl esterase activity	9e-09
GO:0030599	pectinesterase activity	3.8e-08
GO:0004857	enzyme inhibitor activity	3.4e-07
GO:0052689	carboxylic ester hydrolase activity	2.4e-06
GO:0004650	polygalacturonase activity	1.4e-05
GO:0030234	enzyme regulator activity	1.5e-05
GO:0016773	phosphotransferase activity, alcohol gro...	2.9e-05
GO:0004672	protein kinase activity	4.3e-05
GO:0004674	protein serine/threonine kinase activity	4.3e-05
Leaf
GO:0009768	photosynthesis, light harvesting in phot...	3.5e-05
GO:0009911	positive regulation of flower developmen...	5.5e-05
GO:2000243	positive regulation of reproductive proc...	5.9e-05
GO:0048582	positive regulation of post-embryonic de...	0.0003
GO:0051240	positive regulation of multicellular org...	0.00034
GO:0001676	long-chain fatty acid metabolic process	0.00036
GO:0009637	response to blue light	0.00045
GO:0051094	positive regulation of developmental pro...	0.00047
GO:0009416	response to light stimulus	0.00103
GO:0009314	response to radiation	0.00126
GO:0002213	defense response to insect	0.00129
GO:0009765	photosynthesis, light harvesting	0.0019
GO:0009625	response to insect	0.00276
GO:0009909	regulation of flower development	0.00326
GO:0010218	response to far red light	0.00376
GO:0035337	fatty-acyl-CoA metabolic process	0.00381
GO:0046949	fatty-acyl-CoA biosynthetic process	0.00381
GO:0010228	vegetative to reproductive phase transit...	0.00394
GO:0048831	regulation of shoot system development	0.00478
GO:0010114	response to red light	0.00742
GO:2000241	regulation of reproductive process	0.00811
GO:0048573	photoperiodism, flowering	0.00874
GO:0010287	plastoglobule	0.0014
GO:0009522	photosystem I	0.0024
GO:0009521	photosystem	0.0096
GO:0031956	medium-chain fatty acid-CoA ligase activ...	0.0017
Pods
GO:0032101	regulation of response to external stimu...	0.0053
GO:0010421	hydrogen peroxide-mediated programmed ce...	0.0062
GO:0006887	exocytosis	0.009
GO:0032106	positive regulation of response to extra...	0.0124
GO:0032109	positive regulation of response to nutri...	0.0124
GO:0080040	positive regulation of cellular response...	0.0124
GO:0032104	regulation of response to extracellular ...	0.0155
GO:0032107	regulation of response to nutrient level...	0.0155
GO:0032940	secretion by cell	0.017
GO:0046903	secretion	0.018
GO:0001709	cell fate determination	0.0186
GO:0000145	exocyst	0.0045
GO:0044448	cell cortex part	0.0096
GO:0004650	polygalacturonase activity	0.00029
GO:0004553	hydrolase activity, hydrolyzing O-glycos...	0.00421
GO:0004252	serine-type endopeptidase activity	0.00454
GO:0003934	GTP cyclohydrolase I activity	0.00552
GO:0042802	identical protein binding	0.00554
GO:0016798	hydrolase activity, acting on glycosyl b...	0.00576
GO:0004175	endopeptidase activity	0.01033
GO:0004106	chorismate mutase activity	0.01101
GO:0008289	lipid binding	0.01346
Root
GO:0006952	defense response	2e-06
GO:0006468	protein phosphorylation	1.2e-05
GO:0009877	nodulation	5.4e-05
GO:0042446	hormone biosynthetic process	0.00039
GO:0071241	cellular response to inorganic substance	0.0011
GO:0009399	nitrogen fixation	0.0013
GO:1901698	response to nitrogen compound	0.0014
GO:0010243	response to organonitrogen compound	0.00177
GO:0034754	cellular hormone metabolic process	0.00233
GO:0009684	indoleacetic acid biosynthetic process	0.00245
GO:0071941	nitrogen cycle metabolic process	0.00281
GO:0009683	indoleacetic acid metabolic process	0.0032
GO:0009851	auxin biosynthetic process	0.0032
GO:0071248	cellular response to metal ion	0.00377
GO:0016310	phosphorylation	0.00399
GO:0042445	hormone metabolic process	0.00413
GO:0006950	response to stress	0.00482
GO:1902170	cellular response to reactive nitrogen s...	0.00564
GO:0042435	indole-containing compound biosynthetic ...	0.00571
GO:0010959	regulation of metal ion transport	0.00574
GO:0006464	cellular protein modification process	0.00694
GO:0036211	protein modification process	0.00694
GO:0006569	tryptophan catabolic process	0.00711
GO:0046218	indolalkylamine catabolic process	0.00711
GO:0006355	regulation of transcription, DNA-templat...	0.00775
GO:0044403	symbiosis, encompassing mutualism throug...	0.00808
GO:0006979	response to oxidative stress	0.00828
GO:2001141	regulation of RNA biosynthetic process	0.00851
GO:0010817	regulation of hormone levels	0.00863
GO:0010200	response to chitin	0.00918
GO:0044419	interspecies interaction between organis...	0.00957
GO:0051252	regulation of RNA metabolic process	0.00967
GO:0043531	ADP binding	2.9e-17
GO:0032559	adenyl ribonucleotide binding	7.2e-10
GO:0030554	adenyl nucleotide binding	1.5e-09
GO:0032553	ribonucleotide binding	2.5e-08
GO:0001883	purine nucleoside binding	3.3e-08
GO:0032550	purine ribonucleoside binding	3.3e-08
GO:0032555	purine ribonucleotide binding	3.3e-08
GO:0097367	carbohydrate derivative binding	3.6e-08
GO:0032549	ribonucleoside binding	3.7e-08
GO:0001882	nucleoside binding	3.7e-08
GO:0017076	purine nucleotide binding	6.3e-08
GO:0043168	anion binding	6.4e-07
GO:0004672	protein kinase activity	1.5e-06
GO:0004674	protein serine/threonine kinase activity	2.1e-06
GO:0000166	nucleotide binding	2.5e-06
GO:1901265	nucleoside phosphate binding	2.5e-06
GO:1901363	heterocyclic compound binding	7.9e-06
GO:0097159	organic cyclic compound binding	8.1e-06
GO:0036094	small molecule binding	8.6e-06
GO:0043167	ion binding	1.3e-05
GO:0016773	phosphotransferase activity, alcohol gro...	2.3e-05
GO:0004601	peroxidase activity	0.00016
Seed
GO:0031408	oxylipin biosynthetic process	0.0034
GO:0031407	oxylipin metabolic process	0.0045
GO:0006893	Golgi to plasma membrane transport	0.0069
GO:0001709	cell fate determination	0.0137
GO:0015688	iron chelate transport	0.0137
GO:0051289	protein homotetramerization	0.0137
GO:0060771	phyllotactic patterning	0.0137
GO:0006892	post-Golgi vesicle-mediated transport	0.0204
GO:0071918	urea transmembrane transport	0.0227
GO:0015840	urea transport	0.0249
GO:0035265	organ growth	0.0294
GO:0090406	pollen tube	0.004
GO:0031520	plasma membrane of cell tip	0.0041
GO:0042995	cell projection	0.0052
GO:0035838	growing cell tip	0.0244
GO:0051286	cell tip	0.0244
GO:0060187	cell pole	0.0244
GO:0016165	linoleate 13S-lipoxygenase activity	0.0023
GO:0034596	phosphatidylinositol phosphate 4-phospha...	0.0046
GO:0043812	phosphatidylinositol-4-phosphate phospha...	0.0046
GO:0016702	oxidoreductase activity, acting on singl...	0.0059
GO:0042299	lupeol synthase activity	0.0069
GO:0052744	phosphatidylinositol monophosphate phosp...	0.0069
GO:0016701	oxidoreductase activity, acting on singl...	0.0125
GO:0003796	lysozyme activity	0.016
Stem
GO:0015743	malate transport	0.00046
GO:0015740	C4-dicarboxylate transport	0.00076
GO:0006835	dicarboxylic acid transport	0.00229
GO:0006952	defense response	0.00566
GO:0008535	respiratory chain complex IV assembly	0.01241
GO:0015886	heme transport	0.01593
GO:0080027	response to herbivore	0.01943
GO:0016705	oxidoreductase activity, acting on paire...	0.0019
GO:0020037	heme binding	0.0072
GO:0004563	beta-N-acetylhexosaminidase activity	0.0077
GO:0005506	iron ion binding	0.0084
GO:0046906	tetrapyrrole binding	0.0087
GO:0043531	ADP binding	0.0123
GO:0015929	hexosaminidase activity	0.0135

## Sheet: Dataset11
Dataset S11. Stage-specific genes GO terms enrichment
GO.ID	Term	Classic Fisher
V0
GO:0042446	hormone biosynthetic process	0.0001
GO:0042445	hormone metabolic process	0.00048
GO:0009308	amine metabolic process	0.00191
GO:0034754	cellular hormone metabolic process	0.00303
GO:0010817	regulation of hormone levels	0.00456
GO:0080142	regulation of salicylic acid biosyntheti...	0.00572
GO:0097184	response to azide	0.00572
GO:0097185	cellular response to azide	0.00572
GO:0080141	regulation of jasmonic acid biosynthetic...	0.00762
GO:0048766	root hair initiation	0.00951
GO:0080140	regulation of jasmonic acid metabolic pr...	0.00951
GO:0031314	extrinsic component of mitochondrial inn...	0.0092
GO:0003996	acyl-CoA ligase activity	0.0036
GO:0008168	methyltransferase activity	0.0042
GO:0016741	transferase activity, transferring one-c...	0.0045
GO:0030750	putrescine N-methyltransferase activity	0.0055
GO:0052593	tryptamine:oxygen oxidoreductase (deamin...	0.0055
GO:0052594	aminoacetone:oxygen oxidoreductase(deami...	0.0055
GO:0052595	aliphatic-amine oxidase activity	0.0055
GO:0052596	phenethylamine:oxygen oxidoreductase (de...	0.0055
GO:0052597	diamine oxidase activity	0.0055
V1
GO:0030638	polyketide metabolic process	0.004
GO:0030639	polyketide biosynthetic process	0.004
GO:0046838	phosphorylated carbohydrate dephosphoryl...	0.0093
GO:0046855	inositol phosphate dephosphorylation	0.0093
GO:0071545	inositol phosphate catabolic process	0.0093
GO:0080110	sporopollenin biosynthetic process	0.0106
GO:0090439	tetraketide alpha-pyrone synthase activi...	0.0042
GO:0004351	glutamate decarboxylase activity	0.0056
GO:0015291	secondary active transmembrane transport...	0.009
GO:1901683	arsenate ion transmembrane transporter a...	0.0098
V2
GO:0001676	long-chain fatty acid metabolic process	3.8e-05
GO:0035337	fatty-acyl-CoA metabolic process	0.0013
GO:0046949	fatty-acyl-CoA biosynthetic process	0.0013
GO:0009768	photosynthesis, light harvesting in phot...	0.0032
GO:0035384	thioester biosynthetic process	0.0051
GO:0071616	acyl-CoA biosynthetic process	0.0051
GO:0080110	sporopollenin biosynthetic process	0.0051
GO:0010287	plastoglobule	0.018
GO:0009522	photosystem I	0.023
GO:0031956	medium-chain fatty acid-CoA ligase activ...	0.00059
GO:0003997	acyl-CoA oxidase activity	0.00352
GO:0048040	UDP-glucuronate decarboxylase activity	0.00352
GO:0003995	acyl-CoA dehydrogenase activity	0.0047
GO:0045289	luciferin monooxygenase activity	0.0047
GO:0047077	Photinus-luciferin 4-monooxygenase (ATP-...	0.0047
GO:0004467	long-chain fatty acid-CoA ligase activit...	0.00704
GO:0015645	fatty acid ligase activity	0.00762
GO:0016703	oxidoreductase activity, acting on singl...	0.00821
GO:0016207	4-coumarate-CoA ligase activity	0.00879
GO:0016634	oxidoreductase activity, acting on the C...	0.01054
V3
GO:0006278	RNA-dependent DNA replication	0.00031
GO:0007028	cytoplasm organization	0.00159
GO:0007308	oocyte construction	0.00159
GO:0007309	oocyte axis specification	0.00159
GO:0007314	oocyte anterior/posterior axis specifica...	0.00159
GO:0007315	pole plasm assembly	0.00159
GO:0007316	pole plasm RNA localization	0.00159
GO:0007350	blastoderm segmentation	0.00159
GO:0007351	tripartite regional subdivision	0.00159
GO:0008358	maternal determination of anterior/poste...	0.00159
GO:0008595	anterior/posterior axis specification, e...	0.00159
GO:0009948	anterior/posterior axis specification	0.00159
GO:0009952	anterior/posterior pattern specification	0.00159
GO:0009994	oocyte differentiation	0.00159
GO:0035282	segmentation	0.00159
GO:0048599	oocyte development	0.00159
GO:0051716	cellular response to stimulus	0.00208
GO:0007281	germ cell development	0.00477
GO:0006260	DNA replication	0.00509
GO:0010447	response to acidity	0.00793
GO:0048477	oogenesis	0.00793
GO:0061392	regulation of transcription from RNA pol...	0.00793
GO:0061416	regulation of transcription from RNA pol...	0.00793
GO:0006281	DNA repair	0.00846
GO:0043618	regulation of transcription from RNA pol...	0.00951
GO:0006950	response to stress	0.00963
GO:0006974	cellular response to DNA damage stimulus	0.00982
GO:0043531	ADP binding	3.3e-05
GO:0003964	RNA-directed DNA polymerase activity	0.00024
GO:0034061	DNA polymerase activity	0.00068
GO:0016788	hydrolase activity, acting on ester bond...	0.0009
GO:0000166	nucleotide binding	0.00101
GO:1901265	nucleoside phosphate binding	0.00101
GO:0036094	small molecule binding	0.00138
GO:0004519	endonuclease activity	0.00175
GO:0004806	triglyceride lipase activity	0.00253
GO:1901363	heterocyclic compound binding	0.00284
GO:0097159	organic cyclic compound binding	0.00286
GO:0016772	transferase activity, transferring phosp...	0.00321
GO:0004518	nuclease activity	0.00622
GO:0016787	hydrolase activity	0.00635
GO:0016779	nucleotidyltransferase activity	0.00818
V4
GO:0009911	positive regulation of flower developmen...	0.0013
GO:2000243	positive regulation of reproductive proc...	0.0014
GO:0048582	positive regulation of post-embryonic de...	0.0041
GO:0051240	positive regulation of multicellular org...	0.0045
GO:0048573	photoperiodism, flowering	0.0048
GO:0051094	positive regulation of developmental pro...	0.0055
GO:0010119	regulation of stomatal movement	0.0061
GO:0009648	photoperiodism	0.0062
GO:0018108	peptidyl-tyrosine phosphorylation	0.0141
GO:0003677	DNA binding	0.0023
GO:0004638	phosphoribosylaminoimidazole carboxylase...	0.0032
GO:0052635	C-20 gibberellin 2-beta-dioxygenase acti...	0.0063
GO:0004742	dihydrolipoyllysine-residue acetyltransf...	0.0095
GO:0016418	S-acetyltransferase activity	0.0095
GO:0030523	dihydrolipoamide S-acyltransferase activ...	0.0095
R5
GO:0009877	nodulation	3.2e-07
GO:0009399	nitrogen fixation	9.2e-07
GO:0071941	nitrogen cycle metabolic process	2.8e-06
GO:0010208	pollen wall assembly	3e-05
GO:0010927	cellular component assembly involved in ...	3e-05
GO:0044403	symbiosis, encompassing mutualism throug...	7.4e-05
GO:0044419	interspecies interaction between organis...	9e-05
GO:0010584	pollen exine formation	0.0005
GO:0006569	tryptophan catabolic process	0.00091
GO:0046218	indolalkylamine catabolic process	0.00091
GO:0008645	hexose transport	0.00133
GO:0006857	oligopeptide transport	0.00174
GO:0042436	indole-containing compound catabolic pro...	0.00182
GO:0015833	peptide transport	0.00315
GO:0015791	polyol transport	0.00337
GO:0009074	aromatic amino acid family catabolic pro...	0.00373
GO:0009310	amine catabolic process	0.00411
GO:0009684	indoleacetic acid biosynthetic process	0.00411
GO:0015749	monosaccharide transport	0.00411
GO:0042402	cellular biogenic amine catabolic proces...	0.00411
GO:0009683	indoleacetic acid metabolic process	0.00492
GO:0009851	auxin biosynthetic process	0.00492
GO:0042886	amide transport	0.00631
GO:0009072	aromatic amino acid family metabolic pro...	0.00674
GO:0009555	pollen development	0.007
GO:0006568	tryptophan metabolic process	0.00884
GO:0006586	indolalkylamine metabolic process	0.00884
GO:0080088	spermidine hydroxycinnamate conjugate bi...	0.00914
GO:0008540	proteasome regulatory particle, base sub...	0.02
GO:0043659	symbiosome	0.02
GO:0043660	bacteroid-containing symbiosome	0.02
GO:0043661	peribacteroid membrane	0.02
GO:0015295	solute:hydrogen symporter activity	3.5e-05
GO:0015294	solute:cation symporter activity	0.0002
GO:0015293	symporter activity	0.00029
GO:0015333	peptide:hydrogen symporter activity	0.00084
GO:0022897	proton-dependent peptide secondary activ...	0.00084
GO:0042887	amide transmembrane transporter activity	0.00361
GO:0015166	polyol transmembrane transporter activit...	0.00382
GO:0015197	peptide transporter activity	0.00394
GO:0015291	secondary active transmembrane transport...	0.00395
GO:0004410	homocitrate synthase activity	0.00488
GO:0050638	taxadien-5-alpha-ol O-acetyltransferase ...	0.00488
GO:0005215	transporter activity	0.00646
GO:0015665	alcohol transmembrane transporter activi...	0.00709
GO:0080073	spermidine:coumaroyl CoA N-acyltransfera...	0.00974
R6
GO:0045490	pectin catabolic process	2.4e-09
GO:0009860	pollen tube growth	1.6e-07
GO:0000272	polysaccharide catabolic process	2e-07
GO:0042545	cell wall modification	2.4e-07
GO:0010393	galacturonan metabolic process	2.6e-07
GO:0045488	pectin metabolic process	2.6e-07
GO:0044703	multi-organism reproductive process	2.8e-07
GO:0009856	pollination	3e-07
GO:0044706	multi-multicellular organism process	3e-07
GO:0045229	external encapsulating structure organiz...	3.2e-07
GO:0009932	cell tip growth	9.8e-07
GO:0048868	pollen tube development	1.4e-06
GO:0071555	cell wall organization	3.9e-06
GO:0009826	unidimensional cell growth	7.3e-06
GO:0048588	developmental cell growth	9.2e-06
GO:0000904	cell morphogenesis involved in different...	1.5e-05
GO:0060560	developmental growth involved in morphog...	4.3e-05
GO:0043086	negative regulation of catalytic activit...	5.3e-05
GO:0032989	cellular component morphogenesis	5.3e-05
GO:0016043	cellular component organization	7e-05
GO:0016049	cell growth	7.1e-05
GO:0044092	negative regulation of molecular functio...	8.1e-05
GO:0000902	cell morphogenesis	0.00012
GO:0006468	protein phosphorylation	0.00013
GO:0048589	developmental growth	0.00019
GO:0048610	cellular process involved in reproductio...	0.00023
GO:0051510	regulation of unidimensional cell growth	0.00024
GO:0015759	beta-glucoside transport	0.00028
GO:0015878	biotin transport	0.00028
GO:0042946	glucoside transport	0.00028
GO:0042948	salicin transport	0.00028
GO:0042949	arbutin transport	0.00028
GO:1901656	glycoside transport	0.00028
GO:0071840	cellular component organization or bioge...	0.00033
GO:0005976	polysaccharide metabolic process	0.00036
GO:0022604	regulation of cell morphogenesis	0.00043
GO:0015768	maltose transport	0.00047
GO:0005975	carbohydrate metabolic process	0.0005
GO:0071554	cell wall organization or biogenesis	0.00053
GO:0080092	regulation of pollen tube growth	0.00059
GO:0001558	regulation of cell growth	0.00061
GO:0040007	growth	0.00064
GO:0010769	regulation of cell morphogenesis involve...	0.00075
GO:0060284	regulation of cell development	0.00084
GO:0048468	cell development	0.00093
GO:0016310	phosphorylation	0.00095
GO:0016052	carbohydrate catabolic process	0.00108
GO:0080086	stamen filament development	0.00207
GO:0010208	pollen wall assembly	0.00247
GO:0010927	cellular component assembly involved in ...	0.00247
GO:0022603	regulation of anatomical structure morph...	0.00301
GO:0051180	vitamin transport	0.00301
GO:0030036	actin cytoskeleton organization	0.00327
GO:0048869	cellular developmental process	0.00409
GO:0030029	actin filament-based process	0.00446
GO:0048638	regulation of developmental growth	0.00446
GO:0030042	actin filament depolymerization	0.00472
GO:0009846	pollen germination	0.00474
GO:0030154	cell differentiation	0.00519
GO:0048268	clathrin coat assembly	0.00537
GO:0044702	single organism reproductive process	0.00543
GO:0009057	macromolecule catabolic process	0.00649
GO:0050790	regulation of catalytic activity	0.00667
GO:0006901	vesicle coating	0.00678
GO:0051261	protein depolymerization	0.00678
GO:0022414	reproductive process	0.00692
GO:0033302	quercetin O-glucoside metabolic process	0.00694
GO:0033303	quercetin O-glucoside biosynthetic proce...	0.00694
GO:0033329	kaempferol O-glucoside metabolic process	0.00694
GO:0033330	kaempferol O-glucoside biosynthetic proc...	0.00694
GO:0033485	cyanidin 3-O-glucoside biosynthetic proc...	0.00694
GO:1901806	beta-glucoside biosynthetic process	0.00694
GO:0006900	membrane budding	0.00755
GO:0065009	regulation of molecular function	0.00946
GO:0090406	pollen tube	6e-07
GO:0042995	cell projection	1.4e-06
GO:0005576	extracellular region	0.0001
GO:0035838	growing cell tip	0.0029
GO:0051286	cell tip	0.0029
GO:0045330	aspartyl esterase activity	7.8e-09
GO:0030599	pectinesterase activity	3.3e-08
GO:0004857	enzyme inhibitor activity	2.9e-07
GO:0052689	carboxylic ester hydrolase activity	2e-06
GO:0004650	polygalacturonase activity	1.3e-05
GO:0030234	enzyme regulator activity	1.3e-05
GO:0016773	phosphotransferase activity, alcohol gro...	2.1e-05
GO:0004672	protein kinase activity	3.2e-05
GO:0004674	protein serine/threonine kinase activity	3.3e-05
GO:0005509	calcium ion binding	0.00013
GO:0047911	galacturan 1,4-alpha-galacturonidase act...	0.00014
GO:0016301	kinase activity	0.00018
GO:0004553	hydrolase activity, hydrolyzing O-glycos...	0.00021
GO:0005364	maltose:hydrogen symporter activity	0.00025
GO:0015225	biotin transporter activity	0.00025
GO:0015573	beta-glucoside transmembrane transporter...	0.00025
GO:0042950	salicin transmembrane transporter activi...	0.00025
R7
GO:0006869	lipid transport	0.0012
GO:0010876	lipid localization	0.0017
GO:0006282	regulation of DNA repair	0.0101
GO:0070566	adenylyltransferase activity	0.0014
GO:0003677	DNA binding	0.003
GO:0004650	polygalacturonase activity	0.0037
GO:0004595	pantetheine-phosphate adenylyltransferas...	0.0039
GO:0090440	abscisic acid transporter activity	0.0039
GO:0046983	protein dimerization activity	0.006
GO:0052635	C-20 gibberellin 2-beta-dioxygenase acti...	0.0077
GO:0008381	mechanically-gated ion channel activity	0.0097
R8
GO:1900150	regulation of defense response to fungus	0.0061
GO:0032784	regulation of DNA-templated transcriptio...	0.0076
GO:0046417	chorismate metabolic process	0.0076
GO:0000162	tryptophan biosynthetic process	0.0122
GO:0016866	intramolecular transferase activity	0.0018
GO:0004106	chorismate mutase activity	0.0031
GO:0015198	oligopeptide transporter activity	0.0152
R9
GO:0042592	homeostatic process	0.00016
GO:0065008	regulation of biological quality	0.002
GO:0048443	stamen development	0.00222
GO:0048466	androecium development	0.00222
GO:0007004	telomere maintenance via telomerase	0.00413
GO:0010833	telomere maintenance via telomere length...	0.00413
GO:0001709	cell fate determination	0.00495
GO:0015688	iron chelate transport	0.00495
GO:0045454	cell redox homeostasis	0.00553
GO:0032204	regulation of telomere maintenance	0.00742
GO:0010044	response to aluminum ion	0.00824
GO:0032844	regulation of homeostatic process	0.00824
GO:0042299	lupeol synthase activity	0.0026
GO:0015035	protein disulfide oxidoreductase activit...	0.0036
GO:0015036	disulfide oxidoreductase activity	0.0038
GO:0016667	oxidoreductase activity, acting on a sul...	0.007
GO:0031559	oxidosqualene cyclase activity	0.0105
