# Supplementary material for: Genome and transcriptome analysis of the Mesoamerican common bean and the role of gene duplications in establishing tissue and temporal specialization of genes
Source: Genome Biol. 2016 Feb 25;17:32. doi: 10.1186/s13059-016-0883-6 (PMC4766624; doi:10.1186/s13059-016-0883-6)
Supplement: Additional file 5: — Supplementary datasets S12–S24. (XLS 2190 kb) [file 13059_2016_883_MOESM5_ESM.xls]

## Sheet: Dataset12
Dataset S12. Number of differentially expressed protein-coding and long non-coding genes in pairwise samples comparison. In the columns numbers reflect UP regulated genes in a given conditions and in the rows – number of DOWN regulated genes
Protein-coding genes
	AM_R5	AM_V4b	C_V1	EC_V0	EPI_V1	F_R6	FTL_V2	HYP_V0	HYP_V1	HYP_V2	HYP_V4a	IS_R9	MEP_R8	MP_R9	MPWS_R9	NR_V3	PL_V1	PL_V2	PR_V1	R_R5	R_V3	RD_V0	SN_R5	SP_R7	ST_V4b	TL_R5	TL_V4b
AM_R5	-	0	1354	664	355	1653	371	380	507	935	821	747	311	200	339	1047	263	862	962	773	1468	601	293	78	502	58	690
AM_V4b	6	-	1827	886	680	2168	579	594	892	1291	1167	1020	480	290	505	1593	533	1107	1349	1158	1867	776	677	112	692	108	784
C_V1	1192	1449	-	375	528	1658	1745	1436	303	1116	1023	1513	964	1538	633	1007	249	1789	741	1061	1196	1446	725	1439	1605	1261	1774
EC_V0	278	330	451	-	530	1436	1039	343	459	847	962	820	552	553	517	884	526	1234	725	656	1002	38	651	401	852	656	1115
EPI_V1	89	219	610	460	-	1557	714	87	50	699	447	722	470	434	412	601	64	1199	448	622	1005	504	289	309	502	433	1132
F_R6	379	724	826	564	648	-	1326	683	549	745	760	840	439	597	421	729	746	1611	789	717	929	743	525	403	1052	885	1483
FTL_V2	116	138	1491	859	462	1943	-	406	712	979	874	1005	455	336	460	1284	315	16	1167	1021	1680	866	577	262	622	16	20
HYP_V0	254	282	1430	478	168	1763	884	-	454	969	773	749	662	402	675	996	646	1393	886	809	1400	247	572	330	522	747	1371
HYP_V1	381	645	389	478	89	1445	1073	321	-	265	305	898	380	514	283	360	137	1248	213	385	773	454	134	525	273	618	1303
HYP_V2	473	684	776	537	517	1369	919	570	199	-	263	1058	312	470	213	416	501	933	592	470	769	580	103	527	54	478	1041
HYP_V4a	834	1125	1399	1159	575	2001	1614	885	467	449	-	1325	782	1122	473	194	1186	1918	622	294	592	769	125	1147	144	1398	1863
IS_R9	623	649	1549	964	749	1979	1574	701	959	1598	1258	-	617	629	821	1375	1019	1978	1172	1036	1594	845	935	586	1018	1302	1918
MEP_R8	272	304	1110	638	754	1564	751	720	592	606	804	489	-	24	8	1060	590	993	989	801	1322	657	394	59	472	281	794
MP_R9	179	173	1587	776	773	1773	602	578	788	902	1116	641	36	-	154	1407	710	945	1216	1023	1704	628	641	10	554	271	760
MPWS_R9	665	778	1159	962	934	1947	1125	1147	691	779	704	1115	114	379	-	1078	764	1348	1087	915	1403	1063	448	516	704	557	1075
NR_V3	1157	1518	1238	1118	702	1755	1865	1074	509	773	163	1318	981	1415	723	-	1227	2046	360	49	33	601	230	1423	568	1676	2085
PL_V1	178	359	529	618	93	1773	299	646	149	948	912	1004	567	650	517	978	-	644	664	926	1374	1057	563	540	975	158	624
PL_V2	423	643	1532	1119	979	2204	109	1081	776	779	1309	1534	529	482	569	1581	460	-	1291	1370	1885	1279	734	645	872	54	13
PR_V1	772	992	864	804	370	1791	1681	627	165	771	396	988	770	967	602	196	786	1829	-	156	418	216	339	906	482	1380	1854
R_R5	1059	1252	1580	1149	934	2116	1866	962	781	1135	403	1118	993	1156	813	90	1357	2038	423	-	140	463	381	1135	542	1572	2039
R_V3	1276	1571	1422	1166	1059	1920	2091	1282	861	1105	443	1400	1213	1525	970	47	1446	2177	417	77	-	445	608	1526	923	1801	2207
RD_V0	623	682	1623	574	720	1943	1649	276	562	1005	723	874	776	665	800	562	1298	1761	507	347	659	-	657	616	567	1326	1778
SN_R5	339	602	916	770	380	1611	1125	551	260	249	169	953	330	547	188	278	693	1451	579	256	779	636	-	526	13	687	1382
SP_R7	83	65	1558	712	658	1701	559	523	694	961	1059	697	91	3	192	1321	562	980	1109	862	1628	575	540	-	554	196	751
ST_V4b	372	439	1632	1059	591	2072	1152	460	448	283	247	914	423	440	287	537	1011	1527	808	409	1134	585	36	422	-	806	1403
TL_R5	18	16	1279	697	569	1781	96	587	536	783	894	994	296	250	286	1227	233	47	1060	886	1572	782	365	143	518	-	12
TL_V4b	231	234	1487	859	893	2083	108	828	858	938	1066	1224	450	374	413	1476	524	10	1303	1107	1761	910	643	349	666	43	-
	Number of DGE	Color scheme
	>2000
	2000-1000
	1000-500
	500-100
	<100
Long non-coding genes
	AM_R5	AM_V4b	C_V1	EC_V0	EPI_V1	F_R6	FTL_V2	HYP_V0	HYP_V1	HYP_V2	HYP_V4a	IS_R9	MEP_R8	MP_R9	MPWS_R9	NR_V3	PL_V1	PL_V2	PR_V1	R_R5	R_V3	RD_V0	SN_R5	SP_R7	ST_V4b	TL_R5	TL_V4b
AM_R5	-	0	17	8	10	30	4	1	11	17	58	22	16	13	6	25	17	19	16	11	39	4	5	3	6	2	6
AM_V4b	0	-	19	10	13	33	5	3	15	18	58	23	20	12	7	25	24	21	18	14	36	4	13	3	8	2	6
C_V1	4	8	-	4	1	28	3	3	4	16	47	23	23	15	7	16	0	10	7	7	31	4	10	8	9	1	3
EC_V0	13	11	20	-	17	28	23	4	16	17	68	22	24	10	8	24	41	22	11	12	40	0	20	7	14	17	14
EPI_V1	2	2	5	7	-	26	5	1	1	12	32	21	23	11	6	10	5	14	4	6	36	1	5	5	4	5	8
F_R6	18	36	48	14	36	-	29	6	21	16	75	27	21	14	9	37	67	36	18	17	51	6	22	8	17	30	27
FTL_V2	3	3	14	11	14	32	-	6	19	21	66	24	22	12	5	33	18	4	15	12	48	7	13	7	7	1	0
HYP_V0	4	13	32	5	7	26	19	-	4	10	53	22	21	11	4	19	47	27	8	8	47	0	3	7	2	17	18
HYP_V1	3	11	9	8	0	24	15	0	-	2	2	19	19	9	2	5	13	20	1	1	27	1	0	5	1	9	10
HYP_V2	7	13	19	5	13	21	17	1	4	-	24	25	17	9	2	13	33	17	10	4	27	1	2	6	0	10	9
HYP_V4a	6	9	17	7	4	17	14	1	5	4	-	24	20	13	2	4	26	15	7	3	12	1	0	8	0	8	10
IS_R9	14	15	38	10	17	31	24	10	20	28	88	-	11	8	11	35	54	35	17	12	53	6	20	6	16	19	23
MEP_R8	7	11	36	6	25	24	18	9	14	12	57	6	-	0	0	29	51	29	19	10	46	7	11	0	10	13	10
MP_R9	8	8	37	9	26	29	16	8	20	18	77	12	1	-	2	37	53	22	18	11	52	5	17	0	10	10	9
MPWS_R9	10	14	39	13	26	29	19	11	18	17	59	25	8	7	-	28	51	28	20	11	45	8	14	3	10	15	16
NR_V3	11	14	18	6	9	24	19	1	7	7	16	23	23	14	4	-	31	25	6	2	4	1	3	7	2	11	13
PL_V1	3	1	0	3	0	18	0	1	2	11	31	20	19	10	5	9	-	1	5	4	24	0	7	3	5	0	1
PL_V2	5	11	10	14	16	38	2	8	16	18	82	27	25	13	8	27	20	-	14	15	46	11	14	10	9	1	0
PR_V1	9	15	18	11	9	30	25	4	1	15	42	23	22	13	9	6	28	26	-	1	27	0	9	8	6	17	23
R_R5	14	16	29	14	19	31	25	9	16	16	41	26	21	14	8	5	50	33	9	-	17	5	10	8	9	18	20
R_V3	12	19	23	10	19	24	24	5	12	15	31	26	23	15	8	2	42	28	7	0	-	3	11	9	8	18	18
RD_V0	10	17	36	8	23	31	27	4	18	23	72	26	29	13	12	31	62	30	10	11	42	-	21	10	12	22	23
SN_R5	3	7	23	10	11	22	17	1	4	4	16	23	17	10	3	7	37	24	9	4	29	4	-	4	0	9	9
SP_R7	4	2	31	10	20	28	9	7	19	19	77	17	4	0	3	38	45	25	19	12	48	5	16	-	10	6	8
ST_V4b	3	8	26	12	10	30	17	3	7	4	26	22	20	11	3	12	41	21	13	5	33	3	1	6	-	10	12
TL_R5	2	0	16	7	16	35	3	8	15	15	65	23	18	13	5	27	17	7	18	13	44	8	8	6	5	-	0
TL_V4b	4	6	22	11	26	35	1	13	22	17	69	27	22	13	7	32	35	3	20	17	52	11	16	9	8	2	-
	Number of DGE	Color scheme
	>50
	50-40
	40-30
	30-20
	<20

## Sheet: Dataset13
Dataset S13. Number of differentially expressed protein-coding and long non-coding genes in pairwise organ comparison. In the columns numbers reflect UP regulated genes in a given conditions and in the rows – number of DOWN regulated genes
Protein-coding genes
	Axial_meristem	Flower	Leaf	Pods	Root	Seeds	Stem
Axial_meristem	-	2774	2459	968	3247	2026	2416
Flower	926	-	1861	890	1273	875	1197
Leaf	1278	2796	-	1870	3405	2348	2521
Pods	901	2882	3450	-	3614	2029	2871
Root	2831	2899	3752	3003	-	2601	2317
Seeds	1073	1982	2388	1262	2188	-	2102
Stem	1508	2661	2973	1581	1857	2123	-
	Number of DGE	Color scheme
	>3000
	3000-2000
	2000-1000
	1000-500
	<500
Long non-coding genes
	Axial_meristem	Flower	Leaf	Pods	Root	Seeds	Stem
Axial_meristem	-	39	43	26	57	36	54
Flower	39	-	62	18	48	27	52
Leaf	16	42	-	50	71	51	72
Pods	35	43	113	-	104	45	101
Root	55	39	99	61	-	51	53
Seeds	37	32	72	23	56	-	66
Stem	28	32	75	47	37	47	-
	Number of DGE	Color scheme
	>50
	50-40
	40-30
	30-20
	<20

## Sheet: Dataset14
Dataset S14. Number of differentially expressed protein-coding and long non-coding genes in pairwise stages comparison. In the columns numbers reflect UP regulated genes in a given conditions and in the rows – number of DOWN regulated genes
Protein-coding genes
	R5	R6*	R7	R8	R9	V0	V1	V2	V3	V4a
R5	-	2522	326	530	1338	1863	1865	2075	1758	589
R6	967	-	403	439	952	980	1131	1838	1098	1593
R7	499	1701	-	91	335	904	1451	1301	1886	647
R8	580	1564	59	-	141	1024	1202	1056	1542	613
R9	1615	2451	129	20	-	1745	2558	2807	2727	2088
V0	1919	2349	738	1063	1627	-	2018	2682	2181	2448
V1	1731	2553	1260	996	2331	2197	-	2888	1904	2858
V2	1187	2531	799	580	1701	2302	2053	-	2284	770
V3	2209	2546	2199	1692	3009	2623	2366	3166	-	3108
V4a	497	2655	363	593	1418	1927	2378	900	2395	-
	Number of DGE	Color scheme
	>2500			* There is only one sample in the R6 stage – Flower
	2500-1500
	1500-1000
	1000-500
	<500
Long non-coding genes
	R5	R6*	R7	R8	R9	V0	V1	V2	V3	V4a
R5	0	34	15	30	38	15	49	39	65	37
R6	34	0	8	21	24	11	63	40	58	60
R7	10	28	0	4	5	7	43	33	64	24
R8	13	24	0	0	1	11	49	29	54	33
R9	36	39	1	2	0	24	92	57	117	93
V0	48	37	21	37	40	0	86	64	89	103
V1	13	37	17	40	49	14	0	27	50	49
V2	14	32	17	32	35	14	40	0	68	35
V3	18	31	19	31	38	11	41	40	0	44
V4a	5	27	16	32	39	10	35	21	44	0
	Number of DGE	Color scheme
	>50
	50-40
	40-30			* There is only one sample in the R6 stage – Flower
	30-20
	<20

## Sheet: Dataset15
Dataset S15. Up and Down regulated genes in the Root development
gene name	logFC	logCPM	LR	PValue	FDR
RD_V0 vs PR_V1
PHASIBEAM10F014077	-8.1936	8.60803	59.1037	1.49575e-14	3.9268e-10
PHASIBEAM10F023328	-7.52637	10.2066	57.2879	3.76463e-14	4.94164e-10
PHASIBEAM10F026767	-7.05367	7.97496	50.0437	1.50358e-12	1.06758e-08
PHASIBEAM10F024346	-8.61195	4.95761	49.8894	1.62661e-12	1.06758e-08
PHASIBEAM10F009491	-8.61964	4.23562	48.5996	3.13932e-12	1.64833e-08
PHASIBEAM10F027077	-6.76818	7.77027	47.4366	5.68117e-12	2.4858e-08
PHASIBEAM10F001015	-7.16339	5.39276	44.9797	1.99091e-11	7.46677e-08
PHASIBEAM10F006407	-7.17417	5.5267	44.4069	2.66743e-11	8.75351e-08
PHASIBEAM10F022345	-9.686	3.76864	44.1293	3.07378e-11	8.96621e-08
PHASIBEAM10F007558	-7.8385	4.62673	42.6985	6.38622e-11	1.67657e-07
PHASIBEAM10F010549	-6.13624	7.80925	41.4382	1.21654e-10	2.88438e-07
PHASIBEAM10F013707	-7.02108	5.79091	41.1829	1.38633e-10	2.88438e-07
PHASIBEAM10F025435	-6.7427	5.18656	41.1246	1.42829e-10	2.88438e-07
PHASIBEAM10F006876	-8.60021	4.8432	39.8504	2.74183e-10	5.14151e-07
PHASIBEAM10F011080	-5.63976	6.46207	38.4861	5.51463e-10	9.6517e-07
PHASIBEAM10F025745	-7.76483	3.10306	37.9205	7.36887e-10	1.20909e-06
PHASIBEAM10F023894	-7.24988	4.19906	37.6236	8.57983e-10	1.29428e-06
PHASIBEAM10F009450	-9.0429	8.5704	37.5579	8.87405e-10	1.29428e-06
PHASIBEAM10F020647	-5.99598	4.31916	37.3868	9.68767e-10	1.33858e-06
PHASIBEAM10F026801	-6.43144	4.5552	37.1443	1.09702e-09	1.44e-06
PHASIBEAM10F016386	-6.87953	4.52073	36.8939	1.24733e-09	1.55934e-06
PHASIBEAM10F013277	-5.67254	8.05028	36.3672	1.63431e-09	1.95025e-06
PHASIBEAM10F002643	-5.72863	7.77907	36.0471	1.92602e-09	2.19842e-06
PHASIBEAM10F015215	-6.05117	7.01995	35.5218	2.5221e-09	2.75886e-06
PHASIBEAM10F020648	-5.55918	4.87077	35.0686	3.18292e-09	3.34245e-06
PHASIBEAM10F022974	-5.47897	7.63136	34.7498	3.74908e-09	3.78556e-06
PHASIBEAM10F025720	-5.26494	11.4168	34.2823	4.76691e-09	4.63503e-06
XLOC_001281	-7.96205	3.44255	33.9593	5.6277e-09	5.19298e-06
PHASIBEAM10F010873	-5.86408	4.07606	33.8344	6.00075e-09	5.19298e-06
PHASIBEAM10F021439	-6.87145	7.03569	33.8095	6.07821e-09	5.19298e-06
PHASIBEAM10F007702	-5.3133	5.03164	33.7923	6.13196e-09	5.19298e-06
PHASIBEAM10F024373	7.33951	4.78963	33.6246	6.6841e-09	5.48367e-06
PHASIBEAM10F022142	-7.70662	3.0129	33.3682	7.62621e-09	6.06699e-06
PHASIBEAM10F021794	-7.31538	4.38098	33.2435	8.13096e-09	6.2783e-06
PHASIBEAM10F018637	-8.11479	4.34922	33.1479	8.54068e-09	6.32236e-06
PHASIBEAM10F022406	-5.66776	6.48356	33.1188	8.66968e-09	6.32236e-06
PHASIBEAM10F015002	-6.57231	5.64265	32.754	1.04588e-08	7.42096e-06
PHASIBEAM10F004585	-5.63151	4.01804	32.5436	1.16547e-08	8.05184e-06
PHASIBEAM10F012500	-5.00752	6.28606	32.3117	1.31322e-08	8.84e-06
PHASIBEAM10F023568	-7.89199	5.28235	32.042	1.50878e-08	9.90253e-06
PHASIBEAM10F017505	-6.94057	3.41638	31.7714	1.73429e-08	1.1105e-05
PHASIBEAM10F011652	-6.36273	3.73072	31.3494	2.15529e-08	1.34289e-05
PHASIBEAM10F014756	-7.53607	6.72705	31.3099	2.19954e-08	1.34289e-05
PHASIBEAM10F013283	-5.98369	5.44644	31.0679	2.49154e-08	1.47568e-05
PHASIBEAM10F010130	-5.19796	4.61713	31.037	2.53153e-08	1.47568e-05
PHASIBEAM10F015815	6.12005	4.90515	30.996	2.58566e-08	1.47568e-05
PHASIBEAM10F010474	-8.22071	4.35656	30.9338	2.66986e-08	1.49131e-05
XLOC_000040	-8.61663	3.01057	30.8345	2.80992e-08	1.5225e-05
PHASIBEAM10F028951	-8.90225	3.13466	30.7985	2.8626e-08	1.5225e-05
PHASIBEAM10F009857	-4.83982	7.21833	30.7735	2.89967e-08	1.5225e-05
PHASIBEAM10F018225	4.87271	7.40166	30.6772	3.04732e-08	1.56865e-05
PHASIBEAM10F007533	-6.60442	2.74867	30.5586	3.23933e-08	1.63542e-05
PHASIBEAM10F025913	-6.49357	3.31398	30.4145	3.48909e-08	1.71439e-05
PHASIBEAM10F006572	-5.91254	9.56367	30.3939	3.52635e-08	1.71439e-05
PHASIBEAM10F023532	-5.11317	4.91252	30.2002	3.89672e-08	1.86001e-05
PHASIBEAM10F023350	-5.03329	5.89783	29.9713	4.38493e-08	2.05567e-05
PHASIBEAM10F005452	-6.75206	4.58093	29.9271	4.48601e-08	2.06616e-05
PHASIBEAM10F017778	-5.21235	6.6926	29.655	5.162e-08	2.33652e-05
PHASIBEAM10F023371	-6.35413	2.77425	29.4484	5.74242e-08	2.55518e-05
PHASIBEAM10F020556	-7.96246	3.78096	29.2043	6.51344e-08	2.84995e-05
PHASIBEAM10F011824	-6.20634	4.90955	28.9729	7.33963e-08	3.15881e-05
PHASIBEAM10F001082	-4.9165	6.49322	28.7097	8.4081e-08	3.56029e-05
PHASIBEAM10F012354	-5.14595	6.39711	28.6547	8.65048e-08	3.5764e-05
PHASIBEAM10F009087	-4.70119	6.8417	28.6395	8.7186e-08	3.5764e-05
PHASIBEAM10F005020	-5.66006	7.28848	28.4251	9.73945e-08	3.93369e-05
PHASIBEAM10F020316	-5.11255	6.96405	28.1264	1.13643e-07	4.50223e-05
PHASIBEAM10F019269	-5.69232	5.75444	28.1051	1.14901e-07	4.50223e-05
PHASIBEAM10F007786	-5.91518	6.23849	28.0637	1.17388e-07	4.53204e-05
PHASIBEAM10F023396	-4.82822	5.92153	27.997	1.21506e-07	4.62302e-05
PHASIBEAM10F011219	-7.56421	3.61285	27.5904	1.49917e-07	5.62254e-05
PHASIBEAM10F019880	-5.96394	3.79388	27.3185	1.72556e-07	6.38045e-05
PHASIBEAM10F029759	-6.60633	5.40956	27.1658	1.86733e-07	6.80874e-05
PHASIBEAM10F012499	-4.87068	3.73155	27.1269	1.90533e-07	6.85213e-05
PHASIBEAM10F026361	-6.36012	3.17728	26.8744	2.17113e-07	7.70252e-05
PHASIBEAM10F026725	-6.59535	2.5291	26.7726	2.28861e-07	8.01104e-05
PHASIBEAM10F014361	-6.80578	2.97698	26.6947	2.38279e-07	8.23097e-05
PHASIBEAM10F006014	-5.4217	5.07746	26.6375	2.45438e-07	8.36817e-05
PHASIBEAM10F008463	4.87411	6.60076	26.592	2.51288e-07	8.45777e-05
PHASIBEAM10F028179	-4.87458	5.47301	26.5162	2.61333e-07	8.68452e-05
PHASIBEAM10F013848	-5.23807	5.13644	26.376	2.81013e-07	9.22179e-05
PHASIBEAM10F010763	-4.9162	5.20108	26.3456	2.85464e-07	9.25219e-05
PHASIBEAM10F016378	-5.12568	3.00104	26.3136	2.90235e-07	9.29211e-05
PHASIBEAM10F027981	-6.40772	2.97432	26.2616	2.98163e-07	9.41493e-05
PHASIBEAM10F021111	-5.22443	3.59715	26.2196	3.0471e-07	9.41493e-05
PHASIBEAM10F010324	-4.82144	4.83494	26.2189	3.0483e-07	9.41493e-05
PHASIBEAM10F012873	-7.06787	2.14671	26.1846	3.10282e-07	9.4719e-05
PHASIBEAM10F025759	-5.02033	3.83144	26.1479	3.16237e-07	9.5158e-05
PHASIBEAM10F000766	7.91344	3.452	26.1313	3.18969e-07	9.5158e-05
PHASIBEAM10F020165	-4.88795	5.74291	26.0644	3.30218e-07	9.74068e-05
PHASIBEAM10F012339	-5.7546	3.10422	25.9721	3.46387e-07	0.000101041
PHASIBEAM10F021333	-6.84737	2.66762	25.8802	3.63283e-07	0.000104391
PHASIBEAM10F010616	-4.6552	5.67239	25.8521	3.68594e-07	0.000104391
PHASIBEAM10F006875	-4.6537	5.82143	25.8308	3.72703e-07	0.000104391
PHASIBEAM10F005680	-4.48152	4.77949	25.8252	3.73778e-07	0.000104391
PHASIBEAM10F028202	-4.35445	5.35225	25.7269	3.93307e-07	0.000108689
PHASIBEAM10F012566	-5.28115	2.90929	25.5884	4.22566e-07	0.000115559
PHASIBEAM10F001064	-4.39746	5.89497	25.5279	4.36021e-07	0.000118009
PHASIBEAM10F002208	-5.15536	4.20583	25.479	4.47216e-07	0.000119804
PHASIBEAM10F014192	-6.77346	2.95215	25.4527	4.53357e-07	0.000120222
PHASIBEAM10F012908	-4.29843	7.78715	25.3367	4.81469e-07	0.0001264
PHASIBEAM10F005678	-5.25714	3.01357	25.2335	5.07928e-07	0.000132026
PHASIBEAM10F006263	-4.73565	3.81991	25.2055	5.15355e-07	0.000132643
PHASIBEAM10F028797	-4.258	10.4823	25.1449	5.31806e-07	0.000135549
PHASIBEAM10F012386	-4.73773	6.02908	24.9994	5.73469e-07	0.000144762
PHASIBEAM10F016980	-4.72156	4.7398	24.906	6.01955e-07	0.000150506
PHASIBEAM10F027172	-4.31225	6.7743	24.6918	6.72712e-07	0.000165734
PHASIBEAM10F017268	4.53355	6.47398	24.6832	6.75697e-07	0.000165734
PHASIBEAM10F015347	-4.58241	4.46525	24.6659	6.81798e-07	0.000165734
PHASIBEAM10F017695	-6.24476	6.85723	24.6151	7.00022e-07	0.000168602
PHASIBEAM10F019587	-4.45587	6.01905	24.5838	7.11457e-07	0.00016898
PHASIBEAM10F013838	-5.85098	7.09987	24.5757	7.14462e-07	0.00016898
PHASIBEAM10F001514	-5.03095	5.89293	24.4696	7.54931e-07	0.000176957
PHASIBEAM10F009633	-4.12562	9.39033	24.2764	8.34568e-07	0.000193893
PHASIBEAM10F021506	-7.44688	6.0418	24.1968	8.69767e-07	0.000200298
PHASIBEAM10F013832	-6.78093	2.36771	24.1756	8.79384e-07	0.000200752
PHASIBEAM10F001208	4.47944	5.20943	24.0689	9.29479e-07	0.000209424
PHASIBEAM10F026017	-4.72069	7.28815	24.061	9.33327e-07	0.000209424
PHASIBEAM10F008855	-6.05815	2.28672	23.9189	1.00478e-06	0.000223547
PHASIBEAM10F012763	-4.38759	5.44295	23.8645	1.03362e-06	0.00022803
PHASIBEAM10F007464	4.08395	8.49306	23.8187	1.05847e-06	0.000231566
PHASIBEAM10F027982	-4.05573	8.40315	23.6347	1.16465e-06	0.000252691
PHASIBEAM10F026790	4.87425	8.47711	23.5824	1.19677e-06	0.000256343
PHASIBEAM10F015194	-6.33656	3.11924	23.562	1.20953e-06	0.000256343
PHASIBEAM10F018599	-4.43184	4.22473	23.5561	1.21324e-06	0.000256343
PHASIBEAM10F008630	7.20483	4.35747	23.5446	1.22054e-06	0.000256343
PHASIBEAM10F009806	-5.17032	5.73526	23.5032	1.24708e-06	0.000258159
PHASIBEAM10F019936	-4.53214	4.81801	23.5004	1.24886e-06	0.000258159
PHASIBEAM10F004086	-4.78457	6.67607	23.4802	1.26207e-06	0.000258852
PHASIBEAM10F007657	-5.2823	3.64454	23.4229	1.30022e-06	0.00026461
PHASIBEAM10F017079	-4.40692	6.19709	23.3286	1.36553e-06	0.000275763
PHASIBEAM10F022618	-4.33145	5.85427	23.2434	1.4274e-06	0.000286058
PHASIBEAM10F016969	4.32632	8.18433	23.2232	1.44246e-06	0.000286885
XLOC_002936	-6.33354	4.8571	23.1656	1.48629e-06	0.000293381
PHASIBEAM10F022395	-4.81476	5.1434	23.012	1.6099e-06	0.000315409
PHASIBEAM10F011646	-5.74848	4.3576	22.9087	1.69883e-06	0.000330366
PHASIBEAM10F018939	-6.14646	5.10157	22.8394	1.76121e-06	0.000339947
PHASIBEAM10F013709	-4.16639	8.018	22.8255	1.774e-06	0.000339947
PHASIBEAM10F001529	-4.34604	5.05977	22.7644	1.83129e-06	0.000348384
PHASIBEAM10F015712	-5.50021	2.89572	22.7199	1.87416e-06	0.000353973
PHASIBEAM10F025713	-4.06571	7.72826	22.6873	1.90627e-06	0.000357466
PHASIBEAM10F013284	-5.29334	4.90835	22.6121	1.9823e-06	0.000369088
PHASIBEAM10F013131	-6.06796	3.46785	22.3928	2.22209e-06	0.00041082
PHASIBEAM10F016920	-4.64022	4.99654	22.3175	2.3109e-06	0.000424253
PHASIBEAM10F003213	5.01834	6.86003	22.26	2.38115e-06	0.000434114
PHASIBEAM10F018409	4.06925	4.48085	22.238	2.40853e-06	0.000436077
PHASIBEAM10F011268	-4.46947	3.3452	22.1592	2.50947e-06	0.000451241
PHASIBEAM10F012204	-6.21275	2.78191	22.1271	2.55179e-06	0.000455729
PHASIBEAM10F011887	-6.25956	2.15434	21.9828	2.75108e-06	0.000488001
PHASIBEAM10F012899	-5.7374	2.45985	21.9605	2.78326e-06	0.000490395
PHASIBEAM10F013148	-4.79096	2.89577	21.8705	2.9169e-06	0.000510516
PHASIBEAM10F005021	-4.08995	6.64958	21.8527	2.94401e-06	0.000510657
PHASIBEAM10F014994	-4.223	3.46049	21.8445	2.95661e-06	0.000510657
PHASIBEAM10F019440	-6.5564	2.00441	21.83	2.97905e-06	0.000511169
PHASIBEAM10F015348	-5.07578	2.74536	21.8049	3.01821e-06	0.000512611
PHASIBEAM10F025116	-7.8414	2.60873	21.7997	3.0265e-06	0.000512611
PHASIBEAM10F015711	-5.40141	3.04473	21.723	3.1499e-06	0.000529354
PHASIBEAM10F018629	-5.21807	5.26964	21.7134	3.16568e-06	0.000529354
PHASIBEAM10F004251	-4.90067	2.88053	21.6124	3.3368e-06	0.000553801
PHASIBEAM10F009952	-4.02926	6.07506	21.6025	3.35407e-06	0.000553801
PHASIBEAM10F017330	-5.31958	2.22778	21.4572	3.61812e-06	0.000593666
PHASIBEAM10F017336	4.20841	6.5397	21.3761	3.77455e-06	0.000615486
PHASIBEAM10F025831	-4.65301	4.61526	21.3068	3.91338e-06	0.000634185
PHASIBEAM10F022254	-5.38003	3.23988	21.1003	4.35871e-06	0.00070202
PHASIBEAM10F003695	-5.1384	4.06673	21.0481	4.47887e-06	0.000716974
XLOC_003604	-6.9736	4.30916	20.9557	4.70034e-06	0.000747724
PHASIBEAM10F015310	5.81051	2.09274	20.9445	4.72792e-06	0.000747724
PHASIBEAM10F007820	-4.82453	4.70237	20.9229	4.78134e-06	0.000751644
PHASIBEAM10F015198	-7.50003	3.06552	20.8385	4.99674e-06	0.00078083
PHASIBEAM10F023621	-4.7086	4.4182	20.8245	5.03342e-06	0.000781908
PHASIBEAM10F011297	-6.14395	4.80428	20.6796	5.42902e-06	0.000835612
PHASIBEAM10F022540	-4.93758	4.39917	20.6748	5.44279e-06	0.000835612
PHASIBEAM10F027430	4.03518	7.90413	20.6498	5.51422e-06	0.000841656
PHASIBEAM10F019804	-5.96504	4.58745	20.6179	5.60695e-06	0.000850863
PHASIBEAM10F002363	-4.92628	6.26517	20.5252	5.88523e-06	0.000887959
PHASIBEAM10F002091	-7.30663	6.54549	20.5126	5.92405e-06	0.000888708
PHASIBEAM10F012497	3.83368	8.98589	20.3454	6.46489e-06	0.000964307
PHASIBEAM10F028230	-5.49566	5.16554	20.3346	6.50144e-06	0.000964307
PHASIBEAM10F008790	-5.95531	2.42353	20.2769	6.70055e-06	0.000987756
PHASIBEAM10F017544	-4.90026	6.6454	20.2671	6.73479e-06	0.000987756
XLOC_000250	-4.47031	3.40973	20.1275	7.2448e-06	0.00105665
PHASIBEAM10F007504	-3.86655	10.3213	19.9835	7.81144e-06	0.00113174
PHASIBEAM10F008260	3.84086	4.65969	19.9751	7.84586e-06	0.00113174
PHASIBEAM10F010530	-5.14172	2.64347	19.9445	7.97214e-06	0.00114368
PHASIBEAM10F019152	4.19741	6.7807	19.895	8.18124e-06	0.00116729
PHASIBEAM10F011848	4.02502	6.37617	19.8788	8.25121e-06	0.00116855
PHASIBEAM10F014390	4.70743	8.52286	19.8723	8.27905e-06	0.00116855
PHASIBEAM10F013265	4.31007	4.42681	19.808	8.56233e-06	0.0011997
PHASIBEAM10F026343	-4.77521	4.14351	19.8016	8.59113e-06	0.0011997
PHASIBEAM10F012004	-4.14045	6.8508	19.7498	8.82707e-06	0.00122612
PHASIBEAM10F006817	-4.39953	4.14468	19.6954	9.08218e-06	0.00125492
PHASIBEAM10F001530	-4.06196	5.21801	19.6496	9.30242e-06	0.00127862
PHASIBEAM10F023809	4.3475	5.44476	19.6279	9.40861e-06	0.00128648
PHASIBEAM10F016352	-7.56428	1.97012	19.5913	9.59024e-06	0.00130452
PHASIBEAM10F012834	-5.84647	4.87608	19.5259	9.92443e-06	0.00133212
PHASIBEAM10F015560	-4.64206	4.57773	19.5253	9.92749e-06	0.00133212
XLOC_003271	-4.29912	4.64462	19.5102	1.00063e-05	0.00133212
PHASIBEAM10F009396	-3.95791	4.782	19.5086	1.0015e-05	0.00133212
PHASIBEAM10F001990	3.87736	5.50535	19.5025	1.00469e-05	0.00133212
PHASIBEAM10F020329	-4.92072	4.20717	19.4378	1.03928e-05	0.00137107
PHASIBEAM10F023569	-5.69965	7.00475	19.4098	1.05466e-05	0.0013844
PHASIBEAM10F002060	-5.62069	5.3255	19.3658	1.07922e-05	0.00140435
PHASIBEAM10F008738	-3.82945	7.7577	19.3607	1.08213e-05	0.00140435
PHASIBEAM10F009997	-3.86656	5.94821	19.354	1.08591e-05	0.00140435
PHASIBEAM10F003325	4.45731	5.13009	19.2511	1.14604e-05	0.00147486
PHASIBEAM10F014107	-5.08539	4.14323	19.2037	1.17489e-05	0.00149559
PHASIBEAM10F027251	-6.07506	2.98325	19.2029	1.17533e-05	0.00149559
PHASIBEAM10F003972	-4.14445	4.22271	19.1966	1.17925e-05	0.00149559
PHASIBEAM10F006613	-4.07099	4.9872	19.1713	1.19498e-05	0.00150826
PHASIBEAM10F023620	-4.61359	4.21358	19.0976	1.24199e-05	0.0015601
PHASIBEAM10F011984	-5.09433	4.7017	19.0685	1.26111e-05	0.00157657
PHASIBEAM10F024211	-3.85789	6.04627	19.0191	1.29416e-05	0.00161021
PHASIBEAM10F019088	-5.9457	1.82398	18.9904	1.31376e-05	0.0016269
PHASIBEAM10F022245	-3.9563	8.44445	18.9648	1.33153e-05	0.00163837
PHASIBEAM10F017014	-5.82713	2.65868	18.9587	1.33582e-05	0.00163837
PHASIBEAM10F022415	4.09191	4.95457	18.9502	1.34175e-05	0.00163837
PHASIBEAM10F002243	6.042	6.48893	18.9137	1.3677e-05	0.00166233
PHASIBEAM10F023947	-4.92294	2.09745	18.8777	1.39371e-05	0.00168613
PHASIBEAM10F028048	3.7344	7.42067	18.8543	1.4109e-05	0.00169424
PHASIBEAM10F021016	-6.62949	1.72727	18.8506	1.41364e-05	0.00169424
PHASIBEAM10F027078	-5.8732	3.26781	18.8366	1.42406e-05	0.00169424
PHASIBEAM10F002736	-3.91712	6.28318	18.8337	1.42623e-05	0.00169424
PHASIBEAM10F014182	-4.34187	5.76628	18.8086	1.44511e-05	0.00170894
PHASIBEAM10F022997	-4.60348	2.99222	18.766	1.47775e-05	0.0017397
PHASIBEAM10F008496	-4.94888	3.50233	18.6846	1.5422e-05	0.00180494
PHASIBEAM10F018608	-3.51346	8.22369	18.6788	1.54692e-05	0.00180494
PHASIBEAM10F027935	-5.05811	4.50791	18.6477	1.57239e-05	0.00182655
PHASIBEAM10F017476	-6.01155	3.40491	18.6143	1.60014e-05	0.00184632
PHASIBEAM10F023899	-3.87623	6.70803	18.6103	1.60348e-05	0.00184632
PHASIBEAM10F013522	4.03682	2.77385	18.5991	1.61296e-05	0.00184913
PHASIBEAM10F027331	-4.12035	4.24528	18.5719	1.63619e-05	0.0018676
PHASIBEAM10F001060	-3.75577	3.61409	18.5623	1.64442e-05	0.00186887
PHASIBEAM10F011695	-3.6346	7.44898	18.5233	1.67842e-05	0.00189929
PHASIBEAM10F018811	-3.70862	7.34172	18.49	1.70799e-05	0.00192446
PHASIBEAM10F008425	-6.46762	2.23334	18.4425	1.75107e-05	0.00196457
PHASIBEAM10F005789	-3.88694	4.94577	18.4027	1.78806e-05	0.00199753
PHASIBEAM10F013690	-3.84107	5.32606	18.3436	1.84434e-05	0.00205167
PHASIBEAM10F014690	4.09804	6.9661	18.3178	1.86949e-05	0.00207087
PHASIBEAM10F010220	3.95645	5.41335	18.2579	1.92919e-05	0.00212803
PHASIBEAM10F001276	3.46905	8.08489	18.1721	2.01812e-05	0.00220854
PHASIBEAM10F016329	3.78811	6.2394	18.1689	2.02151e-05	0.00220854
PHASIBEAM10F008183	-5.15655	9.58843	18.163	2.02785e-05	0.00220854
PHASIBEAM10F024123	3.73915	7.13916	18.1555	2.03583e-05	0.00220854
PHASIBEAM10F020548	-4.31435	7.0844	18.1459	2.04606e-05	0.0022105
PHASIBEAM10F013556	-4.60719	4.09403	18.0886	2.10856e-05	0.00226869
PHASIBEAM10F013324	4.5246	6.19516	18.0749	2.12381e-05	0.00227577
PHASIBEAM10F012318	-6.00055	3.82569	18.0568	2.14408e-05	0.00228815
PHASIBEAM10F023823	3.58178	9.23007	18.038	2.16542e-05	0.00228993
PHASIBEAM10F025813	3.55293	10.0514	18.0354	2.16831e-05	0.00228993
PHASIBEAM10F002300	4.20643	2.49321	18.0323	2.17191e-05	0.00228993
PHASIBEAM10F007439	-6.29939	1.80844	18.0062	2.20182e-05	0.00230355
PHASIBEAM10F020432	3.80174	5.96373	18.0058	2.20238e-05	0.00230355
PHASIBEAM10F013182	-4.6315	2.38846	17.9694	2.24488e-05	0.00233068
PHASIBEAM10F003993	-4.11677	5.00582	17.9684	2.24608e-05	0.00233068
PHASIBEAM10F003656	-6.67869	1.81312	17.9542	2.26279e-05	0.00233878
PHASIBEAM10F015600	5.8096	5.90973	17.9429	2.27629e-05	0.00234351
PHASIBEAM10F027204	-4.32233	4.22133	17.9297	2.29217e-05	0.0023474
PHASIBEAM10F016327	-3.74735	4.50665	17.9249	2.29796e-05	0.0023474
PHASIBEAM10F017419	-4.07975	2.74123	17.8522	2.38737e-05	0.00242929
PHASIBEAM10F003319	-7.41665	2.50264	17.8365	2.40719e-05	0.00244
PHASIBEAM10F027382	-4.15286	6.08129	17.8039	2.44881e-05	0.00247263
PHASIBEAM10F011529	-3.46695	5.4775	17.7944	2.46112e-05	0.00247555
PHASIBEAM10F007917	-7.40141	1.9716	17.7239	2.55396e-05	0.00255912
PHASIBEAM10F025431	-3.46787	6.58989	17.6412	2.66741e-05	0.00266264
PHASIBEAM10F018610	4.18406	6.29024	17.6169	2.70172e-05	0.0026712
PHASIBEAM10F010247	-6.95633	1.61297	17.6143	2.70553e-05	0.0026712
PHASIBEAM10F011804	-3.7402	5.69596	17.6136	2.7065e-05	0.0026712
PHASIBEAM10F005341	3.79836	4.52414	17.588	2.74317e-05	0.00269725
PHASIBEAM10F027440	-5.46187	2.75426	17.5473	2.80249e-05	0.00274529
PHASIBEAM10F001951	-3.46055	6.02608	17.4202	2.9962e-05	0.00292413
PHASIBEAM10F001365	3.36065	9.71137	17.3844	3.05326e-05	0.00296879
PHASIBEAM10F010988	3.52273	6.25879	17.3668	3.08168e-05	0.00298536
PHASIBEAM10F028252	-4.57219	4.76079	17.3141	3.16825e-05	0.00305709
PHASIBEAM10F006927	-4.76946	2.38745	17.3077	3.17901e-05	0.00305709
PHASIBEAM10F027898	-4.71602	4.14879	17.2643	3.25247e-05	0.0031097
PHASIBEAM10F011661	-3.92246	5.44078	17.2614	3.25741e-05	0.0031097
PHASIBEAM10F005052	-3.80303	3.4645	17.2429	3.28928e-05	0.00312875
PHASIBEAM10F019653	3.98865	5.4596	17.1753	3.40844e-05	0.00323039
PHASIBEAM10F014375	-6.36488	4.49479	17.1204	3.50833e-05	0.00330395
PHASIBEAM10F009779	-5.55042	3.93461	17.1129	3.52228e-05	0.00330395
XLOC_000224	-5.71113	2.11592	17.1096	3.52836e-05	0.00330395
PHASIBEAM10F022649	-3.84374	2.78278	17.1053	3.5364e-05	0.00330395
PHASIBEAM10F019028	-3.68653	5.1033	17.0556	3.63018e-05	0.00337954
PHASIBEAM10F029543	-3.92988	3.25829	17.0434	3.65355e-05	0.00338273
PHASIBEAM10F010963	-5.34045	4.13051	17.0404	3.65937e-05	0.00338273
PHASIBEAM10F002189	3.80288	3.13377	16.9762	3.78518e-05	0.00348522
PHASIBEAM10F020961	3.7964	5.40099	16.9662	3.80506e-05	0.00348522
PHASIBEAM10F028138	3.59705	9.16953	16.9637	3.81007e-05	0.00348522
PHASIBEAM10F016472	-4.7599	4.63537	16.9366	3.86494e-05	0.00352313
PHASIBEAM10F004392	3.80472	2.83057	16.9174	3.90427e-05	0.00354667
PHASIBEAM10F004589	3.75824	5.97224	16.9039	3.932e-05	0.00355954
PHASIBEAM10F020769	-4.90721	1.95479	16.882	3.97771e-05	0.00358855
PHASIBEAM10F016859	-4.31334	3.90732	16.8582	4.02788e-05	0.00362137
PHASIBEAM10F017429	-4.61361	6.69336	16.8093	4.133e-05	0.0037032
PHASIBEAM10F023992	3.43967	5.87794	16.7839	4.18867e-05	0.00374031
PHASIBEAM10F016059	-7.26852	1.66403	16.7582	4.24583e-05	0.0037785
PHASIBEAM10F008573	-5.12087	1.87074	16.7472	4.27051e-05	0.00378762
PHASIBEAM10F010597	-4.56434	3.39039	16.7361	4.29549e-05	0.00379696
PHASIBEAM10F015751	-3.37001	8.37031	16.7218	4.32801e-05	0.00381286
PHASIBEAM10F018405	-5.94666	1.86811	16.7014	4.37495e-05	0.00384132
PHASIBEAM10F021133	-6.12374	3.38656	16.6817	4.42057e-05	0.00384439
PHASIBEAM10F023194	4.00887	6.65854	16.679	4.42672e-05	0.00384439
PHASIBEAM10F028037	-4.52171	3.43614	16.6739	4.43887e-05	0.00384439
PHASIBEAM10F021420	-5.63001	2.95503	16.6698	4.44844e-05	0.00384439
PHASIBEAM10F015464	-3.74498	5.3772	16.6684	4.45166e-05	0.00384439
PHASIBEAM10F020257	-4.70208	5.44846	16.645	4.50683e-05	0.00387928
PHASIBEAM10F006948	-3.43208	7.12622	16.6177	4.57234e-05	0.0039228
PHASIBEAM10F011470	-5.88115	1.69944	16.5845	4.65302e-05	0.003968
PHASIBEAM10F012281	-5.85681	4.81765	16.5816	4.66006e-05	0.003968
PHASIBEAM10F019354	4.15799	2.24487	16.5774	4.67037e-05	0.003968
PHASIBEAM10F009769	4.07311	2.32494	16.5372	4.77044e-05	0.00403995
PHASIBEAM10F010177	3.76489	5.31924	16.4607	4.96677e-05	0.00419269
PHASIBEAM10F023921	3.61356	7.07473	16.4403	5.02052e-05	0.00422331
PHASIBEAM10F013900	-6.59536	5.4861	16.4348	5.03521e-05	0.00422331
PHASIBEAM10F027198	-4.3112	4.10859	16.4191	5.07722e-05	0.00424498
PHASIBEAM10F026919	-3.626	4.37805	16.4104	5.10037e-05	0.00425079
PHASIBEAM10F013627	-5.09936	4.08255	16.3793	5.18478e-05	0.00430747
PHASIBEAM10F022296	-3.38028	5.71947	16.3508	5.26346e-05	0.00435175
PHASIBEAM10F022881	-4.42746	5.07988	16.348	5.27123e-05	0.00435175
PHASIBEAM10F003737	-4.37417	3.82032	16.2985	5.41067e-05	0.00445286
PHASIBEAM10F017949	-6.87338	1.61497	16.2908	5.43258e-05	0.00445693
PHASIBEAM10F018214	3.37954	6.62536	16.2318	5.60469e-05	0.00457556
PHASIBEAM10F027690	3.25958	7.25212	16.2293	5.61204e-05	0.00457556
PHASIBEAM10F026901	-4.05214	4.03345	16.1692	5.79274e-05	0.00470826
PHASIBEAM10F025592	4.51631	4.75796	16.1555	5.83503e-05	0.00471924
PHASIBEAM10F000970	-5.57322	2.29188	16.1531	5.84221e-05	0.00471924
PHASIBEAM10F012893	-5.63011	1.65944	16.1271	5.92319e-05	0.00476998
PHASIBEAM10F026560	3.41356	5.66571	16.1181	5.95113e-05	0.00477783
PHASIBEAM10F005840	3.43954	6.50245	16.0195	6.26922e-05	0.00501786
PHASIBEAM10F000702	-4.86711	1.79532	15.9526	6.49487e-05	0.00518267
PHASIBEAM10F016546	-3.93492	5.69344	15.9241	6.5935e-05	0.00524543
PHASIBEAM10F011270	3.68504	6.16857	15.9144	6.62714e-05	0.00525626
PHASIBEAM10F026166	3.20603	8.92413	15.9079	6.65013e-05	0.00525861
PHASIBEAM10F015991	3.99529	2.50198	15.8981	6.68476e-05	0.00527012
PHASIBEAM10F027927	-3.64365	6.36886	15.8913	6.70856e-05	0.00527305
PHASIBEAM10F024298	-3.43985	4.88604	15.8537	6.84325e-05	0.00536286
PHASIBEAM10F012916	3.20422	7.31209	15.8393	6.89561e-05	0.00538781
PHASIBEAM10F015171	-6.53154	3.39661	15.7391	7.27073e-05	0.00566405
PHASIBEAM10F016740	-3.71436	5.09438	15.7294	7.308e-05	0.00567624
PHASIBEAM10F019144	3.26042	4.39326	15.6973	7.433e-05	0.0057563
PHASIBEAM10F021269	-4.10185	5.41594	15.6892	7.46475e-05	0.00576288
PHASIBEAM10F002138	5.54654	2.46253	15.684	7.48541e-05	0.00576288
PHASIBEAM10F019847	3.82091	3.80815	15.6237	7.72795e-05	0.00593222
PHASIBEAM10F022892	-3.52062	4.6773	15.567	7.96335e-05	0.00608185
PHASIBEAM10F009588	-3.48637	5.84978	15.5656	7.96922e-05	0.00608185
PHASIBEAM10F028068	-4.27757	4.30422	15.5329	8.10813e-05	0.00616994
PHASIBEAM10F001402	-3.47851	4.737	15.5174	8.1748e-05	0.00620269
PHASIBEAM10F006186	-3.33048	5.43544	15.5051	8.22826e-05	0.0062123
PHASIBEAM10F021218	-3.36659	6.81625	15.5036	8.23479e-05	0.0062123
PHASIBEAM10F021651	4.60407	1.8405	15.4978	8.26025e-05	0.00621365
PHASIBEAM10F023781	3.86468	5.60386	15.4882	8.30232e-05	0.00622745
PHASIBEAM10F004201	-3.47663	5.20463	15.458	8.436e-05	0.00630969
PHASIBEAM10F006345	-3.43161	6.99672	15.3932	8.73e-05	0.00649408
PHASIBEAM10F026672	3.19282	7.62041	15.3928	8.73199e-05	0.00649408
PHASIBEAM10F014503	-6.56152	1.61723	15.3601	8.88428e-05	0.00658867
PHASIBEAM10F014056	-3.19387	6.11188	15.3431	8.96459e-05	0.00662243
PHASIBEAM10F015911	5.91117	4.1566	15.3398	8.98024e-05	0.00662243
PHASIBEAM10F019318	-4.44373	2.92506	15.3128	9.10968e-05	0.00669906
PHASIBEAM10F016823	3.64293	4.18934	15.3073	9.13641e-05	0.00669995
PHASIBEAM10F019029	-3.40756	6.3846	15.2855	9.24215e-05	0.00675862
PHASIBEAM10F021298	3.30714	7.21098	15.274	9.29871e-05	0.00677385
PHASIBEAM10F019895	3.6566	4.8315	15.2708	9.31459e-05	0.00677385
PHASIBEAM10F011139	-5.63083	3.01983	15.2655	9.34059e-05	0.00677399
PHASIBEAM10F010290	-5.93969	5.67268	15.2561	9.38714e-05	0.00678899
PHASIBEAM10F020494	-3.91599	2.85048	15.228	9.52816e-05	0.00687205
PHASIBEAM10F008048	-5.31035	2.76776	15.2019	9.6605e-05	0.00694842
PHASIBEAM10F001588	3.47303	6.97936	15.1928	9.70721e-05	0.00695079
PHASIBEAM10F026833	-3.48931	6.5039	15.1908	9.71775e-05	0.00695079
PHASIBEAM10F013077	-3.17972	7.33851	15.1811	9.76739e-05	0.00695079
PHASIBEAM10F027703	-3.18145	8.70027	15.1807	9.76971e-05	0.00695079
PHASIBEAM10F018273	-6.29245	2.68333	15.147	9.94584e-05	0.00705697
PHASIBEAM10F019324	3.43784	3.20429	15.1276	0.000100485	0.00709285
PHASIBEAM10F018185	5.8164	1.80832	15.1222	0.000100773	0.00709285
PHASIBEAM10F027647	3.1359	6.66568	15.1221	0.000100775	0.00709285
PHASIBEAM10F019004	3.15509	5.47795	15.1117	0.000101335	0.00711322
PHASIBEAM10F006140	-3.43478	6.91925	15.0991	0.000102012	0.00714164
PHASIBEAM10F013256	3.81889	2.27349	15.0882	0.000102602	0.00716383
PHASIBEAM10F020622	-6.4145	2.02321	15.0698	0.000103608	0.00721493
PHASIBEAM10F014467	-5.57425	1.85142	15.0576	0.000104279	0.00724243
PHASIBEAM10F012095	-4.08925	4.45629	15.0071	0.00010711	0.00741307
PHASIBEAM10F015913	3.15744	6.82384	15.0037	0.000107301	0.00741307
PHASIBEAM10F012430	-3.96906	2.90631	14.9959	0.000107743	0.0074241
PHASIBEAM10F012738	-5.32527	3.47236	14.9792	0.000108702	0.00745927
PHASIBEAM10F005696	-5.55355	1.69099	14.9741	0.000108997	0.00745927
PHASIBEAM10F028005	3.62838	2.50298	14.9722	0.000109106	0.00745927
PHASIBEAM10F005062	-4.31487	5.50664	14.9263	0.000111795	0.00762328
PHASIBEAM10F003539	-3.34752	4.61201	14.8596	0.000115816	0.00786085
PHASIBEAM10F022221	3.41598	3.29708	14.8586	0.000115878	0.00786085
PHASIBEAM10F021275	3.63764	5.66689	14.851	0.000116347	0.00787232
PHASIBEAM10F019363	4.59207	1.76557	14.7944	0.000119891	0.00809122
PHASIBEAM10F019157	-4.15008	4.76873	14.7748	0.000121142	0.00815471
PHASIBEAM10F027956	-3.18581	7.09854	14.7607	0.000122055	0.00819452
PHASIBEAM10F029883	-4.17805	4.16213	14.7557	0.000122378	0.00819452
PHASIBEAM10F007211	-4.07914	2.13196	14.7512	0.00012267	0.00819452
PHASIBEAM10F016040	-3.79073	3.85907	14.7328	0.00012387	0.00825368
PHASIBEAM10F027358	-6.34104	2.43504	14.7077	0.000125534	0.00834342
PHASIBEAM10F007942	-4.63565	4.29273	14.7023	0.000125893	0.00834613
PHASIBEAM10F026500	-5.86136	3.39064	14.6715	0.000127967	0.00846226
PHASIBEAM10F015426	3.3017	3.54522	14.6311	0.000130742	0.00860953
PHASIBEAM10F007974	4.52675	1.96538	14.6295	0.00013085	0.00860953
PHASIBEAM10F001061	-3.51238	2.75857	14.5975	0.000133088	0.00871428
PHASIBEAM10F006261	4.12989	2.02103	14.5946	0.000133293	0.00871428
PHASIBEAM10F002722	-4.74634	5.85958	14.5926	0.000133438	0.00871428
PHASIBEAM10F003637	3.46514	6.17544	14.5842	0.000134033	0.00873143
PHASIBEAM10F021211	-4.76106	3.67489	14.5538	0.00013621	0.00883829
PHASIBEAM10F020459	3.66943	5.8867	14.552	0.000136347	0.00883829
PHASIBEAM10F026823	3.82766	5.73111	14.5385	0.000137322	0.00887958
PHASIBEAM10F010970	-6.70587	5.35008	14.4783	0.000141784	0.00914556
PHASIBEAM10F018757	-3.43839	6.32819	14.4679	0.000142565	0.00917345
PHASIBEAM10F002735	-3.15511	7.32756	14.4433	0.00014444	0.00927137
PHASIBEAM10F019003	3.06182	5.49755	14.3792	0.000149445	0.00956241
PHASIBEAM10F000378	3.25591	3.30333	14.3759	0.000149703	0.00956241
PHASIBEAM10F027862	6.793	1.99233	14.3151	0.000154619	0.00985244
PHASIBEAM10F000618	-6.1686	1.59024	14.2995	0.000155908	0.00991053
PHASIBEAM10F013695	-5.55878	2.46818	14.2699	0.000158375	0.0100246
PHASIBEAM10F013988	-6.36927	4.6053	14.2666	0.000158658	0.0100246
PHASIBEAM10F023407	-4.77916	2.412	14.2643	0.000158848	0.0100246
PHASIBEAM10F001572	-4.13263	4.03175	14.2328	0.000161529	0.0101694
PHASIBEAM10F009977	-6.04257	3.9548	14.1773	0.000166369	0.010449
PHASIBEAM10F021871	3.13068	5.42202	14.1717	0.000166865	0.0104552
PHASIBEAM10F009220	-4.92938	3.45447	14.1519	0.000168626	0.0105053
PHASIBEAM10F003506	-4.78819	5.17441	14.1518	0.000168632	0.0105053
PHASIBEAM10F020808	3.74249	2.16353	14.1492	0.000168866	0.0105053
PHASIBEAM10F021574	-3.95718	6.38304	14.1404	0.000169657	0.0105296
PHASIBEAM10F021834	-5.98802	2.62016	14.1358	0.000170079	0.0105308
PHASIBEAM10F026600	-5.94551	3.76128	14.0996	0.000173382	0.0107101
PHASIBEAM10F022222	3.34567	3.34282	14.0611	0.000176968	0.010906
PHASIBEAM10F021556	5.57063	4.15166	14.02	0.000180879	0.0111209
PHASIBEAM10F017498	3.49681	2.71688	13.9848	0.000184296	0.0113045
PHASIBEAM10F009788	-5.94125	2.63909	13.9682	0.00018593	0.0113782
PHASIBEAM10F003636	3.42909	4.05668	13.9293	0.000189821	0.0115892
PHASIBEAM10F017246	-4.6868	5.53728	13.9019	0.000192601	0.0117317
PHASIBEAM10F001605	-3.31754	5.28537	13.8783	0.000195033	0.0118523
PHASIBEAM10F001321	-7.05945	1.53508	13.8429	0.000198743	0.0120499
PHASIBEAM10F021081	-3.35925	5.63267	13.8176	0.000201443	0.0121771
PHASIBEAM10F017281	-2.9977	7.74365	13.8107	0.000202185	0.0121771
PHASIBEAM10F026004	3.13327	4.92038	13.8102	0.000202233	0.0121771
PHASIBEAM10F010813	-3.23694	6.04716	13.8012	0.000203201	0.0121976
PHASIBEAM10F009442	-3.46884	5.11332	13.7985	0.000203502	0.0121976
PHASIBEAM10F022842	-6.62401	2.04108	13.7489	0.000208947	0.0124954
PHASIBEAM10F020550	-3.65295	7.48858	13.7304	0.000211007	0.0125649
PHASIBEAM10F015308	-4.60129	3.43058	13.7299	0.000211067	0.0125649
PHASIBEAM10F017216	-6.43113	4.02992	13.7076	0.000213588	0.0126843
PHASIBEAM10F023299	-3.19451	4.19453	13.7036	0.000214038	0.0126843
PHASIBEAM10F017371	-3.25651	6.75028	13.6374	0.000221724	0.0131102
PHASIBEAM10F027657	3.17813	6.80912	13.6277	0.000222868	0.0131482
PHASIBEAM10F006609	-3.05987	5.76488	13.6202	0.000223766	0.0131716
PHASIBEAM10F015238	-6.60215	3.41676	13.6083	0.000225182	0.0131786
PHASIBEAM10F023182	-3.27496	3.41378	13.6077	0.000225264	0.0131786
PHASIBEAM10F000899	-6.54384	1.49552	13.6066	0.00022539	0.0131786
PHASIBEAM10F018674	-4.11982	2.59707	13.5995	0.000226243	0.013199
PHASIBEAM10F003363	-3.30452	4.78452	13.5835	0.00022818	0.0132583
XLOC_003475	-3.78578	6.07111	13.5828	0.000228269	0.0132583
PHASIBEAM10F014787	-6.07799	5.01898	13.5756	0.000229145	0.0132798
PHASIBEAM10F003303	4.59514	6.27639	13.5645	0.000230505	0.0133086
PHASIBEAM10F010493	-2.98115	5.94747	13.559	0.000231184	0.0133086
PHASIBEAM10F008664	3.0462	7.32488	13.5576	0.000231352	0.0133086
PHASIBEAM10F022303	-3.21686	5.96273	13.555	0.00023167	0.0133086
PHASIBEAM10F020157	-3.09277	4.8322	13.5127	0.000236957	0.0135826
PHASIBEAM10F019114	-4.35398	5.35403	13.5003	0.000238529	0.0136231
PHASIBEAM10F027436	3.83021	2.41569	13.4989	0.000238701	0.0136231
PHASIBEAM10F002365	-3.50071	3.11676	13.488	0.000240088	0.0136725
PHASIBEAM10F021997	2.97726	4.37431	13.4758	0.000241657	0.0137321
PHASIBEAM10F012412	-3.47311	2.59437	13.4588	0.00024386	0.0138274
PHASIBEAM10F011361	-3.11783	6.85712	13.4293	0.000247719	0.0140159
PHASIBEAM10F012273	-3.60325	4.48272	13.4235	0.000248486	0.014029
PHASIBEAM10F016342	-5.33057	1.63828	13.4187	0.000249127	0.0140351
PHASIBEAM10F025576	3.27187	4.66173	13.4019	0.00025137	0.0141264
PHASIBEAM10F004476	-3.65109	10.6914	13.3985	0.000251825	0.0141264
PHASIBEAM10F006491	-3.46207	6.54522	13.3881	0.00025323	0.014175
PHASIBEAM10F004439	4.38075	3.11911	13.3789	0.000254467	0.0141862
PHASIBEAM10F022832	-2.97221	6.8773	13.3786	0.000254513	0.0141862
PHASIBEAM10F022508	-3.65326	5.00509	13.3376	0.000260135	0.0144689
PHASIBEAM10F013833	-6.40317	1.62163	13.2972	0.000265796	0.0147525
PHASIBEAM10F006610	-4.1137	3.71688	13.2843	0.000267637	0.0148234
PHASIBEAM10F014398	-4.21229	3.71263	13.2791	0.000268378	0.0148331
PHASIBEAM10F009306	3.00697	6.69612	13.2452	0.000273277	0.0150688
PHASIBEAM10F019935	6.42635	1.7868	13.2417	0.000273791	0.0150688
PHASIBEAM10F011600	3.4524	3.85709	13.2304	0.00027545	0.0151121
PHASIBEAM10F019108	-4.9548	6.67229	13.2254	0.00027618	0.0151121
PHASIBEAM10F017766	-6.11682	3.09291	13.2246	0.000276304	0.0151121
PHASIBEAM10F023882	-6.35301	2.99289	13.2064	0.000278996	0.0152263
PHASIBEAM10F012434	-3.96754	4.11848	13.1988	0.00028013	0.0152263
PHASIBEAM10F010875	-2.99599	5.67612	13.1988	0.000280133	0.0152263
PHASIBEAM10F009411	3.19708	4.80844	13.1362	0.000289638	0.0157104
PHASIBEAM10F010580	-4.27702	8.27793	13.1247	0.000291432	0.0157752
PHASIBEAM10F030579	-4.68527	3.92107	13.1018	0.000295019	0.0159038
PHASIBEAM10F007669	-3.42464	5.1758	13.1018	0.00029502	0.0159038
PHASIBEAM10F013325	3.53062	4.11039	13.0961	0.000295907	0.0159189
PHASIBEAM10F020670	3.83423	1.96636	13.0844	0.000297758	0.0159858
PHASIBEAM10F002427	-5.55911	3.0693	13.0706	0.000299973	0.0160718
PHASIBEAM10F011032	-3.84505	4.47645	13.0228	0.000307716	0.0164531
PHASIBEAM10F028096	4.47899	4.45477	12.9985	0.000311736	0.0166341
PHASIBEAM10F008010	3.19462	7.31391	12.9828	0.00031436	0.016696
PHASIBEAM10F013788	2.93611	7.30685	12.9821	0.000314491	0.016696
PHASIBEAM10F015757	-3.04478	6.37008	12.9802	0.000314802	0.016696
PHASIBEAM10F026052	-3.29881	5.39575	12.973	0.000316013	0.0167195
PHASIBEAM10F026905	-3.40627	3.43637	12.9689	0.000316713	0.0167195
PHASIBEAM10F025794	-3.77957	3.94641	12.9663	0.000317156	0.0167195
PHASIBEAM10F006163	2.91118	7.32382	12.9332	0.000322797	0.0169391
PHASIBEAM10F002053	-3.58156	3.00863	12.9325	0.000322927	0.0169391
XLOC_000572	-4.0845	3.47861	12.9306	0.000323258	0.0169391
PHASIBEAM10F021140	3.13462	6.18449	12.9194	0.000325195	0.0169929
PHASIBEAM10F021864	4.31284	1.69323	12.9172	0.000325578	0.0169929
PHASIBEAM10F005569	-3.2425	6.70241	12.8969	0.000329126	0.0171439
PHASIBEAM10F002014	-4.38076	3.33293	12.8928	0.00032985	0.0171476
PHASIBEAM10F011181	-3.07356	3.45074	12.8737	0.000333225	0.0172888
PHASIBEAM10F008656	-3.43973	3.32574	12.8671	0.000334405	0.0173158
PHASIBEAM10F006826	3.64993	2.35372	12.8409	0.000339123	0.0175256
PHASIBEAM10F005758	-5.93653	1.52441	12.8298	0.000341145	0.0175955
PHASIBEAM10F019291	-3.59967	4.36353	12.818	0.000343295	0.0176716
PHASIBEAM10F026797	-2.97483	9.09384	12.7431	0.000357319	0.0183516
PHASIBEAM10F010133	-3.67444	3.54281	12.7401	0.000357902	0.0183516
PHASIBEAM10F003964	6.09747	1.4898	12.7203	0.000361699	0.0185101
PHASIBEAM10F016568	-4.86904	2.14145	12.6717	0.000371231	0.018961
PHASIBEAM10F023527	-4.91171	2.66705	12.6599	0.000373581	0.0190221
PHASIBEAM10F017489	-5.30442	6.37594	12.6584	0.000373877	0.0190221
PHASIBEAM10F013696	-3.03316	4.83301	12.6015	0.000385444	0.0195726
PHASIBEAM10F003801	3.4247	3.87864	12.5905	0.000387719	0.0196502
PHASIBEAM10F001319	3.92273	1.79462	12.5816	0.000389565	0.0197057
PHASIBEAM10F011904	-6.19204	5.38115	12.5663	0.000392772	0.0198297
PHASIBEAM10F015325	-4.43945	4.01637	12.5455	0.000397157	0.0200126
PHASIBEAM10F023533	-3.98695	2.79882	12.5071	0.000405398	0.0203887
PHASIBEAM10F005054	3.53751	4.57176	12.4985	0.000407289	0.0204191
PHASIBEAM10F007291	-3.58265	3.39802	12.4972	0.000407558	0.0204191
PHASIBEAM10F028234	3.62175	2.91201	12.4845	0.000410349	0.0204946
PHASIBEAM10F021445	-4.24424	2.89404	12.4832	0.000410625	0.0204946
PHASIBEAM10F022673	2.85269	7.95115	12.4767	0.000412058	0.0205119
PHASIBEAM10F014493	2.97309	5.7142	12.4745	0.000412534	0.0205119
PHASIBEAM10F015073	-3.60908	3.0329	12.403	0.000428654	0.0212139
PHASIBEAM10F012610	-6.04827	1.86259	12.4015	0.00042898	0.0212139
PHASIBEAM10F005991	3.04488	5.12472	12.4011	0.000429078	0.0212139
PHASIBEAM10F019006	2.79471	7.0768	12.381	0.000433721	0.0214031
PHASIBEAM10F008466	-3.92797	2.68244	12.3763	0.000434811	0.0214167
PHASIBEAM10F026344	-3.78209	4.91925	12.3618	0.000438212	0.0215438
PHASIBEAM10F008222	-2.97597	5.9166	12.3477	0.000441528	0.0216662
PHASIBEAM10F013473	2.81842	6.26675	12.3427	0.000442722	0.0216843
PHASIBEAM10F026035	-3.35861	5.38771	12.3285	0.00044609	0.0218086
PHASIBEAM10F018769	-4.76238	1.74308	12.2808	0.000457652	0.0223322
PHASIBEAM10F022015	-4.03563	2.03245	12.2743	0.000459236	0.022368
PHASIBEAM10F002205	-5.73329	3.84012	12.2199	0.000472816	0.0229867
PHASIBEAM10F019263	-2.80087	6.81334	12.199	0.000478144	0.0232028
PHASIBEAM10F023323	3.27122	4.76474	12.1758	0.000484129	0.0234499
PHASIBEAM10F017910	-3.70068	3.38481	12.1476	0.000491509	0.0237635
PHASIBEAM10F012791	-3.27738	5.53727	12.144	0.000492452	0.0237653
PHASIBEAM10F025581	-3.09913	6.66865	12.1209	0.000498603	0.024018
PHASIBEAM10F013309	-6.68052	3.64747	12.0962	0.000505243	0.0242933
PHASIBEAM10F015007	-3.5104	3.38482	12.0909	0.000506692	0.024306
PHASIBEAM10F016340	-5.42951	2.0882	12.0884	0.000507358	0.024306
PHASIBEAM10F015505	-2.99083	5.57749	12.0744	0.00051118	0.0244309
PHASIBEAM10F009045	-3.5606	4.87104	12.0721	0.000511826	0.0244309
PHASIBEAM10F026751	3.20893	5.43842	12.0049	0.000530604	0.0252812
PHASIBEAM10F005798	3.06164	6.64056	11.9982	0.000532512	0.0253121
PHASIBEAM10F004663	6.27583	4.57731	11.9938	0.000533775	0.0253121
PHASIBEAM10F001449	-3.48276	3.11612	11.9925	0.000534144	0.0253121
PHASIBEAM10F010153	-3.18578	4.00286	11.9837	0.000536678	0.0253863
PHASIBEAM10F015260	3.35244	2.53839	11.9697	0.000540734	0.0255322
PHASIBEAM10F005857	2.83546	5.79637	11.965	0.0005421	0.0255393
PHASIBEAM10F017238	3.8029	2.28618	11.9625	0.00054283	0.0255393
PHASIBEAM10F002228	2.72532	7.84343	11.939	0.000549724	0.0258173
PHASIBEAM10F020449	-3.09252	5.15035	11.9332	0.00055143	0.0258173
PHASIBEAM10F011702	6.38873	5.38891	11.9319	0.000551815	0.0258173
PHASIBEAM10F012737	4.21023	5.73523	11.929	0.000552674	0.0258173
PHASIBEAM10F016068	-6.74319	4.76168	11.9226	0.00055456	0.0258594
PHASIBEAM10F015258	3.50918	3.20729	11.9062	0.000559482	0.0260427
PHASIBEAM10F007704	-4.19811	9.30968	11.8696	0.000570568	0.0265117
PHASIBEAM10F002027	3.45505	2.75169	11.8168	0.000586992	0.0272267
PHASIBEAM10F006800	3.36366	2.07275	11.8122	0.000588436	0.0272455
PHASIBEAM10F006657	-6.17571	4.95167	11.8044	0.000590898	0.0273114
PHASIBEAM10F013705	-4.82517	3.6552	11.7924	0.000594739	0.0274016
PHASIBEAM10F024546	-4.68212	3.02346	11.7871	0.00059644	0.0274016
PHASIBEAM10F003900	2.86779	4.6696	11.7857	0.000596875	0.0274016
PHASIBEAM10F026316	-3.38542	9.4238	11.7852	0.000597025	0.0274016
PHASIBEAM10F025791	-6.11839	3.61135	11.7672	0.000602837	0.02762
PHASIBEAM10F019245	3.27854	4.95247	11.756	0.000606485	0.0277388
PHASIBEAM10F016965	2.7804	5.74329	11.7439	0.000610426	0.027863
PHASIBEAM10F000819	-2.68829	9.6196	11.7412	0.000611324	0.027863
PHASIBEAM10F005538	3.23307	2.72455	11.7317	0.000614456	0.0279482
PHASIBEAM10F024463	2.71679	8.3525	11.729	0.000615323	0.0279482
PHASIBEAM10F014199	-6.33669	5.47098	11.7232	0.000617264	0.0279649
PHASIBEAM10F018983	3.68736	2.16277	11.7215	0.000617821	0.0279649
PHASIBEAM10F025377	-3.43472	5.26446	11.6943	0.000626905	0.0282658
PHASIBEAM10F024543	-4.32759	4.85414	11.692	0.000627687	0.0282658
PHASIBEAM10F008213	2.72118	7.85967	11.691	0.000628037	0.0282658
PHASIBEAM10F002026	-2.76312	7.16216	11.6888	0.000628775	0.0282658
PHASIBEAM10F019718	-3.98958	4.82807	11.6573	0.000639522	0.0286589
PHASIBEAM10F001341	-2.9661	9.3112	11.6567	0.000639702	0.0286589
PHASIBEAM10F018612	4.10636	1.62403	11.6527	0.000641106	0.0286728
PHASIBEAM10F016385	2.77564	6.57114	11.642	0.000644781	0.0287882
PHASIBEAM10F005313	2.69738	8.18111	11.6311	0.000648579	0.0289076
PHASIBEAM10F028236	3.04192	3.5195	11.628	0.000649658	0.0289076
PHASIBEAM10F002745	3.96173	5.29759	11.6201	0.000652445	0.0289825
PHASIBEAM10F017344	-2.92552	4.98495	11.6058	0.000657467	0.0291389
PHASIBEAM10F009154	5.30709	7.07003	11.6038	0.000658187	0.0291389
PHASIBEAM10F013935	3.42784	2.28051	11.5923	0.000662251	0.0292695
PHASIBEAM10F013141	3.62768	2.26302	11.5875	0.00066396	0.0292957
PHASIBEAM10F021847	-3.72121	3.69561	11.573	0.000669179	0.0294764
PHASIBEAM10F007534	-3.3976	4.39971	11.5576	0.000674744	0.0296718
PHASIBEAM10F026696	3.21166	7.30005	11.5501	0.000677459	0.0297414
PHASIBEAM10F011394	2.7144	6.79294	11.5429	0.000680075	0.0298063
PHASIBEAM10F007966	-3.51919	2.44778	11.5383	0.000681786	0.0298315
PHASIBEAM10F005053	3.48122	4.35411	11.5289	0.000685228	0.0299323
PHASIBEAM10F023024	3.17336	2.77567	11.5135	0.000690933	0.0301313
PHASIBEAM10F008528	-3.32654	4.8584	11.4988	0.000696408	0.0303072
PHASIBEAM10F019207	2.65669	9.58204	11.4965	0.000697274	0.0303072
PHASIBEAM10F010410	2.64739	7.5608	11.4847	0.000701716	0.0304367
PHASIBEAM10F008075	3.11572	4.15569	11.4798	0.000703556	0.0304367
PHASIBEAM10F017378	-4.78609	2.82641	11.4794	0.000703733	0.0304367
PHASIBEAM10F006223	3.30806	4.32734	11.4629	0.000710011	0.0306402
PHASIBEAM10F015876	3.87801	3.61962	11.4609	0.000710772	0.0306402
PHASIBEAM10F024027	-5.31933	3.7059	11.4549	0.000713042	0.0306877
PHASIBEAM10F016754	2.6638	6.42518	11.4353	0.000720636	0.0309638
PHASIBEAM10F016603	-3.8239	4.41441	11.4119	0.000729756	0.0313044
PHASIBEAM10F017430	3.25655	2.98846	11.4025	0.000733471	0.0313858
PHASIBEAM10F017366	2.66869	7.77888	11.3974	0.000735476	0.0313858
PHASIBEAM10F017773	2.68519	8.10653	11.3968	0.00073572	0.0313858
PHASIBEAM10F024666	3.12708	6.09537	11.395	0.000736435	0.0313858
PHASIBEAM10F021171	-3.79297	3.32131	11.3811	0.000741935	0.0315689
PHASIBEAM10F025180	-2.62244	10.765	11.3472	0.000755608	0.0320987
PHASIBEAM10F001637	3.05218	5.34297	11.3398	0.000758642	0.0321755
PHASIBEAM10F008077	-3.2094	3.94018	11.3368	0.000759877	0.0321759
PHASIBEAM10F020686	-2.72021	5.24408	11.3244	0.000764963	0.0322713
PHASIBEAM10F003641	4.52908	2.29753	11.3229	0.000765552	0.0322713
PHASIBEAM10F027897	-3.70438	4.00649	11.3223	0.000765818	0.0322713
PHASIBEAM10F020775	2.9742	5.57458	11.3084	0.000771569	0.0324616
PHASIBEAM10F006580	-2.63105	8.49898	11.2855	0.000781156	0.0328123
PHASIBEAM10F013285	-3.44759	9.18455	11.2702	0.000787616	0.0330056
PHASIBEAM10F017339	-3.47396	3.2287	11.2686	0.000788273	0.0330056
PHASIBEAM10F010173	-3.68756	4.1757	11.2653	0.000789694	0.0330125
PHASIBEAM10F010749	-2.68753	6.9552	11.2305	0.000804625	0.0335622
PHASIBEAM10F009466	3.1203	3.64006	11.2287	0.0008054	0.0335622
PHASIBEAM10F020763	3.99363	5.41892	11.2214	0.000808598	0.0336421
PHASIBEAM10F011772	3.16291	4.96865	11.2041	0.000816186	0.033904
PHASIBEAM10F021319	-4.10532	3.5552	11.1563	0.000837487	0.0347339
PHASIBEAM10F001306	4.55488	1.48769	11.147	0.000841693	0.0347536
PHASIBEAM10F027406	-2.83866	5.3514	11.1401	0.000844799	0.0347536
PHASIBEAM10F027613	-3.92835	3.65587	11.1399	0.000844915	0.0347536
PHASIBEAM10F016383	-3.51571	4.59879	11.1394	0.000845119	0.0347536
PHASIBEAM10F011603	-3.48872	2.99	11.1389	0.000845341	0.0347536
PHASIBEAM10F004974	2.65084	7.0569	11.1377	0.000845905	0.0347536
PHASIBEAM10F010142	-5.66501	1.87107	11.1343	0.000847445	0.0347624
PHASIBEAM10F010335	2.65256	6.29589	11.1289	0.00084991	0.0348092
PHASIBEAM10F003179	-2.68494	8.08381	11.0926	0.000866706	0.0354418
PHASIBEAM10F001858	-4.19308	4.13473	11.0843	0.000870608	0.035546
PHASIBEAM10F018315	-3.2476	5.53234	11.0713	0.000876747	0.0357411
PHASIBEAM10F003493	-4.53219	4.20722	11.0646	0.000879919	0.0357636
PHASIBEAM10F015947	2.69424	7.74312	11.0644	0.000880024	0.0357636
PHASIBEAM10F019736	-2.68848	6.86169	11.0571	0.000883481	0.0358486
PHASIBEAM10F026098	-3.13423	5.69113	11.0504	0.000886676	0.0359227
PHASIBEAM10F011796	-2.63665	7.71839	11.0148	0.00090386	0.0365625
PHASIBEAM10F026000	4.70336	2.80858	10.9921	0.000915013	0.0369567
PHASIBEAM10F013835	-2.77147	5.61879	10.9812	0.000920414	0.0371177
PHASIBEAM10F030540	3.47705	5.80851	10.9698	0.000926112	0.0372902
PHASIBEAM10F027229	2.78348	6.48214	10.9585	0.000931744	0.037455
PHASIBEAM10F020818	-5.06837	3.27491	10.9559	0.000933059	0.037455
PHASIBEAM10F016394	-3.87818	4.99834	10.9405	0.000940865	0.0377107
PHASIBEAM10F018122	2.6724	5.64386	10.921	0.000950813	0.0380124
PHASIBEAM10F009832	-3.21635	4.37972	10.9201	0.000951288	0.0380124
PHASIBEAM10F014454	-6.38327	2.79886	10.9052	0.000958931	0.0382596
PHASIBEAM10F025445	2.80085	5.29298	10.8875	0.000968162	0.0385481
PHASIBEAM10F026687	-2.60715	7.11435	10.8857	0.000969098	0.0385481
PHASIBEAM10F011627	-3.35285	2.83922	10.8792	0.000972481	0.0386241
PHASIBEAM10F012828	-3.4777	3.07622	10.8699	0.000977405	0.0387444
PHASIBEAM10F012980	3.21344	2.04844	10.8679	0.000978462	0.0387444
PHASIBEAM10F027478	-5.39264	1.40936	10.8507	0.000987584	0.0390148
PHASIBEAM10F002073	3.48388	3.99255	10.8494	0.000988262	0.0390148
PHASIBEAM10F024279	-6.2108	4.2588	10.8314	0.000997944	0.0392889
PHASIBEAM10F008053	-2.81466	4.8875	10.8309	0.000998197	0.0392889
PHASIBEAM10F008176	3.54966	6.84478	10.8224	0.00100279	0.0394105
PHASIBEAM10F011758	2.98381	7.58046	10.8037	0.00101298	0.0397514
PHASIBEAM10F003482	-3.44529	5.01435	10.7988	0.00101566	0.0397972
PHASIBEAM10F022104	-2.76584	6.32345	10.7809	0.00102553	0.0401239
PHASIBEAM10F013074	-4.39035	3.02856	10.7419	0.00104738	0.0409181
PHASIBEAM10F011284	3.02069	4.82706	10.7268	0.00105595	0.0411399
PHASIBEAM10F019951	-2.85309	6.6841	10.7264	0.0010562	0.0411399
PHASIBEAM10F003661	-3.6329	4.07528	10.7174	0.00106133	0.0412757
PHASIBEAM10F011951	3.16554	4.41113	10.7148	0.00106283	0.0412757
PHASIBEAM10F005142	-2.89498	7.31131	10.7102	0.00106548	0.0413175
PHASIBEAM10F013210	-2.9217	5.63615	10.6753	0.00108573	0.042028
PHASIBEAM10F020890	-3.28146	3.92485	10.6732	0.001087	0.042028
PHASIBEAM10F002823	2.67624	6.60215	10.6674	0.00109039	0.0420745
PHASIBEAM10F016930	-3.03809	7.56347	10.6635	0.00109268	0.0420745
PHASIBEAM10F028006	2.53781	9.0923	10.6626	0.00109322	0.0420745
PHASIBEAM10F007156	-3.17412	4.69471	10.6603	0.00109461	0.0420745
PHASIBEAM10F009251	3.43022	1.88357	10.6389	0.00110736	0.0425021
PHASIBEAM10F014434	2.6684	6.08434	10.6147	0.0011219	0.0429426
PHASIBEAM10F018395	-2.57436	7.57929	10.6144	0.00112211	0.0429426
PHASIBEAM10F006088	2.8059	4.47577	10.6111	0.00112412	0.0429573
PHASIBEAM10F008195	-5.93948	2.76505	10.5986	0.00113174	0.0431853
PHASIBEAM10F018384	-3.46461	3.19008	10.5948	0.00113407	0.0432116
PHASIBEAM10F005189	-3.38565	4.27321	10.5847	0.00114025	0.0433438
PHASIBEAM10F027967	-2.80689	6.12166	10.5813	0.0011424	0.0433438
PHASIBEAM10F023233	-5.14089	2.60738	10.5781	0.00114437	0.0433438
PHASIBEAM10F009395	2.79592	3.66997	10.5781	0.00114437	0.0433438
PHASIBEAM10F013426	-3.03086	5.79749	10.5758	0.0011458	0.0433438
PHASIBEAM10F003635	2.64616	4.75638	10.5664	0.0011516	0.0435008
PHASIBEAM10F009746	-6.23734	4.66113	10.5555	0.0011584	0.0436947
PHASIBEAM10F013181	-2.60733	6.01175	10.4816	0.00120572	0.0454144
PHASIBEAM10F017137	-2.81251	4.48091	10.4754	0.00120974	0.0455006
PHASIBEAM10F006400	2.9295	4.31558	10.4616	0.00121882	0.0457763
PHASIBEAM10F005589	-3.0626	4.22434	10.4586	0.00122078	0.0457845
PHASIBEAM10F020893	-4.14614	3.4256	10.4544	0.00122357	0.0458237
PHASIBEAM10F010496	2.94516	4.18326	10.4387	0.00123401	0.0461489
PHASIBEAM10F025695	-3.0335	4.61743	10.4279	0.00124126	0.0463537
PHASIBEAM10F021576	-2.81282	5.80617	10.4215	0.00124555	0.0464067
PHASIBEAM10F001526	-4.06686	2.53748	10.4205	0.00124621	0.0464067
PHASIBEAM10F006920	2.79707	7.68922	10.4146	0.00125021	0.0464898
PHASIBEAM10F007535	2.51519	9.29417	10.4035	0.00125773	0.0467034
PHASIBEAM10F001761	-3.16894	3.3299	10.3998	0.00126026	0.0467312
XLOC_002036	-2.50993	10.7914	10.389	0.00126771	0.0469411
PHASIBEAM10F013884	2.79819	2.84133	10.3715	0.00127974	0.0472983
PHASIBEAM10F017085	-2.76877	5.85442	10.3681	0.00128212	0.0472983
PHASIBEAM10F018361	-2.67739	8.4908	10.3672	0.00128276	0.0472983
PHASIBEAM10F021240	3.65719	4.82514	10.3582	0.00128904	0.0474631
PHASIBEAM10F013451	2.91297	5.76895	10.3464	0.00129728	0.0476996
PHASIBEAM10F001285	4.25435	2.37692	10.3341	0.00130597	0.0479518
PHASIBEAM10F005149	-4.29301	3.29373	10.3252	0.00131229	0.0481108
PHASIBEAM10F007154	-2.52022	10.2578	10.3201	0.00131591	0.0481108
PHASIBEAM10F015688	-2.75012	6.70075	10.3191	0.00131663	0.0481108
PHASIBEAM10F008122	2.73932	4.15258	10.3177	0.00131763	0.0481108
PHASIBEAM10F001532	2.65156	5.75622	10.3108	0.00132257	0.0481855
PHASIBEAM10F006653	-3.08368	4.26723	10.3097	0.00132334	0.0481855
PHASIBEAM10F025432	-2.52054	7.98707	10.3048	0.00132686	0.0482465
PHASIBEAM10F022308	-2.95176	5.43116	10.2919	0.00133614	0.0485169
PHASIBEAM10F012770	2.58085	6.84634	10.2885	0.0013386	0.0485326
PHASIBEAM10F014314	-2.82949	4.48914	10.2862	0.00134027	0.0485326
PHASIBEAM10F000040	2.48283	12.2293	10.2776	0.00134656	0.048693
PHASIBEAM10F015018	-2.58409	6.86025	10.2712	0.00135126	0.0487958
PHASIBEAM10F016929	-2.99156	5.37691	10.2592	0.00136005	0.0490457
PHASIBEAM10F012519	-3.18658	3.88559	10.2497	0.00136706	0.0492311
PHASIBEAM10F012373	2.68611	3.56293	10.2468	0.0013692	0.0492404
PHASIBEAM10F001371	-2.54002	6.93159	10.2364	0.00137693	0.049451
PHASIBEAM10F016537	-2.91579	5.18807	10.2322	0.00138012	0.0494978
PHASIBEAM10F020644	2.77559	5.71824	10.2274	0.0013837	0.0495583
R_V3 vs PR_V1
PHASIBEAM10F009857	-11.4882	7.21833	74.4914	6.0903e-18	1.59889e-13
PHASIBEAM10F026767	-10.7186	7.97496	69.7445	6.75044e-17	7.11199e-13
PHASIBEAM10F014077	-10.0456	8.60803	69.0922	9.39656e-17	7.11199e-13
PHASIBEAM10F027077	-10.7561	7.77027	68.8111	1.08361e-16	7.11199e-13
PHASIBEAM10F024346	-9.61036	4.95761	52.7736	3.74299e-13	1.72171e-09
PHASIBEAM10F010549	-7.63713	7.80925	52.6754	3.93489e-13	1.72171e-09
PHASIBEAM10F007154	-7.86445	10.2578	52.1272	5.20203e-13	1.95098e-09
PHASIBEAM10F002494	6.92774	6.72531	50.2164	1.37694e-12	4.5186e-09
PHASIBEAM10F011080	-6.86216	6.46207	49.7341	1.7606e-12	5.13567e-09
PHASIBEAM10F018814	9.9978	3.91487	49.5245	1.95912e-12	5.14329e-09
PHASIBEAM10F015760	10.7129	3.97044	48.8431	2.77277e-12	6.6176e-09
PHASIBEAM10F017311	7.33833	5.66768	48.2771	3.70057e-12	8.09592e-09
PHASIBEAM10F009491	-8.09442	4.23562	47.1225	6.66847e-12	1.34667e-08
PHASIBEAM10F023350	-7.69683	5.89783	46.6942	8.29736e-12	1.49114e-08
XLOC_002036	-6.57019	10.7914	46.6424	8.51982e-12	1.49114e-08
PHASIBEAM10F010324	-10.4566	4.83494	46.1149	1.11517e-11	1.82978e-08
PHASIBEAM10F018608	-6.27304	8.22369	44.7404	2.24968e-11	3.47417e-08
PHASIBEAM10F007558	-8.27004	4.62673	44.2393	2.90588e-11	4.23822e-08
PHASIBEAM10F010521	6.08485	8.17281	43.7418	3.74689e-11	5.17721e-08
PHASIBEAM10F023894	-9.9243	4.19906	43.5661	4.09882e-11	5.23413e-08
PHASIBEAM10F015853	-6.05946	12.7719	43.5245	4.18683e-11	5.23413e-08
PHASIBEAM10F019968	6.6784	5.09937	43.2154	4.90328e-11	5.85118e-08
PHASIBEAM10F026672	6.03942	7.62041	43.0324	5.38411e-11	6.14561e-08
PHASIBEAM10F016077	-6.03505	11.3238	42.8874	5.79837e-11	6.34269e-08
PHASIBEAM10F025745	-10.2594	3.10306	42.4078	7.40941e-11	7.78077e-08
PHASIBEAM10F004585	-7.4803	4.01804	42.1207	8.58082e-11	8.66432e-08
PHASIBEAM10F006876	-9.75909	4.8432	41.8987	9.61279e-11	9.34684e-08
PHASIBEAM10F005021	-7.14137	6.64958	41.7157	1.05559e-10	9.89728e-08
PHASIBEAM10F016386	-8.23596	4.52073	41.4234	1.22579e-10	1.10968e-07
PHASIBEAM10F023582	6.86391	3.94466	40.7796	1.70405e-10	1.49122e-07
PHASIBEAM10F005536	6.33302	5.1077	40.4939	1.97229e-10	1.67028e-07
PHASIBEAM10F026017	-9.19751	7.28815	40.0121	2.52391e-10	1.92266e-07
PHASIBEAM10F022406	-6.85986	6.48356	40.0003	2.5393e-10	1.92266e-07
PHASIBEAM10F005537	9.95399	3.43182	39.9971	2.54334e-10	1.92266e-07
PHASIBEAM10F024444	5.9641	6.09923	39.9819	2.56325e-10	1.92266e-07
PHASIBEAM10F025435	-6.50315	5.18656	39.8933	2.68227e-10	1.95605e-07
PHASIBEAM10F015002	-9.68502	5.64265	39.8315	2.76843e-10	1.96432e-07
PHASIBEAM10F010763	-7.7115	5.20108	39.5927	3.12854e-10	2.16141e-07
PHASIBEAM10F021439	-9.36844	7.03569	39.4491	3.3672e-10	2.23295e-07
PHASIBEAM10F002919	7.79416	3.85886	39.4289	3.4022e-10	2.23295e-07
PHASIBEAM10F004059	6.92342	3.95714	39.3484	3.54537e-10	2.26566e-07
PHASIBEAM10F011605	-9.1266	5.14445	39.3053	3.62464e-10	2.26566e-07
PHASIBEAM10F020986	9.02099	4.98194	38.3398	5.94393e-10	3.62898e-07
PHASIBEAM10F002144	7.78812	3.39081	38.2468	6.23386e-10	3.71949e-07
PHASIBEAM10F006407	-6.10514	5.5267	38.1056	6.70192e-10	3.9099e-07
PHASIBEAM10F022974	-5.87604	7.63136	37.9809	7.14403e-10	4.07722e-07
PHASIBEAM10F018993	6.54747	4.66306	37.6742	8.36028e-10	4.66984e-07
XLOC_003081	5.82206	5.64311	37.268	1.02958e-09	5.63116e-07
PHASIBEAM10F020648	-5.80057	4.87077	37.0211	1.1686e-09	6.26105e-07
XLOC_001281	-9.78707	3.44255	36.8206	1.29513e-09	6.80021e-07
PHASIBEAM10F022062	7.06247	4.39257	36.4609	1.55757e-09	8.01784e-07
PHASIBEAM10F005020	-7.98016	7.28848	36.354	1.64544e-09	8.30727e-07
PHASIBEAM10F005247	5.9345	5.90557	36.238	1.74631e-09	8.65014e-07
PHASIBEAM10F013277	-5.62793	8.05028	36.0781	1.89565e-09	9.216e-07
PHASIBEAM10F023396	-5.87049	5.92153	35.6301	2.3857e-09	1.13876e-06
PHASIBEAM10F017417	-7.39321	8.02135	35.4176	2.66065e-09	1.24732e-06
PHASIBEAM10F028202	-5.41863	5.35225	35.2208	2.94358e-09	1.35575e-06
PHASIBEAM10F025720	-5.35523	11.4168	35.1351	3.07605e-09	1.39234e-06
PHASIBEAM10F028611	6.28285	3.78488	35.0363	3.23616e-09	1.43998e-06
PHASIBEAM10F009633	-5.2448	9.39033	34.9822	3.32738e-09	1.4559e-06
PHASIBEAM10F020647	-5.61786	4.31916	34.7647	3.72064e-09	1.58524e-06
PHASIBEAM10F022649	-8.91592	2.78278	34.7526	3.74375e-09	1.58524e-06
PHASIBEAM10F015347	-6.13787	4.46525	34.4529	4.36682e-09	1.81971e-06
PHASIBEAM10F026534	5.43751	4.97097	34.2571	4.8291e-09	1.98091e-06
PHASIBEAM10F016016	7.47036	4.21593	33.9735	5.58686e-09	2.25649e-06
PHASIBEAM10F010616	-5.80039	5.67239	33.7448	6.28375e-09	2.4995e-06
PHASIBEAM10F025913	-7.50452	3.31398	33.4647	7.25687e-09	2.8435e-06
PHASIBEAM10F010192	8.76172	2.63281	33.3595	7.66028e-09	2.95743e-06
PHASIBEAM10F027133	6.35896	7.32599	33.2816	7.9732e-09	3.03363e-06
PHASIBEAM10F016056	5.08551	8.29461	33.1697	8.44549e-09	3.16742e-06
PHASIBEAM10F002640	5.56907	5.85539	33.0022	9.20531e-09	3.40376e-06
PHASIBEAM10F023535	6.08276	4.36272	32.7949	1.02414e-08	3.73425e-06
PHASIBEAM10F004393	-5.44487	6.78425	32.6529	1.10174e-08	3.91458e-06
PHASIBEAM10F016886	-5.52462	8.63886	32.65	1.10341e-08	3.91458e-06
XLOC_001999	7.9542	2.77331	32.4785	1.20521e-08	4.19597e-06
PHASIBEAM10F004252	-6.63019	6.27128	32.4632	1.21469e-08	4.19597e-06
PHASIBEAM10F023568	-7.90914	5.28235	32.3261	1.30348e-08	4.44419e-06
PHASIBEAM10F001015	-5.26213	5.39276	32.245	1.35904e-08	4.53362e-06
PHASIBEAM10F022892	-6.82494	4.6773	32.1843	1.40217e-08	4.53362e-06
PHASIBEAM10F026361	-9.21253	3.17728	32.1838	1.40254e-08	4.53362e-06
PHASIBEAM10F017419	-8.39451	2.74123	32.1808	1.40473e-08	4.53362e-06
PHASIBEAM10F010341	5.00183	6.34005	32.1652	1.41605e-08	4.53362e-06
PHASIBEAM10F009450	-6.52777	8.5704	31.9654	1.56942e-08	4.96409e-06
PHASIBEAM10F020616	-6.92546	9.5735	31.8279	1.68453e-08	5.26477e-06
PHASIBEAM10F018637	-7.3036	4.34922	31.7847	1.72247e-08	5.31999e-06
PHASIBEAM10F015761	9.09917	2.6525	31.7201	1.78071e-08	5.43592e-06
PHASIBEAM10F010190	6.52733	2.93857	31.6798	1.81806e-08	5.47629e-06
PHASIBEAM10F014756	-7.58689	6.72705	31.6556	1.84084e-08	5.47629e-06
XLOC_000040	-9.06834	3.01057	31.6391	1.85651e-08	5.47629e-06
PHASIBEAM10F016378	-6.15615	3.00104	31.6021	1.89228e-08	5.51978e-06
PHASIBEAM10F014576	-5.6346	7.55259	31.157	2.37976e-08	6.86549e-06
PHASIBEAM10F007702	-4.9862	5.03164	31.0324	2.53757e-08	7.24118e-06
PHASIBEAM10F008053	-6.80349	4.8875	31.0017	2.57807e-08	7.27765e-06
PHASIBEAM10F022426	4.88959	6.26582	30.7857	2.88158e-08	8.04787e-06
PHASIBEAM10F004312	5.61511	4.22086	30.3543	3.59902e-08	9.92082e-06
PHASIBEAM10F017268	5.11843	6.47398	30.3389	3.62777e-08	9.92082e-06
PHASIBEAM10F020556	-8.56037	3.78096	30.2598	3.77878e-08	1.01311e-05
PHASIBEAM10F019015	-4.91145	7.57786	30.2582	3.78183e-08	1.01311e-05
PHASIBEAM10F014994	-5.45495	3.46049	30.0751	4.1563e-08	1.10218e-05
PHASIBEAM10F018599	-5.37437	4.22473	29.9712	4.38521e-08	1.15125e-05
PHASIBEAM10F016590	5.09974	4.23014	29.9082	4.53001e-08	1.17749e-05
PHASIBEAM10F005423	7.18414	5.90732	29.817	4.74809e-08	1.22207e-05
PHASIBEAM10F005054	5.49959	4.57176	29.599	5.3132e-08	1.35425e-05
PHASIBEAM10F027134	9.00964	2.21333	29.471	5.67592e-08	1.43279e-05
PHASIBEAM10F006383	5.26432	3.95352	29.1793	6.5979e-08	1.64966e-05
PHASIBEAM10F012566	-6.05103	2.90929	29.1277	6.77597e-08	1.6782e-05
PHASIBEAM10F011815	8.41522	2.56718	28.9775	7.32251e-08	1.79662e-05
PHASIBEAM10F012412	-8.41495	2.59437	28.9203	7.5417e-08	1.83326e-05
PHASIBEAM10F006435	-5.77061	5.47211	28.8757	7.71765e-08	1.85882e-05
PHASIBEAM10F014192	-8.74505	2.95215	28.6559	8.64489e-08	2.06322e-05
PHASIBEAM10F026797	-5.25611	9.09384	28.4872	9.43216e-08	2.23083e-05
PHASIBEAM10F012656	5.70692	4.36057	28.436	9.68478e-08	2.27013e-05
PHASIBEAM10F005053	5.45219	4.35411	28.3031	1.03728e-07	2.40988e-05
PHASIBEAM10F011219	-7.69434	3.61285	28.04	1.18834e-07	2.73662e-05
PHASIBEAM10F012562	6.02863	3.46857	27.9739	1.22965e-07	2.80011e-05
PHASIBEAM10F021275	5.10534	5.66689	27.962	1.23724e-07	2.80011e-05
PHASIBEAM10F006223	5.22827	4.32734	27.9176	1.26592e-07	2.84052e-05
PHASIBEAM10F013707	-4.85602	5.79091	27.8474	1.31269e-07	2.92051e-05
PHASIBEAM10F006014	-5.63941	5.07746	27.8077	1.33993e-07	2.95607e-05
PHASIBEAM10F002423	4.50423	7.32992	27.7463	1.38315e-07	3.02599e-05
PHASIBEAM10F013841	5.64632	3.27745	27.5223	1.55296e-07	3.34321e-05
PHASIBEAM10F007820	-6.67367	4.70237	27.5215	1.55362e-07	3.34321e-05
PHASIBEAM10F016327	-5.20797	4.50665	27.4832	1.58469e-07	3.36208e-05
PHASIBEAM10F027756	5.69215	3.10044	27.4791	1.588e-07	3.36208e-05
PHASIBEAM10F022467	5.9333	3.19128	27.4315	1.62758e-07	3.41831e-05
PHASIBEAM10F000958	4.91021	4.85503	27.2958	1.74592e-07	3.61137e-05
PHASIBEAM10F020300	5.81286	3.21661	27.2821	1.75832e-07	3.61137e-05
PHASIBEAM10F011652	-5.40691	3.73072	27.2794	1.76077e-07	3.61137e-05
PHASIBEAM10F026801	-4.83811	4.5552	27.2209	1.81488e-07	3.6935e-05
PHASIBEAM10F002123	6.27259	3.56077	27.1844	1.84943e-07	3.73485e-05
PHASIBEAM10F009087	-4.52427	6.8417	27.1067	1.92527e-07	3.85834e-05
PHASIBEAM10F012731	6.90805	2.29062	26.7328	2.33627e-07	4.64653e-05
PHASIBEAM10F017782	5.46205	4.38139	26.6989	2.37762e-07	4.69321e-05
PHASIBEAM10F023299	-5.26984	4.19453	26.6617	2.4238e-07	4.74866e-05
PHASIBEAM10F003796	4.63156	5.25722	26.5949	2.50907e-07	4.86862e-05
PHASIBEAM10F027309	6.8982	3.61926	26.5849	2.52212e-07	4.86862e-05
PHASIBEAM10F001082	-4.6204	6.49322	26.4694	2.67741e-07	5.13066e-05
PHASIBEAM10F004958	5.39756	3.87433	26.3521	2.84517e-07	5.41262e-05
PHASIBEAM10F008688	-7.37269	6.72641	25.9568	3.49145e-07	6.59432e-05
PHASIBEAM10F015194	-7.47406	3.11924	25.9421	3.51814e-07	6.59726e-05
PHASIBEAM10F000359	4.28789	8.16892	25.8365	3.71598e-07	6.87666e-05
PHASIBEAM10F003636	4.78283	4.05668	25.8346	3.71952e-07	6.87666e-05
PHASIBEAM10F015455	6.14587	2.96973	25.7983	3.79021e-07	6.95835e-05
PHASIBEAM10F023532	-4.52028	4.91252	25.6788	4.03228e-07	7.35135e-05
PHASIBEAM10F012873	-6.70227	2.14671	25.6606	4.07061e-07	7.37006e-05
PHASIBEAM10F021506	-8.40347	6.0418	25.6153	4.16721e-07	7.49327e-05
PHASIBEAM10F007432	4.8574	4.72474	25.4887	4.4498e-07	7.916e-05
PHASIBEAM10F009820	4.74685	6.52155	25.4832	4.46261e-07	7.916e-05
PHASIBEAM10F015384	7.62882	2.47052	25.4557	4.52668e-07	7.97576e-05
PHASIBEAM10F014058	4.51549	5.07422	25.387	4.69065e-07	8.15989e-05
PHASIBEAM10F007551	-7.79547	6.31722	25.3859	4.69334e-07	8.15989e-05
PHASIBEAM10F005052	-5.20951	3.4645	25.3637	4.74766e-07	8.20002e-05
PHASIBEAM10F010873	-4.59049	4.07606	25.3481	4.78626e-07	8.21267e-05
PHASIBEAM10F016329	4.56587	6.2394	25.2845	4.9467e-07	8.43284e-05
PHASIBEAM10F021448	5.37145	3.6286	25.2244	5.10317e-07	8.63062e-05
PHASIBEAM10F028091	4.80825	3.84331	25.2149	5.12847e-07	8.63062e-05
PHASIBEAM10F012500	-4.24325	6.28606	25.1834	5.21283e-07	8.71671e-05
XLOC_001626	5.74493	2.4143	25.1374	5.3387e-07	8.87069e-05
PHASIBEAM10F005348	-5.91281	5.8734	25.0176	5.6809e-07	9.35455e-05
PHASIBEAM10F022245	-4.90452	8.44445	25.0107	5.70117e-07	9.35455e-05
PHASIBEAM10F010493	-4.39001	5.94747	24.9851	5.77747e-07	9.42086e-05
PHASIBEAM10F006875	-4.5223	5.82143	24.9247	5.96135e-07	9.6607e-05
PHASIBEAM10F013148	-5.3986	2.89577	24.8113	6.32258e-07	0.000101302
PHASIBEAM10F002372	-4.57714	7.68294	24.8096	6.32821e-07	0.000101302
PHASIBEAM10F019269	-4.99816	5.75444	24.7838	6.41353e-07	0.000102045
PHASIBEAM10F010520	4.15893	8.08551	24.686	6.74725e-07	0.000106708
PHASIBEAM10F023426	4.56807	4.15812	24.6293	6.94864e-07	0.000109235
PHASIBEAM10F026313	4.40269	4.4887	24.6123	7.01039e-07	0.00010955
PHASIBEAM10F016394	4.3113	4.99834	24.5948	7.07435e-07	0.000109895
PHASIBEAM10F026976	4.28733	6.46147	24.5458	7.25643e-07	0.000112061
PHASIBEAM10F029759	-5.66926	5.40956	24.5036	7.41717e-07	0.000113873
PHASIBEAM10F013832	-6.76266	2.36771	24.3566	8.00521e-07	0.000122186
PHASIBEAM10F010978	4.33593	4.81698	24.3222	8.14963e-07	0.000123672
PHASIBEAM10F013709	-4.34185	8.018	24.2748	8.35235e-07	0.00012602
XLOC_002859	7.51214	2.06698	24.2382	8.51289e-07	0.000127708
PHASIBEAM10F006186	-4.50414	5.43544	24.1461	8.9297e-07	0.0001332
PHASIBEAM10F012899	-6.51277	2.45985	24.1111	9.09369e-07	0.000134879
PHASIBEAM10F013433	5.17559	2.89435	24.0649	9.31426e-07	0.000137375
PHASIBEAM10F011006	4.24804	5.30915	24.0011	9.62813e-07	0.000141211
PHASIBEAM10F012918	4.26446	6.56574	23.981	9.7289e-07	0.000141896
PHASIBEAM10F013677	5.59787	3.8665	23.9519	9.87703e-07	0.000143261
XLOC_002484	4.91728	7.09141	23.9357	9.96052e-07	0.000143678
PHASIBEAM10F012227	4.36982	4.72633	23.8202	1.05769e-06	0.000151735
PHASIBEAM10F003380	-4.56121	5.37256	23.7961	1.07098e-06	0.00015266
PHASIBEAM10F023617	-6.71527	7.00479	23.7875	1.07577e-06	0.00015266
XLOC_001630	5.53244	2.35028	23.7637	1.08919e-06	0.000153734
PHASIBEAM10F011987	4.07082	8.69027	23.7317	1.10742e-06	0.000155472
PHASIBEAM10F018819	4.65219	4.68425	23.69	1.13169e-06	0.000158033
PHASIBEAM10F007157	4.81583	4.80427	23.6631	1.14764e-06	0.000159412
PHASIBEAM10F019028	-4.70409	5.1033	23.6284	1.16852e-06	0.000161459
PHASIBEAM10F017089	4.29067	4.71584	23.5112	1.24189e-06	0.000170697
PHASIBEAM10F004293	4.23297	6.98901	23.4287	1.2963e-06	0.000177249
PHASIBEAM10F026725	-5.44198	2.5291	23.3761	1.33226e-06	0.000181222
PHASIBEAM10F015593	4.47237	3.42123	23.3613	1.34254e-06	0.000181679
PHASIBEAM10F013285	4.11864	9.18455	23.3307	1.36406e-06	0.000183645
PHASIBEAM10F002177	6.92413	3.16748	23.2801	1.40038e-06	0.000187572
PHASIBEAM10F008183	-7.63041	9.58843	23.2703	1.40754e-06	0.000187574
PHASIBEAM10F023963	4.27964	5.58485	23.2535	1.41995e-06	0.000188272
PHASIBEAM10F023403	-4.36271	8.53957	23.097	1.54035e-06	0.00020321
PHASIBEAM10F013526	4.0229	6.89766	23.0402	1.58645e-06	0.000208246
PHASIBEAM10F017778	-4.28019	6.6926	23.0206	1.60276e-06	0.00020934
PHASIBEAM10F012834	-7.87024	4.87608	22.9907	1.62789e-06	0.000211569
PHASIBEAM10F011268	-4.57029	3.3452	22.8729	1.73078e-06	0.000223833
PHASIBEAM10F014107	-6.33259	4.14323	22.8304	1.76949e-06	0.000227717
PHASIBEAM10F010750	-4.6219	4.21749	22.7843	1.81241e-06	0.000231389
PHASIBEAM10F022997	-5.62841	2.99222	22.7809	1.81565e-06	0.000231389
PHASIBEAM10F019029	-4.5285	6.3846	22.749	1.84601e-06	0.000234122
PHASIBEAM10F001449	-7.06618	3.11612	22.7097	1.88413e-06	0.000237808
PHASIBEAM10F016929	-6.13183	5.37691	22.6155	1.97887e-06	0.00024857
PHASIBEAM10F002060	-7.18342	5.3255	22.5843	2.01118e-06	0.000251427
PHASIBEAM10F026316	-6.61761	9.4238	22.5535	2.04377e-06	0.000254289
PHASIBEAM10F026858	5.17555	3.16346	22.532	2.06675e-06	0.000255936
PHASIBEAM10F020728	4.01912	6.08836	22.4997	2.10177e-06	0.00025905
PHASIBEAM10F020729	3.93682	7.74582	22.4671	2.13779e-06	0.000262258
PHASIBEAM10F018153	5.43484	3.41905	22.4513	2.15537e-06	0.000263186
PHASIBEAM10F025713	-4.02117	7.72826	22.3336	2.29159e-06	0.000278524
PHASIBEAM10F027078	-8.00387	3.26781	22.2286	2.42042e-06	0.0002919
PHASIBEAM10F014707	4.92643	3.71653	22.2259	2.42388e-06	0.0002919
PHASIBEAM10F007883	-4.52886	6.21706	22.2042	2.45131e-06	0.00029329
XLOC_002012	5.43189	2.92693	22.1992	2.45777e-06	0.00029329
PHASIBEAM10F020879	3.90235	7.96384	22.1268	2.55222e-06	0.000302403
PHASIBEAM10F012499	-4.1754	3.73155	22.1231	2.55717e-06	0.000302403
PHASIBEAM10F010530	-5.72261	2.64347	21.9501	2.79835e-06	0.00032944
PHASIBEAM10F021278	6.13477	2.33276	21.9185	2.84471e-06	0.000333403
PHASIBEAM10F021360	4.19422	6.68514	21.8405	2.96279e-06	0.000345698
PHASIBEAM10F023194	4.60093	6.65854	21.8076	3.01398e-06	0.000350115
PHASIBEAM10F001064	-3.951	5.89497	21.746	3.11232e-06	0.000359946
PHASIBEAM10F026919	-4.45558	4.37805	21.726	3.14507e-06	0.000362139
PHASIBEAM10F025380	3.83662	8.69025	21.7	3.18792e-06	0.00036547
PHASIBEAM10F027204	-5.15647	4.22133	21.6836	3.21533e-06	0.000367008
PHASIBEAM10F029543	-4.78035	3.25829	21.6467	3.27766e-06	0.000372503
PHASIBEAM10F026833	-4.53007	6.5039	21.5913	3.37376e-06	0.000381773
PHASIBEAM10F022705	3.83968	7.93183	21.5272	3.48843e-06	0.000393055
PHASIBEAM10F006554	-5.98886	4.09335	21.4914	3.5541e-06	0.000398742
PHASIBEAM10F008111	4.43119	4.47223	21.4204	3.68819e-06	0.000412026
PHASIBEAM10F013475	3.92773	6.14321	21.3408	3.84451e-06	0.00042767
PHASIBEAM10F013283	-4.25717	5.44644	21.3013	3.92473e-06	0.00043475
PHASIBEAM10F013527	4.02613	4.54113	21.2369	4.05873e-06	0.000447705
PHASIBEAM10F006491	3.842	6.54522	21.2198	4.09505e-06	0.000449822
PHASIBEAM10F007533	-4.45282	2.74867	21.0942	4.37242e-06	0.000478288
PHASIBEAM10F022254	-5.31195	3.23988	21.0341	4.51193e-06	0.000491501
PHASIBEAM10F028252	-5.63026	4.76079	21.0119	4.56445e-06	0.000495167
PHASIBEAM10F009396	-4.16061	4.782	20.973	4.65805e-06	0.000503241
PHASIBEAM10F003887	5.2386	4.61957	20.9644	4.679e-06	0.000503434
PHASIBEAM10F017330	-5.12165	2.22778	20.894	4.85409e-06	0.00052014
PHASIBEAM10F004227	3.79081	6.70852	20.7954	5.11043e-06	0.000545383
PHASIBEAM10F011327	4.57277	3.77374	20.687	5.40822e-06	0.000574826
PHASIBEAM10F011297	-6.05143	4.80428	20.6713	5.45282e-06	0.00057723
PHASIBEAM10F002363	-4.92023	6.26517	20.639	5.54546e-06	0.000584678
PHASIBEAM10F011529	-3.79305	5.4775	20.5828	5.71083e-06	0.000599706
PHASIBEAM10F017436	-4.19184	6.35201	20.5643	5.76625e-06	0.000603113
PHASIBEAM10F005764	3.82718	5.6494	20.5314	5.86604e-06	0.000611116
PHASIBEAM10F009779	-7.5615	3.93461	20.4678	6.06439e-06	0.000629282
PHASIBEAM10F000420	3.72118	7.92663	20.4585	6.09391e-06	0.000629856
PHASIBEAM10F027647	3.72948	6.66568	20.3629	6.40608e-06	0.000659525
PHASIBEAM10F026914	-4.03475	5.04557	20.3527	6.44013e-06	0.00066044
PHASIBEAM10F008528	-5.64939	4.8584	20.3363	6.49567e-06	0.000663544
PHASIBEAM10F003317	3.68436	8.60377	20.3131	6.5748e-06	0.000669024
PHASIBEAM10F012007	6.59683	2.26042	20.2172	6.91303e-06	0.000700725
PHASIBEAM10F006060	4.54779	4.11619	20.1853	7.0291e-06	0.00070975
PHASIBEAM10F021104	-6.329	4.29632	20.1599	7.12302e-06	0.000716477
PHASIBEAM10F018968	-5.68342	5.2991	20.1401	7.19707e-06	0.000721163
PHASIBEAM10F022508	-5.35165	5.00509	20.1209	7.26997e-06	0.000724392
PHASIBEAM10F007166	4.86464	2.4516	20.117	7.28448e-06	0.000724392
PHASIBEAM10F014987	4.28896	3.18098	20.011	7.69986e-06	0.000762809
PHASIBEAM10F002091	-6.64892	6.54549	19.8243	8.48978e-06	0.000837903
PHASIBEAM10F015656	3.86174	4.30786	19.7988	8.60377e-06	0.000845973
PHASIBEAM10F026687	-3.72041	7.11435	19.788	8.65229e-06	0.00084757
PHASIBEAM10F019440	-5.55595	2.00441	19.7692	8.73775e-06	0.000852759
PHASIBEAM10F025581	-4.43256	6.66865	19.7502	8.82525e-06	0.000858109
PHASIBEAM10F002566	6.14688	2.7655	19.7431	8.85819e-06	0.000858133
PHASIBEAM10F018025	4.78572	2.70543	19.7344	8.89869e-06	0.000858888
PHASIBEAM10F027251	-6.22944	2.98325	19.6885	9.11476e-06	0.000876519
PHASIBEAM10F000992	4.59477	3.67305	19.6784	9.16332e-06	0.000877973
PHASIBEAM10F004944	-6.69588	3.62107	19.6681	9.21249e-06	0.000879475
PHASIBEAM10F001288	4.27084	6.21165	19.6399	9.34949e-06	0.000888625
PHASIBEAM10F013347	4.08737	4.91981	19.6345	9.37604e-06	0.000888625
PHASIBEAM10F008496	-5.18134	3.50233	19.6214	9.44056e-06	0.000891522
PHASIBEAM10F023569	-5.70094	7.00475	19.5893	9.60031e-06	0.000903359
PHASIBEAM10F008573	-6.31665	1.87074	19.564	9.72842e-06	0.000912143
PHASIBEAM10F003403	3.70545	6.70116	19.5458	9.82165e-06	0.000917608
PHASIBEAM10F021420	-7.37314	2.95503	19.5063	1.00267e-05	0.000933441
PHASIBEAM10F016353	3.93673	4.08884	19.347	1.08991e-05	0.00101108
PHASIBEAM10F008124	-3.74354	6.17205	19.2944	1.12032e-05	0.00103563
PHASIBEAM10F009588	-4.04687	5.84978	19.2853	1.12571e-05	0.00103696
PHASIBEAM10F002564	4.16484	4.78104	19.2275	1.16032e-05	0.00106366
PHASIBEAM10F017239	3.67993	5.76742	19.2234	1.1628e-05	0.00106366
PHASIBEAM10F021543	3.74431	6.65229	19.1694	1.19613e-05	0.00109035
XLOC_001666	3.66503	6.01307	19.0459	1.27614e-05	0.00115925
PHASIBEAM10F015348	-4.43422	2.74536	19.0333	1.28455e-05	0.00116131
PHASIBEAM10F008855	-4.63019	2.28672	19.0293	1.28724e-05	0.00116131
PHASIBEAM10F025814	5.21515	3.72549	18.9754	1.32412e-05	0.00119048
PHASIBEAM10F010399	-3.93662	5.38208	18.9655	1.33106e-05	0.00119264
PHASIBEAM10F010130	-3.66187	4.61713	18.8675	1.40117e-05	0.00125119
PHASIBEAM10F015198	-6.02753	3.06552	18.8314	1.42796e-05	0.00127079
PHASIBEAM10F013525	4.88088	2.97387	18.7639	1.47938e-05	0.00130423
PHASIBEAM10F003993	-4.24642	5.00582	18.7639	1.47944e-05	0.00130423
XLOC_003527	4.77802	2.19182	18.7626	1.48044e-05	0.00130423
PHASIBEAM10F019088	-5.7309	1.82398	18.7065	1.52462e-05	0.00133866
PHASIBEAM10F016744	6.09665	2.45369	18.6892	1.53855e-05	0.00134639
PHASIBEAM10F024298	-3.82689	4.88604	18.6226	1.59317e-05	0.00138955
PHASIBEAM10F024467	3.75143	4.45201	18.6116	1.6024e-05	0.00139298
PHASIBEAM10F001732	4.17714	3.61166	18.575	1.63345e-05	0.00141528
PHASIBEAM10F018158	-3.94407	6.25586	18.5567	1.64922e-05	0.00142424
XLOC_001616	4.93934	2.71443	18.5138	1.68678e-05	0.00145155
PHASIBEAM10F021133	-7.37901	3.38656	18.5059	1.69379e-05	0.00145155
PHASIBEAM10F006927	-5.08702	2.38745	18.5018	1.69743e-05	0.00145155
PHASIBEAM10F026458	3.98737	4.01853	18.4745	1.72189e-05	0.00146564
PHASIBEAM10F007150	4.49103	4.06807	18.4657	1.72989e-05	0.00146564
PHASIBEAM10F021288	3.90926	4.34932	18.4649	1.73065e-05	0.00146564
PHASIBEAM10F006347	3.64523	4.75269	18.4373	1.75585e-05	0.00148219
PHASIBEAM10F028007	-6.02801	4.68918	18.4001	1.7905e-05	0.0015066
PHASIBEAM10F015787	3.94295	3.99458	18.384	1.80566e-05	0.00151451
PHASIBEAM10F015696	-3.57862	7.73719	18.3327	1.85499e-05	0.00155093
PHASIBEAM10F016322	-4.90912	5.94209	18.3196	1.86774e-05	0.00155663
PHASIBEAM10F026614	-4.63183	9.85268	18.3071	1.88001e-05	0.0015599
PHASIBEAM10F017246	-6.98479	5.53728	18.3036	1.88355e-05	0.0015599
PHASIBEAM10F004301	4.53125	2.42622	18.2858	1.90117e-05	0.00156954
PHASIBEAM10F007211	-4.99689	2.13196	18.2749	1.91215e-05	0.00157365
PHASIBEAM10F027440	-5.68429	2.75426	18.2293	1.95843e-05	0.00160671
PHASIBEAM10F005451	3.8155	5.144	18.1965	1.99244e-05	0.00162461
PHASIBEAM10F005171	-5.35416	8.37924	18.1963	1.99263e-05	0.00162461
PHASIBEAM10F013814	3.87119	3.95138	18.1832	2.00638e-05	0.00163076
PHASIBEAM10F010247	-7.26429	1.61297	18.1674	2.02311e-05	0.00163928
PHASIBEAM10F015995	3.7618	4.74108	18.1529	2.03854e-05	0.0016467
PHASIBEAM10F028099	3.49275	6.95949	18.1265	2.06709e-05	0.00166464
PHASIBEAM10F012570	4.32679	3.42122	18.1139	2.08081e-05	0.00167056
PHASIBEAM10F000752	6.80922	2.06629	18.0789	2.11933e-05	0.0016963
PHASIBEAM10F012908	-3.47394	7.78715	18.067	2.13262e-05	0.00170175
PHASIBEAM10F006891	3.47766	6.18986	17.9896	2.22111e-05	0.00176699
PHASIBEAM10F001884	5.48888	2.66903	17.9706	2.24341e-05	0.00177934
PHASIBEAM10F007284	4.42125	3.92028	17.9365	2.284e-05	0.00180608
PHASIBEAM10F002823	3.56157	6.60215	17.9003	2.32787e-05	0.00183524
PHASIBEAM10F026019	-3.59847	6.96187	17.8809	2.35167e-05	0.00184845
PHASIBEAM10F016610	-7.15841	3.94298	17.8678	2.36793e-05	0.00185568
PHASIBEAM10F004086	-3.8449	6.67607	17.8521	2.38759e-05	0.00186552
PHASIBEAM10F012874	3.54442	5.81871	17.7704	2.49232e-05	0.00194157
PHASIBEAM10F028006	-3.46939	9.0923	17.7464	2.52398e-05	0.00196042
PHASIBEAM10F015712	-4.26769	2.89572	17.7237	2.55421e-05	0.00197804
PHASIBEAM10F023373	-4.13428	8.00467	17.7025	2.58285e-05	0.00199434
PHASIBEAM10F002457	3.99155	3.16076	17.6662	2.63269e-05	0.00202686
PHASIBEAM10F020494	-4.41768	2.85048	17.631	2.68187e-05	0.00205869
PHASIBEAM10F001060	-3.62104	3.61409	17.6145	2.70524e-05	0.00207058
PHASIBEAM10F012356	4.91631	2.36693	17.5551	2.79098e-05	0.0021259
PHASIBEAM10F013131	-4.52858	3.46785	17.5533	2.79372e-05	0.0021259
PHASIBEAM10F025261	-3.58057	6.39715	17.4686	2.921e-05	0.00221633
PHASIBEAM10F020718	3.64179	4.93184	17.4271	2.98536e-05	0.00225863
PHASIBEAM10F015318	3.48479	5.72354	17.4122	3.00894e-05	0.00226994
PHASIBEAM10F012604	-4.00197	3.96695	17.4062	3.01844e-05	0.00227057
PHASIBEAM10F019965	3.68951	4.89548	17.3424	3.12151e-05	0.0023414
PHASIBEAM10F024692	5.54629	2.93522	17.2909	3.20711e-05	0.00239875
PHASIBEAM10F011213	-6.34989	4.96605	17.2534	3.27108e-05	0.00243965
PHASIBEAM10F018425	3.33957	9.22159	17.1959	3.37171e-05	0.00250162
PHASIBEAM10F000956	3.58354	4.61328	17.195	3.37323e-05	0.00250162
PHASIBEAM10F018656	7.20234	2.98352	17.1844	3.39217e-05	0.00250858
PHASIBEAM10F006074	3.99409	3.2231	17.1682	3.42117e-05	0.00251843
PHASIBEAM10F020961	3.81911	5.40099	17.1662	3.42468e-05	0.00251843
PHASIBEAM10F013451	3.77952	5.76895	17.1392	3.47385e-05	0.00254746
PHASIBEAM10F017949	-7.42378	1.61497	17.0909	3.56335e-05	0.00260581
PHASIBEAM10F018405	-6.03515	1.86811	17.0298	3.67969e-05	0.00268038
PHASIBEAM10F016980	-3.57738	4.7398	17.0267	3.68574e-05	0.00268038
PHASIBEAM10F001343	3.36895	8.00232	16.9678	3.80191e-05	0.00275722
PHASIBEAM10F026695	-3.96901	5.76484	16.9602	3.81724e-05	0.00276072
PHASIBEAM10F022743	3.57915	4.57745	16.9463	3.84517e-05	0.00277327
PHASIBEAM10F026008	-6.56702	4.04803	16.9329	3.87253e-05	0.00278535
PHASIBEAM10F024795	-4.34035	4.43984	16.9206	3.89759e-05	0.00279572
PHASIBEAM10F020282	6.60889	4.47173	16.8733	3.99593e-05	0.00285845
PHASIBEAM10F013900	-6.79161	5.4861	16.8643	4.01488e-05	0.0028642
PHASIBEAM10F001144	-5.97882	3.20997	16.7906	4.17387e-05	0.00296956
PHASIBEAM10F018026	4.9183	2.16494	16.7743	4.20997e-05	0.00298714
PHASIBEAM10F018939	-4.29451	5.10157	16.7317	4.30547e-05	0.00304667
PHASIBEAM10F002722	-5.56554	5.85958	16.7176	4.33775e-05	0.00306126
PHASIBEAM10F027956	-3.4371	7.09854	16.6998	4.37865e-05	0.00308184
XLOC_003903	3.51822	5.75936	16.6766	4.43237e-05	0.00310802
PHASIBEAM10F019211	-4.32311	3.65917	16.6736	4.43952e-05	0.00310802
PHASIBEAM10F012002	3.41209	6.36091	16.6526	4.48884e-05	0.00312878
PHASIBEAM10F002550	4.0356	3.37325	16.6509	4.493e-05	0.00312878
PHASIBEAM10F003420	3.673	5.40416	16.6139	4.58151e-05	0.00318197
PHASIBEAM10F024373	5.40805	4.78963	16.6082	4.5951e-05	0.00318299
PHASIBEAM10F004035	4.07044	3.84986	16.6006	4.61371e-05	0.00318746
PHASIBEAM10F014567	4.71271	2.77653	16.5949	4.62742e-05	0.00318855
PHASIBEAM10F014592	3.535	4.55461	16.5858	4.64968e-05	0.0031955
PHASIBEAM10F002106	3.26789	9.42401	16.5756	4.67476e-05	0.00320434
PHASIBEAM10F008122	3.52715	4.15258	16.5584	4.71738e-05	0.00322514
PHASIBEAM10F021799	-5.08243	5.41799	16.4248	5.06178e-05	0.00345161
PHASIBEAM10F018257	-4.27909	3.65946	16.4137	5.09164e-05	0.00346298
PHASIBEAM10F007087	3.9278	3.65804	16.404	5.11761e-05	0.00347164
PHASIBEAM10F029883	-4.57553	4.16213	16.3497	5.26644e-05	0.0035634
XLOC_003577	3.56083	4.88237	16.2796	5.46481e-05	0.00368812
PHASIBEAM10F000254	3.53769	4.13604	16.2738	5.48156e-05	0.00368993
PHASIBEAM10F018273	-7.06987	2.68333	16.2415	5.5758e-05	0.00374377
PHASIBEAM10F026562	3.4577	5.06749	16.2335	5.59946e-05	0.00375006
PHASIBEAM10F014562	-3.40402	5.87729	16.2047	5.68527e-05	0.00378324
XLOC_003318	3.30637	6.62602	16.204	5.68753e-05	0.00378324
PHASIBEAM10F007704	-6.17511	9.30968	16.2015	5.69486e-05	0.00378324
PHASIBEAM10F002549	3.73896	3.81267	16.1976	5.70664e-05	0.00378324
PHASIBEAM10F022296	-3.35634	5.71947	16.1901	5.72913e-05	0.00378859
PHASIBEAM10F026249	-5.4403	6.33177	16.1547	5.83739e-05	0.00385048
PHASIBEAM10F026518	7.25195	1.57042	16.1073	5.98518e-05	0.00393807
PHASIBEAM10F015757	-3.48808	6.37008	16.0794	6.0741e-05	0.00398658
PHASIBEAM10F003494	4.79969	2.22009	16.0547	6.15371e-05	0.00402876
PHASIBEAM10F021387	3.30007	6.69903	16.0174	6.27637e-05	0.00408901
PHASIBEAM10F023371	-3.63144	2.77425	16.0172	6.27688e-05	0.00408901
PHASIBEAM10F016817	3.68407	3.54535	16.0079	6.30798e-05	0.0040991
PHASIBEAM10F027331	-3.66782	4.24528	15.9731	6.42482e-05	0.00416471
PHASIBEAM10F011470	-5.46177	1.69944	15.9459	6.51775e-05	0.00421454
PHASIBEAM10F021016	-5.06021	1.72727	15.925	6.59014e-05	0.00425088
PHASIBEAM10F010284	6.25898	1.73679	15.8808	6.74583e-05	0.00434064
PHASIBEAM10F021084	-4.3367	4.55194	15.8543	6.8412e-05	0.00439125
PHASIBEAM10F010972	3.24093	6.75569	15.8464	6.86978e-05	0.00439884
PHASIBEAM10F014533	5.56809	1.95029	15.8197	6.9673e-05	0.00445043
PHASIBEAM10F019830	-4.49437	6.01233	15.8133	6.99105e-05	0.00445476
PHASIBEAM10F019804	-4.34364	4.58745	15.7985	7.04574e-05	0.00447873
PHASIBEAM10F011312	-3.33313	7.15611	15.7934	7.06487e-05	0.00448005
PHASIBEAM10F016472	-4.3875	4.63537	15.7441	7.25148e-05	0.0045873
PHASIBEAM10F013182	-4.0768	2.38846	15.7287	7.31051e-05	0.00461353
PHASIBEAM10F022964	3.24944	7.04493	15.6907	7.45894e-05	0.00469591
PHASIBEAM10F001392	5.32451	1.80968	15.6521	7.61266e-05	0.00478122
PHASIBEAM10F013848	-3.47671	5.13644	15.6366	7.67532e-05	0.00480907
XLOC_000615	3.8412	3.0292	15.5991	7.82936e-05	0.00489391
PHASIBEAM10F018243	-3.35644	6.81855	15.5913	7.86167e-05	0.00490243
PHASIBEAM10F013556	-4.00729	4.09403	15.5809	7.90494e-05	0.00491773
PHASIBEAM10F006436	3.20363	7.06155	15.5746	7.93124e-05	0.00492243
PHASIBEAM10F027957	-4.01912	2.56056	15.5365	8.09267e-05	0.00499752
PHASIBEAM10F009788	-7.12001	2.63909	15.5362	8.09391e-05	0.00499752
PHASIBEAM10F006263	-3.35688	3.81991	15.5326	8.10934e-05	0.00499752
PHASIBEAM10F001921	-3.58198	6.83215	15.4898	8.295e-05	0.00509997
PHASIBEAM10F021492	4.02041	4.11553	15.4646	8.40652e-05	0.00515646
PHASIBEAM10F013583	3.37833	5.11975	15.4314	8.55555e-05	0.00523564
PHASIBEAM10F002353	7.27096	2.69883	15.4215	8.60056e-05	0.00524255
PHASIBEAM10F001402	-3.45639	4.737	15.4201	8.60678e-05	0.00524255
PHASIBEAM10F022761	-3.9127	4.372	15.4009	8.69459e-05	0.00527946
XLOC_003060	3.65278	4.35481	15.3981	8.7076e-05	0.00527946
PHASIBEAM10F011887	-4.13458	2.15434	15.3877	8.75543e-05	0.00529623
PHASIBEAM10F017134	-4.6602	4.41477	15.3791	8.79558e-05	0.00530828
PHASIBEAM10F005858	3.20182	6.76929	15.3515	8.92491e-05	0.00537398
PHASIBEAM10F018307	5.51512	2.09591	15.3414	8.97294e-05	0.00539054
PHASIBEAM10F003158	5.18506	2.03766	15.3338	9.00892e-05	0.0053998
PHASIBEAM10F010189	5.78155	1.67912	15.3253	9.04963e-05	0.00541185
PHASIBEAM10F011270	3.60897	6.16857	15.2984	9.1796e-05	0.00547709
PHASIBEAM10F018459	3.79607	2.88223	15.289	9.22533e-05	0.00549189
PHASIBEAM10F014514	6.03383	1.9697	15.2693	9.32175e-05	0.00553674
PHASIBEAM10F000547	3.30348	4.59808	15.2025	9.65771e-05	0.00571101
PHASIBEAM10F012922	6.21406	2.4281	15.2023	9.65867e-05	0.00571101
PHASIBEAM10F003025	-4.73742	6.43893	15.1925	9.70876e-05	0.00572773
PHASIBEAM10F022399	3.56279	4.32307	15.1722	9.81351e-05	0.00577655
PHASIBEAM10F003450	-3.63019	11.0575	15.1338	0.000100152	0.00588207
PHASIBEAM10F026179	3.2917	6.71593	15.1096	0.000101448	0.00594492
PHASIBEAM10F001279	4.00023	3.1976	15.0719	0.000103494	0.00605128
PHASIBEAM10F001934	4.14221	3.53086	15.0413	0.000105184	0.00613642
PHASIBEAM10F025293	3.16728	6.03379	15.0085	0.000107029	0.00623021
PHASIBEAM10F020769	-4.30814	1.95479	14.9985	0.000107598	0.00624947
PHASIBEAM10F017211	5.72582	2.71816	14.9867	0.000108269	0.0062746
PHASIBEAM10F025831	-3.51682	4.61526	14.9493	0.000110438	0.00638618
PHASIBEAM10F015073	-4.20069	3.0329	14.9324	0.000111435	0.00642315
PHASIBEAM10F008605	3.40104	3.80656	14.9301	0.000111566	0.00642315
PHASIBEAM10F022345	-3.25832	3.76864	14.9051	0.000113056	0.00649467
PHASIBEAM10F010141	-5.69474	7.38579	14.8978	0.000113494	0.00649843
PHASIBEAM10F004251	-3.58999	2.88053	14.8958	0.000113617	0.00649843
PHASIBEAM10F013090	-3.8152	4.80817	14.8641	0.000115539	0.00659402
PHASIBEAM10F027382	-3.59901	6.08129	14.8556	0.000116062	0.00660951
PHASIBEAM10F015614	4.75688	2.48463	14.8391	0.000117085	0.00665333
PHASIBEAM10F017708	4.11607	2.98726	14.8278	0.000117789	0.00667886
PHASIBEAM10F010580	-4.82138	8.27793	14.8209	0.000118219	0.00668881
PHASIBEAM10F009407	-5.28387	5.56682	14.8111	0.000118832	0.00670902
PHASIBEAM10F026721	4.21509	2.27584	14.7896	0.000120194	0.00677136
PHASIBEAM10F023363	3.4305	3.71214	14.7487	0.000122832	0.00690518
PHASIBEAM10F009740	-4.9665	4.86944	14.7273	0.000124236	0.00696915
PHASIBEAM10F022210	3.95689	2.87598	14.7225	0.000124549	0.0069718
PHASIBEAM10F007462	-3.53287	6.26243	14.6798	0.000127404	0.00711649
PHASIBEAM10F007504	3.04557	10.3213	14.6562	0.000129011	0.00719092
PHASIBEAM10F008928	4.21481	2.05578	14.6203	0.000131493	0.0073018
PHASIBEAM10F004947	3.15503	6.41922	14.6194	0.000131557	0.0073018
PHASIBEAM10F012875	-4.73797	7.49782	14.609	0.00013228	0.00732646
PHASIBEAM10F001197	-3.21726	4.95612	14.5608	0.000135708	0.00750052
PHASIBEAM10F010597	-3.97944	3.39039	14.5171	0.000138894	0.00766047
PHASIBEAM10F024883	3.36604	3.69206	14.482	0.000141508	0.00778825
PHASIBEAM10F008239	3.01053	9.67257	14.4159	0.000146556	0.00803338
PHASIBEAM10F020613	3.63521	3.4465	14.4157	0.000146573	0.00803338
PHASIBEAM10F000702	-4.3326	1.79532	14.4021	0.000147637	0.0080577
PHASIBEAM10F010904	3.79951	4.97999	14.4009	0.000147734	0.0080577
PHASIBEAM10F025813	-4.39355	10.0514	14.3983	0.000147938	0.0080577
PHASIBEAM10F027981	-3.55535	2.97432	14.3812	0.000149283	0.00811415
PHASIBEAM10F019353	-5.68856	7.72127	14.3497	0.0001518	0.00823389
PHASIBEAM10F008656	-3.71809	3.32574	14.3445	0.000152222	0.00823975
PHASIBEAM10F018774	3.61762	3.77736	14.3189	0.000154305	0.008332
XLOC_002932	3.30226	5.07499	14.3158	0.000154561	0.008332
PHASIBEAM10F009506	3.52624	5.30694	14.3048	0.000155471	0.00834017
PHASIBEAM10F027358	-5.91083	2.43504	14.2997	0.000155887	0.00834017
PHASIBEAM10F012605	6.82341	1.844	14.2937	0.000156389	0.00834017
PHASIBEAM10F004404	4.25154	2.1057	14.2905	0.000156656	0.00834017
PHASIBEAM10F025533	5.01849	2.19889	14.2899	0.000156707	0.00834017
PHASIBEAM10F015465	3.73343	6.56229	14.2845	0.000157157	0.00834017
PHASIBEAM10F003592	3.22297	4.98847	14.2839	0.000157207	0.00834017
PHASIBEAM10F010482	-3.03942	6.86528	14.2833	0.000157254	0.00834017
PHASIBEAM10F019291	-3.90291	4.36353	14.2607	0.000159154	0.00842394
PHASIBEAM10F020521	6.52748	1.67195	14.2486	0.000160176	0.00845787
PHASIBEAM10F001764	3.47949	3.24867	14.2456	0.000160439	0.00845787
XLOC_001604	4.4417	3.4679	14.1952	0.000164791	0.00866987
PHASIBEAM10F004034	4.4253	2.88336	14.1856	0.000165636	0.0086949
PHASIBEAM10F017014	-4.15087	2.65868	14.1822	0.000165929	0.0086949
PHASIBEAM10F007066	3.0535	7.29365	14.1548	0.000168371	0.00880528
PHASIBEAM10F001514	-3.29319	5.89293	14.1055	0.000172834	0.0090186
PHASIBEAM10F010675	3.06527	7.03937	14.1022	0.000173137	0.0090186
PHASIBEAM10F011982	5.18094	2.93294	14.0842	0.000174804	0.00908736
PHASIBEAM10F009442	-3.5023	5.11332	14.0508	0.000177934	0.00919932
PHASIBEAM10F023882	-6.97858	2.99289	14.0459	0.000178402	0.00919932
PHASIBEAM10F023947	-3.743	2.09745	14.0448	0.000178502	0.00919932
PHASIBEAM10F009482	3.01819	6.47211	14.0446	0.000178529	0.00919932
PHASIBEAM10F022142	-3.30685	3.0129	14.0427	0.000178709	0.00919932
PHASIBEAM10F000408	4.48576	2.001	14.0385	0.000179105	0.00920166
PHASIBEAM10F009997	-3.13119	5.94821	14.0169	0.000181179	0.00928596
PHASIBEAM10F005763	4.67698	2.07214	14.014	0.000181453	0.00928596
PHASIBEAM10F026923	-3.03846	8.17072	13.9977	0.000183034	0.00934863
PHASIBEAM10F016059	-5.21088	1.66403	13.9911	0.00018368	0.00936339
PHASIBEAM10F004201	-3.24363	5.20463	13.9668	0.000186066	0.00946667
PHASIBEAM10F015464	-3.29869	5.3772	13.9308	0.000189662	0.00963092
PHASIBEAM10F008734	3.01272	6.49923	13.9223	0.00019052	0.00964762
PHASIBEAM10F027887	3.00513	6.75742	13.9203	0.000190725	0.00964762
PHASIBEAM10F026088	-3.24711	5.35357	13.9016	0.000192636	0.0097255
PHASIBEAM10F015178	3.26995	5.62507	13.8872	0.000194114	0.00978135
PHASIBEAM10F003656	-4.56071	1.81312	13.856	0.00019736	0.00992586
PHASIBEAM10F003029	3.11434	3.60914	13.8111	0.00020214	0.0101468
PHASIBEAM10F010696	-4.66117	2.05079	13.8001	0.000203327	0.0101681
PHASIBEAM10F020893	-5.80043	3.4256	13.8	0.000203338	0.0101681
PHASIBEAM10F017677	3.29372	4.71715	13.7886	0.000204575	0.0102105
PHASIBEAM10F010389	-3.83559	2.32319	13.7764	0.000205906	0.0102574
PHASIBEAM10F001412	-3.50537	4.2903	13.7665	0.000206996	0.0102843
PHASIBEAM10F006613	-3.22442	4.9872	13.7644	0.000207229	0.0102843
PHASIBEAM10F027190	3.27305	3.60296	13.7571	0.00020803	0.0103045
PHASIBEAM10F015215	-3.04518	7.01995	13.7517	0.000208633	0.0103149
PHASIBEAM10F016464	5.66024	1.7565	13.7237	0.00021177	0.0104354
PHASIBEAM10F023450	3.15997	6.04315	13.7228	0.000211865	0.0104354
PHASIBEAM10F020274	-3.76321	4.71615	13.7062	0.000213746	0.0104812
PHASIBEAM10F015810	3.91682	2.81609	13.7058	0.000213791	0.0104812
PHASIBEAM10F028234	3.78363	2.91201	13.7026	0.000214163	0.0104812
PHASIBEAM10F016545	4.59962	3.53766	13.7006	0.000214391	0.0104812
PHASIBEAM10F023512	5.23664	2.28349	13.6751	0.00021732	0.0106047
PHASIBEAM10F010358	3.11607	5.16727	13.6702	0.000217884	0.0106124
PHASIBEAM10F009827	3.07853	7.21421	13.6604	0.000219021	0.0106481
PHASIBEAM10F007631	-3.5954	9.60915	13.6477	0.000220506	0.0107005
PHASIBEAM10F019454	3.41644	3.8132	13.6323	0.000222328	0.010769
PHASIBEAM10F004507	-5.71305	5.59989	13.6097	0.000225019	0.0108661
PHASIBEAM10F002727	-4.02282	7.14363	13.6085	0.000225162	0.0108661
PHASIBEAM10F019880	-3.26957	3.79388	13.5239	0.000235544	0.0113463
PHASIBEAM10F012345	4.70942	2.23401	13.5194	0.000236104	0.0113524
PHASIBEAM10F015385	6.79166	1.40569	13.5031	0.000238171	0.0114309
PHASIBEAM10F001867	-6.07251	4.94713	13.4958	0.000239099	0.0114545
PHASIBEAM10F005613	-3.29404	8.85169	13.4485	0.000245206	0.0117257
PHASIBEAM10F013940	2.91274	7.90223	13.3989	0.000251776	0.012018
PHASIBEAM10F007698	4.2819	3.09379	13.3718	0.000255429	0.0121702
PHASIBEAM10F011139	-4.67044	3.01983	13.3485	0.000258629	0.0123003
PHASIBEAM10F000970	-4.35844	2.29188	13.2795	0.000268323	0.0127383
PHASIBEAM10F009220	-4.53016	3.45447	13.2734	0.000269204	0.0127571
PHASIBEAM10F022842	-6.03796	2.04108	13.2401	0.000274021	0.0129619
PHASIBEAM10F015711	-3.45269	3.04473	13.2218	0.000276707	0.0130654
PHASIBEAM10F003400	-4.64587	5.80252	13.2028	0.000279536	0.0131753
PHASIBEAM10F023933	-3.08422	7.44822	13.1939	0.000280855	0.0132138
PHASIBEAM10F010969	3.40419	3.27432	13.1854	0.000282136	0.0132387
PHASIBEAM10F013450	4.3822	3.03141	13.1837	0.000282393	0.0132387
PHASIBEAM10F016363	-3.61413	9.9371	13.1555	0.00028667	0.0133924
PHASIBEAM10F006212	2.93842	6.12713	13.1554	0.000286692	0.0133924
PHASIBEAM10F020673	-3.56741	9.72829	13.1086	0.000293942	0.0137067
PHASIBEAM10F017395	3.81516	3.78849	13.0787	0.000298679	0.0139029
PHASIBEAM10F008260	3.03128	4.65969	13.0719	0.000299766	0.0139122
PHASIBEAM10F021589	2.99469	5.82503	13.0708	0.000299939	0.0139122
PHASIBEAM10F008422	3.56219	3.12438	13.0472	0.000303745	0.0140489
PHASIBEAM10F005872	3.20685	4.13702	13.0459	0.000303957	0.0140489
PHASIBEAM10F008425	-4.12177	2.23334	13.0185	0.000308427	0.0142183
PHASIBEAM10F022452	4.15389	2.76626	13.0168	0.000308705	0.0142183
PHASIBEAM10F030579	-4.58948	3.92107	12.9915	0.000312901	0.0143863
PHASIBEAM10F012318	-4.03221	3.82569	12.9584	0.000318481	0.0146045
PHASIBEAM10F019303	2.90852	7.37966	12.9556	0.000318964	0.0146045
PHASIBEAM10F011930	3.22964	3.48358	12.9536	0.000319315	0.0146045
PHASIBEAM10F001809	4.28483	2.48441	12.9498	0.000319955	0.0146083
PHASIBEAM10F014130	-6.64581	5.04603	12.9442	0.000320922	0.014627
PHASIBEAM10F024154	2.93181	6.18065	12.9309	0.000323203	0.0147055
PHASIBEAM10F004476	-3.53338	10.6914	12.9195	0.00032517	0.0147478
PHASIBEAM10F027420	5.99521	1.711	12.9183	0.000325379	0.0147478
PHASIBEAM10F020544	6.17486	3.42568	12.9158	0.000325818	0.0147478
PHASIBEAM10F006029	5.40083	1.8142	12.9105	0.000326747	0.0147644
PHASIBEAM10F000751	2.92733	4.74003	12.8845	0.000331319	0.0149452
XLOC_003509	2.86212	7.90206	12.8498	0.000337518	0.0151987
PHASIBEAM10F028029	6.72142	1.56741	12.8085	0.000345053	0.0155114
PHASIBEAM10F002507	-4.1772	6.77162	12.7873	0.000348988	0.0156615
PHASIBEAM10F010025	-3.0064	4.66792	12.781	0.000350152	0.0156869
PHASIBEAM10F009169	-2.94065	7.12622	12.774	0.000351466	0.015719
PHASIBEAM10F019263	-2.87473	6.81334	12.7668	0.000352817	0.0157433
PHASIBEAM10F007917	-4.42958	1.9716	12.762	0.000353734	0.0157433
PHASIBEAM10F026696	3.37325	7.30005	12.7601	0.000354094	0.0157433
PHASIBEAM10F012433	5.5137	1.55338	12.7584	0.000354408	0.0157433
PHASIBEAM10F025878	5.53985	3.69541	12.7463	0.000356708	0.0158187
PHASIBEAM10F017790	4.01991	2.2764	12.7403	0.000357852	0.0158426
PHASIBEAM10F008531	-6.18562	2.81593	12.7355	0.000358771	0.0158566
PHASIBEAM10F018300	4.28578	1.96205	12.7014	0.000365386	0.0161067
PHASIBEAM10F015070	-3.23287	4.00657	12.7	0.000365658	0.0161067
PHASIBEAM10F006822	2.90954	5.86401	12.6791	0.000369767	0.0162604
PHASIBEAM10F023642	-3.75462	6.19657	12.6476	0.000376041	0.0164873
PHASIBEAM10F015238	-5.67499	3.41676	12.6469	0.000376181	0.0164873
PHASIBEAM10F004351	3.65111	3.56598	12.6334	0.000378919	0.0165796
PHASIBEAM10F026075	5.82531	3.51202	12.6154	0.000382584	0.0166743
PHASIBEAM10F017281	-2.84157	7.74365	12.6142	0.00038282	0.0166743
PHASIBEAM10F010688	-4.08408	5.03115	12.6134	0.000382988	0.0166743
PHASIBEAM10F006584	3.43294	2.41134	12.6074	0.000384218	0.0167001
PHASIBEAM10F005286	-3.13215	6.91241	12.5914	0.000387522	0.0168159
PHASIBEAM10F001942	3.15995	5.41269	12.5771	0.000390502	0.0169172
PHASIBEAM10F002208	-3.03715	4.20583	12.5621	0.000393651	0.0170256
XLOC_003604	-3.73472	4.30916	12.5419	0.000397925	0.0171821
PHASIBEAM10F008790	-3.6021	2.42353	12.5359	0.000399216	0.0172096
PHASIBEAM10F023901	3.02773	4.10786	12.5295	0.000400581	0.0172401
PHASIBEAM10F028358	-5.95929	8.37413	12.5058	0.000405692	0.0174315
PHASIBEAM10F005817	-3.02487	7.51859	12.4959	0.000407856	0.0174958
PHASIBEAM10F008501	3.19173	4.00806	12.49	0.000409145	0.0175225
XLOC_003578	3.28343	3.94596	12.4827	0.000410738	0.0175621
PHASIBEAM10F025791	-6.64528	3.61135	12.4741	0.000412624	0.0175865
PHASIBEAM10F005696	-4.3831	1.69099	12.474	0.00041265	0.0175865
PHASIBEAM10F025747	2.99122	4.67006	12.4533	0.000417244	0.0177535
PHASIBEAM10F010142	-6.72028	1.87107	12.4386	0.000420552	0.0178628
PHASIBEAM10F027609	3.0824	5.14745	12.4358	0.000421174	0.0178628
PHASIBEAM10F008202	5.34629	1.97837	12.4246	0.000423711	0.0179067
PHASIBEAM10F023972	3.15023	4.11137	12.4236	0.000423945	0.0179067
PHASIBEAM10F018660	2.99203	5.27818	12.4196	0.000424859	0.0179067
PHASIBEAM10F006356	-5.23953	5.6639	12.4192	0.000424937	0.0179067
PHASIBEAM10F010970	-5.08571	5.35008	12.3702	0.000436237	0.0183534
PHASIBEAM10F013833	-5.54179	1.62163	12.3667	0.000437048	0.0183581
PHASIBEAM10F027069	6.16475	1.6955	12.3554	0.000439717	0.0184407
PHASIBEAM10F009044	-4.90522	4.62676	12.3437	0.000442467	0.0185265
PHASIBEAM10F011927	4.05068	2.98962	12.3356	0.000444407	0.0185781
PHASIBEAM10F016820	3.24302	4.53825	12.3226	0.000447518	0.0186784
PHASIBEAM10F020158	3.83147	2.07308	12.2946	0.000454282	0.0189306
PHASIBEAM10F023745	3.01857	3.7081	12.2484	0.000465662	0.019374
PHASIBEAM10F025438	2.73957	10.0548	12.229	0.000470525	0.0195454
PHASIBEAM10F008511	2.96179	5.23083	12.2198	0.000472842	0.0196106
PHASIBEAM10F020269	3.46348	3.97716	12.2094	0.000475481	0.0196671
PHASIBEAM10F018434	-3.21045	6.2457	12.2086	0.000475703	0.0196671
XLOC_003058	3.04846	4.7631	12.2044	0.000476771	0.0196803
PHASIBEAM10F023533	-3.87067	2.79882	12.2007	0.000477725	0.0196887
PHASIBEAM10F011904	-5.75471	5.38115	12.1904	0.000480362	0.0197664
PHASIBEAM10F006653	-3.4697	4.26723	12.1862	0.000481456	0.0197804
PHASIBEAM10F014808	3.63339	2.93961	12.1787	0.000483373	0.019808
PHASIBEAM10F001877	-3.84776	5.81806	12.1777	0.000483637	0.019808
XLOC_001225	4.42111	2.46912	12.1709	0.000485404	0.0198494
PHASIBEAM10F001902	-3.89063	5.48892	12.1406	0.000493365	0.0201435
PHASIBEAM10F026156	-3.55121	2.75669	12.1286	0.000496531	0.0202413
PHASIBEAM10F000618	-4.75852	1.59024	12.0945	0.00050571	0.0205836
PHASIBEAM10F023829	2.96636	5.68203	12.0905	0.000506784	0.0205954
PHASIBEAM10F019313	-3.70911	4.94509	12.0701	0.000512365	0.020776
PHASIBEAM10F008275	3.01669	5.25012	12.0685	0.000512812	0.020776
PHASIBEAM10F018982	-2.83143	7.25441	12.0573	0.000515901	0.0208434
PHASIBEAM10F003267	2.92014	5.16447	12.0567	0.000516063	0.0208434
PHASIBEAM10F007575	3.20664	4.26166	12.0442	0.000519526	0.020951
PHASIBEAM10F015415	4.03873	3.30191	12.0411	0.000520392	0.0209538
PHASIBEAM10F018758	-3.89886	3.50026	12.0107	0.000528955	0.0212526
PHASIBEAM10F018154	5.339	1.64501	12.009	0.000529432	0.0212526
PHASIBEAM10F009173	2.71459	8.97926	11.9877	0.000535542	0.021465
PHASIBEAM10F026880	6.15818	1.68303	11.9203	0.000555259	0.022219
PHASIBEAM10F013921	4.20699	2.49114	11.9176	0.000556046	0.022219
PHASIBEAM10F016618	-6.15187	4.68823	11.8971	0.000562204	0.0224173
PHASIBEAM10F010893	4.59761	1.94335	11.8954	0.000562716	0.0224173
PHASIBEAM10F023682	5.9007	1.55639	11.8735	0.000569396	0.022649
PHASIBEAM10F005404	2.94249	5.9587	11.842	0.000579093	0.0229999
PHASIBEAM10F023474	-4.03551	5.10564	11.8297	0.000582948	0.023118
PHASIBEAM10F019755	2.76627	11.5356	11.8207	0.000585756	0.0231596
PHASIBEAM10F011484	-3.13514	3.97733	11.8207	0.00058576	0.0231596
PHASIBEAM10F014467	-4.12906	1.85142	11.7923	0.000594776	0.0234807
PHASIBEAM10F004199	3.10781	3.56277	11.7653	0.000603454	0.0237875
PHASIBEAM10F017772	4.3234	4.03517	11.7491	0.00060873	0.0239595
PHASIBEAM10F010290	2.84331	5.67268	11.7283	0.000615578	0.0241618
PHASIBEAM10F016615	5.20411	1.72706	11.7279	0.000615711	0.0241618
PHASIBEAM10F006259	2.69248	6.99064	11.7192	0.000618584	0.0242383
PHASIBEAM10F021896	2.93986	4.56373	11.7074	0.000622523	0.0243563
PHASIBEAM10F009869	6.67604	1.44698	11.6964	0.000626203	0.0244638
PHASIBEAM10F021218	-2.82065	6.81625	11.683	0.000630736	0.0246043
PHASIBEAM10F028235	2.69057	7.13305	11.6732	0.000634052	0.024697
PHASIBEAM10F011935	2.81861	5.74631	11.6698	0.000635217	0.0247057
PHASIBEAM10F001990	2.93197	5.50535	11.6617	0.000638013	0.0247425
PHASIBEAM10F021997	-3.29979	4.37431	11.6616	0.000638047	0.0247425
PHASIBEAM10F027640	3.02506	4.56144	11.6583	0.000639157	0.024749
PHASIBEAM10F005040	2.91221	6.0807	11.6519	0.000641377	0.024793
PHASIBEAM10F017087	-5.00195	6.53719	11.6495	0.000642182	0.024793
PHASIBEAM10F010831	2.72709	5.36859	11.6358	0.000646937	0.0248946
PHASIBEAM10F022308	-3.19978	5.43116	11.6354	0.000647068	0.0248946
PHASIBEAM10F019486	-2.86217	7.68055	11.6337	0.00064766	0.0248946
PHASIBEAM10F018694	3.50576	3.14559	11.6289	0.000649359	0.0249234
PHASIBEAM10F019495	3.06555	4.43505	11.6028	0.000658535	0.0252209
PHASIBEAM10F000528	3.00804	3.72703	11.6014	0.000659032	0.0252209
PHASIBEAM10F001393	2.89618	5.4179	11.5747	0.000668559	0.0255483
PHASIBEAM10F022837	-3.40717	4.78409	11.5676	0.000671095	0.0256079
PHASIBEAM10F018084	-6.2067	4.69659	11.5288	0.000685272	0.026111
PHASIBEAM10F004780	-3.42198	4.32266	11.5062	0.000693633	0.0263249
PHASIBEAM10F001252	-4.61714	3.37145	11.5036	0.000694606	0.0263249
PHASIBEAM10F021847	-3.6775	3.69561	11.5032	0.000694768	0.0263249
PHASIBEAM10F013325	3.31278	4.11039	11.5028	0.000694897	0.0263249
PHASIBEAM10F024067	4.61722	1.80636	11.4907	0.00069944	0.0264588
PHASIBEAM10F021457	-6.32727	5.24801	11.47	0.000707294	0.0267174
PHASIBEAM10F001368	2.73358	6.26309	11.4349	0.000720786	0.027092
PHASIBEAM10F003314	3.22768	3.64591	11.4346	0.000720873	0.027092
PHASIBEAM10F005837	2.6983	4.90367	11.434	0.000721139	0.027092
PHASIBEAM10F017990	3.98815	2.70085	11.431	0.000722272	0.027092
PHASIBEAM10F021184	2.7671	6.35812	11.4308	0.000722372	0.027092
PHASIBEAM10F018629	-3.07136	5.26964	11.4258	0.000724325	0.0271265
PHASIBEAM10F011659	2.82117	4.51109	11.4202	0.000726486	0.0271687
PHASIBEAM10F015171	-4.16437	3.39661	11.3792	0.000742692	0.0277353
PHASIBEAM10F026059	3.24187	3.086	11.3659	0.00074804	0.0278953
XLOC_003698	2.71858	6.06504	11.3602	0.000750362	0.0279422
PHASIBEAM10F025724	-3.31671	5.34303	11.3334	0.000761269	0.0283039
PHASIBEAM10F011753	2.72546	6.33003	11.331	0.000762232	0.0283039
PHASIBEAM10F001140	2.83989	4.93423	11.3235	0.000765325	0.0283088
XLOC_002647	-6.61084	1.89725	11.3229	0.000765567	0.0283088
PHASIBEAM10F013144	3.22595	2.03841	11.3212	0.000766286	0.0283088
PHASIBEAM10F018265	-2.83717	6.07313	11.3202	0.000766677	0.0283088
PHASIBEAM10F013540	-2.77779	7.84654	11.3156	0.0007686	0.02834
PHASIBEAM10F019720	-3.89418	4.46254	11.3001	0.00077503	0.028537
XLOC_001402	2.85727	5.95758	11.2918	0.000778482	0.0285986
PHASIBEAM10F021379	-3.3137	7.16289	11.2909	0.000778883	0.0285986
PHASIBEAM10F026400	-5.21528	2.57671	11.2851	0.000781327	0.0286483
PHASIBEAM10F021203	2.83745	3.70731	11.279	0.000783903	0.0287027
PHASIBEAM10F015573	-3.07967	6.87976	11.2741	0.000785938	0.0287371
PHASIBEAM10F012893	-3.76117	1.65944	11.2626	0.000790854	0.0288583
PHASIBEAM10F008150	-3.09217	4.76051	11.2612	0.000791452	0.0288583
PHASIBEAM10F018227	2.62813	6.90515	11.2356	0.000802443	0.0292185
PHASIBEAM10F002136	2.92808	2.97754	11.2031	0.000816615	0.0296933
PHASIBEAM10F000917	3.54781	3.12293	11.1811	0.000826326	0.0300049
PHASIBEAM10F022216	2.72615	6.75959	11.1756	0.000828798	0.0300531
PHASIBEAM10F026603	2.64053	7.27271	11.1667	0.000832808	0.0301568
PHASIBEAM10F021017	-5.92355	2.29291	11.1623	0.000834749	0.0301855
PHASIBEAM10F001061	-2.92376	2.75857	11.1554	0.000837889	0.0302573
PHASIBEAM10F012897	2.65922	7.11126	11.1477	0.000841361	0.030341
PHASIBEAM10F006609	-2.7092	5.76488	11.1316	0.000848671	0.0305626
PHASIBEAM10F012577	2.66399	5.24542	11.0898	0.000868044	0.0312175
PHASIBEAM10F028037	-3.21194	3.43614	11.0775	0.000873812	0.0313819
PHASIBEAM10F011984	-3.16981	4.7017	11.0535	0.000885214	0.031748
PHASIBEAM10F005743	4.40919	4.88206	11.0354	0.000893879	0.032015
PHASIBEAM10F022730	-3.27143	9.0991	11.0019	0.000910163	0.0325538
PHASIBEAM10F003622	-2.79495	5.59434	10.9957	0.000913232	0.0326191
PHASIBEAM10F017021	-3.65264	4.55027	10.9765	0.000922725	0.0329134
PHASIBEAM10F016104	2.61833	7.77393	10.972	0.000924974	0.0329489
PHASIBEAM10F023440	-2.87362	5.54319	10.9581	0.000931961	0.0331528
PHASIBEAM10F002796	2.59176	6.99313	10.9477	0.000937203	0.0332942
PHASIBEAM10F001529	-2.69784	5.05977	10.9379	0.000942165	0.0334252
PHASIBEAM10F028621	4.05362	1.86741	10.9287	0.00094686	0.0335464
PHASIBEAM10F001858	-4.09208	4.13473	10.9246	0.000948963	0.0335757
PHASIBEAM10F008195	-6.097	2.76505	10.9022	0.000960521	0.0339388
PHASIBEAM10F027279	3.85253	3.96499	10.8817	0.000971177	0.0342692
PHASIBEAM10F026631	2.84412	4.43506	10.8755	0.000974455	0.0343026
PHASIBEAM10F011638	-2.81164	6.44648	10.874	0.000975224	0.0343026
PHASIBEAM10F014570	2.64943	5.91583	10.872	0.000976266	0.0343026
PHASIBEAM10F010469	2.60058	7.18248	10.87	0.00097735	0.0343026
PHASIBEAM10F021232	-3.07756	4.53826	10.8665	0.000979175	0.0343208
PHASIBEAM10F017517	2.85202	5.09548	10.8514	0.000987196	0.0345284
PHASIBEAM10F013621	4.73574	1.38198	10.8504	0.000987729	0.0345284
PHASIBEAM10F023551	4.27171	1.73715	10.8438	0.000991275	0.0345891
PHASIBEAM10F012468	4.22242	1.80736	10.8423	0.000992101	0.0345891
PHASIBEAM10F027386	3.1791	3.38009	10.8137	0.00100753	0.0350495
PHASIBEAM10F011466	2.62016	5.33744	10.8129	0.00100798	0.0350495
PHASIBEAM10F010453	2.97605	4.64873	10.7812	0.00102535	0.0356065
PHASIBEAM10F009045	-3.24063	4.87104	10.7395	0.0010487	0.0363567
PHASIBEAM10F015628	2.91706	3.7224	10.7377	0.00104972	0.0363567
PHASIBEAM10F023864	2.62037	4.56953	10.7292	0.00105456	0.0364761
PHASIBEAM10F016068	-5.52219	4.76168	10.7162	0.00106203	0.036686
PHASIBEAM10F019687	-6.06268	3.08583	10.7107	0.00106517	0.0367461
PHASIBEAM10F027982	-2.54508	8.40315	10.7011	0.00107073	0.0368895
PHASIBEAM10F017830	2.76966	4.5389	10.6959	0.00107375	0.0369451
PHASIBEAM10F021819	3.19048	2.38904	10.69	0.00107718	0.0370146
PHASIBEAM10F020582	2.61561	4.9306	10.6827	0.00108141	0.0371114
PHASIBEAM10F021656	-2.75214	4.64943	10.6748	0.00108605	0.0372221
PHASIBEAM10F003586	-2.94623	4.9624	10.6559	0.00109722	0.0375323
PHASIBEAM10F007924	4.79211	2.42392	10.653	0.00109893	0.0375323
PHASIBEAM10F019333	3.85519	3.56668	10.6522	0.00109939	0.0375323
PHASIBEAM10F020571	2.60622	6.55454	10.647	0.00110247	0.0375505
PHASIBEAM10F012596	2.83659	3.99323	10.6443	0.00110411	0.0375505
PHASIBEAM10F011513	4.4897	2.50566	10.6441	0.00110422	0.0375505
XLOC_000810	4.01145	2.03155	10.6411	0.00110601	0.037563
PHASIBEAM10F010397	-2.6074	7.65787	10.6228	0.00111702	0.0378878
PHASIBEAM10F015500	3.61346	4.22726	10.6189	0.0011194	0.0379196
PHASIBEAM10F017499	2.94969	4.64607	10.5719	0.00114818	0.0388101
PHASIBEAM10F021881	-2.65092	5.02792	10.5712	0.00114865	0.0388101
PHASIBEAM10F010362	2.87875	5.58687	10.5617	0.00115456	0.0389597
PHASIBEAM10F020209	-5.7177	1.67184	10.5547	0.00115894	0.0390573
PHASIBEAM10F019835	-2.89737	5.82869	10.5463	0.00116422	0.0391848
PHASIBEAM10F002338	2.81811	4.6573	10.5387	0.00116901	0.0392284
PHASIBEAM10F014503	-3.95576	1.61723	10.5385	0.00116916	0.0392284
PHASIBEAM10F004584	-2.62466	7.46901	10.5361	0.00117062	0.0392284
PHASIBEAM10F007679	-3.62953	2.296	10.5348	0.00117149	0.0392284
PHASIBEAM10F013095	2.67219	6.76597	10.5264	0.00117679	0.0393557
PHASIBEAM10F027844	-2.61772	8.35015	10.5156	0.00118372	0.0395372
PHASIBEAM10F008777	-3.30321	10.5445	10.4977	0.00119521	0.03986
PHASIBEAM10F019803	-3.8671	6.01877	10.4959	0.00119642	0.03986
PHASIBEAM10F001478	3.26614	3.30505	10.4852	0.00120332	0.0400389
PHASIBEAM10F024543	-3.85068	4.85414	10.4804	0.00120647	0.0400929
PHASIBEAM10F022083	-6.21823	6.2287	10.4661	0.00121585	0.0403535
XLOC_000436	3.60162	1.77546	10.454	0.00122382	0.0405669
PHASIBEAM10F020714	3.04236	3.38155	10.4343	0.00123694	0.04095
PHASIBEAM10F020686	-2.58874	5.24408	10.4114	0.00125241	0.0414099
PHASIBEAM10F027604	3.64399	2.17473	10.395	0.00126354	0.0417255
PHASIBEAM10F019328	2.79149	3.36172	10.3823	0.0012723	0.0419202
PHASIBEAM10F027288	-4.8447	2.66385	10.3818	0.00127263	0.0419202
PHASIBEAM10F003543	-3.9355	2.70972	10.3752	0.00127718	0.0420072
PHASIBEAM10F014357	3.07745	4.00716	10.3733	0.00127847	0.0420072
PHASIBEAM10F021205	3.72372	3.21676	10.3653	0.00128409	0.0421391
PHASIBEAM10F005133	3.45644	3.05131	10.3603	0.00128754	0.0421995
PHASIBEAM10F016351	3.8671	2.29827	10.3544	0.00129169	0.0422725
PHASIBEAM10F024768	2.77562	5.3183	10.3523	0.00129311	0.0422725
PHASIBEAM10F025431	-2.53389	6.58989	10.3502	0.0012946	0.0422725
PHASIBEAM10F024294	6.42921	2.26819	10.34	0.00130179	0.0424547
PHASIBEAM10F025770	-2.64501	6.79587	10.3019	0.00132892	0.0432855
PHASIBEAM10F006351	-3.1096	5.16979	10.2946	0.00133422	0.0434042
XLOC_003132	-3.94121	2.33078	10.2816	0.00134361	0.0436558
PHASIBEAM10F022053	4.55731	3.55584	10.2728	0.00135009	0.0437046
PHASIBEAM10F026701	2.81823	4.44506	10.2725	0.00135029	0.0437046
XLOC_001673	-6.41674	1.42751	10.2705	0.00135173	0.0437046
XLOC_003474	3.85084	2.73783	10.2705	0.00135178	0.0437046
PHASIBEAM10F018138	4.2365	1.62558	10.2459	0.00136992	0.0442366
PHASIBEAM10F008604	3.17418	3.23037	10.2223	0.00138753	0.0447107
PHASIBEAM10F004118	-3.08485	10.8607	10.2217	0.001388	0.0447107
PHASIBEAM10F011560	-3.35213	3.2192	10.2114	0.00139572	0.0449043
PHASIBEAM10F010700	-5.18823	4.03203	10.2034	0.00140182	0.0450452
PHASIBEAM10F020575	3.32026	2.10565	10.1964	0.00140717	0.0451113
PHASIBEAM10F024439	-3.35938	4.00074	10.1962	0.00140731	0.0451113
PHASIBEAM10F022195	3.50087	2.70218	10.1702	0.00142725	0.0456946
PHASIBEAM10F028428	2.82009	4.69414	10.1668	0.00142991	0.0457239
PHASIBEAM10F021333	-2.86533	2.66762	10.1493	0.00144354	0.0461002
PHASIBEAM10F014787	-4.10509	5.01898	10.1471	0.00144529	0.0461002
PHASIBEAM10F010404	2.73602	3.57747	10.143	0.00144852	0.0461002
PHASIBEAM10F025835	-5.78904	4.43495	10.1415	0.00144971	0.0461002
PHASIBEAM10F009952	-2.53276	6.07506	10.1366	0.00145356	0.0461002
PHASIBEAM10F000492	3.54934	2.09329	10.1364	0.00145372	0.0461002
PHASIBEAM10F014056	-2.50864	6.11188	10.1361	0.00145397	0.0461002
PHASIBEAM10F012204	-2.9852	2.78191	10.1318	0.0014573	0.0461502
PHASIBEAM10F016676	-4.70136	6.13328	10.1278	0.00146053	0.0461925
PHASIBEAM10F017987	2.85444	3.77635	10.1257	0.00146216	0.0461925
PHASIBEAM10F003068	2.80203	4.55597	10.1212	0.0014657	0.0462488
XLOC_001121	3.94701	3.39704	10.1134	0.00147196	0.0463905
PHASIBEAM10F010813	-2.65791	6.04716	10.1005	0.00148226	0.0466591
PHASIBEAM10F005548	2.54873	5.93096	10.093	0.00148836	0.0467951
PHASIBEAM10F016922	2.69564	5.97601	10.0901	0.00149067	0.0468116
PHASIBEAM10F013321	2.49436	7.36029	10.0851	0.00149477	0.0468745
PHASIBEAM10F006650	-6.07601	1.89162	10.0822	0.00149712	0.0468745
PHASIBEAM10F011018	2.70067	4.63403	10.081	0.00149803	0.0468745
PHASIBEAM10F016991	2.47636	7.73624	10.0703	0.00150683	0.0470937
PHASIBEAM10F002042	3.93961	1.73295	10.055	0.00151938	0.0472685
PHASIBEAM10F016342	-3.81875	1.63828	10.0544	0.00151987	0.0472685
PHASIBEAM10F008653	3.66581	2.97914	10.0543	0.0015199	0.0472685
PHASIBEAM10F028236	2.8234	3.5195	10.0537	0.00152043	0.0472685
PHASIBEAM10F026470	2.86684	4.36611	10.0525	0.00152144	0.0472685
PHASIBEAM10F017776	-5.67248	3.74684	10.0498	0.00152365	0.0472685
PHASIBEAM10F004453	2.92749	2.77324	10.0476	0.00152548	0.0472685
PHASIBEAM10F003939	3.3189	2.67407	10.046	0.00152682	0.0472685
PHASIBEAM10F021175	-2.82771	4.51983	10.0401	0.00153167	0.0473627
PHASIBEAM10F011181	-2.6307	3.45074	10.0212	0.00154748	0.0477954
PHASIBEAM10F022156	3.94569	1.9032	10.0178	0.00155036	0.0478278
PHASIBEAM10F024018	-2.95044	8.44011	10.0048	0.0015613	0.0480168
PHASIBEAM10F018417	2.48578	7.20084	10.0046	0.00156153	0.0480168
PHASIBEAM10F004114	2.72593	3.64665	10.004	0.00156197	0.0480168
PHASIBEAM10F013290	2.46335	7.75243	9.99967	0.00156568	0.0480747
PHASIBEAM10F020583	4.48869	2.45684	9.99552	0.00156921	0.0481267
PHASIBEAM10F012902	-4.60354	3.71824	9.98804	0.00157561	0.0482112
PHASIBEAM10F015540	3.92508	2.11098	9.988	0.00157564	0.0482112
PHASIBEAM10F028041	4.42423	1.49795	9.98002	0.00158248	0.0483643
PHASIBEAM10F019030	-2.71544	5.39789	9.9513	0.00160736	0.0490674
PHASIBEAM10F007950	4.29935	2.17798	9.94712	0.00161101	0.0491217
PHASIBEAM10F020376	2.72304	4.71979	9.93234	0.001624	0.0494604
PHASIBEAM10F011031	3.48289	2.25726	9.92479	0.00163068	0.0495803
PHASIBEAM10F018784	-3.03773	4.58412	9.92362	0.00163171	0.0495803
PHASIBEAM10F001700	4.60369	1.67158	9.91191	0.00164213	0.049817
PHASIBEAM10F017727	-3.58813	5.52285	9.90887	0.00164484	0.049817
PHASIBEAM10F013696	-2.61329	4.83301	9.90633	0.00164712	0.049817
PHASIBEAM10F004398	4.4875	2.33304	9.90492	0.00164837	0.049817
PHASIBEAM10F013298	-5.69396	4.38522	9.90423	0.00164899	0.049817
PR_V1 vs NR_V3
PHASIBEAM10F009857	9.23455	7.21833	66.9992	2.71614e-16	7.13068e-12
PHASIBEAM10F027133	-8.66655	7.32599	57.0165	4.32171e-14	5.67289e-10
PHASIBEAM10F011080	7.53734	6.46207	55.8684	7.74868e-14	6.78087e-10
PHASIBEAM10F014077	7.40235	8.60803	53.9313	2.07625e-13	1.3627e-09
PHASIBEAM10F005423	-9.37715	5.90732	51.8027	6.13674e-13	3.22215e-09
PHASIBEAM10F026767	6.778	7.97496	48.273	3.70829e-12	1.62256e-08
PHASIBEAM10F004393	7.8689	6.78425	47.3212	6.02556e-12	2.25984e-08
PHASIBEAM10F010549	6.74643	7.80925	46.8556	7.64129e-12	2.50759e-08
PHASIBEAM10F010324	9.58383	4.83494	46.5596	8.88726e-12	2.59241e-08
PHASIBEAM10F020986	-9.62352	4.98194	44.4221	2.64682e-11	6.94871e-08
PHASIBEAM10F023894	9.17	4.19906	44.0379	3.22085e-11	7.68701e-08
PHASIBEAM10F006407	6.85792	5.5267	43.617	3.99362e-11	8.73705e-08
PHASIBEAM10F016386	8.32043	4.52073	43.0117	5.44129e-11	1.09885e-07
PHASIBEAM10F006876	9.08625	4.8432	42.5	7.06815e-11	1.32543e-07
PHASIBEAM10F004585	7.26122	4.01804	42.3065	7.80347e-11	1.36576e-07
PHASIBEAM10F017091	8.34021	5.68218	41.5273	1.16237e-10	1.90492e-07
PHASIBEAM10F025745	8.55827	3.10306	41.4111	1.23352e-10	1.90492e-07
PHASIBEAM10F009491	6.50186	4.23562	40.3701	2.10129e-10	3.06474e-07
PHASIBEAM10F005020	8.83237	7.28848	39.41	3.43536e-10	4.74676e-07
PHASIBEAM10F009253	-8.07522	6.38318	39.2511	3.72665e-10	4.89179e-07
PHASIBEAM10F024346	6.20824	4.95761	39.1413	3.94224e-10	4.92836e-07
XLOC_001281	9.78707	3.44255	38.4647	5.57528e-10	6.65308e-07
PHASIBEAM10F021439	7.86682	7.03569	38.1666	6.49556e-10	7.06913e-07
PHASIBEAM10F028202	5.72472	5.35225	38.1489	6.55482e-10	7.06913e-07
PHASIBEAM10F001060	6.77054	3.61409	38.0969	6.73174e-10	7.06913e-07
PHASIBEAM10F015002	7.73894	5.64265	37.8264	7.73267e-10	7.80791e-07
PHASIBEAM10F019015	5.69501	7.57786	37.1856	1.07403e-09	1.00888e-06
PHASIBEAM10F020648	5.76773	4.87077	37.182	1.07602e-09	1.00888e-06
PHASIBEAM10F003380	6.82823	5.37256	36.9348	1.22147e-09	1.08684e-06
PHASIBEAM10F015347	6.44641	4.46525	36.9024	1.24196e-09	1.08684e-06
PHASIBEAM10F016378	7.17617	3.00104	36.5619	1.47895e-09	1.25248e-06
PHASIBEAM10F020647	5.71783	4.31916	35.9707	2.00308e-09	1.64334e-06
PHASIBEAM10F023350	5.70878	5.89783	35.5977	2.42577e-09	1.92981e-06
PHASIBEAM10F016327	6.58413	4.50665	35.266	2.87604e-09	2.15981e-06
PHASIBEAM10F011652	7.10961	3.73072	35.2638	2.87941e-09	2.15981e-06
PHASIBEAM10F018608	5.25091	8.22369	35.0662	3.18678e-09	2.23118e-06
PHASIBEAM10F014994	6.20648	3.46049	35.0434	3.22437e-09	2.23118e-06
PHASIBEAM10F022649	8.14594	2.78278	35.0403	3.22953e-09	2.23118e-06
PHASIBEAM10F022406	5.8239	6.48356	34.8566	3.54911e-09	2.38679e-06
PHASIBEAM10F026017	6.63714	7.28815	34.8092	3.6366e-09	2.38679e-06
PHASIBEAM10F026361	9.14235	3.17728	33.6477	6.60536e-09	4.22953e-06
PHASIBEAM10F017311	-5.85695	5.66768	33.1618	8.48002e-09	5.30062e-06
PHASIBEAM10F012566	6.85572	2.90929	33.0621	8.92622e-09	5.44977e-06
PHASIBEAM10F018599	5.73621	4.22473	32.8373	1.00203e-08	5.97869e-06
PHASIBEAM10F023396	5.37858	5.92153	32.6431	1.1073e-08	6.45999e-06
PHASIBEAM10F013277	5.16755	8.05028	32.551	1.16108e-08	6.6265e-06
PHASIBEAM10F016056	-4.99091	8.29461	32.2214	1.37568e-08	7.62994e-06
PHASIBEAM10F006014	6.45373	5.07746	32.1631	1.4176e-08	7.62994e-06
PHASIBEAM10F013279	7.0602	6.54793	32.1542	1.42409e-08	7.62994e-06
PHASIBEAM10F023299	6.22008	4.19453	32.0604	1.49455e-08	7.84729e-06
PHASIBEAM10F014756	7.1691	6.72705	31.9963	1.54467e-08	7.95143e-06
PHASIBEAM10F025435	5.25542	5.18656	31.8689	1.64938e-08	8.32715e-06
PHASIBEAM10F027077	4.96654	7.77027	31.7896	1.71809e-08	8.51037e-06
PHASIBEAM10F015760	-8.97357	3.97044	31.6627	1.83415e-08	8.91701e-06
PHASIBEAM10F009396	5.75395	4.782	31.5345	1.95931e-08	9.35232e-06
PHASIBEAM10F017419	7.2636	2.74123	31.4657	2.0299e-08	9.51623e-06
PHASIBEAM10F020556	8.31342	3.78096	31.3846	2.11652e-08	9.74825e-06
PHASIBEAM10F007710	6.03216	5.45021	30.9931	2.58948e-08	1.1721e-05
PHASIBEAM10F007820	7.66981	4.70237	30.9507	2.64672e-08	1.1777e-05
PHASIBEAM10F012655	-5.35848	4.73974	30.2358	3.82583e-08	1.67399e-05
PHASIBEAM10F009087	4.83472	6.8417	30.0267	4.26136e-08	1.83399e-05
PHASIBEAM10F013707	5.06644	5.79091	29.8148	4.75344e-08	2.01277e-05
PHASIBEAM10F007702	4.80388	5.03164	29.6329	5.22108e-08	2.1757e-05
PHASIBEAM10F022892	5.84229	4.6773	29.4654	5.69237e-08	2.33503e-05
PHASIBEAM10F010616	5.06927	5.67239	29.3564	6.02182e-08	2.43217e-05
PHASIBEAM10F001288	-5.30487	6.21165	29.2593	6.33118e-08	2.49192e-05
XLOC_000040	6.84697	3.01057	29.2506	6.35959e-08	2.49192e-05
PHASIBEAM10F004293	-4.83092	6.98901	29.196	6.54147e-08	2.52549e-05
PHASIBEAM10F009633	4.61288	9.39033	28.944	7.45021e-08	2.83464e-05
PHASIBEAM10F012873	7.57075	2.14671	28.6094	8.85499e-08	3.321e-05
PHASIBEAM10F017268	-4.91024	6.47398	28.3175	1.02963e-07	3.80718e-05
XLOC_003058	-4.85082	4.7631	28.1738	1.10895e-07	4.0435e-05
PHASIBEAM10F002640	-5.06444	5.85539	28.0723	1.16864e-07	4.20278e-05
PHASIBEAM10F022062	-6.14209	4.39257	27.617	1.47876e-07	5.24619e-05
PHASIBEAM10F013832	7.87766	2.36771	27.496	1.57423e-07	5.51042e-05
PHASIBEAM10F010493	4.65316	5.94747	27.3903	1.66261e-07	5.74321e-05
PHASIBEAM10F021506	8.51734	6.0418	27.1661	1.86705e-07	6.36568e-05
PHASIBEAM10F002123	-6.24989	3.56077	27.0338	1.99928e-07	6.72911e-05
PHASIBEAM10F023568	5.64583	5.28235	26.8821	2.16248e-07	7.14608e-05
PHASIBEAM10F012499	4.76664	3.73155	26.8687	2.1776e-07	7.14608e-05
PHASIBEAM10F021232	7.30996	4.53826	26.6273	2.46738e-07	7.99706e-05
PHASIBEAM10F021997	7.96742	4.37431	26.5498	2.56829e-07	8.13709e-05
PHASIBEAM10F018637	5.46923	4.34922	26.5466	2.57258e-07	8.13709e-05
PHASIBEAM10F011219	6.34978	3.61285	26.4068	2.76559e-07	8.64346e-05
PHASIBEAM10F024444	-4.59929	6.09923	26.3415	2.86073e-07	8.83561e-05
PHASIBEAM10F007533	5.26422	2.74867	26.1421	3.17187e-07	9.68268e-05
PHASIBEAM10F013451	-4.76167	5.76895	26.0597	3.31014e-07	9.9663e-05
PHASIBEAM10F014192	6.44216	2.95215	26.042	3.3407e-07	9.9663e-05
PHASIBEAM10F012918	-4.45625	6.56574	25.8206	3.74678e-07	0.000110522
PHASIBEAM10F027982	4.25914	8.40315	25.5827	4.23825e-07	0.00012363
PHASIBEAM10F019144	8.28565	4.39326	25.1215	5.38307e-07	0.000155298
PHASIBEAM10F017330	6.07278	2.22778	25.0251	5.65893e-07	0.000161482
PHASIBEAM10F007551	6.78369	6.31722	24.9869	5.77221e-07	0.000162944
PHASIBEAM10F001061	5.33793	2.75857	24.9271	5.95404e-07	0.000166289
PHASIBEAM10F015712	5.8051	2.89572	24.8782	6.10685e-07	0.000168761
PHASIBEAM10F012656	-5.31843	4.36057	24.8486	6.2015e-07	0.000169592
PHASIBEAM10F011529	4.25997	5.4775	24.7666	6.47097e-07	0.000175136
PHASIBEAM10F001015	4.30905	5.39276	24.6679	6.81093e-07	0.000182457
PHASIBEAM10F012834	8.07919	4.87608	24.5573	7.21341e-07	0.000191287
PHASIBEAM10F026914	4.55743	5.04557	24.4068	7.79919e-07	0.000204752
PHASIBEAM10F013709	4.31919	8.018	24.3248	8.13829e-07	0.000211539
PHASIBEAM10F014058	-4.38508	5.07422	24.1675	8.83122e-07	0.0002273
PHASIBEAM10F012500	4.12521	6.28606	24.148	8.92105e-07	0.000227383
XLOC_002484	-4.92661	7.09141	24.0634	9.32139e-07	0.000235302
PHASIBEAM10F007432	-4.69137	4.72474	23.9683	9.79375e-07	0.000244872
PHASIBEAM10F006927	6.81532	2.38745	23.81	1.06328e-06	0.000263342
PHASIBEAM10F019968	-4.71138	5.09937	23.7761	1.08219e-06	0.000265521
PHASIBEAM10F015348	5.31273	2.74536	23.7435	1.10069e-06	0.000267112
PHASIBEAM10F010873	4.3333	4.07606	23.7289	1.10902e-06	0.000267112
PHASIBEAM10F013148	4.98838	2.89577	23.6617	1.14843e-06	0.000272601
PHASIBEAM10F017782	-5.12709	4.38139	23.6548	1.15258e-06	0.000272601
PHASIBEAM10F018939	5.84373	5.10157	23.2357	1.43314e-06	0.00033593
PHASIBEAM10F027981	5.1736	2.97432	23.1043	1.53447e-06	0.000356498
PHASIBEAM10F011297	6.66204	4.80428	23.0225	1.60119e-06	0.000368736
PHASIBEAM10F002919	-6.03136	3.85886	22.8079	1.7903e-06	0.000408701
PHASIBEAM10F025913	4.61955	3.31398	22.7131	1.88078e-06	0.000425656
PHASIBEAM10F008656	5.49306	3.32574	22.6218	1.97231e-06	0.000442557
PHASIBEAM10F022974	4.0171	7.63136	22.5118	2.0886e-06	0.000464677
PHASIBEAM10F023829	-4.15815	5.68203	22.2984	2.33398e-06	0.000513434
PHASIBEAM10F012412	5.1713	2.59437	22.2851	2.35021e-06	0.000513434
PHASIBEAM10F016929	5.64386	5.37691	22.271	2.36755e-06	0.000513434
PHASIBEAM10F005247	-4.4858	5.90557	22.2505	2.39296e-06	0.000513434
PHASIBEAM10F017137	4.77069	4.48091	22.2404	2.40553e-06	0.000513434
PHASIBEAM10F009779	7.93642	3.93461	22.1599	2.50861e-06	0.000531118
PHASIBEAM10F010763	4.23097	5.20108	22.1366	2.53917e-06	0.000533287
PHASIBEAM10F005021	4.08903	6.64958	22.1157	2.56704e-06	0.000534861
PHASIBEAM10F007558	4.10594	4.62673	21.9161	2.8483e-06	0.000588791
PHASIBEAM10F008496	5.59956	3.50233	21.8491	2.9495e-06	0.000604947
PHASIBEAM10F010750	4.3798	4.21749	21.7925	3.0379e-06	0.000618248
PHASIBEAM10F018656	-7.76384	2.98352	21.623	3.3185e-06	0.000670158
PHASIBEAM10F012899	5.27768	2.45985	21.5521	3.44342e-06	0.000690077
PHASIBEAM10F026179	-4.01699	6.71593	21.5029	3.53288e-06	0.000702642
PHASIBEAM10F010530	5.29038	2.64347	21.4675	3.59876e-06	0.000710362
PHASIBEAM10F026801	4.03018	4.5552	21.4157	3.69735e-06	0.000724378
PHASIBEAM10F006875	4.02612	5.82143	21.398	3.73166e-06	0.000725684
PHASIBEAM10F021275	-4.38533	5.66689	21.2778	3.97316e-06	0.000763039
PHASIBEAM10F025720	3.82591	11.4168	21.2731	3.98285e-06	0.000763039
PHASIBEAM10F021420	7.82553	2.95503	21.2528	4.02521e-06	0.000763039
PHASIBEAM10F011270	-4.29547	6.16857	21.2458	4.04001e-06	0.000763039
PHASIBEAM10F018993	-4.81997	4.66306	21.2299	4.0737e-06	0.000763905
PHASIBEAM10F023947	5.30261	2.09745	21.195	4.14847e-06	0.000772409
XLOC_000250	4.49631	3.40973	20.9446	4.7275e-06	0.000874022
PHASIBEAM10F023371	4.32946	2.77425	20.7305	5.28669e-06	0.000970569
PHASIBEAM10F026316	5.44662	9.4238	20.7084	5.34816e-06	0.000975037
PHASIBEAM10F022997	4.8469	2.99222	20.6505	5.51237e-06	0.000998042
PHASIBEAM10F019454	-4.23521	3.8132	20.5536	5.79852e-06	0.00104215
PHASIBEAM10F010025	4.07592	4.66792	20.5415	5.83537e-06	0.00104215
PHASIBEAM10F023535	-4.75379	4.36272	20.4506	6.11893e-06	0.00108541
PHASIBEAM10F019028	4.12896	5.1033	20.4203	6.21665e-06	0.00109206
PHASIBEAM10F013133	3.80998	7.24271	20.4133	6.23963e-06	0.00109206
PHASIBEAM10F015194	4.95217	3.11924	20.35	6.44917e-06	0.00112126
PHASIBEAM10F013285	-3.79119	9.18455	20.3008	6.61726e-06	0.00113919
PHASIBEAM10F024298	4.02064	4.88604	20.2945	6.63912e-06	0.00113919
PHASIBEAM10F020494	4.85422	2.85048	20.1853	7.02928e-06	0.00119831
PHASIBEAM10F017436	4.06804	6.35201	20.1192	7.27644e-06	0.00123244
PHASIBEAM10F026156	5.56238	2.75669	20.0735	7.45221e-06	0.00125377
PHASIBEAM10F017044	3.76602	7.08307	20.0618	7.49786e-06	0.00125377
PHASIBEAM10F008754	-4.7389	5.27786	20.0016	7.73765e-06	0.00128567
PHASIBEAM10F015465	-4.41526	6.56229	19.9849	7.80557e-06	0.0012888
PHASIBEAM10F007883	4.10185	6.21706	19.9674	7.8773e-06	0.00129252
PHASIBEAM10F012908	3.68441	7.78715	19.948	7.95792e-06	0.00129764
PHASIBEAM10F021133	7.50608	3.38656	19.8171	8.52172e-06	0.00138099
PHASIBEAM10F009837	4.26036	5.34643	19.7653	8.75593e-06	0.00141024
PHASIBEAM10F015711	4.65949	3.04473	19.7116	9.00533e-06	0.00144157
PHASIBEAM10F008573	5.86884	1.87074	19.6817	9.14734e-06	0.00145465
PHASIBEAM10F016085	-3.74459	8.52558	19.6712	9.1979e-06	0.00145465
PHASIBEAM10F026696	-4.20793	7.30005	19.6554	9.27396e-06	0.0014579
PHASIBEAM10F021838	-4.68423	4.67965	19.6079	9.50738e-06	0.0014857
PHASIBEAM10F015073	5.31383	3.0329	19.5497	9.80171e-06	0.00152263
PHASIBEAM10F016104	-3.62941	7.77393	19.4711	1.02134e-05	0.00156836
PHASIBEAM10F003993	4.28018	5.00582	19.4707	1.02156e-05	0.00156836
PHASIBEAM10F001064	3.6687	5.89497	19.4519	1.03164e-05	0.00157462
PHASIBEAM10F016322	4.99998	5.94209	19.4287	1.04424e-05	0.00158466
PHASIBEAM10F002060	5.24724	5.3255	19.3834	1.06932e-05	0.00159746
PHASIBEAM10F007211	5.08288	2.13196	19.3746	1.07427e-05	0.00159746
PHASIBEAM10F010958	-4.18812	4.32954	19.3733	1.07498e-05	0.00159746
PHASIBEAM10F019291	5.01787	4.36353	19.3697	1.07702e-05	0.00159746
PHASIBEAM10F008688	4.68373	6.72641	19.3375	1.09533e-05	0.00161549
PHASIBEAM10F004251	4.28959	2.88053	19.2836	1.12671e-05	0.00165249
PHASIBEAM10F020961	-4.05679	5.40099	19.2541	1.14422e-05	0.00166884
PHASIBEAM10F013283	3.895	5.44644	19.1688	1.19654e-05	0.00173551
PHASIBEAM10F002177	-6.40872	3.16748	19.1348	1.21803e-05	0.00175697
PHASIBEAM10F006554	4.88738	4.09335	19.0238	1.29098e-05	0.00185203
PHASIBEAM10F008124	3.68529	6.17205	18.9911	1.31332e-05	0.00187383
PHASIBEAM10F002338	-3.8516	4.6573	18.9343	1.35299e-05	0.00192
PHASIBEAM10F009952	3.66623	6.07506	18.8956	1.38074e-05	0.00194885
PHASIBEAM10F029883	5.07006	4.16213	18.805	1.4479e-05	0.00203271
PHASIBEAM10F027440	5.52522	2.75426	18.7808	1.46636e-05	0.00204768
PHASIBEAM10F022426	-3.62049	6.26582	18.7307	1.50536e-05	0.00209101
PHASIBEAM10F011268	3.86741	3.3452	18.6793	1.54651e-05	0.00213101
PHASIBEAM10F008425	5.91973	2.23334	18.6745	1.55039e-05	0.00213101
PHASIBEAM10F003420	-3.90301	5.40416	18.6221	1.59365e-05	0.00216804
PHASIBEAM10F015761	-7.55363	2.6525	18.6218	1.59384e-05	0.00216804
PHASIBEAM10F021448	-4.61276	3.6286	18.5946	1.61681e-05	0.00218795
PHASIBEAM10F000702	5.45918	1.79532	18.575	1.63352e-05	0.00219922
PHASIBEAM10F010290	-3.66368	5.67268	18.5587	1.64751e-05	0.00220674
PHASIBEAM10F020300	-4.81716	3.21661	18.533	1.66987e-05	0.00222534
PHASIBEAM10F016610	6.77808	3.94298	18.4893	1.70862e-05	0.00225752
PHASIBEAM10F028007	5.61034	4.68918	18.4754	1.72115e-05	0.00225752
PHASIBEAM10F013525	-4.83638	2.97387	18.4717	1.72446e-05	0.00225752
PHASIBEAM10F021104	5.21094	4.29632	18.4673	1.72841e-05	0.00225752
PHASIBEAM10F013131	4.57419	3.46785	18.4174	1.77426e-05	0.00228041
PHASIBEAM10F012497	6.18044	8.98589	18.414	1.7775e-05	0.00228041
PHASIBEAM10F017778	3.65195	6.6926	18.4138	1.77763e-05	0.00228041
PHASIBEAM10F019440	4.85467	2.00441	18.4106	1.78069e-05	0.00228041
PHASIBEAM10F027309	-5.91666	3.61926	18.3508	1.83744e-05	0.00234167
PHASIBEAM10F016415	3.85532	3.99551	18.3278	1.85973e-05	0.00235862
PHASIBEAM10F023373	4.15283	8.00467	18.3104	1.87675e-05	0.00236877
PHASIBEAM10F013450	-5.04304	3.03141	18.2987	1.88831e-05	0.00237195
PHASIBEAM10F026687	3.51471	7.11435	18.1491	2.04263e-05	0.00254925
PHASIBEAM10F022508	4.58795	5.00509	18.1433	2.04888e-05	0.00254925
PHASIBEAM10F006435	3.81525	5.47211	18.1025	2.09324e-05	0.00259216
PHASIBEAM10F015070	4.10085	4.00657	18.0342	2.16968e-05	0.00266481
PHASIBEAM10F002246	-3.82868	6.34389	18.032	2.17221e-05	0.00266481
PHASIBEAM10F013347	-3.89567	4.91981	17.9972	2.21231e-05	0.00270139
PHASIBEAM10F023532	3.5428	4.91252	17.9695	2.24477e-05	0.00271912
PHASIBEAM10F027957	4.42302	2.56056	17.9619	2.25371e-05	0.00271912
PHASIBEAM10F002372	3.62053	7.68294	17.9584	2.2579e-05	0.00271912
PHASIBEAM10F008855	4.24516	2.28672	17.8552	2.3837e-05	0.0028575
PHASIBEAM10F004401	-3.57144	6.84619	17.8184	2.43018e-05	0.00289998
PHASIBEAM10F014707	-4.40465	3.71653	17.7896	2.46734e-05	0.00293099
PHASIBEAM10F001402	3.76068	4.737	17.7475	2.52247e-05	0.00297958
PHASIBEAM10F012244	-3.61275	5.16466	17.7411	2.53094e-05	0.00297958
PHASIBEAM10F018316	3.5388	7.94694	17.7239	2.55391e-05	0.00299321
PHASIBEAM10F016980	3.64053	4.7398	17.7121	2.56981e-05	0.00299845
PHASIBEAM10F019029	3.70447	6.3846	17.6334	2.67848e-05	0.00311143
PHASIBEAM10F010247	6.095	1.61297	17.6035	2.72088e-05	0.00314675
PHASIBEAM10F005678	3.80938	3.01357	17.5913	2.73833e-05	0.00315304
PHASIBEAM10F005680	3.4663	4.77949	17.57	2.76922e-05	0.00317468
PHASIBEAM10F019211	4.37205	3.65917	17.5072	2.86228e-05	0.0032671
PHASIBEAM10F027078	4.95068	3.26781	17.4748	2.91142e-05	0.00330675
PHASIBEAM10F008734	-3.42791	6.49923	17.4643	2.92752e-05	0.00330675
PHASIBEAM10F011605	3.67946	5.14445	17.4596	2.9348e-05	0.00330675
PHASIBEAM10F020686	3.50248	5.24408	17.3332	3.13656e-05	0.00351898
PHASIBEAM10F026668	-3.82784	4.10705	17.2762	3.23217e-05	0.00361081
PHASIBEAM10F021360	-3.66502	6.68514	17.1659	3.42533e-05	0.00381039
PHASIBEAM10F023593	-3.46465	6.66146	17.1481	3.45762e-05	0.0038111
PHASIBEAM10F015198	4.97864	3.06552	17.1475	3.45859e-05	0.0038111
PHASIBEAM10F013900	6.2514	5.4861	17.1415	3.46952e-05	0.0038111
PHASIBEAM10F025180	3.3089	10.765	17.031	3.67751e-05	0.00402274
PHASIBEAM10F018361	3.62438	8.4908	17.0015	3.73511e-05	0.00406879
PHASIBEAM10F009827	-3.46942	7.21421	16.9502	3.83735e-05	0.00416289
PHASIBEAM10F005286	3.78753	6.91241	16.9405	3.8569e-05	0.00416689
PHASIBEAM10F007096	5.24791	3.15007	16.8767	3.98875e-05	0.00429167
PHASIBEAM10F010130	3.39585	4.61713	16.8432	4.05982e-05	0.00435031
PHASIBEAM10F009252	-4.56859	6.58759	16.8061	4.13994e-05	0.0043972
PHASIBEAM10F012893	5.4493	1.65944	16.8054	4.14145e-05	0.0043972
PHASIBEAM10F018405	5.44856	1.86811	16.7998	4.15383e-05	0.0043972
PHASIBEAM10F002208	3.63345	4.20583	16.7722	4.2147e-05	0.00443268
PHASIBEAM10F012007	-6.13764	2.26042	16.7693	4.22112e-05	0.00443268
PHASIBEAM10F001197	3.492	4.95612	16.748	4.26879e-05	0.00446488
PHASIBEAM10F023426	-3.67638	4.15812	16.6635	4.46326e-05	0.00464976
PHASIBEAM10F017246	5.42021	5.53728	16.655	4.48329e-05	0.00465216
PHASIBEAM10F019303	-3.34654	7.37966	16.6209	4.56456e-05	0.00471785
PHASIBEAM10F008623	-3.43588	5.5901	16.5714	4.68521e-05	0.00482356
PHASIBEAM10F015500	-4.40775	4.22726	16.5105	4.83811e-05	0.00496152
PHASIBEAM10F024041	4.57563	3.28434	16.4706	4.94107e-05	0.00504739
PHASIBEAM10F022254	4.05395	3.23988	16.4523	4.98891e-05	0.00506761
PHASIBEAM10F025813	4.8101	10.0514	16.4483	4.99947e-05	0.00506761
PHASIBEAM10F002144	-5.35307	3.39081	16.433	5.03994e-05	0.00508898
PHASIBEAM10F024294	-7.39734	2.26819	16.4185	5.07881e-05	0.00510681
PHASIBEAM10F015464	3.6408	5.3772	16.4104	5.10053e-05	0.00510681
PHASIBEAM10F006786	-4.7323	4.47732	16.404	5.11763e-05	0.00510681
PHASIBEAM10F004252	3.55847	6.27128	16.3975	5.13541e-05	0.00510681
PHASIBEAM10F019088	4.61819	1.82398	16.3699	5.21073e-05	0.00515288
PHASIBEAM10F005052	3.60625	3.4645	16.3661	5.22099e-05	0.00515288
PHASIBEAM10F006414	-4.71781	4.22256	16.3516	5.26124e-05	0.00517316
PHASIBEAM10F010675	-3.31894	7.03937	16.2459	5.56305e-05	0.00544099
PHASIBEAM10F016472	4.34842	4.63537	16.2365	5.59066e-05	0.00544099
PHASIBEAM10F015989	-3.61778	5.60491	16.2282	5.61528e-05	0.00544099
PHASIBEAM10F021543	-3.40567	6.65229	16.2277	5.61654e-05	0.00544099
PHASIBEAM10F000618	6.73795	1.59024	16.1492	5.85441e-05	0.00565059
PHASIBEAM10F006263	3.39985	3.81991	16.0287	6.23895e-05	0.00599968
PHASIBEAM10F019269	3.519	5.75444	16.0056	6.31554e-05	0.00605116
PHASIBEAM10F018273	6.06918	2.68333	15.9491	6.50695e-05	0.00621189
PHASIBEAM10F017043	3.30543	6.864	15.9375	6.54671e-05	0.0062272
PHASIBEAM10F009788	6.5678	2.63909	15.9053	6.65915e-05	0.00631129
PHASIBEAM10F017949	5.77195	1.61497	15.8786	6.75382e-05	0.00637798
PHASIBEAM10F025378	4.57033	3.76	15.7592	7.19353e-05	0.00676888
PHASIBEAM10F026314	-3.46744	7.08193	15.7356	7.284e-05	0.00682953
PHASIBEAM10F027609	-3.47712	5.14745	15.63	7.70216e-05	0.0071959
PHASIBEAM10F010696	5.0551	2.05079	15.5814	7.90267e-05	0.00735705
PHASIBEAM10F004266	3.6192	4.85768	15.5615	7.98641e-05	0.00738634
PHASIBEAM10F028006	3.19666	9.0923	15.5606	7.9904e-05	0.00738634
PHASIBEAM10F021218	3.33982	6.81625	15.5289	8.12534e-05	0.00748472
PHASIBEAM10F003675	3.1996	8.03464	15.4761	8.35532e-05	0.00766965
PHASIBEAM10F005764	-3.24911	5.6494	15.4501	8.47117e-05	0.00774891
PHASIBEAM10F012227	-3.42345	4.72633	15.4294	8.56445e-05	0.00780703
PHASIBEAM10F013722	-3.16987	7.86534	15.3874	8.75692e-05	0.00793633
PHASIBEAM10F009471	3.78334	5.02362	15.3853	8.76676e-05	0.00793633
PHASIBEAM10F010970	6.48135	5.35008	15.3536	8.91514e-05	0.00804292
PHASIBEAM10F025713	3.17297	7.72826	15.3237	9.05728e-05	0.00814317
PHASIBEAM10F007719	-4.60863	4.04161	15.2467	9.43411e-05	0.00845303
PHASIBEAM10F026919	3.4017	4.37805	15.2376	9.47961e-05	0.0084649
PHASIBEAM10F009820	-3.58072	6.52155	15.1875	9.73462e-05	0.00866315
PHASIBEAM10F023882	7.08452	2.99289	15.1731	9.8089e-05	0.00869976
PHASIBEAM10F012604	3.54802	3.96695	15.1513	9.92292e-05	0.00877126
PHASIBEAM10F004296	-5.22688	3.16769	15.1316	0.000100272	0.00883373
PHASIBEAM10F005404	-3.34797	5.9587	15.0919	0.000102401	0.00897951
PHASIBEAM10F013833	7.00056	1.62163	15.088	0.000102611	0.00897951
PHASIBEAM10F005040	-3.33864	6.0807	15.0594	0.000104179	0.00908639
PHASIBEAM10F001877	4.48969	5.81806	15.0151	0.000106657	0.00927172
PHASIBEAM10F005696	5.08686	1.69099	14.9876	0.00010822	0.00936207
PHASIBEAM10F022842	6.7259	2.04108	14.9843	0.000108409	0.00936207
PHASIBEAM10F018611	6.42627	2.74074	14.9701	0.000109226	0.00940171
PHASIBEAM10F021016	4.46306	1.72727	14.9044	0.000113097	0.00970304
PHASIBEAM10F006613	3.35958	4.9872	14.8945	0.000113697	0.00972274
PHASIBEAM10F007917	4.95374	1.9716	14.8535	0.000116192	0.00990384
PHASIBEAM10F019991	-3.60568	4.68746	14.822	0.000118152	0.0100383
PHASIBEAM10F021445	4.76153	2.89404	14.7691	0.000121509	0.0102902
PHASIBEAM10F003179	-3.05114	8.08381	14.7059	0.000125653	0.0105912
PHASIBEAM10F021333	3.63797	2.66762	14.7026	0.00012587	0.0105912
PHASIBEAM10F001942	-3.42019	5.41269	14.667	0.000128273	0.010759
PHASIBEAM10F006060	-3.87064	4.11619	14.6438	0.00012986	0.0108556
PHASIBEAM10F017417	3.2849	8.02135	14.6381	0.000130252	0.0108556
PHASIBEAM10F005054	-3.8076	4.57176	14.6248	0.00013118	0.0108983
PHASIBEAM10F011470	4.61273	1.69944	14.6045	0.000132601	0.0109816
PHASIBEAM10F016515	6.16104	6.34736	14.4994	0.000140207	0.011575
PHASIBEAM10F014107	3.76941	4.14323	14.4931	0.000140672	0.011577
PHASIBEAM10F027204	3.54807	4.22133	14.4411	0.00014461	0.0118639
PHASIBEAM10F013905	-3.34607	4.65562	14.4327	0.000145255	0.0118797
PHASIBEAM10F019333	-4.3812	3.56668	14.3969	0.000148045	0.0120085
PHASIBEAM10F010241	-3.1445	6.68784	14.3951	0.000148191	0.0120085
PHASIBEAM10F018814	-6.10536	3.91487	14.3949	0.000148202	0.0120085
PHASIBEAM10F006657	-3.27257	4.95167	14.3626	0.000150766	0.0121787
PHASIBEAM10F024846	-3.23174	5.27998	14.2825	0.000157325	0.0126695
PHASIBEAM10F012994	3.49754	4.04935	14.2296	0.000161804	0.0129585
XLOC_000224	4.29665	2.11592	14.2263	0.000162092	0.0129585
PHASIBEAM10F001884	-4.97471	2.66903	14.2189	0.000162727	0.0129585
PHASIBEAM10F008790	3.8726	2.42353	14.217	0.000162888	0.0129585
PHASIBEAM10F004947	-3.10279	6.41922	14.2014	0.000164246	0.013027
PHASIBEAM10F001902	4.31338	5.48892	14.1926	0.000165016	0.0130487
PHASIBEAM10F004425	-3.41459	5.53096	14.1863	0.00016557	0.0130532
PHASIBEAM10F020769	3.9517	1.95479	14.1794	0.000166177	0.0130618
PHASIBEAM10F006186	3.12539	5.43544	14.168	0.000167186	0.0131019
PHASIBEAM10F001529	3.1336	5.05977	14.1564	0.000168223	0.0131084
PHASIBEAM10F025592	-4.24119	4.75796	14.1559	0.000168267	0.0131084
PHASIBEAM10F005537	-6.9104	3.43182	14.1278	0.000170801	0.0132664
PHASIBEAM10F027756	-4.12139	3.10044	14.1139	0.000172066	0.0133252
PHASIBEAM10F010153	3.48869	4.00286	14.0582	0.000177244	0.0136858
PHASIBEAM10F001449	3.81566	3.11612	14.0364	0.000179308	0.0138046
PHASIBEAM10F013526	-3.00073	6.89766	13.9572	0.00018702	0.0143563
PHASIBEAM10F004086	3.21356	6.67607	13.9361	0.000189129	0.0144758
PHASIBEAM10F014780	-3.58613	5.16144	13.9098	0.000191797	0.0146114
PHASIBEAM10F024795	3.59783	4.43984	13.9066	0.000192124	0.0146114
PHASIBEAM10F006606	-3.17624	5.73632	13.9022	0.00019257	0.0146114
PHASIBEAM10F026400	6.57231	2.57671	13.883	0.000194547	0.0146832
PHASIBEAM10F020459	-3.57542	5.8867	13.8822	0.000194635	0.0146832
PHASIBEAM10F010688	4.27627	5.03115	13.8615	0.000196794	0.0147626
PHASIBEAM10F025028	-3.04561	6.13641	13.8613	0.000196813	0.0147626
PHASIBEAM10F005053	-3.78494	4.35411	13.8386	0.000199203	0.0148994
PHASIBEAM10F011828	-3.13002	5.32903	13.8307	0.000200044	0.0149198
PHASIBEAM10F021656	3.1971	4.64943	13.7654	0.000207113	0.0153879
PHASIBEAM10F026725	3.38495	2.5291	13.762	0.000207493	0.0153879
PHASIBEAM10F015282	3.67495	3.11808	13.7519	0.000208609	0.0154271
PHASIBEAM10F018243	3.07971	6.81855	13.7309	0.00021096	0.0155571
PHASIBEAM10F020893	5.2451	3.4256	13.6883	0.000215795	0.0158691
PHASIBEAM10F005536	-3.45254	5.1077	13.6386	0.000221585	0.0162095
PHASIBEAM10F007987	3.67536	4.90366	13.638	0.000221658	0.0162095
PHASIBEAM10F025791	6.8499	3.61135	13.6299	0.000222617	0.0162343
PHASIBEAM10F005858	-2.98719	6.76929	13.5801	0.000228596	0.0166242
PHASIBEAM10F006581	-3.60667	4.58256	13.5451	0.000232897	0.0168902
PHASIBEAM10F019977	-4.50906	4.23817	13.5363	0.000233992	0.0169229
PHASIBEAM10F020157	3.06581	4.8322	13.4984	0.000238763	0.0172205
PHASIBEAM10F010192	-6.32351	2.63281	13.4788	0.000241269	0.0173535
PHASIBEAM10F006609	3.01664	5.76488	13.4425	0.000245992	0.0176449
PHASIBEAM10F016353	-3.22691	4.08884	13.4162	0.000249464	0.0178452
PHASIBEAM10F010142	6.73547	1.87107	13.3501	0.000258413	0.0184351
PHASIBEAM10F025423	3.72221	4.70881	13.3418	0.000259555	0.0184664
PHASIBEAM10F017489	5.16092	6.37594	13.3158	0.000263184	0.018674
PHASIBEAM10F014503	4.77837	1.61723	13.3098	0.000264022	0.0186829
PHASIBEAM10F007918	-3.92408	3.1934	13.2492	0.0002727	0.0191972
PHASIBEAM10F004242	-3.31903	4.32287	13.2488	0.000272752	0.0191972
PHASIBEAM10F021881	3.01453	5.02792	13.2294	0.000275591	0.0193452
PHASIBEAM10F021464	3.50051	3.73881	13.2069	0.000278923	0.0195268
PHASIBEAM10F009506	-3.37781	5.30694	13.1948	0.000280723	0.0196006
PHASIBEAM10F025431	2.90518	6.58989	13.1838	0.000282382	0.019648
PHASIBEAM10F012592	-2.92722	7.62353	13.1804	0.000282899	0.019648
PHASIBEAM10F005165	-3.75729	3.61767	13.1633	0.000285488	0.0197755
PHASIBEAM10F003248	-3.19614	4.35111	13.1544	0.000286839	0.0198168
PHASIBEAM10F003911	-3.19175	4.74144	13.1197	0.0002922	0.0201342
PHASIBEAM10F005451	-3.19527	5.144	13.0976	0.000295675	0.0203203
PHASIBEAM10F019715	-3.47766	4.54642	13.0806	0.000298374	0.0204523
PHASIBEAM10F007439	3.98148	1.80844	12.999	0.000311659	0.0212778
PHASIBEAM10F022141	-3.48241	3.68106	12.9967	0.000312038	0.0212778
PHASIBEAM10F016820	-3.32459	4.53825	12.9895	0.000313249	0.021305
PHASIBEAM10F002132	2.94865	10.2839	12.9495	0.000320012	0.0216614
PHASIBEAM10F009914	2.87942	7.12505	12.9487	0.00032014	0.0216614
PHASIBEAM10F002091	3.81208	6.54549	12.9365	0.000322232	0.021747
PHASIBEAM10F014562	2.94025	5.87729	12.8904	0.000330265	0.0222319
PHASIBEAM10F015384	-5.96833	2.47052	12.8761	0.000332801	0.0223281
PHASIBEAM10F013182	3.40285	2.38846	12.8728	0.000333395	0.0223281
PHASIBEAM10F008611	-3.95959	3.75438	12.8523	0.000337069	0.0224991
[truncated: 497 more rows]

## Sheet: Dataset16
Dataset S16. GO terms enrichment in the Root development Definition of up or down regulated genes are always in the respect to the first sample. Here are the categories related to the Biological Process only.
GO.ID	Term	classicFisher	GO.ID	Term	classicFisher
RD_V0 vs PR_V1
Up regulated			Down regulated
GO:0055114	oxidation-reduction process	8.2e-07	GO:1901700	response to oxygen-containing compound	1.8e-17
GO:0005976	polysaccharide metabolic process	2.9e-06	GO:0009628	response to abiotic stimulus	3.8e-16
GO:0006979	response to oxidative stress	7.1e-06	GO:0042221	response to chemical	4.3e-16
GO:0071555	cell wall organization	3.6e-05	GO:0006950	response to stress	1.7e-15
GO:0071554	cell wall organization or biogenesis	4.4e-05	GO:0050896	response to stimulus	1.7e-14
GO:0005975	carbohydrate metabolic process	9e-05	GO:0001101	response to acid	3.8e-12
GO:0045229	external encapsulating structure organiz...	0.00013	GO:0009266	response to temperature stimulus	1.7e-10
GO:0048767	root hair elongation	0.00017	GO:0010345	suberin biosynthetic process	1.7e-10
GO:0044264	cellular polysaccharide metabolic proces...	0.00017	GO:0009415	response to water	5.2e-09
GO:0019305	dTDP-rhamnose biosynthetic process	0.00032	GO:0010033	response to organic substance	7.2e-09
GO:0046383	dTDP-rhamnose metabolic process	0.00032	GO:0009408	response to heat	3.5e-08
GO:0072489	methylammonium transmembrane transport	0.00032	GO:0009719	response to endogenous stimulus	3.5e-08
GO:0009664	plant-type cell wall organization	0.0005	GO:0010035	response to inorganic substance	6.1e-08
GO:0006073	cellular glucan metabolic process	0.00057	GO:0009414	response to water deprivation	6.2e-08
GO:0044042	glucan metabolic process	0.00057	GO:0009611	response to wounding	1.4e-07
GO:0080147	root hair cell development	0.00057	GO:0009725	response to hormone	1.7e-07
GO:0016049	cell growth	0.00066	GO:0033993	response to lipid	2.1e-07
GO:0010253	UDP-rhamnose biosynthetic process	0.00105	GO:0009737	response to abscisic acid	5.1e-07
GO:0033478	UDP-rhamnose metabolic process	0.00105	GO:0009698	phenylpropanoid metabolic process	7.3e-07
GO:0015843	methylammonium transport	0.00156	GO:0006970	response to osmotic stress	1e-06
GO:0009855	determination of bilateral symmetry	0.00213	GO:0009699	phenylpropanoid biosynthetic process	3e-06
GO:0048826	cotyledon morphogenesis	0.00217	GO:0097305	response to alcohol	3.7e-06
GO:0048764	trichoblast maturation	0.00218	GO:0009753	response to jasmonic acid	3.8e-06
GO:0048765	root hair cell differentiation	0.00218	GO:0009409	response to cold	4.8e-06
GO:0009799	specification of symmetry	0.00239	GO:0009644	response to high light intensity	5.2e-06
GO:0000272	polysaccharide catabolic process	0.00244	GO:0006979	response to oxidative stress	8.3e-06
GO:0048469	cell maturation	0.00244	GO:0009651	response to salt stress	1.7e-05
GO:0010054	trichoblast differentiation	0.00254	GO:0032787	monocarboxylic acid metabolic process	2.4e-05
GO:0045226	extracellular polysaccharide biosyntheti...	0.00287	GO:0009642	response to light intensity	3.7e-05
GO:0046379	extracellular polysaccharide metabolic p...	0.00287	GO:0009416	response to light stimulus	4e-05
GO:0071669	plant-type cell wall organization or bio...	0.00309	GO:0010025	wax biosynthetic process	6.8e-05
GO:0015837	amine transport	0.00367	GO:0019748	secondary metabolic process	7.4e-05
GO:0042547	cell wall modification involved in multi...	0.00367	GO:0009314	response to radiation	8.4e-05
GO:0060560	developmental growth involved in morphog...	0.00404	GO:0010143	cutin biosynthetic process	0.00011
GO:0010015	root morphogenesis	0.00418	GO:0010166	wax metabolic process	0.00014
GO:0009225	nucleotide-sugar metabolic process	0.00476	GO:0044550	secondary metabolite biosynthetic proces...	0.00014
GO:0010053	root epidermal cell differentiation	0.00524	GO:0009712	catechol-containing compound metabolic p...	0.00051
GO:0040007	growth	0.00553	GO:0009713	catechol-containing compound biosyntheti...	0.00051
GO:0045493	xylan catabolic process	0.00553	GO:0009802	cinnamic acid ester biosynthetic process	0.00051
GO:0044262	cellular carbohydrate metabolic process	0.00603	GO:0033494	ferulate metabolic process	0.00051
GO:0021700	developmental maturation	0.00612	GO:0090431	alkyl caffeate ester biosynthetic proces...	0.00051
GO:0009955	adaxial/abaxial pattern specification	0.00875	GO:0006631	fatty acid metabolic process	0.00051
GO:0080167	response to karrikin	0.00888	GO:0009803	cinnamic acid metabolic process	0.00059
GO:0009825	multidimensional cell growth	0.00935	GO:0046274	lignin catabolic process	0.00071
GO:0048598	embryonic morphogenesis	0.01028	GO:0046271	phenylpropanoid catabolic process	0.00082
GO:0010441	guard cell development	0.01037	GO:0010200	response to chitin	0.00113
GO:0010442	guard cell morphogenesis	0.01037	GO:0042542	response to hydrogen peroxide	0.00131
GO:0048364	root development	0.01159	GO:0007568	aging	0.00137
GO:0022622	root system development	0.01195	GO:0010243	response to organonitrogen compound	0.00173
PR_V1 vs R_V3
Up regulated			Down regulated
GO:0009628	response to abiotic stimulus	3.1e-20	GO:1902170	cellular response to reactive nitrogen s...	2.9e-11
GO:0009266	response to temperature stimulus	9.5e-15	GO:0006979	response to oxidative stress	7.5e-11
GO:1901700	response to oxygen-containing compound	5.8e-14	GO:0071732	cellular response to nitric oxide	8.1e-09
GO:0006950	response to stress	2.4e-13	GO:0071731	response to nitric oxide	1.1e-08
GO:0009408	response to heat	3.3e-13	GO:0071241	cellular response to inorganic substance	1e-07
GO:0010035	response to inorganic substance	1e-11	GO:0006950	response to stress	4.8e-07
GO:0042221	response to chemical	1.8e-11	GO:1901699	cellular response to nitrogen compound	6.8e-07
GO:0050896	response to stimulus	3.2e-11	GO:1901698	response to nitrogen compound	1.1e-06
GO:0009415	response to water	1.7e-09	GO:0055114	oxidation-reduction process	1.3e-06
GO:0001101	response to acid	2.1e-09	GO:0034614	cellular response to reactive oxygen spe...	1.5e-06
GO:0009409	response to cold	9.4e-09	GO:1901701	cellular response to oxygen-containing c...	1.7e-06
GO:0009416	response to light stimulus	1.3e-08	GO:0010167	response to nitrate	4.4e-06
GO:0009414	response to water deprivation	2.4e-08	GO:0034599	cellular response to oxidative stress	4.8e-06
GO:0009314	response to radiation	3.6e-08	GO:0071369	cellular response to ethylene stimulus	5.4e-06
GO:0072330	monocarboxylic acid biosynthetic process	1.3e-07	GO:0009723	response to ethylene	8.2e-06
GO:0009644	response to high light intensity	2e-07	GO:0071281	cellular response to iron ion	1e-05
GO:0032787	monocarboxylic acid metabolic process	2.5e-07	GO:0006820	anion transport	1.1e-05
GO:0009642	response to light intensity	3.1e-07	GO:0015837	amine transport	1.2e-05
GO:0006633	fatty acid biosynthetic process	4.4e-07	GO:0070887	cellular response to chemical stimulus	2.2e-05
GO:0010025	wax biosynthetic process	1.9e-06	GO:0071248	cellular response to metal ion	2.5e-05
GO:0005975	carbohydrate metabolic process	2.4e-06	GO:0050896	response to stimulus	3.1e-05
GO:0044711	single-organism biosynthetic process	2.5e-06	GO:0000302	response to reactive oxygen species	3.2e-05
GO:0006631	fatty acid metabolic process	2.7e-06	GO:0032973	amino acid export	5.6e-05
GO:0010166	wax metabolic process	4.7e-06	GO:0071310	cellular response to organic substance	7.6e-05
GO:0010345	suberin biosynthetic process	5.4e-06	GO:0010039	response to iron ion	7.6e-05
GO:0006970	response to osmotic stress	1.1e-05	GO:0015698	inorganic anion transport	9.1e-05
GO:0009737	response to abscisic acid	1.5e-05	GO:1901700	response to oxygen-containing compound	9.8e-05
GO:0016053	organic acid biosynthetic process	1.6e-05	GO:0042221	response to chemical	0.00017
GO:0046394	carboxylic acid biosynthetic process	1.6e-05	GO:0071229	cellular response to acid	0.00018
GO:0010033	response to organic substance	1.6e-05	GO:0009725	response to hormone	0.00019
GO:0008610	lipid biosynthetic process	1.9e-05	GO:0071705	nitrogen compound transport	0.00023
GO:0033993	response to lipid	2e-05	GO:0015706	nitrate transport	0.00024
GO:0005982	starch metabolic process	2e-05	GO:0009719	response to endogenous stimulus	0.00025
GO:0044255	cellular lipid metabolic process	2.1e-05	GO:0015849	organic acid transport	0.00027
GO:0006979	response to oxidative stress	2.4e-05	GO:0046942	carboxylic acid transport	0.00027
GO:0006629	lipid metabolic process	5e-05	GO:0032870	cellular response to hormone stimulus	0.00028
GO:0009725	response to hormone	5e-05	GO:0040009	regulation of growth rate	0.00032
GO:0006073	cellular glucan metabolic process	5e-05	GO:0046622	positive regulation of organ growth	0.00032
GO:0044042	glucan metabolic process	5e-05	GO:0034220	ion transmembrane transport	0.00032
GO:0010143	cutin biosynthetic process	6.2e-05	GO:0071495	cellular response to endogenous stimulus	0.00033
GO:0097305	response to alcohol	6.3e-05	GO:0006811	ion transport	0.00033
GO:0044262	cellular carbohydrate metabolic process	7.7e-05	GO:0015695	organic cation transport	0.00058
GO:0043436	oxoacid metabolic process	7.9e-05	GO:0015711	organic anion transport	0.00063
GO:0006082	organic acid metabolic process	8.4e-05	GO:0006865	amino acid transport	0.00073
GO:0044283	small molecule biosynthetic process	8.7e-05	GO:0010033	response to organic substance	0.00087
GO:0042542	response to hydrogen peroxide	0.00011	GO:0009607	response to biotic stimulus	0.0009
GO:0005976	polysaccharide metabolic process	0.00012	GO:0006809	nitric oxide biosynthetic process	0.00095
GO:0019752	carboxylic acid metabolic process	0.00012	GO:0030417	nicotianamine metabolic process	0.00095
GO:0009719	response to endogenous stimulus	0.00016	GO:0030418	nicotianamine biosynthetic process	0.00095
GO:0044264	cellular polysaccharide metabolic proces...	0.00018	GO:0032890	regulation of organic acid transport	0.00095
GO:0055114	oxidation-reduction process	0.00056	GO:0042126	nitrate metabolic process	0.00095
GO:0009753	response to jasmonic acid	0.00063	GO:0042128	nitrate assimilation	0.00095
GO:0009611	response to wounding	0.0007	GO:0051952	regulation of amine transport	0.00095
GO:0009651	response to salt stress	0.00122	GO:0051955	regulation of amino acid transport	0.00095
GO:0000302	response to reactive oxygen species	0.00135	GO:0071249	cellular response to nitrate	0.00095
			GO:0072351	tricarboxylic acid biosynthetic process	0.00095
			GO:0080143	regulation of amino acid export	0.00095
			GO:0080181	lateral root branching	0.00095
			GO:2001057	reactive nitrogen species metabolic proc...	0.00095
PR_V1 vs NR_V3
Up regulated			Down regulated
GO:0009628	response to abiotic stimulus	6.5e-19	GO:1901698	response to nitrogen compound	1.2e-06
GO:0010035	response to inorganic substance	5.1e-15	GO:0009682	induced systemic resistance	5.4e-06
GO:0006950	response to stress	5.1e-14	GO:0071369	cellular response to ethylene stimulus	3.7e-05
GO:0050896	response to stimulus	8.2e-14	GO:0006979	response to oxidative stress	5.2e-05
GO:0042221	response to chemical	1e-13	GO:0002252	immune effector process	0.0001
GO:1901700	response to oxygen-containing compound	9.4e-13	GO:1901701	cellular response to oxygen-containing c...	0.00013
GO:0009415	response to water	1e-12	GO:0009864	induced systemic resistance	0.00013
GO:0009414	response to water deprivation	2.4e-11	GO:0002218	activation of innate immune response	0.00014
GO:0009266	response to temperature stimulus	1.1e-10	GO:0002253	activation of immune response	0.00014
GO:0032787	monocarboxylic acid metabolic process	1.2e-09	GO:1901700	response to oxygen-containing compound	0.00016
GO:0001101	response to acid	4.2e-09	GO:0006809	nitric oxide biosynthetic process	0.00022
GO:0072330	monocarboxylic acid biosynthetic process	5.5e-09	GO:0042126	nitrate metabolic process	0.00022
GO:0006631	fatty acid metabolic process	7.2e-09	GO:0042128	nitrate assimilation	0.00022
GO:0006970	response to osmotic stress	7.2e-09	GO:2001057	reactive nitrogen species metabolic proc...	0.00022
GO:0009408	response to heat	9e-09	GO:0050896	response to stimulus	0.00027
GO:0006633	fatty acid biosynthetic process	4e-08	GO:0010167	response to nitrate	0.00032
GO:0019752	carboxylic acid metabolic process	1.1e-07	GO:0032870	cellular response to hormone stimulus	0.0004
GO:0016053	organic acid biosynthetic process	1.5e-07	GO:0001101	response to acid	0.0004
GO:0046394	carboxylic acid biosynthetic process	1.5e-07	GO:0055114	oxidation-reduction process	0.00041
GO:0043436	oxoacid metabolic process	1.7e-07	GO:0071495	cellular response to endogenous stimulus	0.00045
GO:0006082	organic acid metabolic process	1.8e-07	GO:0002679	respiratory burst involved in defense re...	0.00056
GO:0006629	lipid metabolic process	7.7e-07	GO:0045089	positive regulation of innate immune res...	0.00056
GO:0009409	response to cold	1.5e-06	GO:0006950	response to stress	0.00058
GO:0044255	cellular lipid metabolic process	1.6e-06	GO:0002684	positive regulation of immune system pro...	0.00061
GO:0010345	suberin biosynthetic process	2.3e-06	GO:0050778	positive regulation of immune response	0.00061
GO:0044283	small molecule biosynthetic process	2.8e-06	GO:0045730	respiratory burst	0.00065
GO:0009651	response to salt stress	4.1e-06	GO:0031349	positive regulation of defense response	0.00066
GO:0009737	response to abscisic acid	8.6e-06	GO:0009719	response to endogenous stimulus	0.00068
GO:0009642	response to light intensity	1.1e-05	GO:0046209	nitric oxide metabolic process	0.00073
GO:0010025	wax biosynthetic process	1.6e-05	GO:0010200	response to chitin	0.00122
GO:0009644	response to high light intensity	1.8e-05	GO:0071732	cellular response to nitric oxide	0.00127
GO:0009416	response to light stimulus	2.1e-05	GO:0009723	response to ethylene	0.00129
GO:0008610	lipid biosynthetic process	2.5e-05	GO:0009725	response to hormone	0.00137
GO:0010143	cutin biosynthetic process	2.7e-05	GO:0071731	response to nitric oxide	0.00143
GO:0097305	response to alcohol	2.9e-05	GO:0071229	cellular response to acid	0.00162
GO:0010166	wax metabolic process	3.4e-05	GO:0003333	amino acid transmembrane transport	0.00169
GO:0009314	response to radiation	4.1e-05	GO:1902170	cellular response to reactive nitrogen s...	0.00177
GO:0006979	response to oxidative stress	4.2e-05	GO:0045088	regulation of innate immune response	0.00192
GO:0033993	response to lipid	4.6e-05	GO:0055081	anion homeostasis	0.00197
GO:0052646	alditol phosphate metabolic process	4.9e-05	GO:0009607	response to biotic stimulus	0.00212
GO:0044711	single-organism biosynthetic process	7.3e-05	GO:0050776	regulation of immune response	0.00218
GO:0046168	glycerol-3-phosphate catabolic process	9e-05	GO:0048584	positive regulation of response to stimu...	0.00247
GO:0044710	single-organism metabolic process	0.00016	GO:0009309	amine biosynthetic process	0.00262
GO:0009311	oligosaccharide metabolic process	0.00018	GO:0042401	cellular biogenic amine biosynthetic pro...	0.00262
GO:0010033	response to organic substance	0.00021	GO:0002682	regulation of immune system process	0.00267
GO:0044281	small molecule metabolic process	0.00028	GO:0002376	immune system process	0.00282
GO:2000030	regulation of response to red or far red...	0.00031	GO:0006811	ion transport	0.0029
GO:0018871	1-aminocyclopropane-1-carboxylate metabo...	0.00037	GO:0009738	abscisic acid-activated signaling pathwa...	0.00324
GO:0042218	1-aminocyclopropane-1-carboxylate biosyn...	0.00037	GO:0071310	cellular response to organic substance	0.00336
GO:0009725	response to hormone	0.00048	GO:0009753	response to jasmonic acid	0.00345
GO:0006072	glycerol-3-phosphate metabolic process	0.00052	GO:0010033	response to organic substance	0.00358
GO:0044699	single-organism process	0.00053	GO:0000160	phosphorelay signal transduction system	0.00361
GO:0055114	oxidation-reduction process	0.00053	GO:0010243	response to organonitrogen compound	0.00363
GO:0005984	disaccharide metabolic process	0.00103	GO:0015849	organic acid transport	0.00373
GO:0042542	response to hydrogen peroxide	0.00103	GO:0046942	carboxylic acid transport	0.00373
GO:0009719	response to endogenous stimulus	0.00108	GO:0009620	response to fungus	0.00408
GO:0009267	cellular response to starvation	0.00111	GO:0097306	cellular response to alcohol	0.00454
R_V3 vs NR_V3
Up regulated			Down regulated
GO:0006873	cellular ion homeostasis	0.00039	GO:0006633	fatty acid biosynthetic process	0.00097
GO:0055082	cellular chemical homeostasis	0.0005	GO:0050830	defense response to Gram-positive bacter...	0.00255
GO:0071732	cellular response to nitric oxide	0.00083	GO:0006950	response to stress	0.00939
GO:0071731	response to nitric oxide	0.0009	GO:0030026	cellular manganese ion homeostasis	0.01014
GO:1902170	cellular response to reactive nitrogen s...	0.00105	GO:0043086	negative regulation of catalytic activit...	0.01238
GO:0006979	response to oxidative stress	0.00106	GO:0001906	cell killing	0.01266
GO:1901698	response to nitrogen compound	0.00137	GO:0031640	killing of cells of other organism	0.01266
GO:0006950	response to stress	0.00163	GO:0044364	disruption of cells of other organism	0.01266
GO:0050898	nitrile metabolic process	0.00172	GO:0044092	negative regulation of molecular functio...	0.01458
GO:0080028	nitrile biosynthetic process	0.00172	GO:0006882	cellular zinc ion homeostasis	0.02019
GO:0050801	ion homeostasis	0.00199	GO:0010351	lithium ion transport	0.02268
R_V3 vs R_R5
Up regulated			Down regulated
GO:0007043	cell-cell junction assembly	1e-09	GO:0009877	nodulation	2.2e-09
GO:0034329	cell junction assembly	1e-09	GO:0009399	nitrogen fixation	4.7e-07
GO:0034330	cell junction organization	6.9e-08	GO:0071941	nitrogen cycle metabolic process	1.4e-06
GO:0045216	cell-cell junction organization	6.9e-08	GO:0044403	symbiosis	1.8e-06
GO:0071732	cellular response to nitric oxide	2.7e-07	GO:0005976	polysaccharide metabolic process	2.2e-06
GO:0071731	response to nitric oxide	3.3e-07	GO:0044419	interspecies interaction between organis...	2.3e-06
GO:1902170	cellular response to reactive nitrogen s...	4.9e-07	GO:0015671	oxygen transport	3.1e-06
GO:0071241	cellular response to inorganic substance	2.3e-05	GO:0015669	gas transport	9e-06
GO:0034614	cellular response to reactive oxygen spe...	2.8e-05	GO:0044264	cellular polysaccharide metabolic proces...	1.2e-05
GO:0040009	regulation of growth rate	3.2e-05	GO:0019432	triglyceride biosynthetic process	1.5e-05
GO:0046622	positive regulation of organ growth	3.2e-05	GO:0033692	cellular polysaccharide biosynthetic pro...	2e-05
GO:0034599	cellular response to oxidative stress	5.3e-05	GO:0046460	neutral lipid biosynthetic process	2.4e-05
GO:0090344	negative regulation of cell aging	9.7e-05	GO:0046463	acylglycerol biosynthetic process	2.4e-05
GO:0071281	cellular response to iron ion	0.0001	GO:0006073	cellular glucan metabolic process	2.5e-05
GO:1901699	cellular response to nitrogen compound	0.00017	GO:0044042	glucan metabolic process	2.5e-05
GO:0071248	cellular response to metal ion	0.00018	GO:0000271	polysaccharide biosynthetic process	3.5e-05
GO:0055114	oxidation-reduction process	0.0003	GO:0009250	glucan biosynthetic process	3.5e-05
GO:0009727	detection of ethylene stimulus	0.00032	GO:0005975	carbohydrate metabolic process	3.6e-05
GO:0010039	response to iron ion	0.00034	GO:0006641	triglyceride metabolic process	3.6e-05
GO:0046620	regulation of organ growth	0.00048	GO:0044711	single-organism biosynthetic process	4.1e-05
GO:0070542	response to fatty acid	0.00048	GO:0034637	cellular carbohydrate biosynthetic proce...	5.2e-05
GO:0071398	cellular response to fatty acid	0.00048	GO:0006638	neutral lipid metabolic process	7e-05
GO:0090342	regulation of cell aging	0.00048	GO:0006639	acylglycerol metabolic process	7e-05
GO:0007569	cell aging	0.00067	GO:0006949	syncytium formation	0.00012
GO:0051240	positive regulation of multicellular org...	0.00077	GO:0005982	starch metabolic process	0.00021
GO:0006979	response to oxidative stress	0.00138	GO:0044262	cellular carbohydrate metabolic process	0.00028
GO:0009720	detection of hormone stimulus	0.00142	GO:0009828	plant-type cell wall loosening	0.00031
GO:0009726	detection of endogenous stimulus	0.00142	GO:0016051	carbohydrate biosynthetic process	0.0004
GO:0045927	positive regulation of growth	0.00142	GO:0042545	cell wall modification	0.00047
GO:0010033	response to organic substance	0.00145	GO:0010192	mucilage biosynthetic process	0.00052
GO:0009725	response to hormone	0.00149	GO:0071555	cell wall organization	0.00074
GO:0010338	leaf formation	0.00173	GO:0005978	glycogen biosynthetic process	0.0008
GO:1901700	response to oxygen-containing compound	0.00241	GO:0010191	mucilage metabolic process	0.00095
GO:0035265	organ growth	0.00243	GO:0016144	S-glycoside biosynthetic process	0.00096
GO:0042221	response to chemical	0.00265	GO:0019758	glycosinolate biosynthetic process	0.00096
GO:0042545	cell wall modification	0.00271	GO:0019761	glucosinolate biosynthetic process	0.00096
GO:0033993	response to lipid	0.00278	GO:0019252	starch biosynthetic process	0.0012
GO:0006952	defense response	0.00279	GO:0045229	external encapsulating structure organiz...	0.00145
GO:0009719	response to endogenous stimulus	0.00342	GO:0005977	glycogen metabolic process	0.00194
GO:0000302	response to reactive oxygen species	0.0043	GO:0006112	energy reserve metabolic process	0.00194
GO:0009737	response to abscisic acid	0.00441	GO:0016143	S-glycoside metabolic process	0.00196
GO:0007568	aging	0.00456	GO:0019757	glycosinolate metabolic process	0.00196
GO:0009723	response to ethylene	0.0046	GO:0019760	glucosinolate metabolic process	0.00196
GO:0001101	response to acid	0.00462	GO:0071554	cell wall organization or biogenesis	0.00261
GO:0010030	positive regulation of seed germination	0.00468	GO:0009269	response to desiccation	0.00269
GO:0015743	malate transport	0.00468	GO:0051704	multi-organism process	0.00411
GO:0006091	generation of precursor metabolites and ...	0.00487	GO:0006722	triterpenoid metabolic process	0.0042
GO:0009607	response to biotic stimulus	0.00542	GO:0016104	triterpenoid biosynthetic process	0.0042

## Sheet: Dataset17
Dataset S17. Up and Down regulated genes in the Pod/Seed development
gene name	logFC	logCPM	LR	PValue	FDR
F_R6 vs SP_R7
PHASIBEAM10F027430	-11.1911	7.90413	85.3623	2.48409e-20	4.19101e-16
PHASIBEAM10F029252	-10.9157	7.88612	84.866	3.19279e-20	4.19101e-16
PHASIBEAM10F026497	-11.5965	6.81515	80.7666	2.5402e-19	2.22293e-15
PHASIBEAM10F001343	-9.83555	8.00232	74.9307	4.87541e-18	2.57749e-14
PHASIBEAM10F027435	-12.804	5.86037	74.9171	4.90894e-18	2.57749e-14
PHASIBEAM10F026759	-11.3743	5.8453	72.0327	2.11658e-17	8.81307e-14
PHASIBEAM10F014576	-10.4561	7.55259	71.6794	2.53158e-17	8.81307e-14
PHASIBEAM10F008010	-10.589	7.31391	71.5629	2.68558e-17	8.81307e-14
PHASIBEAM10F010114	-9.07153	7.76277	70.9459	3.67154e-17	9.65893e-14
PHASIBEAM10F001342	-8.95877	7.93877	70.9418	3.67917e-17	9.65893e-14
PHASIBEAM10F024778	-9.01311	7.36788	69.9297	6.1457e-17	1.46676e-13
PHASIBEAM10F023569	-9.8849	7.00475	67.1001	2.58062e-16	5.64574e-13
PHASIBEAM10F013285	-9.91226	9.18455	66.6963	3.16729e-16	6.39622e-13
PHASIBEAM10F021506	-9.24427	6.0418	65.8738	4.80742e-16	9.01494e-13
PHASIBEAM10F017287	-12.0898	4.97808	65.4223	6.04498e-16	1.05799e-12
PHASIBEAM10F006572	-8.11534	9.56367	64.4994	9.65606e-16	1.58438e-12
PHASIBEAM10F005020	-9.30757	7.28848	63.9598	1.26983e-15	1.96099e-12
PHASIBEAM10F025201	-7.95884	9.19406	62.9628	2.10647e-15	3.07229e-12
PHASIBEAM10F001341	-7.83635	9.3112	62.0495	3.34923e-15	4.62776e-12
PHASIBEAM10F026135	-10.1203	4.97258	61.3894	4.68332e-15	5.97491e-12
PHASIBEAM10F026019	-8.28082	6.96187	61.2919	4.92089e-15	5.97491e-12
PHASIBEAM10F009253	-11.6732	6.38318	61.2578	5.00697e-15	5.97491e-12
PHASIBEAM10F020550	-8.538	7.48858	59.6028	1.1607e-14	1.32487e-11
PHASIBEAM10F027927	-7.88319	6.36886	57.6952	3.06054e-14	3.34785e-11
PHASIBEAM10F028265	-11.6068	4.24305	57.4044	3.54809e-14	3.72592e-11
PHASIBEAM10F001216	-9.14059	5.12916	57.1442	4.04991e-14	4.08931e-11
PHASIBEAM10F016882	-11.3542	4.21102	56.8862	4.61771e-14	4.4257e-11
PHASIBEAM10F001952	-11.1742	4.2247	56.8269	4.75914e-14	4.4257e-11
PHASIBEAM10F000819	-7.33407	9.6196	56.774	4.88879e-14	4.4257e-11
PHASIBEAM10F002330	-8.57499	5.03645	56.3949	5.92854e-14	5.18806e-11
PHASIBEAM10F010461	-11.5364	4.08464	55.8746	7.72442e-14	6.54159e-11
PHASIBEAM10F029501	-10.9897	4.16358	55.3101	1.02936e-13	8.44492e-11
PHASIBEAM10F017199	-11.4305	3.95953	54.3273	1.69723e-13	1.33938e-10
PHASIBEAM10F001955	-8.91106	6.35274	54.2845	1.73461e-13	1.33938e-10
PHASIBEAM10F011270	-8.07059	6.16857	54.0522	1.95229e-13	1.45561e-10
PHASIBEAM10F015084	-11.2064	3.9464	53.9618	2.04422e-13	1.45561e-10
PHASIBEAM10F013307	-7.11121	8.59985	53.9549	2.05148e-13	1.45561e-10
PHASIBEAM10F022608	-7.31656	6.8809	53.6778	2.36223e-13	1.63199e-10
PHASIBEAM10F006948	-7.28975	7.12622	52.8022	3.68894e-13	2.48322e-10
PHASIBEAM10F018395	-7.05374	7.57929	52.3608	4.61845e-13	3.03121e-10
PHASIBEAM10F008252	-7.29843	6.39305	52.2201	4.96163e-13	3.09048e-10
PHASIBEAM10F011297	-10.2608	4.80428	52.2027	5.00572e-13	3.09048e-10
PHASIBEAM10F009811	-8.17979	4.77476	52.1808	5.06192e-13	3.09048e-10
PHASIBEAM10F019108	-7.14585	6.67229	51.9286	5.75574e-13	3.43421e-10
PHASIBEAM10F019019	-7.05352	8.04723	50.5951	1.13526e-12	6.62314e-10
PHASIBEAM10F012354	-8.09661	6.39711	50.5426	1.16604e-12	6.65479e-10
PHASIBEAM10F009806	-7.65555	5.73526	50.3678	1.27469e-12	6.91189e-10
XLOC_004080	-7.15195	9.03234	50.3496	1.28655e-12	6.91189e-10
PHASIBEAM10F013709	-6.8042	8.018	50.3443	1.29007e-12	6.91189e-10
PHASIBEAM10F005042	-7.98911	5.07342	50.2595	1.34699e-12	7.07249e-10
PHASIBEAM10F011047	-10.891	3.63228	50.0529	1.49655e-12	7.70373e-10
PHASIBEAM10F017544	-8.02125	6.6454	49.8823	1.63251e-12	8.24197e-10
PHASIBEAM10F018160	-7.57331	4.92467	49.7979	1.70427e-12	8.44191e-10
PHASIBEAM10F013911	-10.5909	3.61235	49.6575	1.83067e-12	8.90009e-10
PHASIBEAM10F025347	-10.5814	3.6252	49.4733	2.01089e-12	9.44924e-10
PHASIBEAM10F028329	-7.37134	5.73168	49.4687	2.01561e-12	9.44924e-10
PHASIBEAM10F021789	-8.81044	3.99477	49.2875	2.21061e-12	1.01816e-09
PHASIBEAM10F023917	-6.70066	7.39142	48.8908	2.70614e-12	1.2249e-09
PHASIBEAM10F009810	-10.93	3.49053	48.7499	2.90775e-12	1.29385e-09
XLOC_001402	-7.11757	5.95758	48.6214	3.10458e-12	1.35841e-09
PHASIBEAM10F025546	-9.20414	3.85887	48.4456	3.39572e-12	1.46144e-09
PHASIBEAM10F007949	-7.81425	5.29427	48.2509	3.7502e-12	1.58797e-09
PHASIBEAM10F005024	-7.97329	4.41249	48.1338	3.98097e-12	1.65893e-09
PHASIBEAM10F027434	-7.38015	4.96123	48.0294	4.19866e-12	1.7223e-09
PHASIBEAM10F010957	-7.21851	5.41823	47.7352	4.87853e-12	1.9704e-09
PHASIBEAM10F005206	-7.73001	4.64714	47.6451	5.10806e-12	2.03185e-09
PHASIBEAM10F013290	-6.54021	7.75243	47.3552	5.92218e-12	2.32052e-09
PHASIBEAM10F025293	-7.77072	6.03379	46.8998	7.47122e-12	2.88274e-09
PHASIBEAM10F027052	-10.5921	3.36893	46.8723	7.57662e-12	2.88274e-09
PHASIBEAM10F003379	-9.05338	4.27171	46.8326	7.73158e-12	2.89967e-09
PHASIBEAM10F026161	-6.50059	7.55236	46.7694	7.98497e-12	2.92613e-09
PHASIBEAM10F016294	-8.73454	3.96722	46.7446	8.08686e-12	2.92613e-09
PHASIBEAM10F027660	-10.1671	3.40292	46.7078	8.24014e-12	2.92613e-09
PHASIBEAM10F000040	-6.33678	12.2293	46.7059	8.24796e-12	2.92613e-09
PHASIBEAM10F001858	-9.5377	4.13473	46.6274	8.58503e-12	3.0051e-09
PHASIBEAM10F015193	-7.81343	5.51633	46.5314	9.01617e-12	3.11449e-09
PHASIBEAM10F005259	-8.98719	3.66392	46.4604	9.34893e-12	3.1875e-09
PHASIBEAM10F019804	-8.52215	4.58745	46.1502	1.09523e-11	3.6863e-09
PHASIBEAM10F008264	-6.77959	5.75092	45.9852	1.19152e-11	3.95962e-09
PHASIBEAM10F026964	-9.58996	4.21596	45.3452	1.6519e-11	5.42092e-09
PHASIBEAM10F005415	-10.3543	3.31996	45.2704	1.71628e-11	5.56265e-09
PHASIBEAM10F011379	-7.37954	4.38216	45.1383	1.83604e-11	5.87823e-09
PHASIBEAM10F019130	-10.5133	3.19049	44.8712	2.10433e-11	6.65603e-09
PHASIBEAM10F011567	-10.3694	3.20969	44.6009	2.41575e-11	7.55008e-09
PHASIBEAM10F015751	-6.16637	8.37031	44.5723	2.4513e-11	7.57107e-09
PHASIBEAM10F001248	-7.56521	4.01692	44.2973	2.82109e-11	8.61186e-09
PHASIBEAM10F011287	-6.55214	6.83651	44.2643	2.869e-11	8.65745e-09
PHASIBEAM10F022677	-7.83905	4.37959	44.1218	3.08571e-11	9.20559e-09
PHASIBEAM10F011288	-6.52059	6.77269	43.799	3.63896e-11	1.07341e-08
PHASIBEAM10F027971	-9.16235	3.59303	43.7728	3.68804e-11	1.0758e-08
PHASIBEAM10F012074	-10.3532	3.10921	43.7283	3.77267e-11	1.08839e-08
PHASIBEAM10F002861	-9.06065	4.07188	43.7032	3.82141e-11	1.09047e-08
PHASIBEAM10F018270	-6.75763	5.22746	43.519	4.19868e-11	1.18525e-08
PHASIBEAM10F026038	-7.41889	5.1702	43.3252	4.63566e-11	1.29468e-08
PHASIBEAM10F026962	-9.64005	3.12227	42.8815	5.81574e-11	1.60716e-08
PHASIBEAM10F013476	-7.34514	4.1287	42.8555	5.89349e-11	1.61168e-08
PHASIBEAM10F026160	-6.51728	6.32082	42.8338	5.9593e-11	1.61288e-08
PHASIBEAM10F026455	-7.73583	3.99845	42.8029	6.05426e-11	1.62186e-08
PHASIBEAM10F022104	-6.27102	6.32345	42.7163	6.32823e-11	1.67813e-08
PHASIBEAM10F005952	-9.96106	3.11161	42.6496	6.54776e-11	1.70477e-08
PHASIBEAM10F008943	-9.98972	3.11413	42.6464	6.55857e-11	1.70477e-08
PHASIBEAM10F026017	-6.11654	7.28815	42.5384	6.93064e-11	1.77295e-08
PHASIBEAM10F010754	-7.71375	5.22047	42.5313	6.95594e-11	1.77295e-08
PHASIBEAM10F022245	-5.97923	8.44445	42.4622	7.20618e-11	1.81908e-08
PHASIBEAM10F026520	-6.02599	6.91659	42.1841	8.30715e-11	2.07702e-08
PHASIBEAM10F009252	-6.58663	6.58759	42.0968	8.68649e-11	2.15138e-08
PHASIBEAM10F014485	-6.60296	5.10229	41.6753	1.07763e-10	2.64403e-08
PHASIBEAM10F006691	-6.41274	5.58294	41.4568	1.20505e-10	2.92926e-08
PHASIBEAM10F025204	-6.92213	3.86748	41.3481	1.27397e-10	3.06839e-08
PHASIBEAM10F000170	-7.48059	4.43852	41.2897	1.31257e-10	3.13262e-08
PHASIBEAM10F018217	-7.61726	3.99386	40.9514	1.56061e-10	3.69105e-08
PHASIBEAM10F001937	-5.94489	6.87574	40.8113	1.67664e-10	3.93008e-08
PHASIBEAM10F012718	-6.77565	5.06044	40.7865	1.69801e-10	3.94495e-08
PHASIBEAM10F017120	-5.79393	8.16181	40.6864	1.78724e-10	4.11583e-08
PHASIBEAM10F015063	-6.10353	5.46808	40.4552	2.01179e-10	4.59266e-08
PHASIBEAM10F019224	-6.00493	5.57103	40.39	2.08008e-10	4.70762e-08
PHASIBEAM10F010937	-7.8419	3.25201	40.3055	2.17193e-10	4.8568e-08
PHASIBEAM10F013705	-7.81586	3.6552	40.2956	2.183e-10	4.8568e-08
PHASIBEAM10F007942	-6.70956	4.29273	40.2539	2.23005e-10	4.91978e-08
PHASIBEAM10F023194	-6.16057	6.65854	40.1531	2.34814e-10	5.13715e-08
PHASIBEAM10F021526	-10.1105	2.82045	40.0072	2.53031e-10	5.48993e-08
PHASIBEAM10F025067	-6.92656	3.94225	39.7404	2.90064e-10	6.24183e-08
PHASIBEAM10F025425	-6.92702	3.74251	39.7142	2.93985e-10	6.27478e-08
PHASIBEAM10F027279	-7.4791	3.96499	39.692	2.97338e-10	6.29262e-08
PHASIBEAM10F002363	-5.79144	6.26517	39.6612	3.02072e-10	6.29262e-08
PHASIBEAM10F026801	-7.26502	4.5552	39.6565	3.02801e-10	6.29262e-08
PHASIBEAM10F015092	-8.33896	3.21013	39.6461	3.04408e-10	6.29262e-08
PHASIBEAM10F003403	-6.83452	6.70116	39.6001	3.11673e-10	6.39247e-08
PHASIBEAM10F006580	-5.69564	8.49898	39.5349	3.22244e-10	6.55803e-08
PHASIBEAM10F010517	-5.74551	7.47404	39.4818	3.31127e-10	6.68698e-08
PHASIBEAM10F016771	-6.00418	5.32681	39.4342	3.39299e-10	6.79971e-08
PHASIBEAM10F000005	-5.60082	15.5562	39.3502	3.54214e-10	6.98346e-08
PHASIBEAM10F027703	-5.74326	8.70027	39.35	3.5426e-10	6.98346e-08
PHASIBEAM10F030589	-5.99852	6.24137	39.3257	3.5869e-10	6.98346e-08
PHASIBEAM10F009453	-5.67798	7.79966	39.3234	3.59108e-10	6.98346e-08
PHASIBEAM10F018873	-8.71784	3.48045	39.1784	3.8679e-10	7.46646e-08
PHASIBEAM10F017489	-5.70133	6.37594	38.9026	4.45493e-10	8.53688e-08
PHASIBEAM10F019992	-6.3101	4.76588	38.8394	4.60146e-10	8.75378e-08
PHASIBEAM10F016898	-5.6469	8.08291	38.7511	4.81435e-10	9.09289e-08
PHASIBEAM10F005189	-6.83774	4.27321	38.6198	5.14942e-10	9.65626e-08
PHASIBEAM10F006490	-5.9354	5.45311	38.5732	5.27382e-10	9.8194e-08
PHASIBEAM10F018164	-5.72362	6.7396	38.5565	5.31912e-10	9.83401e-08
PHASIBEAM10F022074	-7.04328	6.34819	38.4741	5.54839e-10	1.01861e-07
PHASIBEAM10F013283	-6.20767	5.44644	38.3894	5.79472e-10	1.05645e-07
PHASIBEAM10F016886	-5.56493	8.63886	38.3545	5.89932e-10	1.0681e-07
PHASIBEAM10F010462	-9.9332	2.69118	38.254	6.21086e-10	1.11681e-07
PHASIBEAM10F027452	-6.25535	4.78704	38.1781	6.45737e-10	1.15138e-07
PHASIBEAM10F013707	-5.8043	5.79091	38.168	6.49084e-10	1.15138e-07
PHASIBEAM10F020547	-6.21487	5.41231	38.1406	6.58257e-10	1.15981e-07
PHASIBEAM10F022095	-5.47533	9.72896	37.9047	7.42851e-10	1.29371e-07
PHASIBEAM10F007270	-5.56997	6.73982	37.9014	7.44103e-10	1.29371e-07
PHASIBEAM10F006556	-6.14549	6.20759	37.7112	8.20331e-10	1.41685e-07
PHASIBEAM10F021324	-6.39691	4.24289	37.6901	8.29258e-10	1.42124e-07
XLOC_003318	-6.87599	6.62602	37.6796	8.337e-10	1.42124e-07
PHASIBEAM10F016056	-5.86161	8.29461	37.4514	9.37176e-10	1.58733e-07
PHASIBEAM10F030435	-9.67899	2.72118	37.3603	9.82017e-10	1.65262e-07
PHASIBEAM10F012261	-5.96139	5.23448	37.3183	1.00341e-09	1.67787e-07
PHASIBEAM10F016683	-6.05337	4.09699	37.1516	1.09294e-09	1.81211e-07
PHASIBEAM10F023999	-5.78265	6.24318	37.1435	1.09749e-09	1.81211e-07
PHASIBEAM10F009746	-6.2895	4.66113	37.1063	1.11862e-09	1.83544e-07
PHASIBEAM10F008522	-8.13776	3.04454	37.0863	1.13015e-09	1.84285e-07
PHASIBEAM10F011630	-5.61342	6.68667	37.0145	1.17256e-09	1.90019e-07
PHASIBEAM10F013209	-5.46871	7.61515	36.8674	1.26444e-09	2.03652e-07
PHASIBEAM10F000840	-6.2301	5.84368	36.84	1.28231e-09	2.05272e-07
PHASIBEAM10F012636	-9.01899	2.80629	36.7895	1.31597e-09	2.09382e-07
PHASIBEAM10F021443	-6.57297	4.22655	36.6156	1.43877e-09	2.27542e-07
PHASIBEAM10F010485	-9.55409	2.63529	36.5253	1.50697e-09	2.36901e-07
PHASIBEAM10F006121	-6.44341	4.76918	36.3155	1.67825e-09	2.62256e-07
PHASIBEAM10F010770	-9.64882	2.55538	36.2607	1.72609e-09	2.68136e-07
PHASIBEAM10F002627	-5.56985	7.27387	36.0158	1.95729e-09	3.02263e-07
PHASIBEAM10F002297	-6.17691	5.13492	35.9865	1.9869e-09	3.05041e-07
PHASIBEAM10F001690	-6.75018	4.2453	35.9175	2.05847e-09	3.14191e-07
PHASIBEAM10F014744	-6.6949	4.56273	35.8462	2.13523e-09	3.21199e-07
PHASIBEAM10F002169	-5.35819	7.5748	35.8427	2.13906e-09	3.21199e-07
PHASIBEAM10F027897	-6.77577	4.00649	35.8409	2.14108e-09	3.21199e-07
PHASIBEAM10F009499	-5.40237	7.06466	35.8222	2.16174e-09	3.22455e-07
PHASIBEAM10F023279	-5.30618	8.48561	35.7266	2.27047e-09	3.36761e-07
PHASIBEAM10F012255	-6.31387	4.10945	35.6187	2.39977e-09	3.53939e-07
PHASIBEAM10F017268	-6.15298	6.47398	35.5957	2.42823e-09	3.54652e-07
PHASIBEAM10F006014	-5.61095	5.07746	35.593	2.43162e-09	3.54652e-07
PHASIBEAM10F018515	-6.67329	4.32068	35.5649	2.46688e-09	3.57806e-07
PHASIBEAM10F020548	-5.5859	7.0844	35.2874	2.84461e-09	4.10327e-07
PHASIBEAM10F016860	-5.32782	7.66966	35.1962	2.98101e-09	4.27653e-07
PHASIBEAM10F021234	-9.00886	2.6205	35.1663	3.02714e-09	4.31911e-07
PHASIBEAM10F014024	-5.20395	9.79706	35.1371	3.0729e-09	4.36005e-07
PHASIBEAM10F005736	-5.83194	5.1993	35.1269	3.08905e-09	4.36005e-07
PHASIBEAM10F000481	-6.16836	4.19215	35.0215	3.26086e-09	4.57794e-07
PHASIBEAM10F010714	-6.72642	3.78981	34.9566	3.37142e-09	4.70732e-07
PHASIBEAM10F006345	-5.30991	6.99672	34.9465	3.38888e-09	4.70732e-07
PHASIBEAM10F002420	-5.38771	6.71469	34.8703	3.52424e-09	4.86957e-07
PHASIBEAM10F009906	-9.3351	2.4686	34.7264	3.79449e-09	5.21553e-07
XLOC_002915	-9.56901	2.44392	34.712	3.82273e-09	5.22699e-07
PHASIBEAM10F026344	-5.52162	4.91925	34.5894	4.07112e-09	5.53778e-07
PHASIBEAM10F003837	-5.22338	7.64372	34.3426	4.62155e-09	6.2541e-07
PHASIBEAM10F023649	-5.80112	3.89232	34.2248	4.90994e-09	6.60189e-07
PHASIBEAM10F017136	-6.40922	4.54035	34.2173	4.92885e-09	6.60189e-07
PHASIBEAM10F016754	-6.19965	6.42518	34.1696	5.05118e-09	6.7314e-07
PHASIBEAM10F008942	-5.29278	6.85113	34.1477	5.10846e-09	6.77335e-07
PHASIBEAM10F017550	-5.38052	5.97559	34.083	5.28101e-09	6.96695e-07
PHASIBEAM10F003607	-9.49941	2.40036	34.0452	5.38457e-09	7.06805e-07
XLOC_003500	-5.63373	7.11059	34.0125	5.47596e-09	7.15226e-07
PHASIBEAM10F012791	-5.48069	5.53727	33.847	5.96222e-09	7.74882e-07
PHASIBEAM10F018414	-5.73754	6.30681	33.7526	6.25868e-09	8.08828e-07
PHASIBEAM10F019235	-5.18968	8.84788	33.7444	6.28503e-09	8.08828e-07
PHASIBEAM10F005554	-7.87693	2.91922	33.7089	6.40078e-09	8.19706e-07
PHASIBEAM10F015459	6.02408	5.35989	33.6713	6.52564e-09	8.31639e-07
PHASIBEAM10F007589	-5.18681	6.00207	33.3979	7.51033e-09	9.50297e-07
PHASIBEAM10F012874	-5.64297	5.81871	33.3931	7.52911e-09	9.50297e-07
PHASIBEAM10F013497	-5.49756	7.07911	33.2658	8.03825e-09	1.0081e-06
PHASIBEAM10F026400	-9.04364	2.57671	33.2596	8.06389e-09	1.0081e-06
PHASIBEAM10F027556	-6.46392	3.74022	33.1845	8.38163e-09	1.04286e-06
PHASIBEAM10F001921	-5.29691	6.83215	33.1663	8.46025e-09	1.04767e-06
PHASIBEAM10F028175	-6.56217	3.40301	33.1406	8.57277e-09	1.05662e-06
PHASIBEAM10F003036	-6.80036	4.14718	33.1233	8.64973e-09	1.06113e-06
PHASIBEAM10F001605	-5.45089	5.28537	32.9596	9.40953e-09	1.14875e-06
PHASIBEAM10F006634	-5.01213	9.51764	32.9509	9.4515e-09	1.14875e-06
PHASIBEAM10F004455	-5.53185	4.77136	32.9327	9.54043e-09	1.14939e-06
PHASIBEAM10F002832	-7.22384	2.98693	32.9319	9.54435e-09	1.14939e-06
PHASIBEAM10F026294	-5.46136	5.28716	32.9148	9.62887e-09	1.15428e-06
PHASIBEAM10F005192	-5.48414	4.72588	32.8458	9.97673e-09	1.19054e-06
PHASIBEAM10F024849	-5.5081	6.64616	32.802	1.02039e-08	1.21214e-06
PHASIBEAM10F007098	-6.85041	3.06131	32.7681	1.03835e-08	1.22792e-06
PHASIBEAM10F025889	5.84751	5.1399	32.7361	1.05557e-08	1.24269e-06
PHASIBEAM10F022656	-6.20673	3.91537	32.7158	1.06669e-08	1.25017e-06
PHASIBEAM10F026353	-4.95152	10.0349	32.5349	1.17068e-08	1.35782e-06
PHASIBEAM10F014565	-5.09629	7.57793	32.5311	1.173e-08	1.35782e-06
PHASIBEAM10F029423	-5.04093	6.95257	32.5294	1.17406e-08	1.35782e-06
PHASIBEAM10F004794	-9.29491	2.36721	32.5128	1.18413e-08	1.36346e-06
PHASIBEAM10F029927	-9.00247	2.33228	32.5002	1.19182e-08	1.36632e-06
PHASIBEAM10F013869	-5.05215	6.41306	32.488	1.19933e-08	1.36896e-06
PHASIBEAM10F023047	-4.99881	10.0371	32.4562	1.21911e-08	1.38552e-06
PHASIBEAM10F002104	-8.14382	3.67836	32.4156	1.24483e-08	1.40864e-06
PHASIBEAM10F011984	-5.9284	4.7017	32.3684	1.27544e-08	1.43328e-06
PHASIBEAM10F003229	-4.98189	8.04349	32.3646	1.27791e-08	1.43328e-06
PHASIBEAM10F015356	-5.64869	6.8457	32.3569	1.28298e-08	1.43328e-06
PHASIBEAM10F003474	-5.47469	4.87043	32.3397	1.29443e-08	1.43994e-06
PHASIBEAM10F028006	-6.01666	9.0923	32.1724	1.4108e-08	1.56278e-06
PHASIBEAM10F023046	-5.63625	6.6407	32.1334	1.43944e-08	1.5878e-06
PHASIBEAM10F025377	-5.41414	5.26446	32.1131	1.45453e-08	1.59773e-06
PHASIBEAM10F015560	-6.21386	4.57773	31.987	1.55209e-08	1.69779e-06
PHASIBEAM10F027244	-9.22634	2.28403	31.8677	1.6504e-08	1.78793e-06
PHASIBEAM10F017024	-8.36725	2.34501	31.8629	1.65447e-08	1.78793e-06
PHASIBEAM10F012733	-4.94626	7.81341	31.8624	1.65492e-08	1.78793e-06
PHASIBEAM10F019236	-4.98729	6.44687	31.7605	1.74403e-08	1.87647e-06
PHASIBEAM10F019587	-5.4029	6.01905	31.5823	1.91161e-08	2.04839e-06
PHASIBEAM10F019905	-5.48482	4.4481	31.4876	2.00722e-08	2.14198e-06
PHASIBEAM10F028068	-5.90822	4.30422	31.4798	2.01527e-08	2.14198e-06
PHASIBEAM10F019457	-5.27638	5.51432	31.47	2.02547e-08	2.14293e-06
PHASIBEAM10F024564	-5.28051	4.69633	31.4633	2.03249e-08	2.14293e-06
PHASIBEAM10F007669	-5.57849	5.1758	31.4389	2.05815e-08	2.1538e-06
PHASIBEAM10F018440	-6.49744	3.4839	31.4379	2.05921e-08	2.1538e-06
PHASIBEAM10F023568	-7.98329	5.28235	31.3564	2.14745e-08	2.2314e-06
PHASIBEAM10F011213	-5.16741	4.96605	31.3538	2.1504e-08	2.2314e-06
PHASIBEAM10F000420	-5.56646	7.92663	31.3047	2.2054e-08	2.27946e-06
PHASIBEAM10F017940	-5.41634	4.88654	31.1115	2.43627e-08	2.50821e-06
PHASIBEAM10F013044	-5.54665	3.93871	31.0829	2.47246e-08	2.53334e-06
PHASIBEAM10F016272	-5.46765	5.36032	31.077	2.47997e-08	2.53334e-06
PHASIBEAM10F016899	-4.8737	7.67449	31.0224	2.55065e-08	2.59543e-06
PHASIBEAM10F011695	-4.88336	7.44898	30.9945	2.58757e-08	2.61961e-06
PHASIBEAM10F019269	-4.97838	5.75444	30.9894	2.59437e-08	2.61961e-06
PHASIBEAM10F022445	-4.87188	6.98786	30.9255	2.68129e-08	2.69701e-06
PHASIBEAM10F014512	-8.67549	2.24883	30.8821	2.74187e-08	2.74741e-06
PHASIBEAM10F013988	-5.08248	4.6053	30.8658	2.76499e-08	2.75991e-06
PHASIBEAM10F003160	-7.64914	2.40027	30.8586	2.77537e-08	2.75991e-06
PHASIBEAM10F016526	-4.84537	7.28892	30.8339	2.81089e-08	2.78469e-06
PHASIBEAM10F010549	-6.34876	7.80925	30.8248	2.82408e-08	2.78724e-06
PHASIBEAM10F007263	-5.47555	5.71435	30.7044	3.00476e-08	2.95446e-06
PHASIBEAM10F001889	-5.10967	5.03555	30.6595	3.07525e-08	3.01248e-06
PHASIBEAM10F018629	-5.21914	5.26964	30.6443	3.09929e-08	3.02475e-06
PHASIBEAM10F004117	-5.08506	6.31269	30.636	3.11269e-08	3.02658e-06
PHASIBEAM10F003342	-5.34095	5.49485	30.5839	3.19733e-08	3.0974e-06
PHASIBEAM10F026233	-4.84865	7.46428	30.5722	3.21676e-08	3.10477e-06
PHASIBEAM10F000344	-4.72602	15.0245	30.4525	3.42148e-08	3.29027e-06
PHASIBEAM10F020512	-8.95043	2.28924	30.4066	3.5033e-08	3.35665e-06
PHASIBEAM10F021802	-5.12255	5.43783	30.34	3.62577e-08	3.46136e-06
PHASIBEAM10F013264	-6.26628	3.19435	30.2571	3.7841e-08	3.59752e-06
PHASIBEAM10F002735	-4.90131	7.32756	30.2511	3.7958e-08	3.59752e-06
PHASIBEAM10F023328	-5.41056	10.2066	30.106	4.09066e-08	3.86303e-06
PHASIBEAM10F004948	-4.88038	6.70081	30.0678	4.17194e-08	3.92566e-06
PHASIBEAM10F012004	-5.78571	6.8508	29.9478	4.43826e-08	4.16134e-06
PHASIBEAM10F007698	-7.65039	3.09379	29.9177	4.50768e-08	4.2114e-06
PHASIBEAM10F015085	-9.05856	2.14316	29.9108	4.52387e-08	4.21153e-06
PHASIBEAM10F007763	-5.30141	5.2586	29.8922	4.56757e-08	4.23719e-06
PHASIBEAM10F001315	-4.93552	6.80138	29.8364	4.70081e-08	4.34543e-06
PHASIBEAM10F023226	-5.34757	5.05533	29.8283	4.72043e-08	4.34826e-06
PHASIBEAM10F017137	-6.20605	4.48091	29.7975	4.79606e-08	4.40142e-06
PHASIBEAM10F028192	-4.76779	9.88512	29.7902	4.8141e-08	4.40142e-06
PHASIBEAM10F006639	-6.41005	2.74198	29.7813	4.83647e-08	4.40142e-06
PHASIBEAM10F020362	-4.72108	7.55011	29.7723	4.85877e-08	4.40142e-06
PHASIBEAM10F014787	-5.3006	5.01898	29.7711	4.86196e-08	4.40142e-06
PHASIBEAM10F005626	-6.39111	5.65678	29.7534	4.9064e-08	4.42638e-06
PHASIBEAM10F028235	-5.27911	7.13305	29.7271	4.9735e-08	4.46609e-06
PHASIBEAM10F005613	4.79788	8.85169	29.7228	4.98444e-08	4.46609e-06
PHASIBEAM10F011103	-4.69483	10.5533	29.6959	5.05418e-08	4.51318e-06
PHASIBEAM10F025292	-4.95648	7.4171	29.6541	5.16438e-08	4.59594e-06
PHASIBEAM10F001403	-6.2603	3.74384	29.5282	5.51101e-08	4.88786e-06
PHASIBEAM10F018905	-4.84729	6.37579	29.4972	5.59977e-08	4.94985e-06
PHASIBEAM10F020316	-4.69322	6.96405	29.4659	5.69082e-08	5.01346e-06
PHASIBEAM10F019233	-5.63607	4.02962	29.418	5.83335e-08	5.12184e-06
PHASIBEAM10F020135	-5.74304	3.53527	29.3461	6.05374e-08	5.29762e-06
PHASIBEAM10F027534	5.85084	6.91238	29.3336	6.09305e-08	5.31432e-06
PHASIBEAM10F014331	-5.5581	4.02002	29.3024	6.1918e-08	5.38256e-06
PHASIBEAM10F018608	-4.75912	8.22369	29.2672	6.30545e-08	5.46327e-06
PHASIBEAM10F006428	-6.29842	3.74428	29.2279	6.43473e-08	5.55694e-06
PHASIBEAM10F027255	-5.80799	4.51407	29.1675	6.63847e-08	5.71409e-06
PHASIBEAM10F007941	-4.72301	7.14395	29.1021	6.86635e-08	5.89093e-06
PHASIBEAM10F017329	-5.56868	8.59865	29.0604	7.0157e-08	5.99945e-06
PHASIBEAM10F005309	-5.0624	4.71388	29.0503	7.05216e-08	6.01105e-06
PHASIBEAM10F026652	-5.53149	5.35598	29.0068	7.21261e-08	6.12792e-06
PHASIBEAM10F027935	-5.80662	4.50791	28.9821	7.30518e-08	6.18655e-06
PHASIBEAM10F013356	-6.05547	3.28872	28.9018	7.6143e-08	6.4276e-06
PHASIBEAM10F015093	-8.94389	2.10125	28.8634	7.76668e-08	6.53521e-06
PHASIBEAM10F007290	-4.88997	4.38906	28.8466	7.83424e-08	6.571e-06
PHASIBEAM10F026086	-4.57058	9.78634	28.8313	7.89657e-08	6.60219e-06
PHASIBEAM10F016215	-4.62518	8.27799	28.7909	8.06305e-08	6.71998e-06
PHASIBEAM10F003676	-8.35447	3.83997	28.7347	8.30035e-08	6.89586e-06
PHASIBEAM10F027198	-5.25095	4.10859	28.7246	8.34369e-08	6.91e-06
PHASIBEAM10F019874	-8.68867	2.10693	28.7132	8.39291e-08	6.92512e-06
PHASIBEAM10F008295	-5.26708	4.90081	28.7082	8.41471e-08	6.92512e-06
PHASIBEAM10F012290	-7.32751	3.05101	28.6572	8.6391e-08	7.08757e-06
PHASIBEAM10F021543	-4.65262	6.65229	28.5979	8.90809e-08	7.28549e-06
PHASIBEAM10F004728	-5.11199	5.26198	28.5081	9.33057e-08	7.60731e-06
PHASIBEAM10F016710	-5.30256	4.11545	28.4836	9.44976e-08	7.68063e-06
PHASIBEAM10F014110	-5.96132	2.72788	28.4621	9.55506e-08	7.74225e-06
XLOC_002484	-4.72404	7.09141	28.4359	9.68531e-08	7.82365e-06
PHASIBEAM10F017134	-5.02726	4.41477	28.4185	9.77253e-08	7.86988e-06
PHASIBEAM10F025334	-5.56164	3.78444	28.3988	9.87269e-08	7.92623e-06
PHASIBEAM10F024609	6.47418	3.21098	28.3683	1.00295e-07	8.02758e-06
PHASIBEAM10F019974	-6.30392	3.48844	28.3453	1.01495e-07	8.09895e-06
PHASIBEAM10F005953	-8.60781	2.10296	28.2709	1.05469e-07	8.39055e-06
PHASIBEAM10F002564	-4.98269	4.78104	28.1952	1.09677e-07	8.69892e-06
PHASIBEAM10F015021	-4.53347	8.73324	28.1805	1.10511e-07	8.73868e-06
PHASIBEAM10F009450	-4.52646	8.5704	28.1313	1.13356e-07	8.93676e-06
PHASIBEAM10F029544	-4.52834	8.43871	28.1214	1.13939e-07	8.95578e-06
PHASIBEAM10F025083	-5.9563	3.07074	28.0649	1.17314e-07	9.19357e-06
PHASIBEAM10F028100	-5.99527	4.06184	28.0211	1.19997e-07	9.37586e-06
PHASIBEAM10F008494	-4.7011	8.25166	28.0141	1.20432e-07	9.38189e-06
PHASIBEAM10F021095	-5.43893	4.38379	27.8916	1.28307e-07	9.96583e-06
PHASIBEAM10F024166	-8.48742	2.0706	27.8238	1.32878e-07	1.02904e-05
PHASIBEAM10F008326	-4.78908	5.68532	27.7866	1.3546e-07	1.04595e-05
PHASIBEAM10F020460	-4.60471	5.1071	27.7751	1.36269e-07	1.04911e-05
PHASIBEAM10F014328	-5.25981	5.0516	27.7567	1.3757e-07	1.05603e-05
PHASIBEAM10F011809	-5.8848	3.20709	27.751	1.37979e-07	1.05608e-05
PHASIBEAM10F017371	-4.5093	6.75028	27.6623	1.44448e-07	1.10238e-05
PHASIBEAM10F007961	-5.18536	4.24877	27.5953	1.49539e-07	1.13793e-05
PHASIBEAM10F026723	-5.16054	5.41904	27.5794	1.50776e-07	1.14107e-05
PHASIBEAM10F016383	-4.83916	4.59879	27.5788	1.50821e-07	1.14107e-05
PHASIBEAM10F022494	-4.80397	5.49359	27.5582	1.52437e-07	1.14998e-05
PHASIBEAM10F002014	-5.95858	3.33293	27.5496	1.53116e-07	1.1518e-05
PHASIBEAM10F015217	-4.6921	6.52305	27.4863	1.58214e-07	1.18674e-05
PHASIBEAM10F020555	-5.91389	3.6507	27.4492	1.61277e-07	1.20627e-05
PHASIBEAM10F022466	-6.44133	3.11602	27.4141	1.6423e-07	1.22487e-05
PHASIBEAM10F022493	-4.45793	8.19612	27.369	1.68107e-07	1.25023e-05
PHASIBEAM10F000613	-5.26308	4.35776	27.3373	1.70882e-07	1.26728e-05
PHASIBEAM10F015688	-4.50842	6.70075	27.3126	1.73077e-07	1.27994e-05
PHASIBEAM10F004842	-8.52364	2.00645	27.27	1.76938e-07	1.30482e-05
PHASIBEAM10F016670	-5.17798	4.57571	27.2435	1.79374e-07	1.31908e-05
PHASIBEAM10F027635	-4.53228	5.97861	27.2185	1.81707e-07	1.3325e-05
PHASIBEAM10F006891	-4.61944	6.18986	27.185	1.84887e-07	1.35204e-05
PHASIBEAM10F009957	-4.5776	5.23652	27.1752	1.85831e-07	1.35518e-05
PHASIBEAM10F006822	-5.09274	5.86401	27.141	1.89141e-07	1.37549e-05
PHASIBEAM10F013826	-8.47582	2.04848	27.128	1.90416e-07	1.38094e-05
PHASIBEAM10F026547	-5.08008	4.13537	27.061	1.97132e-07	1.42318e-05
PHASIBEAM10F022080	-4.56463	7.59153	27.0591	1.97325e-07	1.42318e-05
PHASIBEAM10F025803	-7.8693	2.27927	27.0157	2.01808e-07	1.45152e-05
PHASIBEAM10F026452	-4.63022	8.08461	26.998	2.03671e-07	1.46092e-05
PHASIBEAM10F015027	-4.79168	4.97645	26.9557	2.08173e-07	1.48915e-05
PHASIBEAM10F026171	-8.72797	3.19049	26.9265	2.11342e-07	1.50771e-05
PHASIBEAM10F000145	-4.56592	7.71871	26.8719	2.17397e-07	1.5467e-05
PHASIBEAM10F016684	-5.11836	3.24217	26.8371	2.21351e-07	1.57057e-05
PHASIBEAM10F017766	-5.45989	3.09291	26.8279	2.22405e-07	1.57197e-05
PHASIBEAM10F023268	-4.76085	4.3178	26.8249	2.22745e-07	1.57197e-05
PHASIBEAM10F011701	4.96867	5.28636	26.6712	2.41184e-07	1.69753e-05
PHASIBEAM10F024818	-4.43311	7.91841	26.6491	2.43966e-07	1.71252e-05
PHASIBEAM10F012467	-4.53798	5.94229	26.6192	2.47772e-07	1.7346e-05
PHASIBEAM10F003796	-5.52111	5.25722	26.563	2.55083e-07	1.78104e-05
PHASIBEAM10F024626	-5.05511	4.85531	26.516	2.61364e-07	1.82005e-05
PHASIBEAM10F009506	-6.46078	5.30694	26.4907	2.64811e-07	1.83918e-05
PHASIBEAM10F003611	-4.49262	6.35583	26.4107	2.76011e-07	1.9117e-05
PHASIBEAM10F018135	-4.66642	5.34334	26.4012	2.77362e-07	1.9117e-05
PHASIBEAM10F015283	-4.51918	6.4727	26.4007	2.77438e-07	1.9117e-05
PHASIBEAM10F025737	-8.32229	2.15536	26.3507	2.84719e-07	1.95674e-05
PHASIBEAM10F003424	-4.97421	4.39871	26.3054	2.91472e-07	1.99791e-05
PHASIBEAM10F013789	5.13267	7.83998	26.1763	3.11617e-07	2.13044e-05
XLOC_000245	-8.64101	1.92584	26.1603	3.14217e-07	2.14263e-05
PHASIBEAM10F005062	-6.9074	5.50664	26.1517	3.15615e-07	2.14659e-05
PHASIBEAM10F014369	-5.54297	3.81543	26.1443	3.16833e-07	2.14931e-05
PHASIBEAM10F015367	-4.65773	5.32038	26.1254	3.19945e-07	2.16482e-05
PHASIBEAM10F009948	-5.22105	3.83432	26.1097	3.22552e-07	2.17685e-05
PHASIBEAM10F004949	-4.5388	6.00412	25.9907	3.43065e-07	2.30936e-05
PHASIBEAM10F008383	-8.3249	2.00484	25.9849	3.44093e-07	2.31035e-05
PHASIBEAM10F011560	-7.20686	3.2192	25.9684	3.47051e-07	2.32427e-05
PHASIBEAM10F000101	-6.77914	3.42191	25.9607	3.48435e-07	2.3276e-05
PHASIBEAM10F026027	-4.41512	6.91851	25.9052	3.58597e-07	2.3894e-05
PHASIBEAM10F020407	-4.34504	6.89636	25.7838	3.81878e-07	2.53809e-05
PHASIBEAM10F000016	-4.3128	7.60812	25.7717	3.84273e-07	2.54755e-05
PHASIBEAM10F010241	-4.47755	6.68784	25.7549	3.87643e-07	2.56343e-05
PHASIBEAM10F003749	-4.34028	7.86552	25.7178	3.95175e-07	2.60667e-05
PHASIBEAM10F021801	-4.44392	5.63796	25.6724	4.04564e-07	2.66191e-05
PHASIBEAM10F027173	-4.55464	5.94329	25.6283	4.13922e-07	2.71668e-05
PHASIBEAM10F015050	-4.35975	6.4807	25.6078	4.18341e-07	2.73453e-05
PHASIBEAM10F023550	-8.37288	1.9095	25.606	4.18725e-07	2.73453e-05
PHASIBEAM10F004393	-6.73966	6.78425	25.5961	4.20885e-07	2.7415e-05
PHASIBEAM10F011527	-4.86358	4.32588	25.5872	4.22839e-07	2.7415e-05
PHASIBEAM10F005376	-6.38693	4.08033	25.5868	4.22927e-07	2.7415e-05
PHASIBEAM10F006552	-5.32778	4.20415	25.4939	4.43776e-07	2.86957e-05
XLOC_002916	-8.56389	1.8938	25.4879	4.45157e-07	2.87005e-05
PHASIBEAM10F006406	-5.53552	2.85578	25.4841	4.46036e-07	2.87005e-05
PHASIBEAM10F021866	-4.36721	6.05845	25.4647	4.50559e-07	2.89206e-05
PHASIBEAM10F013722	-4.32846	7.86534	25.4024	4.6534e-07	2.97965e-05
PHASIBEAM10F017984	-4.3194	7.69896	25.3775	4.71382e-07	3.01099e-05
PHASIBEAM10F023490	-5.29506	4.53652	25.3725	4.72608e-07	3.0115e-05
PHASIBEAM10F025386	-5.19917	3.76321	25.3492	4.78353e-07	3.04072e-05
PHASIBEAM10F002227	-4.39849	6.49959	25.3312	4.82826e-07	3.06174e-05
PHASIBEAM10F025184	-5.38789	3.4353	25.2263	5.09832e-07	3.22521e-05
PHASIBEAM10F018195	-5.71053	3.82961	25.1932	5.18641e-07	3.27305e-05
PHASIBEAM10F003972	-5.07034	4.22271	25.1666	5.25837e-07	3.31051e-05
PHASIBEAM10F024002	-5.87572	3.02139	25.083	5.49148e-07	3.44899e-05
PHASIBEAM10F026358	-4.93403	4.27074	25.0041	5.72081e-07	3.58445e-05
PHASIBEAM10F023433	-4.38384	6.12581	24.9373	5.92268e-07	3.7021e-05
PHASIBEAM10F003931	-6.46191	2.74373	24.9261	5.95691e-07	3.71465e-05
PHASIBEAM10F022473	-4.65809	6.05561	24.8929	6.06065e-07	3.77039e-05
PHASIBEAM10F004893	-7.85269	1.97279	24.8498	6.1974e-07	3.84635e-05
PHASIBEAM10F010683	-5.20532	3.84735	24.7983	6.36549e-07	3.94135e-05
PHASIBEAM10F017662	-5.46515	8.89938	24.7444	6.54586e-07	4.04349e-05
PHASIBEAM10F004741	-7.5907	2.04919	24.7197	6.63028e-07	4.086e-05
PHASIBEAM10F023434	-4.56773	5.21505	24.7152	6.6458e-07	4.086e-05
PHASIBEAM10F021088	-4.78091	4.42944	24.7035	6.6862e-07	4.10123e-05
PHASIBEAM10F021804	-4.7145	4.7607	24.6763	6.78139e-07	4.14992e-05
PHASIBEAM10F004406	-4.17882	8.04485	24.6587	6.84356e-07	4.17824e-05
PHASIBEAM10F016930	-4.38604	7.56347	24.6476	6.88307e-07	4.19261e-05
PHASIBEAM10F009055	-4.67998	5.01387	24.6165	6.99485e-07	4.25083e-05
XLOC_000937	-8.44458	1.83564	24.4614	7.58125e-07	4.5876e-05
PHASIBEAM10F016726	-4.37817	5.57653	24.4607	7.58397e-07	4.5876e-05
PHASIBEAM10F010494	-6.1576	2.90835	24.4422	7.65744e-07	4.6214e-05
PHASIBEAM10F026749	-6.21144	2.87244	24.3611	7.98666e-07	4.80903e-05
PHASIBEAM10F005566	-6.18668	2.73379	24.3469	8.04572e-07	4.83351e-05
PHASIBEAM10F027050	-5.59749	3.14398	24.2777	8.33988e-07	4.99879e-05
PHASIBEAM10F005523	4.72029	5.78181	24.2363	8.52108e-07	5.09576e-05
PHASIBEAM10F015016	-4.16998	7.09304	24.2089	8.64319e-07	5.15704e-05
PHASIBEAM10F000632	-4.21929	10.3607	24.2	8.68324e-07	5.16919e-05
PHASIBEAM10F026039	-4.34061	8.09771	24.1833	8.75865e-07	5.19867e-05
PHASIBEAM10F001973	-4.13027	7.98075	24.1803	8.77237e-07	5.19867e-05
PHASIBEAM10F013861	-5.42744	3.27697	24.0936	9.17671e-07	5.42019e-05
PHASIBEAM10F002332	-4.20115	6.45692	24.0913	9.18746e-07	5.42019e-05
PHASIBEAM10F023336	5.01121	5.34522	24.0835	9.22453e-07	5.42986e-05
PHASIBEAM10F010388	-7.39994	1.95885	24.0423	9.42429e-07	5.53503e-05
PHASIBEAM10F027300	-5.20814	4.65835	24.0325	9.47209e-07	5.55069e-05
PHASIBEAM10F018117	-5.21826	3.74116	23.9831	9.71848e-07	5.68225e-05
PHASIBEAM10F007511	-5.46472	3.65297	23.9789	9.73989e-07	5.68225e-05
PHASIBEAM10F012766	-4.20171	6.56064	23.9363	9.95756e-07	5.79636e-05
PHASIBEAM10F027454	-5.06433	3.5263	23.9031	1.0131e-06	5.88428e-05
PHASIBEAM10F016800	-5.32233	4.5764	23.8472	1.04292e-06	6.04412e-05
PHASIBEAM10F014141	-4.94935	3.70192	23.8422	1.04566e-06	6.04582e-05
PHASIBEAM10F022444	-4.34951	5.40427	23.8382	1.04782e-06	6.04582e-05
PHASIBEAM10F014599	-6.26319	3.71697	23.7975	1.0702e-06	6.16139e-05
PHASIBEAM10F024279	-7.84896	4.2588	23.7907	1.07399e-06	6.16967e-05
PHASIBEAM10F018269	-4.70885	3.47527	23.7531	1.09519e-06	6.27775e-05
PHASIBEAM10F020672	-4.15194	9.12168	23.733	1.10668e-06	6.3113e-05
PHASIBEAM10F008093	-5.01053	4.64591	23.7319	1.1073e-06	6.3113e-05
PHASIBEAM10F021167	-6.76181	2.30067	23.7303	1.10826e-06	6.3113e-05
PHASIBEAM10F006115	-8.01593	1.87273	23.6982	1.12689e-06	6.40352e-05
PHASIBEAM10F021218	-4.37967	6.81625	23.6922	1.13041e-06	6.40964e-05
PHASIBEAM10F015895	-5.47726	5.46827	23.6863	1.13387e-06	6.41543e-05
PHASIBEAM10F020016	-4.21184	6.42462	23.6715	1.14259e-06	6.45086e-05
PHASIBEAM10F021363	-8.35027	1.7906	23.6622	1.14813e-06	6.46822e-05
PHASIBEAM10F022035	-4.39001	5.6437	23.5847	1.19533e-06	6.71971e-05
PHASIBEAM10F003235	-4.80855	4.14676	23.5609	1.21024e-06	6.78896e-05
PHASIBEAM10F018315	-4.22157	5.53234	23.5398	1.22355e-06	6.84902e-05
PHASIBEAM10F008952	-4.67518	4.34811	23.5337	1.22744e-06	6.85617e-05
PHASIBEAM10F019142	-5.02538	4.49386	23.4929	1.25376e-06	6.98773e-05
PHASIBEAM10F005569	-4.7005	6.70241	23.4867	1.25781e-06	6.98773e-05
PHASIBEAM10F018666	-5.11285	2.8299	23.4849	1.25898e-06	6.98773e-05
XLOC_003221	-4.67903	4.55647	23.3915	1.32163e-06	7.32e-05
PHASIBEAM10F014814	-4.8757	4.9344	23.3338	1.36185e-06	7.5269e-05
PHASIBEAM10F017514	-5.17037	2.6631	23.2577	1.41681e-06	7.81419e-05
PHASIBEAM10F020741	-4.07031	6.03311	23.2503	1.42231e-06	7.82806e-05
PHASIBEAM10F019613	-4.42631	4.52022	23.1665	1.48565e-06	8.15957e-05
PHASIBEAM10F008409	-4.35918	3.83135	23.1532	1.49596e-06	8.19746e-05
PHASIBEAM10F000548	-5.79076	2.81205	23.1495	1.49879e-06	8.19746e-05
PHASIBEAM10F015353	-8.28405	1.76237	23.1078	1.53172e-06	8.36013e-05
PHASIBEAM10F001184	-4.47559	6.18137	23.0913	1.54492e-06	8.41466e-05
PHASIBEAM10F005973	-8.15619	1.84419	23.0845	1.55037e-06	8.42688e-05
PHASIBEAM10F016537	-4.16555	5.18807	23.0306	1.5944e-06	8.64833e-05
PHASIBEAM10F025862	-4.53084	4.87769	23.0172	1.60558e-06	8.69098e-05
PHASIBEAM10F007547	-4.30748	5.4747	23.0055	1.61541e-06	8.7207e-05
PHASIBEAM10F017262	-4.66144	4.44732	23.0027	1.61771e-06	8.7207e-05
PHASIBEAM10F012401	-4.4134	4.32986	22.9625	1.65195e-06	8.88703e-05
PHASIBEAM10F010331	-4.49799	5.08145	22.9543	1.65898e-06	8.90659e-05
PHASIBEAM10F012288	-8.02223	1.98452	22.8519	1.74978e-06	9.37487e-05
PHASIBEAM10F022540	-5.44471	4.39917	22.839	1.76158e-06	9.4189e-05
PHASIBEAM10F027436	-8.16431	2.41569	22.7663	1.82943e-06	9.76179e-05
PHASIBEAM10F023232	-4.00558	8.22259	22.7451	1.8498e-06	9.85045e-05
PHASIBEAM10F014322	-4.15901	6.13458	22.7101	1.88372e-06	0.000100108
PHASIBEAM10F005674	-4.20625	6.40269	22.6739	1.91961e-06	0.000101772
PHASIBEAM10F023269	-4.57302	3.34737	22.6707	1.92278e-06	0.000101772
PHASIBEAM10F015711	-5.94357	3.04473	22.6405	1.9532e-06	0.000103174
PHASIBEAM10F025713	-4.14877	7.72826	22.5989	1.996e-06	0.000105223
XLOC_001259	-6.12084	2.5512	22.5626	2.0341e-06	0.000107017
PHASIBEAM10F014621	-4.45013	5.07897	22.5388	2.05943e-06	0.000108132
PHASIBEAM10F008055	-4.08993	4.84867	22.4962	2.10561e-06	0.000110337
PHASIBEAM10F026585	-5.49252	4.5561	22.4093	2.20303e-06	0.000115212
PHASIBEAM10F010360	-4.31684	6.0595	22.3956	2.21878e-06	0.000115805
PHASIBEAM10F010054	-4.95888	3.57044	22.3752	2.24256e-06	0.000116813
PHASIBEAM10F014541	-5.07636	2.44581	22.3389	2.28525e-06	0.000118597
PHASIBEAM10F026040	-4.06991	8.20018	22.3385	2.28584e-06	0.000118597
PHASIBEAM10F003622	-4.68662	5.59434	22.3258	2.30091e-06	0.000119143
PHASIBEAM10F008734	-4.65216	6.49923	22.1945	2.46384e-06	0.000127329
PHASIBEAM10F020546	-4.90961	3.4319	22.1703	2.49507e-06	0.00012869
PHASIBEAM10F002024	-4.8205	4.66793	22.1603	2.50811e-06	0.000129108
PHASIBEAM10F018158	-4.10753	6.25586	22.0424	2.66689e-06	0.000137013
PHASIBEAM10F027686	-4.57477	6.66299	22.0233	2.69359e-06	0.000138115
PHASIBEAM10F006641	-4.15684	5.45913	22.0169	2.70263e-06	0.000138308
PHASIBEAM10F008090	-4.27771	5.49341	21.969	2.77091e-06	0.000141526
PHASIBEAM10F020710	-7.98106	1.72339	21.9651	2.77657e-06	0.00014154
PHASIBEAM10F012340	-4.80161	4.42613	21.9449	2.80586e-06	0.000142518
PHASIBEAM10F023934	-3.86373	9.61795	21.9444	2.8066e-06	0.000142518
PHASIBEAM10F027217	-3.91051	8.15625	21.9293	2.82887e-06	0.000143371
PHASIBEAM10F016459	-3.85366	9.71159	21.8608	2.93163e-06	0.000148293
PHASIBEAM10F022260	-5.71622	3.20618	21.8539	2.94224e-06	0.000148544
PHASIBEAM10F022354	-4.05528	5.90622	21.8444	2.9568e-06	0.000148992
PHASIBEAM10F019378	-3.97381	6.46344	21.8078	3.0137e-06	0.000151568
PHASIBEAM10F026052	-5.31168	5.39575	21.7838	3.05168e-06	0.000153185
PHASIBEAM10F003678	-3.9285	5.9703	21.7736	3.06793e-06	0.000153707
PHASIBEAM10F028190	-4.60078	6.43056	21.7417	3.11929e-06	0.000155982
PHASIBEAM10F000777	6.5895	4.22524	21.7294	3.13937e-06	0.00015659
PHASIBEAM10F015401	-4.87929	4.00762	21.727	3.14336e-06	0.00015659
PHASIBEAM10F008122	-5.13957	4.15258	21.704	3.1813e-06	0.000158179
PHASIBEAM10F017388	-4.01401	6.01194	21.6901	3.20449e-06	0.000159031
PHASIBEAM10F001293	-4.12771	4.95276	21.6463	3.27833e-06	0.000162389
PHASIBEAM10F010156	-4.27354	5.36711	21.6114	3.33863e-06	0.000165064
PHASIBEAM10F018917	4.09481	6.83495	21.5889	3.37794e-06	0.000166694
PHASIBEAM10F026969	4.54479	5.57043	21.5696	3.41222e-06	0.000167706
PHASIBEAM10F017660	-3.81121	10.7794	21.5669	3.41706e-06	0.000167706
PHASIBEAM10F009997	-4.13707	5.94821	21.5665	3.41762e-06	0.000167706
PHASIBEAM10F003777	-4.70018	5.3492	21.5484	3.45018e-06	0.000168988
PHASIBEAM10F001970	-7.03876	1.86836	21.542	3.46167e-06	0.000169235
PHASIBEAM10F013573	-4.27645	4.46595	21.484	3.56798e-06	0.000174108
PHASIBEAM10F030911	-8.0815	1.6794	21.4475	3.63644e-06	0.00017712
PHASIBEAM10F004307	5.03667	4.72081	21.4439	3.64342e-06	0.000177131
PHASIBEAM10F022463	-8.07936	1.67864	21.4303	3.66928e-06	0.000178027
PHASIBEAM10F009814	-4.31699	4.58209	21.4271	3.6754e-06	0.000178027
PHASIBEAM10F020162	-4.63556	5.80371	21.4173	3.69431e-06	0.000178487
PHASIBEAM10F019903	-5.43607	2.772	21.4134	3.70166e-06	0.000178487
PHASIBEAM10F014438	4.08148	5.80153	21.4116	3.70531e-06	0.000178487
PHASIBEAM10F010023	-4.29755	4.04567	21.4059	3.71633e-06	0.000178602
PHASIBEAM10F006104	-4.19821	4.78951	21.4033	3.72131e-06	0.000178602
PHASIBEAM10F024466	-4.57311	4.48634	21.3338	3.85859e-06	0.000184853
PHASIBEAM10F007747	-4.00752	5.18235	21.306	3.9151e-06	0.000187219
PHASIBEAM10F016349	-7.28943	2.32202	21.2821	3.96423e-06	0.000189223
PHASIBEAM10F012141	-4.7069	5.40197	21.1046	4.34875e-06	0.000207201
PHASIBEAM10F025217	-4.94645	3.52233	21.0815	4.40154e-06	0.000209192
PHASIBEAM10F019672	-3.99015	5.56019	21.0794	4.40648e-06	0.000209192
PHASIBEAM10F012287	-3.89915	6.87058	21.0492	4.47642e-06	0.000212129
PHASIBEAM10F021482	-4.62521	3.90704	21.0377	4.50336e-06	0.000212995
PHASIBEAM10F019347	-4.80203	3.91526	21.0345	4.51092e-06	0.000212995
PHASIBEAM10F011217	-5.15013	2.95568	20.9934	4.60867e-06	0.00021722
PHASIBEAM10F009910	-4.59555	4.1159	20.989	4.61926e-06	0.000217329
PHASIBEAM10F017594	-5.66836	4.14643	20.9729	4.65825e-06	0.000218771
PHASIBEAM10F013010	-3.91986	6.0406	20.9644	4.6789e-06	0.000219349
PHASIBEAM10F009087	-3.97588	6.8417	20.9521	4.7091e-06	0.000220371
PHASIBEAM10F025844	-3.8836	6.06696	20.8764	4.89906e-06	0.000228852
PHASIBEAM10F018257	-4.89629	3.65946	20.8654	4.92704e-06	0.000229751
PHASIBEAM10F004258	-6.42834	2.06887	20.8565	4.95019e-06	0.000230421
PHASIBEAM10F028428	-5.70589	4.69414	20.7997	5.09898e-06	0.000236926
PHASIBEAM10F008278	-4.41564	4.0331	20.7952	5.11113e-06	0.000237072
PHASIBEAM10F010129	-3.84122	5.42664	20.7804	5.15081e-06	0.00023849
PHASIBEAM10F001859	-7.29529	3.47466	20.7682	5.18367e-06	0.00023959
PHASIBEAM10F022861	4.6036	5.45457	20.7127	5.336e-06	0.000246197
PHASIBEAM10F018255	-4.64153	4.47967	20.7007	5.36974e-06	0.000246947
PHASIBEAM10F026359	-4.53406	3.19344	20.698	5.37723e-06	0.000246947
PHASIBEAM10F006845	-4.74096	4.11596	20.6968	5.38049e-06	0.000246947
PHASIBEAM10F011624	-3.87748	6.86581	20.6889	5.40284e-06	0.000247541
PHASIBEAM10F003813	-4.30869	3.77508	20.677	5.43643e-06	0.000248646
PHASIBEAM10F007807	-5.14447	3.22337	20.6472	5.52183e-06	0.000252112
PHASIBEAM10F012858	-7.93629	1.65526	20.6217	5.59574e-06	0.00025499
PHASIBEAM10F023996	-4.41223	4.56919	20.6188	5.60429e-06	0.00025499
PHASIBEAM10F021623	-4.66514	4.36873	20.6045	5.64634e-06	0.000256459
PHASIBEAM10F002365	-5.28747	3.11676	20.5819	5.71343e-06	0.000259058
PHASIBEAM10F016122	-4.32293	6.04568	20.5606	5.77729e-06	0.000261502
PHASIBEAM10F020549	-5.45621	6.22997	20.5524	5.80202e-06	0.00026217
PHASIBEAM10F000167	-7.88504	1.67822	20.5457	5.8223e-06	0.000262634
PHASIBEAM10F018165	-7.37669	1.83641	20.4829	6.01655e-06	0.00027093
PHASIBEAM10F009985	-4.29049	3.87625	20.4656	6.07126e-06	0.000272926
PHASIBEAM10F013065	-5.89589	2.72777	20.4265	6.19661e-06	0.000278085
PHASIBEAM10F012850	-3.78089	8.86623	20.3988	6.28695e-06	0.000281658
PHASIBEAM10F014477	-3.91027	6.53042	20.3922	6.30873e-06	0.000282152
PHASIBEAM10F008280	-3.93063	4.92171	20.3778	6.35614e-06	0.000283789
PHASIBEAM10F008073	6.18808	5.64219	20.3343	6.50244e-06	0.000289828
PHASIBEAM10F022618	-3.80055	5.85427	20.2984	6.62554e-06	0.000294401
PHASIBEAM10F019502	-4.72439	3.44204	20.2979	6.62748e-06	0.000294401
PHASIBEAM10F021969	-4.30396	3.80244	20.2863	6.66757e-06	0.000295682
PHASIBEAM10F007321	6.02509	6.1072	20.2772	6.69939e-06	0.000296507
PHASIBEAM10F018994	-3.80387	5.66358	20.2745	6.70877e-06	0.000296507
PHASIBEAM10F026201	-7.73662	1.70669	20.2693	6.72697e-06	0.000296812
PHASIBEAM10F016862	-4.62764	3.95939	20.2508	6.79255e-06	0.000299203
PHASIBEAM10F003380	-7.31758	5.37256	20.2299	6.86705e-06	0.000301978
XLOC_001658	4.01137	7.6184	20.2264	6.87957e-06	0.000302022
PHASIBEAM10F007159	-4.04098	4.86375	20.2232	6.89109e-06	0.000302023
PHASIBEAM10F005286	4.01353	6.91241	20.2043	6.95962e-06	0.000304518
PHASIBEAM10F015018	-3.83264	6.86025	20.1953	6.99252e-06	0.000305449
PHASIBEAM10F021508	-6.93385	2.19352	20.1816	7.04254e-06	0.000307123
PHASIBEAM10F015618	-7.17799	5.65959	20.1671	7.09632e-06	0.000308953
PHASIBEAM10F028074	-3.74448	9.31394	20.1639	7.10806e-06	0.000308953
PHASIBEAM10F012719	-3.90753	5.83077	20.1398	7.19835e-06	0.000312361
PHASIBEAM10F022106	-3.94397	4.98102	20.1144	7.29473e-06	0.000316021
PHASIBEAM10F027005	-4.51717	4.0872	20.0823	7.4182e-06	0.00032084
PHASIBEAM10F004514	-3.92422	4.92382	20.0608	7.50172e-06	0.000323919
PHASIBEAM10F006917	4.04025	5.33246	20.0412	7.57901e-06	0.000326719
PHASIBEAM10F024154	-4.2782	6.18065	20.0305	7.62164e-06	0.000328018
PHASIBEAM10F004739	5.60658	3.26143	20.0159	7.68006e-06	0.000329991
PHASIBEAM10F012958	-4.1461	4.87774	20.0113	7.6987e-06	0.000330252
PHASIBEAM10F023830	-4.0292	4.49247	19.9944	7.76673e-06	0.000332626
PHASIBEAM10F025993	-6.15684	2.40201	19.9827	7.81449e-06	0.000334127
PHASIBEAM10F026855	-3.93908	4.72862	19.9759	7.84228e-06	0.00033477
PHASIBEAM10F021059	3.8417	6.68666	19.9632	7.89482e-06	0.000336465
PHASIBEAM10F022362	-3.77493	6.05257	19.8736	8.27329e-06	0.000352024
PHASIBEAM10F012537	-4.04339	4.73606	19.8499	8.37673e-06	0.000355848
PHASIBEAM10F020449	-4.2208	5.15035	19.8016	8.59086e-06	0.000364343
PHASIBEAM10F021856	-4.0528	4.87849	19.7986	8.60444e-06	0.000364343
PHASIBEAM10F027406	-4.83765	5.3514	19.7823	8.67838e-06	0.000366882
PHASIBEAM10F003635	-4.18568	4.75638	19.7698	8.73518e-06	0.000368689
PHASIBEAM10F016049	-7.01091	2.53347	19.7633	8.76503e-06	0.000369355
PHASIBEAM10F012341	-7.71312	1.65059	19.7437	8.85547e-06	0.000372568
PHASIBEAM10F006075	-4.54755	4.0011	19.7045	9.03904e-06	0.000379494
PHASIBEAM10F005142	-3.67046	7.31131	19.7024	9.04899e-06	0.000379494
PHASIBEAM10F017179	-4.3012	4.77755	19.6837	9.13762e-06	0.000382599
PHASIBEAM10F003900	-4.30338	4.6696	19.664	9.23245e-06	0.000385955
PHASIBEAM10F009952	-3.76915	6.07506	19.6571	9.26566e-06	0.000386727
PHASIBEAM10F005069	-4.03337	6.16526	19.6483	9.30837e-06	0.000387893
PHASIBEAM10F020089	-7.62444	1.63585	19.6449	9.32501e-06	0.000387971
PHASIBEAM10F021238	-4.72819	2.65165	19.615	9.47221e-06	0.000393471
PHASIBEAM10F021083	-5.27889	3.42399	19.6068	9.51293e-06	0.000394539
PHASIBEAM10F025535	-3.79679	6.44763	19.6021	9.5365e-06	0.000394892
PHASIBEAM10F014405	-4.03404	4.73175	19.577	9.66271e-06	0.000399488
PHASIBEAM10F023314	-4.92212	2.73503	19.5621	9.73828e-06	0.00040198
PHASIBEAM10F022042	-3.64443	6.76246	19.5235	9.93687e-06	0.000409533
PHASIBEAM10F018415	-7.83656	1.61247	19.5164	9.97373e-06	0.000410408
PHASIBEAM10F006347	-4.3643	4.75269	19.4983	1.00689e-05	0.000413275
PHASIBEAM10F016932	-4.67621	4.166	19.4972	1.00749e-05	0.000413275
PHASIBEAM10F006263	-5.26059	3.81991	19.4849	1.01397e-05	0.000415284
PHASIBEAM10F023758	-3.74448	7.82614	19.4615	1.02646e-05	0.000419744
PHASIBEAM10F026959	-3.68246	6.64609	19.4561	1.02941e-05	0.000420229
PHASIBEAM10F009102	-3.6997	6.13512	19.4534	1.03084e-05	0.000420229
PHASIBEAM10F023313	-4.4348	3.84898	19.4279	1.04471e-05	0.000425223
PHASIBEAM10F015286	-4.25071	4.30247	19.4117	1.05359e-05	0.000428172
PHASIBEAM10F007410	-6.21527	1.91539	19.3818	1.07021e-05	0.000434252
PHASIBEAM10F005331	-5.57067	5.23497	19.3559	1.08484e-05	0.000439512
PHASIBEAM10F015643	-3.64831	6.88466	19.3332	1.09784e-05	0.000444091
PHASIBEAM10F021458	-4.06414	4.49986	19.313	1.10947e-05	0.000448105
PHASIBEAM10F019894	-3.69039	8.20631	19.2877	1.12429e-05	0.000453396
PHASIBEAM10F010240	-4.4075	4.37854	19.2486	1.14755e-05	0.000462064
PHASIBEAM10F004399	-3.61966	6.89185	19.2245	1.16213e-05	0.000467217
PHASIBEAM10F021359	-4.86141	4.84342	19.2089	1.17165e-05	0.000470327
PHASIBEAM10F030019	-7.79491	1.57563	19.1969	1.17904e-05	0.000472569
PHASIBEAM10F001190	-3.61365	7.5726	19.1852	1.18628e-05	0.000474748
PHASIBEAM10F017433	3.93813	6.3125	19.1814	1.18865e-05	0.000474972
PHASIBEAM10F000622	6.10612	4.56778	19.1363	1.21705e-05	0.000485582
PHASIBEAM10F005585	-3.85818	5.70192	19.0771	1.25544e-05	0.000499694
PHASIBEAM10F019798	-4.28419	4.19905	19.0759	1.25623e-05	0.000499694
PHASIBEAM10F008496	-6.43228	3.50233	19.0692	1.2606e-05	0.000500674
PHASIBEAM10F007885	-3.62629	6.72153	19.0634	1.26447e-05	0.000501451
PHASIBEAM10F013161	-6.80952	1.95463	19.0378	1.28152e-05	0.000507446
PHASIBEAM10F003063	-4.21174	3.68868	19.0202	1.29345e-05	0.000511399
PHASIBEAM10F024846	-4.42655	5.27998	18.9454	1.3451e-05	0.000530726
PHASIBEAM10F001082	-3.75979	6.49322	18.9436	1.34637e-05	0.000530726
PHASIBEAM10F001402	-4.18319	4.737	18.9244	1.36002e-05	0.000535303
PHASIBEAM10F008375	-3.94748	5.03107	18.9028	1.37554e-05	0.000540599
PHASIBEAM10F007161	-4.70743	4.36228	18.8988	1.37838e-05	0.000540906
PHASIBEAM10F021794	-4.04279	4.38098	18.8495	1.41451e-05	0.000554254
PHASIBEAM10F006127	4.14849	6.05234	18.8422	1.41988e-05	0.000555531
PHASIBEAM10F010146	-3.573	7.95202	18.8315	1.42791e-05	0.00055784
PHASIBEAM10F021265	-3.55002	7.76853	18.8074	1.44608e-05	0.000563842
PHASIBEAM10F015538	-4.29187	5.71008	18.8054	1.44757e-05	0.000563842
PHASIBEAM10F003759	-4.07169	4.62664	18.7831	1.46462e-05	0.000569641
PHASIBEAM10F016057	-3.77671	5.74816	18.7445	1.49457e-05	0.000580427
PHASIBEAM10F001013	-5.13713	5.07203	18.7303	1.50573e-05	0.000583898
PHASIBEAM10F020001	-3.58039	7.60838	18.7021	1.52811e-05	0.000591702
PHASIBEAM10F020033	-5.28402	2.03715	18.6849	1.54195e-05	0.000595557
XLOC_001616	-6.9078	2.71443	18.6841	1.5426e-05	0.000595557
PHASIBEAM10F005040	-3.68893	6.0807	18.6555	1.56593e-05	0.000603276
PHASIBEAM10F026963	-5.8324	2.14179	18.654	1.56719e-05	0.000603276
PHASIBEAM10F015617	-4.15255	4.17759	18.6314	1.58585e-05	0.000609564
PHASIBEAM10F016503	-3.60916	6.18536	18.6063	1.60692e-05	0.000616246
PHASIBEAM10F025069	-3.63056	6.18555	18.6051	1.60793e-05	0.000616246
PHASIBEAM10F007466	-5.76995	2.1849	18.5814	1.62802e-05	0.000623038
PHASIBEAM10F023277	-4.41957	2.73143	18.5471	1.65761e-05	0.00063344
PHASIBEAM10F013616	-4.22972	2.89762	18.5276	1.67464e-05	0.000639017
PHASIBEAM10F017000	4.33836	5.28858	18.5235	1.67824e-05	0.000639461
PHASIBEAM10F027898	-4.47019	4.14879	18.5074	1.69246e-05	0.000643944
PHASIBEAM10F025257	-4.78368	3.2844	18.494	1.70438e-05	0.000646873
PHASIBEAM10F021063	-3.73313	6.10861	18.4932	1.70509e-05	0.000646873
PHASIBEAM10F008511	-3.72626	5.23083	18.468	1.72782e-05	0.000654551
PHASIBEAM10F002011	-4.63529	3.52971	18.4548	1.73981e-05	0.000658144
PHASIBEAM10F023318	-3.8017	5.15882	18.4127	1.77865e-05	0.000671869
PHASIBEAM10F014679	-3.6751	5.6609	18.3808	1.80874e-05	0.000682252
PHASIBEAM10F020638	-3.86572	5.94807	18.3767	1.81264e-05	0.000682745
PHASIBEAM10F023342	-5.92485	2.64086	18.3402	1.84769e-05	0.00069495
PHASIBEAM10F008796	-4.72062	4.77591	18.3286	1.85897e-05	0.000698189
PHASIBEAM10F012127	-5.18788	3.42742	18.3043	1.88283e-05	0.000706141
PHASIBEAM10F017272	-3.95374	5.08782	18.2964	1.89068e-05	0.000707342
PHASIBEAM10F025585	-3.64231	5.4873	18.2956	1.89142e-05	0.000707342
PHASIBEAM10F026169	-5.39144	2.44391	18.2612	1.9259e-05	0.000718466
PHASIBEAM10F002424	-4.00961	3.56794	18.2605	1.92664e-05	0.000718466
PHASIBEAM10F006316	3.47518	10.2287	18.2534	1.9338e-05	0.000720113
PHASIBEAM10F014476	-4.5292	5.11113	18.2492	1.93809e-05	0.00072069
PHASIBEAM10F002744	-3.75675	5.67883	18.2443	1.94311e-05	0.000721536
PHASIBEAM10F015215	-3.56962	7.01995	18.238	1.94952e-05	0.000722893
PHASIBEAM10F021739	-3.56663	5.96505	18.2085	1.97993e-05	0.000733133
PHASIBEAM10F019160	-3.63685	5.23775	18.1833	2.00631e-05	0.00074139
PHASIBEAM10F024970	-4.87607	3.48942	18.1818	2.00788e-05	0.00074139
PHASIBEAM10F019896	-3.4412	10.8418	18.1705	2.01988e-05	0.000744774
PHASIBEAM10F027360	-5.09993	2.35854	18.1564	2.03486e-05	0.000749244
PHASIBEAM10F013619	4.55626	4.52881	18.1419	2.05037e-05	0.000753899
PHASIBEAM10F021862	-3.71319	5.12482	18.1222	2.07174e-05	0.000760691
PHASIBEAM10F024728	-3.50596	8.45046	18.1103	2.08471e-05	0.000764385
PHASIBEAM10F019318	-6.00659	2.92506	18.0999	2.09613e-05	0.000767501
PHASIBEAM10F025172	-3.81483	4.54159	18.0927	2.10409e-05	0.000769342
PHASIBEAM10F019626	-3.58514	6.18333	18.0898	2.10729e-05	0.000769438
PHASIBEAM10F001010	-3.5791	5.34727	18.0862	2.11131e-05	0.000769836
PHASIBEAM10F019205	-3.67458	6.20655	18.0832	2.11456e-05	0.00076995
PHASIBEAM10F025813	-3.43274	10.0514	18.0779	2.12052e-05	0.000771052
PHASIBEAM10F001999	-7.21979	9.70116	18.0723	2.12676e-05	0.000772252
PHASIBEAM10F027685	-4.01545	3.66	18.0547	2.1465e-05	0.000778342
PHASIBEAM10F030354	6.52988	2.44011	18.0411	2.16189e-05	0.000782844
PHASIBEAM10F013436	-3.60682	6.74208	18.0362	2.16741e-05	0.00078376
PHASIBEAM10F022718	-3.43456	8.88172	17.9994	2.2097e-05	0.000797737
PHASIBEAM10F007149	-4.98944	2.37594	17.9973	2.21214e-05	0.000797737
PHASIBEAM10F027798	-4.08798	3.64429	17.9814	2.23072e-05	0.000803335
PHASIBEAM10F013472	-3.51441	5.90211	17.9665	2.24826e-05	0.000808541
PHASIBEAM10F028193	-3.89063	4.45194	17.9032	2.32426e-05	0.000834729
PHASIBEAM10F020345	-3.50307	6.94226	17.8876	2.34339e-05	0.00084045
PHASIBEAM10F015911	-4.61742	4.1566	17.8776	2.35577e-05	0.000843738
PHASIBEAM10F020882	-3.57091	6.68431	17.8557	2.38298e-05	0.000852322
PHASIBEAM10F006967	-4.82176	2.25837	17.8512	2.38872e-05	0.000853213
PHASIBEAM10F020715	-4.14971	4.00112	17.842	2.40029e-05	0.000856178
PHASIBEAM10F014384	-3.46778	6.80964	17.8324	2.41239e-05	0.000858398
PHASIBEAM10F027629	-3.45832	7.33689	17.8318	2.41311e-05	0.000858398
PHASIBEAM10F006973	-4.8146	2.25824	17.8293	2.41632e-05	0.000858398
PHASIBEAM10F000570	4.57522	3.30086	17.8087	2.44267e-05	0.000866586
PHASIBEAM10F020253	-3.5583	5.96386	17.7806	2.47894e-05	0.000878268
PHASIBEAM10F000244	-5.14703	2.32517	17.7598	2.50628e-05	0.000884551
PHASIBEAM10F004946	-6.41973	1.89347	17.7594	2.50671e-05	0.000884551
PHASIBEAM10F020646	-7.60304	1.5136	17.7594	2.50678e-05	0.000884551
PHASIBEAM10F020779	-6.13136	1.98154	17.7476	2.52239e-05	0.000888498
PHASIBEAM10F014662	-3.58732	6.60656	17.7458	2.52474e-05	0.000888498
PHASIBEAM10F002497	-3.82254	6.56406	17.7289	2.54733e-05	0.000895249
PHASIBEAM10F000669	-4.0703	4.57931	17.7077	2.57578e-05	0.000904036
PHASIBEAM10F010661	-3.59596	5.6235	17.6975	2.58961e-05	0.000907678
PHASIBEAM10F023373	4.25365	8.00467	17.6923	2.59673e-05	0.000908958
PHASIBEAM10F024828	-5.32706	2.18584	17.6827	2.60988e-05	0.000912344
PHASIBEAM10F007317	-3.43541	6.97472	17.676	2.61906e-05	0.000914337
PHASIBEAM10F018157	-3.64544	4.83945	17.647	2.65939e-05	0.000927183
PHASIBEAM10F007806	-3.47395	7.64025	17.6401	2.66904e-05	0.000929315
PHASIBEAM10F022265	-3.54382	6.69282	17.566	2.77508e-05	0.000964956
PHASIBEAM10F017563	-3.65631	5.73364	17.5568	2.78851e-05	0.000968343
PHASIBEAM10F006436	-3.48383	7.06155	17.5433	2.80845e-05	0.000973979
PHASIBEAM10F003077	-3.43236	8.23494	17.5326	2.82422e-05	0.000977219
PHASIBEAM10F015347	-5.68588	4.46525	17.5319	2.82524e-05	0.000977219
PHASIBEAM10F013206	-3.49353	7.15181	17.5272	2.8323e-05	0.000978374
PHASIBEAM10F011236	3.52933	8.43279	17.5246	2.8361e-05	0.000978399
PHASIBEAM10F015695	4.87062	3.28784	17.5172	2.84722e-05	0.000980947
PHASIBEAM10F001215	-3.39712	8.32011	17.5097	2.85843e-05	0.000983517
PHASIBEAM10F006350	-3.42579	6.75568	17.4826	2.89956e-05	0.000996364
PHASIBEAM10F001262	-3.41856	7.65868	17.4594	2.93504e-05	0.00100701
PHASIBEAM10F004077	-3.63642	4.985	17.4574	2.93822e-05	0.00100701
PHASIBEAM10F017083	-3.61665	5.70461	17.4533	2.9446e-05	0.00100788
PHASIBEAM10F019729	-3.6048	5.18587	17.4387	2.96728e-05	0.00101349
PHASIBEAM10F024665	-3.9563	4.03963	17.4371	2.96968e-05	0.00101349
PHASIBEAM10F016820	-4.82753	4.53825	17.4336	2.97527e-05	0.00101349
PHASIBEAM10F026219	-7.46306	1.51832	17.4328	2.97642e-05	0.00101349
PHASIBEAM10F024257	-7.3287	1.52574	17.4111	3.01059e-05	0.0010226
PHASIBEAM10F008410	-3.5764	4.51909	17.4109	3.01098e-05	0.0010226
PHASIBEAM10F002822	-3.73885	4.55556	17.3922	3.04066e-05	0.00103135
PHASIBEAM10F019026	-3.47931	6.0688	17.3786	3.06251e-05	0.00103742
PHASIBEAM10F015064	-3.54321	5.35221	17.3573	3.09713e-05	0.0010478
PHASIBEAM10F009961	-3.79097	3.58954	17.3132	3.16981e-05	0.001071
PHASIBEAM10F024545	3.95751	5.38636	17.295	3.20021e-05	0.00107989
PHASIBEAM10F017682	-3.50241	5.31824	17.2745	3.23504e-05	0.00109024
PHASIBEAM10F021269	-3.67642	5.41594	17.272	3.23929e-05	0.00109027
PHASIBEAM10F026914	-4.6484	5.04557	17.251	3.27527e-05	0.00110097
PHASIBEAM10F004458	-3.53421	5.50418	17.2458	3.28419e-05	0.00110256
PHASIBEAM10F015422	-4.60514	4.255	17.2358	3.30159e-05	0.00110698
PHASIBEAM10F027204	-6.71068	4.22133	17.2295	3.31259e-05	0.00110925
PHASIBEAM10F006566	-3.60731	5.06288	17.189	3.38382e-05	0.00113166
PHASIBEAM10F030307	-5.31661	2.90541	17.1841	3.39271e-05	0.00113319
PHASIBEAM10F005146	3.61726	7.65024	17.1604	3.4353e-05	0.00114596
PHASIBEAM10F023728	-4.41911	2.95962	17.1478	3.45814e-05	0.00115211
PHASIBEAM10F025180	3.34976	10.765	17.1432	3.46641e-05	0.00115341
PHASIBEAM10F015210	-3.73759	5.3729	17.1324	3.48619e-05	0.00115852
PHASIBEAM10F028099	-3.39326	6.95949	17.1165	3.51552e-05	0.00116675
PHASIBEAM10F013089	-7.51428	1.49663	17.1142	3.51984e-05	0.00116675
PHASIBEAM10F025238	4.84844	5.84651	17.1047	3.53743e-05	0.00117085
PHASIBEAM10F026625	3.8824	6.4649	17.1027	3.54113e-05	0.00117085
PHASIBEAM10F027595	-4.81441	2.62484	17.0882	3.56841e-05	0.00117698
PHASIBEAM10F009032	-3.40936	7.61783	17.088	3.56864e-05	0.00117698
PHASIBEAM10F021652	6.87884	3.14457	17.074	3.59513e-05	0.00118423
PHASIBEAM10F000964	-3.36116	6.69645	17.0661	3.61004e-05	0.00118765
PHASIBEAM10F024095	4.19654	8.02108	17.0322	3.6751e-05	0.00120754
PHASIBEAM10F008755	3.87261	5.39035	17.0221	3.69463e-05	0.00121186
PHASIBEAM10F001316	-3.82083	5.18594	17.0207	3.69749e-05	0.00121186
PHASIBEAM10F010801	-3.48989	5.28438	17.0098	3.71872e-05	0.0012173
PHASIBEAM10F010677	-4.56753	4.88411	17.0034	3.73129e-05	0.00121989
PHASIBEAM10F026496	-3.52109	5.77484	16.9834	3.77087e-05	0.0012313
PHASIBEAM10F015468	-4.72317	2.63517	16.9719	3.79369e-05	0.00123721
PHASIBEAM10F011698	-4.33264	2.60145	16.9647	3.80812e-05	0.00124038
PHASIBEAM10F006936	-4.77259	2.17025	16.9534	3.8309e-05	0.00124625
PHASIBEAM10F004321	-4.31193	3.43019	16.9489	3.8399e-05	0.00124763
PHASIBEAM10F018874	-3.59871	4.77839	16.9337	3.87085e-05	0.00125614
PHASIBEAM10F029262	-5.68079	2.2701	16.9293	3.87978e-05	0.00125748
PHASIBEAM10F022216	-3.37134	6.75959	16.9238	3.89115e-05	0.00125961
XLOC_000289	-7.48624	1.47798	16.913	3.9132e-05	0.00126519
PHASIBEAM10F021288	-3.98987	4.34932	16.8862	3.96896e-05	0.00128164
PHASIBEAM10F027091	-7.36422	1.52108	16.8759	3.99042e-05	0.00128698
PHASIBEAM10F012022	-3.79041	4.18336	16.8254	4.0981e-05	0.00131939
PHASIBEAM10F009968	3.9718	5.76578	16.8232	4.10285e-05	0.00131939
PHASIBEAM10F026714	-3.79929	4.32044	16.8218	4.10598e-05	0.00131939
XLOC_003903	-3.64216	5.75936	16.7995	4.1545e-05	0.00133335
PHASIBEAM10F017043	-3.54644	6.864	16.7804	4.19637e-05	0.00134515
PHASIBEAM10F015232	-3.85551	5.03222	16.7402	4.28622e-05	0.00137227
PHASIBEAM10F026740	3.90223	6.73729	16.7357	4.2964e-05	0.00137385
PHASIBEAM10F006861	4.91947	4.30805	16.7053	4.36595e-05	0.0013944
PHASIBEAM10F015712	-5.1242	2.89572	16.685	4.41285e-05	0.00140766
PHASIBEAM10F009475	-3.27485	9.66023	16.668	4.45264e-05	0.00141863
PHASIBEAM10F018361	-3.27993	8.4908	16.6594	4.47275e-05	0.00142331
PHASIBEAM10F027479	-3.60782	5.67108	16.6545	4.48441e-05	0.00142529
PHASIBEAM10F006612	-3.94976	3.93255	16.6469	4.50233e-05	0.00142926
PHASIBEAM10F001288	-3.47422	6.21165	16.629	4.54508e-05	0.00144109
PHASIBEAM10F008649	4.00315	5.26351	16.6164	4.57548e-05	0.00144898
PHASIBEAM10F006643	4.40197	5.08545	16.6132	4.58299e-05	0.00144961
XLOC_003286	-6.16901	2.52412	16.58	4.66407e-05	0.00147348
PHASIBEAM10F020269	-4.34763	3.97716	16.5755	4.67523e-05	0.00147416
PHASIBEAM10F006534	-3.36474	6.80499	16.5745	4.67746e-05	0.00147416
PHASIBEAM10F001156	-3.90257	4.64598	16.5658	4.69913e-05	0.00147921
PHASIBEAM10F016931	-3.68475	7.94027	16.5575	4.71973e-05	0.00148392
PHASIBEAM10F022254	-5.65961	3.23988	16.5365	4.77214e-05	0.0014986
PHASIBEAM10F020419	4.35883	6.00933	16.528	4.79364e-05	0.00150355
XLOC_001604	-6.59672	3.4679	16.5193	4.8157e-05	0.00150867
PHASIBEAM10F026901	-3.83652	4.03345	16.4372	5.02891e-05	0.00157359
PHASIBEAM10F013838	-5.84322	7.09987	16.4335	5.03876e-05	0.00157479
PHASIBEAM10F014867	-3.74191	4.76568	16.4188	5.07785e-05	0.00158512
PHASIBEAM10F015045	-3.3738	6.16725	16.4144	5.08958e-05	0.0015869
PHASIBEAM10F028217	-4.17467	3.50831	16.3988	5.1318e-05	0.00159803
PHASIBEAM10F012399	-6.64023	1.51863	16.3967	5.13747e-05	0.00159803
PHASIBEAM10F012024	-3.53396	4.9789	16.3878	5.16156e-05	0.00160363
PHASIBEAM10F018258	3.8295	6.24171	16.3809	5.18058e-05	0.00160763
PHASIBEAM10F007260	-4.57656	3.06559	16.3615	5.23381e-05	0.00162223
PHASIBEAM10F006181	-3.45659	5.68587	16.3582	5.24294e-05	0.00162315
PHASIBEAM10F026413	-4.84937	2.69871	16.3542	5.25382e-05	0.0016246
PHASIBEAM10F023315	-4.27485	3.24222	16.3505	5.26428e-05	0.00162559
PHASIBEAM10F019325	-3.62653	4.66571	16.3486	5.26941e-05	0.00162559
PHASIBEAM10F025497	3.91995	4.66934	16.3311	5.31829e-05	0.00163875
PHASIBEAM10F023621	-3.65792	4.4182	16.325	5.33557e-05	0.00164214
PHASIBEAM10F011367	-3.42109	5.19886	16.308	5.38366e-05	0.001655
PHASIBEAM10F015772	-3.53729	5.54876	16.2988	5.40989e-05	0.00166112
PHASIBEAM10F009575	-3.58506	4.95378	16.2803	5.46276e-05	0.00167539
PHASIBEAM10F020961	-4.05437	5.40099	16.2672	5.50072e-05	0.00168507
PHASIBEAM10F014740	4.32993	3.72165	16.23	5.60985e-05	0.0017165
PHASIBEAM10F019154	-3.39879	6.51412	16.2228	5.63121e-05	0.00172103
PHASIBEAM10F009332	-3.33752	5.8559	16.2032	5.68978e-05	0.0017369
PHASIBEAM10F011547	-7.38475	1.4499	16.1958	5.71193e-05	0.00174164
PHASIBEAM10F018615	-5.00471	2.47196	16.1613	5.81707e-05	0.00177164
PHASIBEAM10F001894	-4.44223	4.29838	16.1548	5.83696e-05	0.00177564
PHASIBEAM10F002092	-5.57913	4.31282	16.147	5.86118e-05	0.00178094
PHASIBEAM10F024991	-3.36892	5.64745	16.1387	5.887e-05	0.00178672
PHASIBEAM10F020956	-3.35518	8.56574	16.1186	5.94954e-05	0.00180362
PHASIBEAM10F013049	-3.33226	5.26422	16.107	5.98639e-05	0.0018104
PHASIBEAM10F025919	-3.36949	6.8666	16.1031	5.9987e-05	0.0018104
PHASIBEAM10F010610	-4.80514	3.71874	16.1029	5.99916e-05	0.0018104
PHASIBEAM10F004907	3.91819	5.72984	16.1028	5.99949e-05	0.0018104
PHASIBEAM10F016624	-3.57728	5.2227	16.0689	6.10794e-05	0.00183905
PHASIBEAM10F014677	-3.29993	6.11513	16.0671	6.11367e-05	0.00183905
PHASIBEAM10F025693	-4.35339	2.63977	16.0666	6.11544e-05	0.00183905
PHASIBEAM10F012162	-4.12626	3.68987	16.0627	6.12804e-05	0.00184073
PHASIBEAM10F011046	-3.25915	6.80324	16.047	6.17909e-05	0.00185394
PHASIBEAM10F011286	-3.26643	6.57546	16.033	6.2248e-05	0.00186552
PHASIBEAM10F015482	-4.74494	3.43263	16.0287	6.23895e-05	0.00186695
PHASIBEAM10F027996	3.4203	5.05321	16.0272	6.2438e-05	0.00186695
PHASIBEAM10F015212	-3.36458	4.40185	16.0226	6.25893e-05	0.00186935
PHASIBEAM10F024772	-5.87774	3.11479	16.0204	6.26652e-05	0.00186949
PHASIBEAM10F005509	4.91131	4.34604	16.0182	6.27365e-05	0.00186949
PHASIBEAM10F022887	-3.36336	5.64523	16.0144	6.28611e-05	0.00187108
PHASIBEAM10F005148	-3.38986	4.71327	16.002	6.3274e-05	0.00187889
PHASIBEAM10F022760	-3.36202	6.88997	16.0014	6.32951e-05	0.00187889
PHASIBEAM10F003887	-3.40769	4.61957	16.0001	6.33381e-05	0.00187889
PHASIBEAM10F018271	-5.67511	2.34221	15.9795	6.40333e-05	0.00189737
PHASIBEAM10F024177	-3.22992	7.79574	15.9683	6.44134e-05	0.00190648
PHASIBEAM10F027946	-3.5373	5.65514	15.9526	6.49471e-05	0.00192011
PHASIBEAM10F014553	3.69603	5.36288	15.929	6.57644e-05	0.00194208
PHASIBEAM10F016058	-3.51118	5.09511	15.921	6.60419e-05	0.00194809
PHASIBEAM10F021112	-3.2662	6.12906	15.8928	6.70318e-05	0.00197507
PHASIBEAM10F013073	-5.91917	2.44096	15.8581	6.82752e-05	0.00200945
PHASIBEAM10F002927	-3.2994	6.60095	15.8473	6.86658e-05	0.00201868
PHASIBEAM10F002641	-3.22644	8.64207	15.8427	6.883e-05	0.00202125
PHASIBEAM10F021275	-3.74761	5.66689	15.8131	6.99154e-05	0.00205083
PHASIBEAM10F002373	-3.47845	5.32672	15.7873	7.08769e-05	0.00207671
PHASIBEAM10F025469	-3.88657	4.03422	15.7645	7.17353e-05	0.00209952
PHASIBEAM10F004903	-3.4003	5.52764	15.7598	7.19126e-05	0.00210236
PHASIBEAM10F008082	3.4288	5.4412	15.7452	7.24718e-05	0.00211635
PHASIBEAM10F013475	-4.512	6.14321	15.7255	7.32309e-05	0.00213615
PHASIBEAM10F010141	3.45034	7.38579	15.7173	7.35501e-05	0.00214308
PHASIBEAM10F025223	4.46671	3.53693	15.7066	7.39653e-05	0.00215278
PHASIBEAM10F021911	-3.77671	3.75927	15.701	7.41855e-05	0.0021568
PHASIBEAM10F008919	-4.69757	2.41162	15.6626	7.57074e-05	0.00219861
PHASIBEAM10F015714	-3.24374	6.90927	15.6296	7.70371e-05	0.00223476
PHASIBEAM10F018147	-3.52706	4.08187	15.6193	7.74601e-05	0.00224263
PHASIBEAM10F016322	-3.34533	5.94209	15.6188	7.74795e-05	0.00224263
PHASIBEAM10F024487	3.53591	5.33464	15.6074	7.79501e-05	0.00225377
PHASIBEAM10F021576	-3.2398	5.80617	15.6036	7.81065e-05	0.00225581
PHASIBEAM10F011214	-4.38664	3.49604	15.5894	7.86957e-05	0.00227033
PHASIBEAM10F005245	-4.05953	3.91306	15.5818	7.9013e-05	0.00227698
PHASIBEAM10F002898	-3.26419	5.40715	15.5339	8.10398e-05	0.00233283
PHASIBEAM10F019536	-5.24266	2.16905	15.5125	8.19631e-05	0.00235682
PHASIBEAM10F011265	3.67606	5.62077	15.4928	8.28223e-05	0.00237892
PHASIBEAM10F007458	-3.32691	4.98368	15.4721	8.37321e-05	0.00240196
PHASIBEAM10F014858	-3.18612	8.31478	15.4689	8.38729e-05	0.00240196
PHASIBEAM10F027460	-5.90777	2.32884	15.4683	8.38989e-05	0.00240196
PHASIBEAM10F011202	5.52381	1.98072	15.4569	8.44085e-05	0.00241179
PHASIBEAM10F003855	-3.55604	5.25514	15.4565	8.4426e-05	0.00241179
PHASIBEAM10F008018	6.40036	2.91129	15.4461	8.48899e-05	0.00242241
PHASIBEAM10F011224	-3.81629	4.33944	15.4393	8.51962e-05	0.00242851
PHASIBEAM10F009900	-3.33101	5.37628	15.4349	8.53956e-05	0.00243155
PHASIBEAM10F019157	-4.80677	4.76873	15.4274	8.57373e-05	0.00243864
PHASIBEAM10F002164	-3.48426	5.1789	15.4173	8.61956e-05	0.00244902
PHASIBEAM10F013342	-6.47543	1.76346	15.3986	8.70542e-05	0.00247074
PHASIBEAM10F004426	-4.70559	2.26503	15.3923	8.73429e-05	0.00247626
PHASIBEAM10F010872	3.69811	5.0235	15.3784	8.79905e-05	0.00249193
PHASIBEAM10F015396	-3.25162	5.55621	15.3704	8.83597e-05	0.00249969
PHASIBEAM10F025639	-3.82539	3.22258	15.3636	8.86794e-05	0.00250603
PHASIBEAM10F015790	-3.60018	4.96313	15.3521	8.9223e-05	0.00251868
PHASIBEAM10F014691	6.22845	2.09571	15.3195	9.07757e-05	0.00255976
PHASIBEAM10F008610	-5.49793	1.97097	15.3019	9.16237e-05	0.0025809
PHASIBEAM10F006649	-4.4116	4.70982	15.2835	9.25205e-05	0.00260337
PHASIBEAM10F013899	-4.27887	6.3185	15.2769	9.28432e-05	0.00260965
PHASIBEAM10F000962	-3.42117	4.76505	15.2713	9.31217e-05	0.00261468
PHASIBEAM10F023617	-3.28828	7.00479	15.262	9.35821e-05	0.0026248
PHASIBEAM10F018516	-3.28539	5.4758	15.2567	9.38426e-05	0.00262929
PHASIBEAM10F006711	-3.38281	5.52844	15.2311	9.51249e-05	0.00266238
PHASIBEAM10F006489	-4.05447	2.29469	15.2265	9.53562e-05	0.00266601
PHASIBEAM10F011987	-3.17055	8.69027	15.2057	9.64095e-05	0.00269192
PHASIBEAM10F005990	-3.51181	4.57187	15.2023	9.65843e-05	0.00269192
PHASIBEAM10F006140	-3.25757	6.91925	15.2022	9.65905e-05	0.00269192
PHASIBEAM10F000365	-4.95524	3.50724	15.1956	9.69288e-05	0.00269849
PHASIBEAM10F004227	-3.6288	6.70852	15.1913	9.71497e-05	0.00270177
PHASIBEAM10F012023	-4.41323	4.24765	15.17	9.82534e-05	0.00272957
PHASIBEAM10F010079	-3.3497	4.95133	15.1611	9.87184e-05	0.00273944
PHASIBEAM10F027620	3.28758	7.07042	15.1592	9.88171e-05	0.00273944
PHASIBEAM10F014048	-3.62065	3.97294	15.1449	9.95645e-05	0.00275724
PHASIBEAM10F009476	-3.25096	5.46346	15.141	9.97728e-05	0.0027601
PHASIBEAM10F026200	3.49391	5.94921	15.1348	0.0001001	0.00276624
PHASIBEAM10F011998	-3.24124	6.24004	15.1251	0.000100616	0.00277757
PHASIBEAM10F006180	-3.16616	5.95941	15.1059	0.000101645	0.00280304
PHASIBEAM10F009006	4.06062	5.17051	15.0899	0.00010251	0.00282393
PHASIBEAM10F023620	-3.56992	4.21358	15.0767	0.000103227	0.0028407
PHASIBEAM10F003433	4.17005	5.46073	15.0561	0.000104361	0.00286782
PHASIBEAM10F016543	-4.91741	2.0364	15.0549	0.000104431	0.00286782
PHASIBEAM10F030997	3.96246	2.4261	15.0141	0.00010671	0.00292734
PHASIBEAM10F021026	-3.35203	4.62943	15.0067	0.000107132	0.00293586
PHASIBEAM10F003363	-3.63837	4.78452	15.0001	0.000107504	0.00294296
PHASIBEAM10F022421	-4.71498	2.00826	14.9907	0.000108044	0.0029525
PHASIBEAM10F023526	-3.12919	7.32784	14.9901	0.000108077	0.0029525
PHASIBEAM10F013788	3.5567	7.30685	14.9712	0.000109162	0.00297904
PHASIBEAM10F030734	-3.63482	3.09902	14.9433	0.000110793	0.00302041
PHASIBEAM10F023005	3.26166	7.00351	14.9071	0.000112937	0.00307566
PHASIBEAM10F008294	-5.03103	2.59743	14.8994	0.000113399	0.00308504
PHASIBEAM10F022296	-3.30946	5.71947	14.8917	0.000113862	0.00309202
PHASIBEAM10F002611	-4.39281	3.01558	14.8912	0.000113891	0.00309202
PHASIBEAM10F005185	-3.74622	4.64581	14.8784	0.000114667	0.00310987
PHASIBEAM10F022837	-3.4479	4.78409	14.8704	0.000115158	0.00311996
XLOC_003757	-5.18651	3.54791	14.8575	0.000115945	0.00313804
PHASIBEAM10F015930	-3.37957	4.51498	14.8438	0.000116791	0.00315522
PHASIBEAM10F016515	4.91863	6.34736	14.8433	0.000116822	0.00315522
PHASIBEAM10F010030	-4.81422	3.19612	14.8414	0.00011694	0.00315522
PHASIBEAM10F002243	3.56996	6.48893	14.8333	0.000117444	0.00316288
PHASIBEAM10F025068	-4.1336	3.49255	14.833	0.000117465	0.00316288
PHASIBEAM10F001912	-4.05724	3.60997	14.8293	0.000117695	0.00316583
PHASIBEAM10F020178	-3.1602	5.05552	14.8252	0.000117949	0.00316942
PHASIBEAM10F011151	-3.26701	4.39269	14.8152	0.000118574	0.00318295
PHASIBEAM10F024265	3.2017	6.61894	14.8009	0.00011948	0.00320398
PHASIBEAM10F010399	-3.60522	5.38208	14.7851	0.000120481	0.00322454
PHASIBEAM10F020850	-3.86056	4.8529	14.785	0.000120492	0.00322454
PHASIBEAM10F026133	-5.22559	1.70663	14.7761	0.000121063	0.00323652
XLOC_003271	-4.36936	4.64462	14.771	0.000121387	0.00324189
PHASIBEAM10F001475	-3.42466	4.17986	14.754	0.00012249	0.00326801
PHASIBEAM10F011784	-3.58845	3.58647	14.718	0.000124848	0.00332755
PHASIBEAM10F007873	-4.24655	3.51678	14.714	0.000125112	0.0033312
PHASIBEAM10F027856	-3.41436	5.66871	14.7111	0.000125305	0.00333296
PHASIBEAM10F025911	-3.07739	6.52042	14.6991	0.000126108	0.00335093
PHASIBEAM10F023641	3.93663	4.46899	14.6931	0.00012651	0.0033582
XLOC_003116	-7.04789	1.40044	14.6901	0.000126708	0.00336007
PHASIBEAM10F006785	-3.06465	7.8352	14.6426	0.000129941	0.00344232
PHASIBEAM10F010177	3.33746	5.31924	14.6299	0.000130826	0.00346227
PHASIBEAM10F026658	-3.06491	7.8329	14.6233	0.00013128	0.00347078
PHASIBEAM10F017571	3.35632	5.83612	14.5983	0.000133031	0.00351355
PHASIBEAM10F015762	-3.21627	6.63189	14.5802	0.000134316	0.00354392
PHASIBEAM10F020804	-3.1574	6.8513	14.5687	0.000135144	0.00356048
PHASIBEAM10F011140	-5.65427	3.1686	14.5669	0.00013527	0.00356048
PHASIBEAM10F022234	-3.61903	4.04847	14.5642	0.000135465	0.00356048
PHASIBEAM10F011481	3.75711	4.63502	14.5626	0.000135581	0.00356048
PHASIBEAM10F022154	-4.50788	2.55664	14.562	0.000135622	0.00356048
PHASIBEAM10F024810	-3.44116	4.8913	14.5569	0.000135992	0.00356663
PHASIBEAM10F019657	4.20181	4.03341	14.5508	0.000136432	0.00357459
PHASIBEAM10F008581	-6.85165	1.43608	14.54	0.000137214	0.0035915
PHASIBEAM10F010711	3.88924	3.92437	14.5369	0.000137441	0.00359386
PHASIBEAM10F001247	-3.72262	3.12047	14.5287	0.00013804	0.00360592
PHASIBEAM10F013277	3.59865	8.05028	14.5099	0.000139423	0.00363845
XLOC_001991	-3.36753	4.68869	14.5075	0.000139603	0.00363953
PHASIBEAM10F006237	-3.77946	4.61245	14.5039	0.000139873	0.00364295
PHASIBEAM10F002428	-3.65142	5.72811	14.4985	0.000140274	0.00364976
PHASIBEAM10F003707	-3.40849	4.06377	14.4779	0.000141813	0.00368614
PHASIBEAM10F009700	3.57942	4.553	14.4406	0.000144653	0.00375625
PHASIBEAM10F007170	-3.13249	6.21513	14.4189	0.000146328	0.00379601
PHASIBEAM10F012991	3.7061	5.67823	14.4158	0.000146564	0.00379838
PHASIBEAM10F001987	3.38695	5.1211	14.4131	0.000146776	0.00380011
PHASIBEAM10F025543	-3.06341	7.05611	14.3941	0.000148265	0.00383289
PHASIBEAM10F004226	-3.15357	6.26929	14.3932	0.000148334	0.00383289
PHASIBEAM10F013074	-5.59602	3.02856	14.3842	0.000149046	0.0038475
PHASIBEAM10F025179	-6.75559	2.22399	14.3722	0.000149999	0.00386829
PHASIBEAM10F009463	-3.33073	5.72243	14.3483	0.00015192	0.00391344
PHASIBEAM10F023665	-3.86848	3.49391	14.3467	0.000152048	0.00391344
PHASIBEAM10F021942	-3.25499	6.20676	14.3385	0.000152711	0.00392665
PHASIBEAM10F022770	3.51548	4.96285	14.3354	0.00015296	0.00392921
PHASIBEAM10F028214	-3.24305	5.79265	14.3261	0.000153715	0.00394475
PHASIBEAM10F009145	3.43268	3.22956	14.3164	0.000154516	0.00395836
PHASIBEAM10F006383	-4.46068	3.95352	14.316	0.000154547	0.00395836
PHASIBEAM10F005247	-3.84813	5.90557	14.3029	0.000155629	0.00398218
PHASIBEAM10F024228	-5.42087	1.64747	14.281	0.000157449	0.00402483
XLOC_003509	3.19433	7.90206	14.2754	0.000157917	0.00403286
PHASIBEAM10F002173	4.45253	4.07038	14.2717	0.000158226	0.00403683
PHASIBEAM10F017408	-3.0024	8.52755	14.2631	0.000158952	0.00405143
PHASIBEAM10F004579	4.35013	4.29413	14.2473	0.000160291	0.0040816
PHASIBEAM10F009530	-3.28831	3.76727	14.2408	0.000160848	0.00409109
PHASIBEAM10F026693	3.32434	5.52148	14.2393	0.000160976	0.00409109
PHASIBEAM10F019338	-3.09588	6.2305	14.2306	0.000161719	0.00410601
PHASIBEAM10F018620	-3.10111	4.6367	14.2012	0.000164266	0.00416664
PHASIBEAM10F022004	-3.11266	6.00978	14.1933	0.000164959	0.00417621
PHASIBEAM10F003367	-5.35683	2.04726	14.1932	0.000164961	0.00417621
PHASIBEAM10F030540	3.06506	5.80851	14.1905	0.000165201	0.00417825
PHASIBEAM10F009169	-3.02656	7.12622	14.1807	0.000166063	0.004196
PHASIBEAM10F018199	-3.21036	4.28078	14.1752	0.000166551	0.0042043
PHASIBEAM10F001175	4.23768	4.93285	14.1689	0.000167109	0.00421432
PHASIBEAM10F005511	3.01265	8.53878	14.1667	0.000167305	0.00421522
XLOC_002591	-6.23659	2.02289	14.1557	0.000168291	0.00423453
PHASIBEAM10F019703	3.0756	7.87467	14.1545	0.000168394	0.00423453
PHASIBEAM10F021150	-3.30415	4.86536	14.139	0.000169784	0.0042654
PHASIBEAM10F012045	-3.49219	4.17106	14.1332	0.000170309	0.00427449
PHASIBEAM10F005423	-3.6594	5.90732	14.1263	0.000170937	0.00428616
PHASIBEAM10F017015	-4.12908	2.8634	14.1225	0.000171279	0.00429063
PHASIBEAM10F016052	-3.0236	7.32312	14.1182	0.000171675	0.00429646
PHASIBEAM10F027844	-2.98162	8.35015	14.1113	0.000172306	0.00430813
PHASIBEAM10F025841	-4.95439	3.16476	14.1058	0.000172806	0.00431653
PHASIBEAM10F007899	-3.17332	5.56156	14.0806	0.000175141	0.0043707
PHASIBEAM10F015175	-4.39258	2.77752	14.0769	0.000175485	0.00437512
PHASIBEAM10F001279	-4.17482	3.1976	14.0525	0.000177779	0.00442676
PHASIBEAM10F028204	-5.66217	2.14101	14.0513	0.000177893	0.00442676
PHASIBEAM10F006606	-3.9894	5.73632	14.0472	0.000178278	0.00443213
PHASIBEAM10F004988	3.48035	4.43107	14.0373	0.00017922	0.00445021
PHASIBEAM10F027906	-3.35995	4.3241	14.036	0.000179344	0.00445021
PHASIBEAM10F026562	-3.78743	5.06749	14.0199	0.000180888	0.00448217
PHASIBEAM10F006212	-3.12501	6.12713	14.019	0.000180974	0.00448217
PHASIBEAM10F016117	-3.01441	7.29568	14.0111	0.000181739	0.00449688
PHASIBEAM10F011638	3.26394	6.44648	13.9938	0.000183419	0.00453418
PHASIBEAM10F020951	3.32125	5.36691	13.9889	0.000183895	0.00454168
PHASIBEAM10F026946	3.53245	5.55419	13.9857	0.000184211	0.00454519
PHASIBEAM10F007268	-3.06247	6.71373	13.9676	0.000185988	0.00458075
PHASIBEAM10F007757	-3.2588	4.68785	13.9675	0.000186001	0.00458075
PHASIBEAM10F018611	-3.66183	2.74074	13.9612	0.000186627	0.00459187
PHASIBEAM10F011136	-3.03948	5.86171	13.9573	0.000187013	0.00459706
PHASIBEAM10F016034	-3.22428	5.47086	13.9539	0.000187349	0.004601
PHASIBEAM10F025609	-2.98418	7.10322	13.9427	0.000188468	0.00462417
PHASIBEAM10F026004	-3.37237	4.92038	13.9364	0.000189103	0.00463541
PHASIBEAM10F026987	-5.32279	2.3396	13.9325	0.000189495	0.00463915
PHASIBEAM10F016454	-3.01635	6.20111	13.9314	0.000189609	0.00463915
PHASIBEAM10F027424	3.63404	4.13544	13.9163	0.000191137	0.00467217
PHASIBEAM10F011558	-5.08057	2.35186	13.9138	0.000191389	0.00467398
PHASIBEAM10F025970	3.79567	4.13787	13.8996	0.000192838	0.004705
PHASIBEAM10F011334	-3.40898	4.07836	13.8935	0.000193469	0.004716
PHASIBEAM10F011013	-3.11653	5.80667	13.8878	0.000194052	0.00472583
PHASIBEAM10F012989	-3.0181	6.69303	13.8832	0.000194532	0.00473313
PHASIBEAM10F025808	-3.02527	6.38106	13.8753	0.000195351	0.00474865
PHASIBEAM10F009531	3.11926	7.18187	13.8555	0.000197419	0.00479087
PHASIBEAM10F005548	-3.25441	5.93096	13.8552	0.000197452	0.00479087
PHASIBEAM10F011981	-3.92866	3.6841	13.8474	0.000198267	0.0048062
PHASIBEAM10F014268	-3.0207	6.22198	13.8439	0.000198642	0.00481084
PHASIBEAM10F017533	-4.50683	3.05267	13.828	0.000200326	0.00484715
PHASIBEAM10F028067	-3.56615	4.24193	13.8061	0.00020268	0.00489959
PHASIBEAM10F001344	-3.39084	4.30442	13.783	0.000205181	0.0049555
PHASIBEAM10F015540	-6.5645	2.11098	13.7785	0.000205672	0.00496279
PHASIBEAM10F024861	3.63768	4.97357	13.7683	0.000206795	0.0049853
PHASIBEAM10F015071	-4.00402	4.61457	13.7662	0.000207024	0.00498623
PHASIBEAM10F000575	-4.04754	5.31309	13.7641	0.000207264	0.00498745
PHASIBEAM10F019234	-3.74077	3.00332	13.7471	0.000209138	0.00502794
PHASIBEAM10F006809	-6.97685	1.35879	13.7434	0.000209558	0.00503342
PHASIBEAM10F025082	-3.0132	6.25169	13.7386	0.00021009	0.00504158
PHASIBEAM10F016410	-3.45343	3.46031	13.7338	0.000210634	0.00505002
PHASIBEAM10F015464	-3.06325	5.3772	13.7312	0.000210924	0.00505235
PHASIBEAM10F025681	-3.60291	4.27177	13.7282	0.000211263	0.00505578
PHASIBEAM10F015995	-3.50958	4.74108	13.7253	0.000211588	0.00505578
PHASIBEAM10F003609	3.13279	6.21912	13.7248	0.000211644	0.00505578
PHASIBEAM10F016443	-3.09437	5.77451	13.7213	0.000212038	0.00506057
PHASIBEAM10F024011	-4.01061	3.8554	13.7187	0.000212325	0.00506282
PHASIBEAM10F007243	-5.3134	1.93783	13.7166	0.00021257	0.00506406
PHASIBEAM10F020417	-4.87703	1.58705	13.6794	0.000216824	0.00516073
PHASIBEAM10F015682	-3.50993	5.10496	13.6773	0.000217067	0.00516183
PHASIBEAM10F007451	-3.45272	4.62533	13.665	0.00021849	0.00519096
PHASIBEAM10F003364	-2.97656	7.0391	13.6599	0.000219086	0.00520041
PHASIBEAM10F016965	-3.15303	5.74329	13.6517	0.000220044	0.00521844
PHASIBEAM10F021263	-4.34351	3.10201	13.6479	0.00022049	0.0052243
PHASIBEAM10F017381	-3.13171	5.58931	13.634	0.000222126	0.00525665
PHASIBEAM10F007502	-3.34697	4.58135	13.6329	0.000222256	0.00525665
PHASIBEAM10F028165	-3.01224	6.8708	13.63	0.000222596	0.00525995
PHASIBEAM10F018297	3.13764	6.37268	13.6209	0.000223685	0.00528094
PHASIBEAM10F024428	-6.22716	1.73215	13.6116	0.000224789	0.00530223
PHASIBEAM10F011812	-3.1896	6.23348	13.5984	0.00022638	0.00533154
PHASIBEAM10F009560	4.05219	5.36906	13.5979	0.000226438	0.00533154
PHASIBEAM10F024813	-3.05555	6.71256	13.5869	0.000227765	0.00535798
PHASIBEAM10F009857	-6.04428	7.21833	13.5816	0.000228415	0.00536848
PHASIBEAM10F016885	-3.51661	6.54997	13.5745	0.00022928	0.00538397
PHASIBEAM10F006116	-3.22446	3.50424	13.5658	0.000230348	0.00540423
PHASIBEAM10F014643	-3.63156	3.70253	13.5533	0.000231879	0.00543529
PHASIBEAM10F014032	3.08351	6.41149	13.5439	0.000233048	0.00545587
PHASIBEAM10F027583	-5.38846	1.77917	13.5429	0.000233173	0.00545587
PHASIBEAM10F002313	-5.075	4.06769	13.5346	0.0002342	0.00547503
PHASIBEAM10F013339	-3.74432	5.55064	13.5265	0.000235216	0.00549127
PHASIBEAM10F018968	3.64195	5.2991	13.5243	0.000235497	0.00549127
PHASIBEAM10F021081	-3.06064	5.63267	13.5241	0.000235523	0.00549127
PHASIBEAM10F010302	-2.99891	6.23327	13.522	0.000235784	0.00549248
PHASIBEAM10F014918	-3.243	3.00492	13.5073	0.000237635	0.00553071
PHASIBEAM10F011264	-3.91581	5.3681	13.4968	0.000238971	0.00555686
PHASIBEAM10F024820	-4.52193	3.99349	13.4792	0.000241218	0.00560416
PHASIBEAM10F005451	-3.61315	5.144	13.4768	0.000241534	0.00560653
PHASIBEAM10F014043	-4.59461	2.51477	13.4633	0.000243272	0.00564028
PHASIBEAM10F019428	-3.20132	5.1466	13.4622	0.000243417	0.00564028
PHASIBEAM10F004834	-2.91746	6.19275	13.4601	0.000243688	0.00564157
PHASIBEAM10F005759	-5.12748	1.59349	13.4572	0.000244066	0.00564535
PHASIBEAM10F006644	-3.5198	4.19822	13.444	0.000245787	0.00568014
PHASIBEAM10F007710	-2.99291	5.45021	13.4315	0.000247434	0.00571319
PHASIBEAM10F023846	-6.96351	1.34675	13.4081	0.000250536	0.00577854
PHASIBEAM10F003991	-2.98189	7.13611	13.4069	0.000250705	0.00577854
PHASIBEAM10F011042	-3.00461	6.42034	13.4016	0.000251404	0.00578957
PHASIBEAM10F021082	-5.23692	4.02719	13.3992	0.000251726	0.00579042
PHASIBEAM10F023092	-3.71294	5.27024	13.3981	0.000251882	0.00579042
PHASIBEAM10F024845	-3.42476	5.79291	13.394	0.000252432	0.00579799
PHASIBEAM10F016769	4.64078	3.23379	13.3901	0.000252953	0.00579801
PHASIBEAM10F009969	3.18219	6.24223	13.389	0.000253098	0.00579801
PHASIBEAM10F012095	-6.56817	4.45629	13.3884	0.000253185	0.00579801
PHASIBEAM10F006806	-4.05313	3.13638	13.3874	0.000253316	0.00579801
PHASIBEAM10F012710	-3.79563	3.06602	13.3783	0.000254551	0.00581869
PHASIBEAM10F014275	-3.09283	5.5523	13.3775	0.000254663	0.00581869
PHASIBEAM10F006124	-2.95081	6.21707	13.3624	0.000256725	0.00586069
PHASIBEAM10F016368	-3.04644	5.50035	13.3447	0.000259149	0.00591089
PHASIBEAM10F016884	-3.55504	3.6892	13.3411	0.000259654	0.00591728
PHASIBEAM10F016082	-4.02546	3.05554	13.3358	0.000260382	0.00592872
PHASIBEAM10F007836	-3.08977	5.67891	13.3232	0.000262139	0.00596355
PHASIBEAM10F026597	3.68322	3.57755	13.2984	0.000265626	0.00603766
PHASIBEAM10F017782	-3.70664	4.38139	13.2841	0.000267661	0.00607863
PHASIBEAM10F002494	-3.88694	6.72531	13.2727	0.000269297	0.00611051
PHASIBEAM10F000135	4.8713	3.92493	13.2464	0.000273097	0.00618767
PHASIBEAM10F022621	-3.62668	3.0826	13.246	0.000273169	0.00618767
PHASIBEAM10F025268	-5.47293	2.4468	13.2419	0.000273756	0.00619563
PHASIBEAM10F005792	-3.13544	6.41729	13.2319	0.000275229	0.0062236
PHASIBEAM10F025423	4.98644	4.70881	13.2215	0.000276751	0.00625263
PHASIBEAM10F008754	3.56345	5.27786	13.2197	0.000277015	0.0062532
PHASIBEAM10F005930	-3.61943	2.15692	13.2087	0.00027866	0.00628492
PHASIBEAM10F002495	-2.96174	6.14232	13.1856	0.000282114	0.00635079
PHASIBEAM10F007358	-3.08092	5.28816	13.1845	0.00028228	0.00635079
PHASIBEAM10F012113	-3.11465	4.10863	13.1843	0.000282306	0.00635079
PHASIBEAM10F021205	-5.42594	3.21676	13.1808	0.000282832	0.00635719
PHASIBEAM10F007456	-4.23928	3.89053	13.1782	0.000283225	0.00636058
PHASIBEAM10F007893	-2.85946	10.0519	13.1691	0.000284603	0.00638605
PHASIBEAM10F004487	-5.80721	2.77418	13.1639	0.00028539	0.00639824
PHASIBEAM10F011384	-3.04729	4.77562	13.156	0.000286601	0.00641598
PHASIBEAM10F011385	-3.0379	5.31335	13.1555	0.00028667	0.00641598
PHASIBEAM10F017791	-4.98719	2.98347	13.151	0.000287362	0.00642598
PHASIBEAM10F017525	-3.54459	3.60839	13.1486	0.000287733	0.00642881
PHASIBEAM10F006943	-4.42001	3.91362	13.1333	0.000290096	0.00647609
PHASIBEAM10F023764	-3.42911	5.40168	13.1313	0.000290404	0.00647746
PHASIBEAM10F004947	-3.41271	6.41922	13.1233	0.000291653	0.0064998
PHASIBEAM10F015514	-4.88276	3.12211	13.1213	0.000291958	0.00650108
PHASIBEAM10F022195	-4.1954	2.70218	13.1185	0.000292387	0.00650512
PHASIBEAM10F017830	-3.49854	4.5389	13.1142	0.000293067	0.00651473
PHASIBEAM10F009059	-3.25779	4.60002	13.1118	0.000293435	0.00651739
PHASIBEAM10F001511	-3.63383	3.40996	13.1085	0.000293958	0.00652347
PHASIBEAM10F026564	-3.54311	3.73316	13.0986	0.000295509	0.00655237
PHASIBEAM10F000123	-4.47084	4.39056	13.0968	0.000295794	0.00655316
PHASIBEAM10F017030	4.20477	4.7843	13.0932	0.000296372	0.00656043
PHASIBEAM10F023675	-2.91008	6.95749	13.082	0.000298146	0.00659412
PHASIBEAM10F008269	-3.5699	3.15709	13.0712	0.000299869	0.00662665
PHASIBEAM10F001978	-2.97017	7.28057	13.048	0.000303605	0.00670357
PHASIBEAM10F016522	-3.23743	5.13955	13.0323	0.000306165	0.00675441
PHASIBEAM10F006444	-3.08729	4.83691	13.0205	0.000308096	0.00679131
PHASIBEAM10F006839	-4.48095	2.74236	13.0177	0.000308559	0.0067958
PHASIBEAM10F009598	-3.3647	4.13554	13.0126	0.000309407	0.00680876
PHASIBEAM10F008850	-3.52227	3.71748	13.0098	0.000309858	0.00681299
PHASIBEAM10F010268	-2.92942	6.1718	12.9973	0.000311934	0.00685289
PHASIBEAM10F018592	-3.65449	3.38406	12.9809	0.000314688	0.00690761
PHASIBEAM10F014009	3.27605	4.67099	12.9729	0.000316031	0.0069313
PHASIBEAM10F008126	-4.14549	4.22474	12.938	0.000321977	0.00705582
PHASIBEAM10F026790	-2.8483	8.47711	12.9239	0.00032441	0.00710309
PHASIBEAM10F012994	-4.42937	4.04935	12.9224	0.000324675	0.00710309
PHASIBEAM10F011753	-3.00682	6.33003	12.9129	0.000326318	0.00713309
PHASIBEAM10F020448	-3.78616	4.96024	12.9082	0.000327148	0.00714528
PHASIBEAM10F002161	-2.94743	6.68142	12.9052	0.000327662	0.00715056
PHASIBEAM10F023673	-3.2436	4.5073	12.8965	0.000329191	0.00717795
PHASIBEAM10F004691	-3.21818	3.57453	12.8944	0.000329567	0.00718018
PHASIBEAM10F011916	-3.1001	5.01727	12.8842	0.000331359	0.00721324
PHASIBEAM10F019498	2.95568	6.99566	12.8818	0.0003318	0.00721686
PHASIBEAM10F021101	-6.55503	1.35182	12.8792	0.000332262	0.00722093
PHASIBEAM10F025888	3.24339	4.58517	12.8639	0.000334977	0.00727391
PHASIBEAM10F003419	-4.48545	2.9534	12.8578	0.000336079	0.00729181
PHASIBEAM10F017355	3.0992	6.24454	12.8544	0.000336688	0.00729899
PHASIBEAM10F003881	-3.38788	5.64994	12.8367	0.000339885	0.00736222
PHASIBEAM10F030006	-6.8692	1.33471	12.8271	0.000341626	0.00739382
PHASIBEAM10F028616	5.92612	1.55432	12.8071	0.000345302	0.00746723
PHASIBEAM10F015073	-5.48759	3.0329	12.8037	0.000345927	0.00747458
PHASIBEAM10F021087	-3.55746	3.81517	12.7999	0.000346634	0.0074837
PHASIBEAM10F004554	4.0615	6.46876	12.7956	0.00034744	0.00749494
PHASIBEAM10F025177	3.20649	5.12715	12.7925	0.00034801	0.00750107
PHASIBEAM10F001754	-3.16462	4.29772	12.7835	0.000349695	0.00753068
PHASIBEAM10F022711	-4.77135	1.70185	12.7821	0.000349957	0.00753068
PHASIBEAM10F021574	3.13798	6.38304	12.7673	0.000352727	0.00758406
PHASIBEAM10F016920	-4.39035	4.99654	12.764	0.000353357	0.00759138
PHASIBEAM10F011796	-2.84644	7.71839	12.7589	0.00035432	0.00760586
PHASIBEAM10F007440	-2.87158	7.33774	12.743	0.000357351	0.00766466
PHASIBEAM10F015859	-2.96564	5.21349	12.73	0.000359842	0.00771179
PHASIBEAM10F013940	-2.85321	7.90223	12.7079	0.000364113	0.00779696
PHASIBEAM10F014356	-3.7368	3.04504	12.6942	0.000366785	0.00784777
PHASIBEAM10F005575	-3.11395	4.67966	12.6854	0.000368518	0.00787518
PHASIBEAM10F027296	-3.37179	5.32879	12.6842	0.000368752	0.00787518
PHASIBEAM10F020465	-5.36494	2.59993	12.6831	0.000368966	0.00787518
PHASIBEAM10F002001	-2.88571	5.7827	12.6775	0.000370086	0.00789265
PHASIBEAM10F005786	4.05445	2.95744	12.6751	0.000370564	0.00789644
PHASIBEAM10F019256	4.47932	3.38776	12.6728	0.000371007	0.00789947
PHASIBEAM10F009168	-4.55093	3.28607	12.6632	0.000372918	0.00793372
PHASIBEAM10F019821	2.91481	7.7864	12.6588	0.0003738	0.00794604
PHASIBEAM10F001126	-2.83182	7.93752	12.6541	0.000374752	0.00795985
PHASIBEAM10F006434	-2.8542	7.01164	12.6199	0.000381669	0.00810021
PHASIBEAM10F018882	2.97758	6.98699	12.6068	0.000384348	0.00815047
PHASIBEAM10F016837	-3.23058	4.21616	12.6005	0.000385645	0.00817139
PHASIBEAM10F019690	-4.95813	2.79624	12.5923	0.000387344	0.00819746
PHASIBEAM10F010482	-3.33444	6.86528	12.5915	0.0003875	0.00819746
PHASIBEAM10F004975	-3.56613	3.28028	12.5871	0.000388411	0.0082101
PHASIBEAM10F016715	-3.12887	4.55923	12.577	0.000390516	0.00824796
PHASIBEAM10F010446	-3.13301	5.03932	12.5539	0.000395373	0.00834384
PHASIBEAM10F004944	-5.77119	3.62107	12.5476	0.000396711	0.00836535
PHASIBEAM10F005766	-2.84181	7.0157	12.5403	0.000398271	0.0083915
PHASIBEAM10F005246	-3.3758	4.95161	12.5238	0.000401804	0.00845639
PHASIBEAM10F005489	-2.97441	5.06031	12.5229	0.000401995	0.00845639
PHASIBEAM10F026142	3.23209	5.80655	12.5173	0.000403198	0.00847211
PHASIBEAM10F005394	-2.85887	7.38009	12.5164	0.000403388	0.00847211
PHASIBEAM10F011410	-4.03691	4.66843	12.4986	0.000407267	0.00854675
PHASIBEAM10F012204	-5.94163	2.78191	12.4956	0.000407914	0.00855348
PHASIBEAM10F004232	-3.14731	5.73836	12.4874	0.000409714	0.00858437
PHASIBEAM10F010969	-5.10557	3.27432	12.4849	0.000410264	0.00858905
PHASIBEAM10F021370	-5.42121	2.00063	12.4735	0.00041277	0.00863462
PHASIBEAM10F021425	4.04048	4.55166	12.4702	0.00041349	0.00863815
PHASIBEAM10F020838	-4.24443	4.18467	12.4697	0.000413597	0.00863815
PHASIBEAM10F019786	3.70817	5.4087	12.4453	0.000419043	0.00874493
PHASIBEAM10F009945	3.4238	4.39858	12.4334	0.000421714	0.00879287
PHASIBEAM10F025690	-3.23989	3.96739	12.4321	0.00042201	0.00879287
PHASIBEAM10F002317	2.90375	6.99045	12.4141	0.000426098	0.00887102
PHASIBEAM10F011010	-2.95887	4.8958	12.4008	0.000429157	0.00892761
PHASIBEAM10F027637	-3.07867	4.46785	12.3962	0.000430197	0.00894218
PHASIBEAM10F025932	3.31419	4.6689	12.3875	0.000432216	0.00897702
PHASIBEAM10F008414	-2.91992	6.72955	12.3705	0.000436164	0.00905188
PHASIBEAM10F016009	3.02389	6.81356	12.3624	0.000438076	0.00908436
PHASIBEAM10F023418	-2.83255	6.74541	12.3562	0.000439526	0.00910724
PHASIBEAM10F019850	3.03293	5.52564	12.3535	0.000440172	0.00911344
PHASIBEAM10F016873	4.00275	3.19683	12.348	0.000441455	0.00913279
PHASIBEAM10F020617	3.46191	5.06139	12.3426	0.000442729	0.00915194
PHASIBEAM10F021851	3.22898	5.07409	12.3371	0.000444038	0.00917177
PHASIBEAM10F003326	-2.79221	8.93216	12.3302	0.00044568	0.0091937
PHASIBEAM10F024784	3.25897	5.36305	12.3297	0.000445799	0.0091937
PHASIBEAM10F007817	-3.07902	4.76606	12.3183	0.000448548	0.00924312
PHASIBEAM10F002945	3.20925	4.54526	12.3057	0.000451576	0.00929821
PHASIBEAM10F009171	2.99354	6.14206	12.2952	0.000454136	0.0093436
PHASIBEAM10F011285	-2.81414	6.34111	12.2931	0.000454644	0.00934673
PHASIBEAM10F003993	-2.85415	5.00582	12.2776	0.000458426	0.0094171
PHASIBEAM10F010802	-2.95571	4.36801	12.2636	0.000461872	0.00947445
PHASIBEAM10F009435	-3.8348	3.27968	12.2634	0.000461939	0.00947445
PHASIBEAM10F021756	4.6811	2.13268	12.2489	0.000465542	0.00954088
PHASIBEAM10F001125	-2.7984	7.48655	12.2451	0.000466484	0.00954742
PHASIBEAM10F003661	-3.38526	4.07528	12.2447	0.000466588	0.00954742
PHASIBEAM10F028434	-4.21301	2.02523	12.2367	0.000468594	0.009581
PHASIBEAM10F024373	-2.96811	4.78963	12.2333	0.000469445	0.00959092
PHASIBEAM10F012445	3.20276	4.64875	12.2263	0.000471214	0.00961958
PHASIBEAM10F003375	-2.80627	6.57551	12.2247	0.000471615	0.00962029
PHASIBEAM10F013325	-3.79238	4.11039	12.2183	0.000473241	0.00964596
PHASIBEAM10F026191	-3.73578	3.53254	12.2117	0.000474918	0.00967035
PHASIBEAM10F018900	3.46094	4.03039	12.2107	0.000475175	0.00967035
PHASIBEAM10F004618	-6.76548	1.30076	12.2069	0.000476141	0.00967285
PHASIBEAM10F008064	-4.68972	1.84679	12.2066	0.000476209	0.00967285
PHASIBEAM10F013092	-2.77517	7.5114	12.2058	0.000476402	0.00967285
PHASIBEAM10F017900	3.33004	4.91218	12.1918	0.000480008	0.00973369
PHASIBEAM10F023305	-3.55083	5.11867	12.1911	0.00048019	0.00973369
PHASIBEAM10F017085	-2.98143	5.85442	12.1898	0.000480511	0.00973369
PHASIBEAM10F014448	3.25947	5.51077	12.1876	0.000481088	0.00973647
PHASIBEAM10F007891	3.6028	4.66581	12.1864	0.00048139	0.00973647
PHASIBEAM10F025042	-3.01269	7.97082	12.1843	0.000481938	0.00974004
PHASIBEAM10F001732	-5.03308	3.61166	12.182	0.00048252	0.00974431
PHASIBEAM10F000289	3.68259	2.51065	12.1757	0.000484149	0.00976376
PHASIBEAM10F018295	6.40341	1.67018	12.1754	0.000484227	0.00976376
PHASIBEAM10F008941	-3.88944	4.57751	12.1642	0.000487157	0.0098153
PHASIBEAM10F002507	-2.75286	6.77162	12.1627	0.000487553	0.00981574
PHASIBEAM10F026577	4.40959	2.38162	12.1537	0.000489909	0.00985256
PHASIBEAM10F016227	-4.1824	2.96252	12.1528	0.000490132	0.00985256
PHASIBEAM10F025992	-3.01169	5.30344	12.1471	0.000491641	0.00987532
PHASIBEAM10F011621	-3.90885	2.31927	12.1384	0.000493945	0.00991402
PHASIBEAM10F027168	3.5082	5.11264	12.1348	0.000494901	0.00992562
PHASIBEAM10F005361	-2.8671	6.19307	12.1281	0.00049667	0.00995349
PHASIBEAM10F011538	-6.36745	1.33238	12.1246	0.000497617	0.00996486
PHASIBEAM10F012244	-3.36333	5.16466	12.1131	0.0005007	0.010019
PHASIBEAM10F007387	3.0831	6.38268	12.1063	0.000502506	0.0100474
PHASIBEAM10F018991	-2.91684	4.53319	12.0924	0.000506287	0.0101153
PHASIBEAM10F012172	-4.41039	1.8359	12.0825	0.000508962	0.0101611
PHASIBEAM10F019755	-2.71585	11.5356	12.0788	0.000509973	0.0101735
PHASIBEAM10F016359	-3.25786	3.785	12.0766	0.000510575	0.0101766
PHASIBEAM10F027389	-6.56057	1.308	12.0749	0.000511049	0.0101766
PHASIBEAM10F006290	3.10964	5.20251	12.074	0.000511291	0.0101766
PHASIBEAM10F001951	-3.20278	6.02608	12.0643	0.000513978	0.0102223
PHASIBEAM10F026193	-2.75565	6.53932	12.0565	0.000516116	0.0102571
PHASIBEAM10F023272	-3.63084	3.23876	12.0535	0.000516947	0.0102658
PHASIBEAM10F001154	-4.52919	2.22131	12.045	0.000519321	0.0103052
PHASIBEAM10F008262	-4.35598	2.43598	12.0392	0.00052094	0.0103254
PHASIBEAM10F012760	-4.17406	3.52626	12.0371	0.000521507	0.0103254
PHASIBEAM10F022736	3.94323	4.51572	12.0371	0.000521521	0.0103254
PHASIBEAM10F013580	3.31149	4.52243	12.02	0.000526316	0.0104125
PHASIBEAM10F011850	-2.74559	8.19573	12.0175	0.000527039	0.010419
PHASIBEAM10F002256	-2.97313	6.67297	12.0084	0.000529602	0.0104617
PHASIBEAM10F014910	-2.93337	5.1663	11.9946	0.000533563	0.0105321
PHASIBEAM10F023949	-5.38012	2.0854	11.9799	0.00053778	0.0106073
PHASIBEAM10F021264	-2.79786	6.72176	11.971	0.000540352	0.01065
PHASIBEAM10F020057	3.25973	4.32189	11.9485	0.000546916	0.0107713
PHASIBEAM10F002094	-3.12212	6.24952	11.9441	0.000548221	0.0107811
PHASIBEAM10F011863	3.79189	3.65961	11.944	0.000548234	0.0107811
PHASIBEAM10F015198	-3.33985	3.06552	11.9407	0.000549221	0.0107924
PHASIBEAM10F012993	-3.58295	5.3369	11.9314	0.000551947	0.0108379
PHASIBEAM10F004233	-3.33692	4.32494	11.9223	0.000554652	0.0108829
PHASIBEAM10F011362	-2.85848	5.52991	11.919	0.000555652	0.0108943
PHASIBEAM10F011218	-2.90182	5.66335	11.9127	0.000557529	0.010923
PHASIBEAM10F004306	-4.51769	2.4286	11.9051	0.000559792	0.0109592
PHASIBEAM10F019709	3.79663	3.53344	11.9025	0.000560599	0.0109668
PHASIBEAM10F018521	-2.93818	5.58595	11.8982	0.000561881	0.0109837
PHASIBEAM10F005801	3.32366	4.48362	11.8947	0.000562945	0.0109917
PHASIBEAM10F006867	3.17839	4.21559	11.8933	0.000563356	0.0109917
PHASIBEAM10F006063	-2.89344	5.45578	11.8927	0.000563548	0.0109917
PHASIBEAM10F011295	-2.75084	6.80344	11.8845	0.00056603	0.0110319
PHASIBEAM10F013083	-3.08234	7.13678	11.8681	0.000571041	0.0111213
PHASIBEAM10F004446	-2.70562	8.35364	11.8618	0.000572969	0.0111506
PHASIBEAM10F003576	3.51429	3.52232	11.8587	0.000573919	0.0111608
PHASIBEAM10F024636	-3.74093	2.48222	11.8381	0.000580317	0.0112769
PHASIBEAM10F012947	-4.25528	3.28359	11.8362	0.0005809	0.0112799
PHASIBEAM10F019146	-6.69832	1.28812	11.8157	0.000587337	0.0113964
PHASIBEAM10F004215	-4.82362	2.55214	11.8045	0.000590869	0.0114565
PHASIBEAM10F005452	-3.21145	4.58093	11.8007	0.0005921	0.0114699
PHASIBEAM10F001433	-3.76193	5.77534	11.7996	0.000592434	0.0114699
PHASIBEAM10F010522	-2.7553	7.56308	11.7948	0.000593956	0.0114892
PHASIBEAM10F023605	4.35894	2.7226	11.7937	0.000594308	0.0114892
PHASIBEAM10F007049	-3.72071	2.87118	11.7898	0.000595556	0.0115039
PHASIBEAM10F010503	2.94268	6.61289	11.7886	0.000595946	0.0115039
PHASIBEAM10F005322	-2.78288	6.36972	11.7791	0.000598992	0.0115543
PHASIBEAM10F007825	3.05692	5.68236	11.7737	0.000600743	0.0115773
PHASIBEAM10F026127	-2.76212	6.26755	11.7727	0.000601068	0.0115773
PHASIBEAM10F024520	-3.1093	5.28566	11.7534	0.000607333	0.0116822
PHASIBEAM10F002743	-5.27684	1.61512	11.7531	0.000607404	0.0116822
PHASIBEAM10F023642	3.00936	6.19657	11.7438	0.000610459	0.0117324
PHASIBEAM10F019669	-3.11013	4.2729	11.7395	0.00061187	0.0117403
PHASIBEAM10F013480	3.54209	5.65853	11.7388	0.000612116	0.0117403
PHASIBEAM10F029427	-3.46961	4.68622	11.7375	0.000612533	0.0117403
PHASIBEAM10F023763	-2.85473	6.48705	11.7353	0.000613267	0.0117403
PHASIBEAM10F025582	2.89737	6.63794	11.7335	0.000613863	0.0117403
PHASIBEAM10F005111	2.87126	5.9475	11.7328	0.000614096	0.0117403
PHASIBEAM10F008277	-5.76425	1.47003	11.7324	0.00061422	0.0117403
PHASIBEAM10F014598	-4.7789	3.02554	11.7317	0.000614448	0.0117403
PHASIBEAM10F005879	-2.96879	4.43047	11.7254	0.000616532	0.0117715
PHASIBEAM10F020556	-4.90476	3.78096	11.7131	0.000620616	0.0118409
PHASIBEAM10F009763	-3.05804	5.23743	11.7064	0.000622842	0.0118747
PHASIBEAM10F006225	3.07858	4.71861	11.693	0.000627372	0.0119524
PHASIBEAM10F025822	-4.25038	3.20897	11.6889	0.000628739	0.0119698
PHASIBEAM10F000619	4.21361	4.52503	11.6823	0.000630982	0.0120037
PHASIBEAM10F009718	-2.81651	7.69125	11.6603	0.000638476	0.0121375
PHASIBEAM10F005899	-4.00556	2.25794	11.6533	0.000640871	0.0121742
PHASIBEAM10F012906	-2.84867	4.355	11.6418	0.000644859	0.0122411
PHASIBEAM10F004219	-3.00711	4.68332	11.6401	0.000645467	0.0122438
PHASIBEAM10F024528	-3.99563	3.50084	11.6321	0.000648238	0.0122875
PHASIBEAM10F001525	3.3695	4.20145	11.6209	0.000652156	0.0123505
PHASIBEAM10F016016	-3.43448	4.21593	11.6199	0.000652501	0.0123505
PHASIBEAM10F010144	-2.83729	5.32312	11.6182	0.00065308	0.0123525
PHASIBEAM10F021872	2.76604	7.31136	11.6137	0.000654682	0.0123724
PHASIBEAM10F021201	-2.98301	4.21893	11.6126	0.000655073	0.0123724
PHASIBEAM10F007657	-3.93696	3.64454	11.6092	0.000656255	0.0123858
PHASIBEAM10F009651	3.31594	5.33344	11.5838	0.000665293	0.0125474
PHASIBEAM10F012863	3.00589	4.65891	11.5824	0.000665775	0.0125474
PHASIBEAM10F026464	-2.86114	5.28333	11.5759	0.000668133	0.0125787
PHASIBEAM10F012557	-2.9808	3.98117	11.5751	0.000668394	0.0125787
PHASIBEAM10F027776	-6.30938	1.31458	11.5737	0.000668895	0.0125792
PHASIBEAM10F015245	3.35804	3.7728	11.5594	0.000674066	0.0126673
PHASIBEAM10F002880	6.46558	1.60037	11.5495	0.000677685	0.0127187
PHASIBEAM10F025053	2.87773	3.7527	11.5492	0.000677768	0.0127187
PHASIBEAM10F021722	-2.99885	5.37098	11.5427	0.000680163	0.0127545
PHASIBEAM10F011764	4.47441	3.3893	11.5316	0.000684227	0.0128143
PHASIBEAM10F028049	-2.90737	4.52912	11.5313	0.000684325	0.0128143
PHASIBEAM10F015839	-4.28989	2.05895	11.529	0.000685202	0.0128196
PHASIBEAM10F009717	-2.88881	6.81228	11.5279	0.000685586	0.0128196
PHASIBEAM10F006259	-3.37922	6.99064	11.5221	0.000687751	0.0128509
PHASIBEAM10F012019	-5.74934	1.42002	11.5149	0.000690396	0.0128912
PHASIBEAM10F023107	-6.57169	1.28127	11.5093	0.000692476	0.0129208
PHASIBEAM10F008597	4.21057	3.40307	11.5035	0.000694652	0.0129522
PHASIBEAM10F026525	-2.96204	4.69514	11.5005	0.000695758	0.0129636
PHASIBEAM10F025933	-2.68266	7.86213	11.4916	0.000699113	0.0130169
PHASIBEAM10F008006	-3.28474	6.22001	11.4876	0.000700619	0.0130357
PHASIBEAM10F003415	-2.666	8.85337	11.4825	0.00070255	0.0130624
PHASIBEAM10F018430	-3.223	5.79923	11.4777	0.000704365	0.0130868
PHASIBEAM10F017679	-6.0926	1.41709	11.4711	0.000706854	0.0131238
PHASIBEAM10F001877	2.8868	5.81806	11.4667	0.000708558	0.0131461
PHASIBEAM10F008738	-2.66754	7.7577	11.453	0.00071379	0.0132261
PHASIBEAM10F014695	-2.84181	5.74675	11.4528	0.000713875	0.0132261
PHASIBEAM10F006208	-3.47504	3.59918	11.4471	0.000716072	0.0132574
PHASIBEAM10F012210	-4.9398	3.76242	11.4426	0.000717802	0.0132801
PHASIBEAM10F018429	-3.35634	3.65169	11.4406	0.000718561	0.0132848
PHASIBEAM10F001054	3.66211	3.38085	11.4293	0.00072295	0.0133543
PHASIBEAM10F011199	3.07169	5.28946	11.4283	0.000723341	0.0133543
PHASIBEAM10F022827	2.75194	7.67041	11.425	0.000724631	0.0133688
PHASIBEAM10F014445	-2.73933	6.33934	11.4229	0.000725463	0.0133747
PHASIBEAM10F021727	-2.85898	6.96149	11.4175	0.000727561	0.0134007
PHASIBEAM10F022401	-3.5856	3.52713	11.4166	0.000727894	0.0134007
PHASIBEAM10F014121	-3.19505	6.07348	11.415	0.000728537	0.0134031
PHASIBEAM10F003400	3.58624	5.80252	11.4102	0.000730403	0.0134281
PHASIBEAM10F013949	-3.62604	3.30095	11.4034	0.000733083	0.0134679
PHASIBEAM10F012610	-5.39513	1.86259	11.3918	0.000737681	0.0135376
PHASIBEAM10F023823	2.63208	9.23007	11.3912	0.000737909	0.0135376
PHASIBEAM10F004328	-3.02116	4.02629	11.3682	0.000747114	0.0136969
PHASIBEAM10F003429	-2.85542	4.94526	11.3669	0.000747649	0.0136971
PHASIBEAM10F008415	-4.55163	2.62712	11.3656	0.000748165	0.0136971
XLOC_001849	6.62141	3.40948	11.3496	0.000754655	0.0138062
PHASIBEAM10F013882	-3.23376	3.92633	11.3439	0.000756972	0.013839
PHASIBEAM10F021785	-2.82232	5.43686	11.3286	0.000763217	0.0139434
PHASIBEAM10F008136	2.86476	6.26458	11.3218	0.000766017	0.0139849
XLOC_003463	2.8126	4.13514	11.3187	0.000767293	0.0139984
PHASIBEAM10F002716	-2.73962	6.05887	11.3101	0.000770854	0.0140536
PHASIBEAM10F003388	-2.73691	6.56337	11.3	0.000775089	0.014121
PHASIBEAM10F020613	-3.37687	3.4465	11.2981	0.000775848	0.0141251
PHASIBEAM10F011159	3.18935	4.21111	11.2943	0.000777448	0.0141444
PHASIBEAM10F008702	3.32555	4.52693	11.2893	0.000779539	0.0141726
PHASIBEAM10F020507	-2.79634	5.24016	11.2803	0.000783335	0.0142318
PHASIBEAM10F005177	-2.93763	4.98764	11.2752	0.000785492	0.0142525
PHASIBEAM10F003493	-2.76735	4.20722	11.275	0.000785562	0.0142525
PHASIBEAM10F022499	-2.78579	5.36936	11.2687	0.000788242	0.0142912
PHASIBEAM10F008612	-2.89981	4.44045	11.2669	0.000789011	0.0142953
PHASIBEAM10F025438	-2.62558	10.0548	11.2581	0.000792742	0.014353
PHASIBEAM10F005768	3.59665	3.45683	11.22	0.000809184	0.0146406
PHASIBEAM10F014502	2.89608	6.3786	11.2165	0.000810718	0.0146499
PHASIBEAM10F003862	3.14285	4.37359	11.2163	0.000810817	0.0146499
PHASIBEAM10F027690	-2.92832	7.25212	11.2113	0.000813019	0.0146796
PHASIBEAM10F006333	-2.80944	5.27504	11.2075	0.00081467	0.0146993
PHASIBEAM10F025486	2.90726	4.8726	11.2034	0.000816454	0.0147214
PHASIBEAM10F003225	2.78562	6.70414	11.183	0.000825518	0.0148746
PHASIBEAM10F022023	-3.01655	4.66357	11.1764	0.000828459	0.0149174
PHASIBEAM10F016330	-2.67923	8.20611	11.1668	0.000832727	0.0149805
PHASIBEAM10F026841	2.97622	6.11768	11.1654	0.000833387	0.0149805
PHASIBEAM10F025942	-3.36701	6.19615	11.1647	0.000833674	0.0149805
PHASIBEAM10F023285	-2.70731	5.93538	11.1628	0.00083456	0.0149861
PHASIBEAM10F012119	-2.67839	6.24931	11.1611	0.000835325	0.0149896
PHASIBEAM10F009789	2.94937	6.18473	11.1586	0.000836433	0.0149992
PHASIBEAM10F025380	-3.70036	8.69025	11.1538	0.000838613	0.0150281
PHASIBEAM10F005155	-3.06308	4.7013	11.1513	0.000839731	0.0150378
PHASIBEAM10F003273	-4.0026	2.60275	11.1456	0.000842308	0.0150737
PHASIBEAM10F006425	-3.42669	4.12761	11.1232	0.000852556	0.0152467
PHASIBEAM10F019287	3.34113	4.6547	11.1173	0.000855242	0.0152843
PHASIBEAM10F005694	2.91949	5.87906	11.1154	0.000856154	0.0152902
PHASIBEAM10F001469	-2.92854	4.77151	11.1125	0.000857483	0.0153035
PHASIBEAM10F005702	-2.69508	6.20277	11.088	0.000868871	0.0154962
PHASIBEAM10F003290	-2.66999	6.10618	11.0842	0.000870677	0.0155179
PHASIBEAM10F024887	-2.61757	7.86583	11.076	0.000874521	0.0155758
PHASIBEAM10F006270	3.71824	3.86185	11.0587	0.000882726	0.0157113
PHASIBEAM10F002654	-3.26154	4.11787	11.0565	0.000883748	0.0157189
PHASIBEAM10F016323	-2.99629	4.56298	11.0516	0.000886123	0.0157468
PHASIBEAM10F012041	-2.85024	5.9128	11.0507	0.00088652	0.0157468
PHASIBEAM10F019461	-2.74517	5.39277	11.0485	0.000887589	0.0157552
PHASIBEAM10F023576	3.39577	4.80288	11.0377	0.000892767	0.0158364
PHASIBEAM10F027443	-6.24252	1.40132	11.0332	0.000894933	0.0158641
PHASIBEAM10F008925	-3.45158	3.4922	11.0214	0.000900676	0.0159551
PHASIBEAM10F001208	3.05556	5.20943	11.0126	0.000904957	0.0160201
PHASIBEAM10F028134	-3.00208	4.63134	11.01	0.000906211	0.0160315
PHASIBEAM10F003838	-3.42156	2.25062	11.0077	0.000907324	0.0160404
PHASIBEAM10F011988	-2.69573	5.52417	10.999	0.000911598	0.0161051
PHASIBEAM10F007562	-2.65386	7.49481	10.9966	0.000912778	0.0161151
PHASIBEAM10F020998	3.14478	3.50288	10.9883	0.000916911	0.0161772
PHASIBEAM10F000634	4.15297	2.95409	10.983	0.000919537	0.0162126
PHASIBEAM10F026553	-3.02157	4.23356	10.9732	0.00092437	0.0162869
PHASIBEAM10F003688	-2.75874	5.45649	10.956	0.000932997	0.0164274
PHASIBEAM10F027496	-5.31635	2.77834	10.9548	0.000933595	0.0164274
PHASIBEAM10F017746	-3.4567	4.98905	10.9511	0.000935497	0.0164498
PHASIBEAM10F011035	-6.54395	1.25943	10.948	0.000937031	0.0164658
PHASIBEAM10F019558	3.4029	3.71282	10.9466	0.000937766	0.0164677
PHASIBEAM10F017857	4.54587	2.95273	10.9413	0.000940465	0.016504
PHASIBEAM10F025955	-2.63094	6.202	10.938	0.000942134	0.016514
PHASIBEAM10F011079	2.98692	5.7277	10.9377	0.00094229	0.016514
PHASIBEAM10F021996	-2.95507	5.63355	10.9276	0.00094742	0.0165928
PHASIBEAM10F016417	-3.47276	6.92951	10.9223	0.000950141	0.0166237
PHASIBEAM10F019123	-3.04201	4.36984	10.9217	0.000950452	0.0166237
PHASIBEAM10F006613	-4.393	4.9872	10.9191	0.000951789	0.016636
PHASIBEAM10F026486	-3.35057	2.99933	10.9166	0.000953058	0.0166471
PHASIBEAM10F014690	-2.62443	6.9661	10.9094	0.00095675	0.0167005
PHASIBEAM10F025506	2.73578	6.9165	10.8959	0.000963754	0.0168116
PHASIBEAM10F011703	2.69866	7.27863	10.8888	0.000967466	0.0168651
PHASIBEAM10F024365	3.21358	4.98938	10.8793	0.000972433	0.0169405
PHASIBEAM10F003174	-2.66967	5.71042	10.8679	0.000978457	0.0170341
PHASIBEAM10F016327	-2.89981	4.50665	10.8639	0.000980556	0.0170593
PHASIBEAM10F003141	-3.04266	4.21331	10.8617	0.000981721	0.0170683
PHASIBEAM10F003420	-3.0395	5.40416	10.8595	0.000982898	0.0170774
PHASIBEAM10F005834	-3.55527	3.2067	10.8561	0.000984691	0.0170973
PHASIBEAM10F003487	-2.76394	5.50632	10.8509	0.000987466	0.0171341
PHASIBEAM10F020434	-2.86727	5.04356	10.8461	0.000990045	0.0171675
PHASIBEAM10F001089	-2.78438	4.93085	10.8292	0.000999114	0.0173134
PHASIBEAM10F021074	-6.08697	1.4264	10.8257	0.00100098	0.0173313
PHASIBEAM10F027254	-6.41073	1.38994	10.8248	0.00100147	0.0173313
PHASIBEAM10F015926	-2.8442	5.31496	10.8201	0.00100402	0.0173641
PHASIBEAM10F013791	-2.7157	5.66261	10.8185	0.0010049	0.0173677
PHASIBEAM10F024018	-2.56977	8.44011	10.8071	0.0010111	0.0174635
PHASIBEAM10F015051	-3.65162	2.16319	10.8011	0.00101439	0.0175087
PHASIBEAM10F023542	3.01163	5.80356	10.7875	0.00102185	0.0176259
PHASIBEAM10F003695	-4.33743	4.06673	10.7839	0.00102385	0.0176417
PHASIBEAM10F026488	-3.08319	4.40358	10.7835	0.00102411	0.0176417
PHASIBEAM10F019319	-2.70108	6.2295	10.7804	0.00102578	0.0176507
PHASIBEAM10F004240	-2.71338	4.3442	10.7801	0.00102598	0.0176507
PHASIBEAM10F001420	-2.8258	4.62195	10.7784	0.00102691	0.0176552
PHASIBEAM10F025893	-2.75767	4.76904	10.7741	0.0010293	0.0176847
PHASIBEAM10F020365	3.5483	3.63163	10.7672	0.00103312	0.0177388
PHASIBEAM10F007102	3.76465	5.27024	10.7654	0.00103413	0.0177445
PHASIBEAM10F012577	-4.13947	5.24542	10.7513	0.00104208	0.0178624
PHASIBEAM10F012792	-3.19203	3.40088	10.7508	0.00104237	0.0178624
PHASIBEAM10F026024	3.15453	4.23081	10.7485	0.00104363	0.0178724
PHASIBEAM10F027550	-2.90743	6.69911	10.7466	0.00104469	0.017879
PHASIBEAM10F026976	-2.62774	6.46147	10.7411	0.0010478	0.0179101
PHASIBEAM10F008911	-3.06419	4.67112	10.741	0.00104788	0.0179101
PHASIBEAM10F026672	-4.99495	7.62041	10.7344	0.00105161	0.0179622
PHASIBEAM10F027885	-3.06716	4.19213	10.7302	0.00105402	0.0179916
PHASIBEAM10F015221	-2.81296	3.90939	10.7268	0.00105597	0.0180132
PHASIBEAM10F014675	-2.58603	7.02301	10.7236	0.00105779	0.0180325
PHASIBEAM10F020554	-4.60924	1.75834	10.7214	0.00105905	0.0180423
PHASIBEAM10F001892	-3.17612	4.88695	10.7197	0.00105999	0.0180435
PHASIBEAM10F017417	-2.56136	8.02135	10.7188	0.00106053	0.0180435
PHASIBEAM10F023143	-3.66322	2.36166	10.7177	0.00106118	0.0180435
PHASIBEAM10F022559	-3.1824	3.07621	10.7156	0.00106239	0.0180523
PHASIBEAM10F026580	-3.1143	3.9263	10.712	0.00106444	0.0180756
PHASIBEAM10F026362	4.17115	4.43365	10.7084	0.00106649	0.0180987
PHASIBEAM10F014465	-3.16124	3.65119	10.7052	0.00106834	0.0181183
PHASIBEAM10F016847	-2.58089	7.13962	10.6971	0.00107306	0.0181866
PHASIBEAM10F027221	-2.66235	5.92377	10.6922	0.00107585	0.018213
PHASIBEAM10F011062	3.37574	3.63997	10.692	0.00107601	0.018213
PHASIBEAM10F012761	-2.93018	4.00362	10.6888	0.00107788	0.018233
PHASIBEAM10F012545	5.89315	3.29376	10.6875	0.00107861	0.0182336
PHASIBEAM10F027766	-6.49204	1.2569	10.6662	0.00109113	0.0184334
PHASIBEAM10F027410	3.71644	3.33172	10.6628	0.0010931	0.0184547
PHASIBEAM10F025114	-2.63366	6.49889	10.66	0.00109478	0.0184713
PHASIBEAM10F012459	-2.76869	5.628	10.6534	0.00109868	0.0185252
PHASIBEAM10F000061	-2.88872	6.35928	10.6503	0.00110055	0.0185448
PHASIBEAM10F011719	-2.97696	3.58053	10.6473	0.00110233	0.0185629
PHASIBEAM10F024158	-2.87752	4.46332	10.6458	0.00110322	0.0185659
PHASIBEAM10F021291	-2.85987	6.00589	10.6389	0.00110736	0.018612
PHASIBEAM10F006692	6.49191	1.66243	10.6388	0.00110738	0.018612
PHASIBEAM10F003454	-2.88007	4.10391	10.6355	0.00110938	0.0186338
PHASIBEAM10F025501	4.36334	4.25977	10.6316	0.00111173	0.0186613
PHASIBEAM10F025701	2.64957	7.08108	10.6272	0.00111435	0.0186933
PHASIBEAM10F020560	-3.03035	4.0561	10.6173	0.00112032	0.0187814
XLOC_003874	-5.39297	1.30917	10.6066	0.00112682	0.0188785
PHASIBEAM10F011052	-4.17611	3.67001	10.604	0.00112843	0.0188934
PHASIBEAM10F027782	-5.04906	2.1589	10.5984	0.00113183	0.0189381
PHASIBEAM10F022407	2.85627	5.89745	10.5955	0.00113363	0.0189521
PHASIBEAM10F014977	3.82823	3.51874	10.5947	0.00113411	0.0189521
PHASIBEAM10F017057	2.72067	6.59639	10.5916	0.00113602	0.0189705
PHASIBEAM10F021672	3.38481	3.37875	10.5906	0.00113666	0.0189705
PHASIBEAM10F009137	-3.22902	3.94774	10.5857	0.00113967	0.0189991
PHASIBEAM10F002434	-2.73448	6.04616	10.5854	0.00113982	0.0189991
PHASIBEAM10F001015	-3.87939	5.39276	10.584	0.00114073	0.0190022
PHASIBEAM10F017472	-2.86616	4.95408	10.5813	0.00114236	0.0190081
PHASIBEAM10F023396	-2.8373	5.92153	10.5793	0.0011436	0.0190081
PHASIBEAM10F027351	2.75443	5.48938	10.5791	0.00114376	0.0190081
PHASIBEAM10F002614	2.86787	3.08058	10.5787	0.00114398	0.0190081
PHASIBEAM10F020280	-2.60108	5.71467	10.5749	0.00114636	0.0190357
PHASIBEAM10F000283	-4.7846	3.50727	10.5724	0.0011479	0.0190492
PHASIBEAM10F013746	3.43859	3.53092	10.5643	0.00115295	0.0191209
PHASIBEAM10F003994	-3.06528	2.33979	10.5628	0.00115389	0.0191243
PHASIBEAM10F015306	4.50556	3.28875	10.5541	0.00115928	0.0192016
PHASIBEAM10F023881	-3.20258	3.27169	10.5486	0.00116277	0.0192473
PHASIBEAM10F016514	4.17283	5.17116	10.5337	0.00117218	0.0193908
PHASIBEAM10F026600	-2.87378	3.76128	10.5291	0.00117509	0.0194267
PHASIBEAM10F004942	3.38301	3.60553	10.5277	0.00117601	0.0194297
PHASIBEAM10F012941	5.32928	2.21505	10.5193	0.00118135	0.0195056
PHASIBEAM10F007468	-4.89268	4.55188	10.5134	0.00118509	0.0195551
PHASIBEAM10F013556	-3.51478	4.09403	10.5115	0.00118634	0.0195634
PHASIBEAM10F020542	-6.46242	1.24997	10.5076	0.00118887	0.019579
PHASIBEAM10F020010	3.47239	3.06287	10.5068	0.00118934	0.019579
PHASIBEAM10F024972	-6.15153	1.28915	10.5066	0.00118952	0.019579
PHASIBEAM10F001742	-3.69886	3.86626	10.5004	0.0011935	0.0196322
PHASIBEAM10F002911	2.61057	7.39987	10.4965	0.001196	0.019661
PHASIBEAM10F006335	3.09084	5.05679	10.492	0.0011989	0.0196963
PHASIBEAM10F021424	3.28656	4.1513	10.4884	0.00120126	0.0197228
PHASIBEAM10F004391	-4.36849	6.62073	10.4848	0.00120358	0.0197485
PHASIBEAM10F007995	2.92303	5.219	10.4825	0.0012051	0.0197611
PHASIBEAM10F027754	-4.10298	3.05578	10.4715	0.00121233	0.0198598
PHASIBEAM10F022011	-2.81219	4.41263	10.471	0.00121264	0.0198598
PHASIBEAM10F014846	-3.10444	4.85334	10.469	0.00121396	0.0198691
PHASIBEAM10F025405	3.11266	5.73433	10.4664	0.00121566	0.0198707
PHASIBEAM10F022809	2.74359	6.72361	10.4664	0.00121566	0.0198707
PHASIBEAM10F025070	-2.70961	4.40493	10.4654	0.00121633	0.0198707
PHASIBEAM10F023436	-2.58144	6.08841	10.4619	0.00121861	0.0198866
PHASIBEAM10F020594	-5.20807	2.78843	10.4605	0.00121951	0.0198866
PHASIBEAM10F015236	-2.74304	5.09331	10.4605	0.00121957	0.0198866
PHASIBEAM10F004120	-2.63894	5.57083	10.4499	0.00122653	0.0199709
PHASIBEAM10F028145	-5.05883	4.54307	10.4495	0.00122685	0.0199709
PHASIBEAM10F012897	-2.61133	7.11126	10.4492	0.00122702	0.0199709
PHASIBEAM10F000489	-2.84376	4.23652	10.4355	0.00123616	0.0201071
PHASIBEAM10F020758	-2.80851	4.83052	10.433	0.00123784	0.020122
PHASIBEAM10F012801	-2.74748	4.97313	10.4123	0.00125176	0.0203288
PHASIBEAM10F000961	2.77814	5.47706	10.4118	0.00125211	0.0203288
PHASIBEAM10F024601	-6.4396	1.24045	10.3864	0.00126944	0.0205975
PHASIBEAM10F006185	2.54047	9.23581	10.3775	0.00127563	0.020685
PHASIBEAM10F004475	-2.5912	6.38556	10.3762	0.0012765	0.020685
PHASIBEAM10F020803	-2.74577	4.89817	10.3752	0.0012772	0.020685
PHASIBEAM10F002132	2.49614	10.2839	10.3728	0.00127882	0.0206984
PHASIBEAM10F012580	-6.4366	1.24075	10.3706	0.00128038	0.0207109
PHASIBEAM10F018336	-2.53842	7.62865	10.3693	0.00128126	0.0207124
PHASIBEAM10F001948	4.55326	4.31336	10.3679	0.00128226	0.0207157
PHASIBEAM10F012918	-2.65048	6.56574	10.3649	0.00128433	0.0207366
PHASIBEAM10F003248	-3.30034	4.35111	10.3596	0.00128806	0.0207839
PHASIBEAM10F020648	-4.1141	4.87077	10.3567	0.00129008	0.0207934
PHASIBEAM10F026631	-2.79504	4.43506	10.3565	0.00129023	0.0207934
PHASIBEAM10F015553	3.90995	3.90511	10.3543	0.00129175	0.0208052
PHASIBEAM10F010705	-3.07547	3.60772	10.3521	0.00129331	0.0208174
PHASIBEAM10F008478	3.53595	4.60449	10.3508	0.0012942	0.020819
PHASIBEAM10F027010	-3.61845	3.18603	10.3466	0.00129716	0.0208511
PHASIBEAM10F019625	2.76634	5.05369	10.3457	0.00129779	0.0208511
PHASIBEAM10F029200	-3.65479	1.83272	10.332	0.00130743	0.0209933
PHASIBEAM10F023593	-2.67461	6.66146	10.3262	0.00131156	0.0210414
PHASIBEAM10F013168	-5.66006	1.41222	10.3255	0.00131203	0.0210414
PHASIBEAM10F025195	-6.13685	1.30849	10.3208	0.00131538	0.0210822
PHASIBEAM10F010137	-4.07209	3.16276	10.3173	0.00131788	0.0211094
PHASIBEAM10F018960	-3.1475	3.1623	10.3013	0.0013294	0.0212809
PHASIBEAM10F017378	-3.6798	2.82641	10.298	0.00133176	0.0213057
PHASIBEAM10F024007	2.62629	6.85596	10.2846	0.00134148	0.0214481
PHASIBEAM10F003902	-6.41975	1.26873	10.2819	0.00134342	0.021466
PHASIBEAM10F017135	-2.71589	4.80963	10.277	0.00134702	0.0215004
PHASIBEAM10F003455	3.33188	5.56529	10.2767	0.0013472	0.0215004
PHASIBEAM10F022832	-2.61644	6.8773	10.2702	0.00135194	0.0215583
PHASIBEAM10F003482	-3.45337	5.01435	10.2694	0.00135255	0.0215583
PHASIBEAM10F017026	-2.61029	5.37297	10.2673	0.00135409	0.0215583
PHASIBEAM10F013827	-2.56851	6.30176	10.2673	0.00135412	0.0215583
PHASIBEAM10F012909	-2.51416	7.78273	10.263	0.00135722	0.0215947
PHASIBEAM10F027896	-2.65923	5.20698	10.2538	0.00136406	0.0216903
PHASIBEAM10F012479	-2.95829	3.64567	10.2436	0.00137158	0.0217967
PHASIBEAM10F014604	-2.5028	8.72212	10.2351	0.00137792	0.0218842
PHASIBEAM10F018508	-2.61809	4.57531	10.2159	0.00139237	0.0221004
PHASIBEAM10F012962	2.8402	5.73611	10.2143	0.00139359	0.0221063
PHASIBEAM10F023749	-2.58173	7.2681	10.1915	0.00141091	0.0223675
PHASIBEAM10F014797	-3.2356	3.4735	10.1845	0.00141626	0.0224335
PHASIBEAM10F022465	-2.59304	5.44805	10.1838	0.00141678	0.0224335
PHASIBEAM10F016126	3.43471	3.74377	10.1797	0.00141994	0.02247
PHASIBEAM10F013883	-2.70596	6.34563	10.1768	0.00142221	0.0224924
PHASIBEAM10F010143	-6.00857	1.41811	10.1721	0.00142585	0.0225363
PHASIBEAM10F024435	5.49866	1.98908	10.1685	0.00142858	0.0225582
PHASIBEAM10F019943	-3.85061	1.87176	10.1681	0.00142895	0.0225582
PHASIBEAM10F008605	-3.46706	3.80656	10.1625	0.00143328	0.022613
PHASIBEAM10F009490	4.94127	5.49596	10.1348	0.00145495	0.0229305
PHASIBEAM10F027934	-2.67806	4.97929	10.1345	0.00145516	0.0229305
PHASIBEAM10F008224	3.11849	4.69984	10.133	0.00145639	0.0229362
PHASIBEAM10F003866	-3.42599	3.25303	10.1317	0.00145742	0.0229387
PHASIBEAM10F008501	-3.06257	4.00806	10.1293	0.00145933	0.022955
PHASIBEAM10F018907	-3.34794	4.05895	10.1276	0.00146067	0.0229623
PHASIBEAM10F027231	3.35307	3.60972	10.12	0.00146669	0.0230431
PHASIBEAM10F021171	-3.28455	3.32131	10.1135	0.00147184	0.0231101
PHASIBEAM10F017777	3.06045	4.65036	10.1106	0.00147422	0.0231337
PHASIBEAM10F020892	5.91835	2.48934	10.1061	0.00147776	0.0231754
PHASIBEAM10F023031	-3.84439	3.76549	10.0915	0.00148955	0.0233464
XLOC_003189	-3.28074	3.34069	10.0888	0.0014917	0.0233662
PHASIBEAM10F006708	-4.07285	2.62991	10.0849	0.00149491	0.0234024
PHASIBEAM10F007104	6.38662	2.01849	10.0838	0.00149582	0.0234027
PHASIBEAM10F027957	-4.6485	2.56056	10.0761	0.00150204	0.023486
PHASIBEAM10F007442	2.74558	5.41564	10.0739	0.00150384	0.0235002
PHASIBEAM10F021131	-2.83284	4.24209	10.0712	0.00150604	0.0235206
PHASIBEAM10F021659	-2.5837	5.45935	10.0661	0.0015102	0.0235714
PHASIBEAM10F019206	-2.98169	4.83323	10.0573	0.00151746	0.0236708
PHASIBEAM10F017351	-2.69607	4.66028	10.053	0.00152097	0.0237114
PHASIBEAM10F005593	-2.95206	4.02008	10.0508	0.00152279	0.0237258
PHASIBEAM10F015876	3.76359	3.61962	10.0487	0.00152457	0.0237393
PHASIBEAM10F008481	-5.02436	1.49474	10.0431	0.0015292	0.0237973
PHASIBEAM10F025084	-3.38142	3.38625	10.0363	0.00153485	0.0238711
PHASIBEAM10F006065	-2.62403	5.50031	10.0288	0.00154107	0.0239537
PHASIBEAM10F014710	2.93	4.06448	10.0263	0.00154323	0.0239731
PHASIBEAM10F010415	2.60772	6.81027	10.0228	0.00154616	0.0240044
PHASIBEAM10F027364	-2.73569	4.67397	10.0186	0.00154969	0.0240449
PHASIBEAM10F002151	2.88643	4.97559	10.0031	0.00156281	0.0242341
PHASIBEAM10F004774	3.64595	3.68389	10.0006	0.0015649	0.0242522
PHASIBEAM10F015160	-2.74743	3.36521	9.99705	0.00156791	0.0242846
PHASIBEAM10F017281	-2.4837	7.74365	9.9931	0.00157128	0.0243224
PHASIBEAM10F006578	3.76633	4.22641	9.98571	0.0015776	0.0244058
PHASIBEAM10F002995	3.52672	3.78906	9.97423	0.00158746	0.024544
PHASIBEAM10F001408	3.24522	4.73531	9.97296	0.00158856	0.0245465
PHASIBEAM10F006054	-2.71138	6.35598	9.9707	0.00159051	0.0245497
PHASIBEAM10F020767	-2.52622	6.11338	9.97055	0.00159064	0.0245497
PHASIBEAM10F017680	-2.6598	5.74419	9.96361	0.00159665	0.024628
PHASIBEAM10F010773	3.04933	4.04344	9.96244	0.00159766	0.0246291
PHASIBEAM10F013422	2.90472	4.93272	9.94896	0.00160941	0.0247956
PHASIBEAM10F017486	-3.65718	3.09479	9.94095	0.00161642	0.0248891
PHASIBEAM10F020268	-2.58157	5.83702	9.93104	0.00162515	0.0250056
PHASIBEAM10F005229	-3.29692	3.81718	9.93019	0.00162589	0.0250056
PHASIBEAM10F020442	3.97154	3.84696	9.92386	0.0016315	0.0250772
PHASIBEAM10F012518	3.07496	5.13372	9.9181	0.00163661	0.025141
PHASIBEAM10F026538	-3.99655	1.60239	9.90196	0.00165103	0.0253476
PHASIBEAM10F016868	3.34999	3.67478	9.89925	0.00165346	0.0253702
PHASIBEAM10F025487	-2.77494	3.96404	9.8849	0.0016664	0.0255538
PHASIBEAM10F014900	-3.02802	3.48053	9.88232	0.00166874	0.0255647
PHASIBEAM10F003894	-4.3865	2.38729	9.88197	0.00166906	0.0255647
PHASIBEAM10F025709	-2.46982	7.10681	9.87853	0.00167219	0.0255976
PHASIBEAM10F023081	-3.2628	5.70538	9.8709	0.00167913	0.025689
PHASIBEAM10F010972	-2.55892	6.75569	9.86925	0.00168064	0.0256971
PHASIBEAM10F017615	-2.71944	4.53652	9.8668	0.00168288	0.0257111
PHASIBEAM10F015325	3.92349	4.01637	9.8661	0.00168352	0.0257111
PHASIBEAM10F005250	-2.50698	5.98563	9.86346	0.00168594	0.0257331
PHASIBEAM10F003259	-2.93045	5.53659	9.85916	0.00168988	0.0257783
PHASIBEAM10F017387	-2.60433	9.69217	9.85795	0.00169099	0.0257803
PHASIBEAM10F011659	-3.22366	4.51109	9.85593	0.00169285	0.0257937
PHASIBEAM10F006366	2.87735	5.49255	9.85444	0.00169423	0.0257996
PHASIBEAM10F002456	2.94413	5.40084	9.84989	0.00169842	0.0258465
PHASIBEAM10F026078	-3.32228	4.17421	9.84896	0.00169928	0.0258465
PHASIBEAM10F013257	-6.1937	1.23699	9.84277	0.00170501	0.0259187
PHASIBEAM10F028661	-6.15636	1.83648	9.83647	0.00171086	0.0259925
PHASIBEAM10F008728	3.03712	4.27489	9.83332	0.00171379	0.0260166
PHASIBEAM10F024467	-3.9811	4.45201	9.83264	0.00171442	0.0260166
PHASIBEAM10F001260	2.55637	6.30449	9.82513	0.00172143	0.0261079
PHASIBEAM10F004646	-5.19365	1.89511	9.81145	0.00173429	0.0262877
PHASIBEAM10F017466	-2.93145	4.68467	9.79151	0.00175319	0.0265589
PHASIBEAM10F007462	2.55288	6.26243	9.78663	0.00175786	0.0266142
PHASIBEAM10F017192	2.78042	4.53921	9.77936	0.00176482	0.0267042
PHASIBEAM10F026961	2.78436	5.64774	9.7751	0.00176891	0.0267426
PHASIBEAM10F020323	-2.49556	6.79053	9.7746	0.0017694	0.0267426
PHASIBEAM10F015549	2.97031	4.88019	9.77167	0.00177222	0.0267699
PHASIBEAM10F004486	4.20186	4.45118	9.77014	0.00177369	0.0267767
PHASIBEAM10F016040	-2.91234	3.85907	9.76048	0.00178304	0.0269023
PHASIBEAM10F003995	-6.27893	1.22673	9.75	0.00179323	0.0270406
PHASIBEAM10F014746	4.32601	5.50904	9.7455	0.00179762	0.0270913
PHASIBEAM10F010956	-2.87755	4.20312	9.74282	0.00180025	0.0271153
PHASIBEAM10F013567	-2.85173	3.96556	9.73767	0.00180529	0.0271757
PHASIBEAM10F018449	-4.93841	1.76607	9.73385	0.00180905	0.0272166
PHASIBEAM10F011466	-4.16714	5.33744	9.73248	0.0018104	0.0272213
PHASIBEAM10F007316	-3.08617	3.47109	9.72788	0.00181493	0.0272739
PHASIBEAM10F020438	2.79128	5.12454	9.72215	0.0018206	0.0273434
PHASIBEAM10F010961	-2.5352	6.80397	9.71883	0.00182389	0.0273771
PHASIBEAM10F017915	-3.38337	3.56525	9.71652	0.00182619	0.027396
PHASIBEAM10F019042	2.60474	4.61563	9.71308	0.00182961	0.0274317
PHASIBEAM10F020766	-2.48383	6.17626	9.69933	0.00184335	0.0276219
PHASIBEAM10F023159	-2.59085	5.52374	9.69444	0.00184827	0.0276797
PHASIBEAM10F007167	-3.3115	3.87656	9.69077	0.00185196	0.0277192
PHASIBEAM10F001998	3.14567	3.90603	9.68775	0.00185501	0.027749
PHASIBEAM10F012318	-2.66351	3.82569	9.68567	0.00185711	0.0277522
PHASIBEAM10F024001	2.46224	8.18862	9.68545	0.00185733	0.0277522
PHASIBEAM10F004808	-3.50963	3.47769	9.67939	0.00186346	0.0278279
PHASIBEAM10F001804	3.42771	3.83328	9.67736	0.00186553	0.0278413
PHASIBEAM10F021186	2.77289	6.26941	9.67642	0.00186648	0.0278413
PHASIBEAM10F021723	-3.76748	2.86808	9.67339	0.00186956	0.0278715
PHASIBEAM10F002076	2.70318	5.75624	9.66939	0.00187363	0.0279163
PHASIBEAM10F003266	3.72595	3.51469	9.6682	0.00187485	0.0279186
PHASIBEAM10F000188	-4.24829	3.82043	9.65233	0.00189111	0.0281448
PHASIBEAM10F024298	-2.68782	4.88604	9.65088	0.00189261	0.0281511
XLOC_003036	-2.57179	6.80376	9.63323	0.00191089	0.0284069
PHASIBEAM10F008241	-4.25536	1.81418	9.62951	0.00191476	0.0284483
PHASIBEAM10F011731	-2.84557	4.02819	9.62044	0.00192423	0.0285729
PHASIBEAM10F023939	-6.29021	1.2391	9.61743	0.00192739	0.0286036
PHASIBEAM10F020277	-2.61245	3.89263	9.61571	0.0019292	0.0286143
PHASIBEAM10F010213	-3.10547	3.29066	9.61366	0.00193136	0.0286301
PHASIBEAM10F004049	-2.46407	6.63122	9.61158	0.00193355	0.0286464
PHASIBEAM10F027536	2.55537	5.51152	9.60215	0.0019435	0.0287775
PHASIBEAM10F027223	-5.17957	2.14521	9.60039	0.00194536	0.0287854
PHASIBEAM10F013196	-3.05167	4.20786	9.59958	0.00194622	0.0287854
PHASIBEAM10F022211	-2.79077	5.7022	9.59806	0.00194783	0.0287931
PHASIBEAM10F014367	-2.95751	4.31473	9.59701	0.00194894	0.0287932
PHASIBEAM10F020684	-2.88324	4.43944	9.59039	0.00195598	0.0288773
PHASIBEAM10F026510	-2.48271	5.71289	9.58959	0.00195683	0.0288773
PHASIBEAM10F020506	-4.78085	2.18564	9.58693	0.00195968	0.028903
PHASIBEAM10F005806	-3.1561	3.419	9.58531	0.0019614	0.0289122
PHASIBEAM10F023936	2.64425	6.43388	9.58259	0.00196431	0.0289388
PHASIBEAM10F020718	-2.90031	4.93184	9.57376	0.00197378	0.0290621
PHASIBEAM10F008267	-2.44264	7.26587	9.56369	0.00198464	0.0292056
PHASIBEAM10F027186	-2.61683	3.30612	9.55556	0.00199345	0.0293188
PHASIBEAM10F006442	-6.091	1.23906	9.54984	0.00199967	0.0293937
PHASIBEAM10F005665	2.62191	6.34626	9.54764	0.00200206	0.0293937
PHASIBEAM10F019714	-4.05583	2.31568	9.54598	0.00200388	0.0293937
PHASIBEAM10F007535	2.4009	9.29417	9.54581	0.00200406	0.0293937
PHASIBEAM10F010013	2.70524	5.09108	9.54505	0.00200489	0.0293937
PHASIBEAM10F001674	6.28034	1.51084	9.54413	0.0020059	0.0293937
PHASIBEAM10F027705	3.17579	2.77502	9.54369	0.00200638	0.0293937
PHASIBEAM10F010958	-2.7527	4.32954	9.53956	0.0020109	0.0294435
PHASIBEAM10F008380	2.66829	5.40581	9.53667	0.00201407	0.0294734
PHASIBEAM10F017749	-2.49933	6.48427	9.52923	0.00202225	0.0295766
PHASIBEAM10F018298	2.96685	3.68118	9.52819	0.0020234	0.029577
PHASIBEAM10F025023	-2.42097	6.94956	9.52395	0.00202808	0.0296289
PHASIBEAM10F019164	-2.52393	5.64036	9.52202	0.00203021	0.0296436
PHASIBEAM10F016890	2.79177	5.84487	9.52018	0.00203224	0.0296567
PHASIBEAM10F002890	-2.38939	9.02484	9.51378	0.00203935	0.0297439
PHASIBEAM10F020027	2.58168	7.95079	9.50897	0.0020447	0.0298054
PHASIBEAM10F017670	-3.51766	2.32448	9.50657	0.00204737	0.0298278
PHASIBEAM10F010292	-2.4267	6.5937	9.5032	0.00205114	0.029866
PHASIBEAM10F016757	-2.91493	5.1789	9.50037	0.00205431	0.0298717
PHASIBEAM10F011880	2.52064	6.68482	9.50001	0.00205471	0.0298717
PHASIBEAM10F021949	2.43231	9.51127	9.49981	0.00205494	0.0298717
PHASIBEAM10F019776	-2.53958	5.39752	9.49551	0.00205975	0.0298912
PHASIBEAM10F023614	-3.19777	3.49207	9.49544	0.00205983	0.0298912
PHASIBEAM10F011885	-4.27241	1.93651	9.49491	0.00206042	0.0298912
PHASIBEAM10F027464	3.05639	3.48287	9.494	0.00206145	0.0298912
PHASIBEAM10F023883	4.12018	3.72045	9.49293	0.00206266	0.0298912
PHASIBEAM10F020489	-2.91451	3.42766	9.49252	0.00206311	0.0298912
PHASIBEAM10F009416	-2.9929	3.22607	9.48692	0.00206942	0.029966
XLOC_000496	4.31687	2.41362	9.48348	0.0020733	0.029995
PHASIBEAM10F012637	-6.26314	1.21359	9.48246	0.00207445	0.029995
PHASIBEAM10F007970	5.37118	1.79139	9.48128	0.00207579	0.029995
PHASIBEAM10F010335	-2.48163	6.29589	9.4811	0.00207599	0.029995
PHASIBEAM10F010320	-2.46273	5.72407	9.47728	0.00208033	0.0300411
PHASIBEAM10F004858	-2.96592	4.44966	9.46199	0.00209773	0.0302758
XLOC_001553	-2.539	6.04176	9.45374	0.00210719	0.0303956
PHASIBEAM10F027992	-3.74952	2.49836	9.43791	0.00212545	0.0306422
PHASIBEAM10F007365	3.4784	3.44424	9.43293	0.00213123	0.0307087
PHASIBEAM10F028797	-2.37579	10.4823	9.41753	0.0021492	0.030941
PHASIBEAM10F004357	2.76938	5.86788	9.4171	0.00214971	0.030941
PHASIBEAM10F027926	-2.57274	4.12862	9.41355	0.00215388	0.030984
PHASIBEAM10F007705	3.87081	3.24248	9.41018	0.00215785	0.031024
PHASIBEAM10F004567	2.93258	4.00172	9.40621	0.00216252	0.0310743
PHASIBEAM10F003839	-2.55624	5.12272	9.39667	0.00217379	0.0312192
PHASIBEAM10F020660	3.44979	4.29736	9.39489	0.00217591	0.0312324
PHASIBEAM10F027088	4.36694	4.32504	9.38872	0.00218325	0.0313207
PHASIBEAM10F001749	-2.96256	4.21454	9.38226	0.00219096	0.0314141
PHASIBEAM10F024677	-6.24204	1.21962	9.37821	0.0021958	0.0314664
XLOC_000198	-2.93074	4.10027	9.36501	0.00221167	0.0316765
PHASIBEAM10F022503	2.48616	6.60004	9.36354	0.00221345	0.0316846
PHASIBEAM10F024460	-2.82376	4.03605	9.35984	0.00221791	0.0317313
PHASIBEAM10F022888	-2.57147	4.8086	9.35525	0.00222348	0.0317936
PHASIBEAM10F027060	-2.39866	7.54406	9.35107	0.00222855	0.0318488
PHASIBEAM10F010631	2.88754	3.99058	9.34375	0.00223747	0.0319547
PHASIBEAM10F018030	2.6589	5.30532	9.34299	0.0022384	0.0319547
PHASIBEAM10F011728	-2.63587	4.86247	9.3409	0.00224095	0.0319737
PHASIBEAM10F026228	2.77933	4.31977	9.3392	0.00224304	0.0319861
PHASIBEAM10F009920	2.47263	7.10463	9.33318	0.00225041	0.0320738
PHASIBEAM10F026487	-2.58521	4.99768	9.32666	0.00225843	0.0321605
PHASIBEAM10F003210	-6.09139	1.23157	9.32516	0.00226028	0.0321605
XLOC_000572	-3.28626	3.47861	9.32452	0.00226108	0.0321605
PHASIBEAM10F025576	3.00631	4.66173	9.32427	0.00226139	0.0321605
PHASIBEAM10F025611	3.1419	4.96189	9.32304	0.0022629	0.0321645
PHASIBEAM10F028715	-4.86583	2.83913	9.31929	0.00226754	0.032213
PHASIBEAM10F030762	5.41683	2.96929	9.31582	0.00227183	0.0322566
PHASIBEAM10F020948	-2.40384	6.85983	9.31157	0.00227711	0.0323141
PHASIBEAM10F016032	-3.37652	2.16496	9.30476	0.0022856	0.0324033
PHASIBEAM10F016591	-2.79216	5.0105	9.30375	0.00228685	0.0324033
PHASIBEAM10F003767	-3.33099	3.41257	9.30288	0.00228794	0.0324033
PHASIBEAM10F018875	-6.08207	1.3475	9.30256	0.00228834	0.0324033
PHASIBEAM10F026755	-2.79632	4.03095	9.29301	0.0023003	0.0325551
PHASIBEAM10F006487	-2.51601	5.30095	9.29013	0.00230391	0.032579
PHASIBEAM10F013293	-4.40485	1.90319	9.28969	0.00230447	0.032579
PHASIBEAM10F010126	-3.38565	4.17081	9.28751	0.00230722	0.0326004
PHASIBEAM10F016355	-3.77101	5.09122	9.28141	0.00231491	0.0326914
PHASIBEAM10F027717	-2.45198	5.58482	9.27923	0.00231767	0.0327128
PHASIBEAM10F012697	-3.60583	2.93769	9.2755	0.00232239	0.0327619
PHASIBEAM10F026336	3.01003	4.89286	9.27045	0.00232881	0.0328347
PHASIBEAM10F016706	-2.77092	4.88575	9.2596	0.00234264	0.0330011
PHASIBEAM10F012463	-2.78134	4.20515	9.25922	0.00234313	0.0330011
PHASIBEAM10F021360	-2.68066	6.68514	9.25386	0.00235	0.0330802
PHASIBEAM10F008430	-2.82724	4.68864	9.2517	0.00235277	0.0331014
PHASIBEAM10F016713	-5.13129	1.81061	9.24903	0.00235621	0.0331288
PHASIBEAM10F021203	-4.96638	3.70731	9.24822	0.00235724	0.0331288
PHASIBEAM10F013458	3.01083	4.40226	9.24657	0.00235936	0.0331409
PHASIBEAM10F023528	-2.46491	5.25148	9.24474	0.00236173	0.0331564
PHASIBEAM10F005402	-2.71117	3.92125	9.23395	0.00237568	0.0333345
PHASIBEAM10F018444	-3.61751	3.24491	9.23296	0.00237697	0.0333347
PHASIBEAM10F010669	-3.05468	3.29281	9.22733	0.00238429	0.0334174
PHASIBEAM10F005704	-2.60574	5.86789	9.22647	0.00238541	0.0334174
PHASIBEAM10F025399	-2.7703	4.74299	9.22457	0.00238789	0.0334342
PHASIBEAM10F009537	-3.17511	2.87141	9.21899	0.00239518	0.0335185
PHASIBEAM10F016797	2.58851	6.03196	9.20982	0.0024072	0.0336687
PHASIBEAM10F001984	-2.39631	7.63985	9.20448	0.00241424	0.0337492
PHASIBEAM10F012601	-2.43337	6.25652	9.20297	0.00241622	0.033759
PHASIBEAM10F022828	3.31169	6.15449	9.18717	0.00243718	0.0340337
PHASIBEAM10F005149	-3.57877	3.29373	9.18169	0.00244449	0.0341176
PHASIBEAM10F021078	-3.91886	3.41301	9.17895	0.00244815	0.0341505
PHASIBEAM10F011929	2.59086	4.88232	9.17617	0.00245186	0.0341841
PHASIBEAM10F021448	-3.22189	3.6286	9.17237	0.00245697	0.0342372
PHASIBEAM10F002326	2.50593	5.31188	9.16731	0.00246377	0.0343137
PHASIBEAM10F026638	-6.1227	1.20888	9.16221	0.00247063	0.0343911
PHASIBEAM10F019893	-2.44411	5.66439	9.15989	0.00247378	0.0344166
PHASIBEAM10F001463	-2.42122	6.5361	9.15455	0.002481	0.0344988
PHASIBEAM10F026701	-2.95686	4.44506	9.14741	0.00249071	0.0346154
PHASIBEAM10F010392	-3.19652	2.92777	9.1372	0.00250464	0.0347907
PHASIBEAM10F022782	2.81212	5.15193	9.135	0.00250765	0.0348141
PHASIBEAM10F018579	2.61974	6.30256	9.1318	0.00251204	0.0348565
PHASIBEAM10F002182	-6.01114	1.47873	9.1287	0.0025163	0.0348972
PHASIBEAM10F017539	4.06063	3.13654	9.12691	0.00251876	0.0349028
PHASIBEAM10F005131	-2.46401	5.31711	9.12648	0.00251936	0.0349028
PHASIBEAM10F013738	-3.3328	3.40172	9.11736	0.00253196	0.0350588
PHASIBEAM10F021106	-2.62633	4.40637	9.11363	0.00253712	0.0351089
PHASIBEAM10F001704	-2.32943	9.04822	9.11222	0.00253908	0.0351089
PHASIBEAM10F020835	-5.88289	1.23714	9.11185	0.00253959	0.0351089
PHASIBEAM10F023063	-4.32575	3.49735	9.11009	0.00254204	0.0351243
PHASIBEAM10F008005	-2.44674	6.29007	9.10884	0.00254376	0.0351296
PHASIBEAM10F020608	-5.45728	1.51107	9.10736	0.00254582	0.0351307
PHASIBEAM10F018768	-2.42466	6.24083	9.10687	0.00254652	0.0351307
PHASIBEAM10F023185	2.93908	5.62065	9.09898	0.00255753	0.035264
PHASIBEAM10F019114	-2.54387	5.35403	9.09121	0.00256841	0.0353607
PHASIBEAM10F000661	-3.10877	2.5551	9.09047	0.00256945	0.0353607
PHASIBEAM10F018043	2.43022	6.01159	9.08993	0.0025702	0.0353607
PHASIBEAM10F011857	3.51589	4.50852	9.08927	0.00257113	0.0353607
PHASIBEAM10F011941	-6.1125	1.22064	9.08852	0.00257218	0.0353607
PHASIBEAM10F022136	-2.75387	3.89324	9.08821	0.00257262	0.0353607
PHASIBEAM10F008445	-5.00852	1.52812	9.07031	0.00259793	0.03569
PHASIBEAM10F011758	2.34818	7.58046	9.05778	0.00261579	0.0359165
PHASIBEAM10F005126	2.88159	4.8103	9.0552	0.00261949	0.0359484
PHASIBEAM10F009582	-2.45644	6.81387	9.05223	0.00262374	0.035988
PHASIBEAM10F013513	2.60637	4.84984	9.04997	0.00262699	0.0360138
PHASIBEAM10F008063	3.63788	4.19195	9.04872	0.00262878	0.0360196
PHASIBEAM10F002370	5.82832	1.51993	9.03658	0.0026463	0.0362407
PHASIBEAM10F019167	-2.33176	9.66157	9.03183	0.00265319	0.036316
PHASIBEAM10F002844	-2.5176	5.68375	9.02507	0.00266301	0.0364315
PHASIBEAM10F004609	2.49784	4.62637	9.0219	0.00266764	0.0364759
PHASIBEAM10F015849	-2.3556	6.10372	9.01306	0.00268057	0.0366336
PHASIBEAM10F021149	-3.28397	3.10923	9.00781	0.00268828	0.0367198
PHASIBEAM10F014847	-2.53615	5.10286	9.00057	0.00269895	0.0368463
PHASIBEAM10F016466	-2.65498	4.88591	8.99797	0.0027028	0.0368797
PHASIBEAM10F020653	-2.56164	4.79515	8.99473	0.00270759	0.036926
PHASIBEAM10F005743	-2.88025	4.88206	8.98964	0.00271515	0.0370098
PHASIBEAM10F012335	3.68933	4.01582	8.98798	0.00271761	0.0370241
PHASIBEAM10F024352	-2.36451	6.9185	8.98174	0.00272691	0.0371316
PHASIBEAM10F026992	2.30993	7.77946	8.9791	0.00273085	0.0371496
PHASIBEAM10F027621	2.86595	5.16697	8.97895	0.00273107	0.0371496
PHASIBEAM10F022226	-3.81958	2.65678	8.9736	0.00273909	0.0372394
PHASIBEAM10F000946	-2.36455	6.1734	8.971	0.00274299	0.037268
XLOC_001680	5.36826	2.63574	8.9703	0.00274403	0.037268
GENE_2201	-4.46653	2.27727	8.96705	0.00274893	0.0373152
PHASIBEAM10F011820	4.33323	2.09006	8.9624	0.00275592	0.0373908
PHASIBEAM10F028037	-3.64435	3.43614	8.95983	0.0027598	0.0374241
PHASIBEAM10F004512	2.7143	5.34092	8.95769	0.00276305	0.0374488
PHASIBEAM10F022692	2.58214	5.21173	8.95196	0.00277172	0.0375469
PHASIBEAM10F017554	-2.7642	5.42737	8.95061	0.00277377	0.0375554
PHASIBEAM10F019290	-5.0726	1.73632	8.93953	0.00279065	0.0377105
PHASIBEAM10F011504	-2.38173	6.55511	8.93949	0.00279071	0.0377105
PHASIBEAM10F001517	-3.26228	3.32097	8.93946	0.00279075	0.0377105
PHASIBEAM10F005659	-4.99307	1.8461	8.93931	0.00279098	0.0377105
PHASIBEAM10F003150	-2.32024	8.27045	8.93014	0.00280503	0.0378809
PHASIBEAM10F011238	-2.36942	6.11099	8.92825	0.00280794	0.0379007
PHASIBEAM10F002240	3.33391	4.31888	8.92275	0.0028164	0.0379953
PHASIBEAM10F025703	-3.41042	2.09735	8.91594	0.00282693	0.0381178
PHASIBEAM10F012833	2.79166	5.26266	8.91206	0.00283293	0.0381791
PHASIBEAM10F002886	2.67737	5.66673	8.90891	0.00283783	0.0382063
PHASIBEAM10F028036	-3.44548	3.17194	8.90889	0.00283786	0.0382063
PHASIBEAM10F020890	-2.74987	3.92485	8.90643	0.00284168	0.0382302
PHASIBEAM10F013047	3.55903	3.71902	8.90588	0.00284255	0.0382302
PHASIBEAM10F003473	-3.83577	4.24289	8.90068	0.00285065	0.0383196
PHASIBEAM10F016613	-4.13241	3.07939	8.89528	0.00285909	0.0384134
PHASIBEAM10F021146	-2.43833	6.28737	8.89224	0.00286386	0.0384577
PHASIBEAM10F002093	-4.97276	2.60072	8.89018	0.00286708	0.0384813
PHASIBEAM10F003100	-2.43097	7.61814	8.8841	0.00287665	0.0385901
PHASIBEAM10F014497	-2.53546	4.86664	8.88111	0.00288136	0.0386335
PHASIBEAM10F019990	3.08936	4.286	8.87824	0.00288589	0.0386745
PHASIBEAM10F005944	2.50675	6.51374	8.87291	0.00289434	0.0387679
PHASIBEAM10F004660	3.48023	3.11353	8.87132	0.00289686	0.0387753
PHASIBEAM10F017473	2.86362	4.18432	8.86999	0.00289896	0.0387753
PHASIBEAM10F008357	-2.62085	3.62934	8.86956	0.00289965	0.0387753
PHASIBEAM10F013103	-2.52888	4.76836	8.86883	0.0029008	0.0387753
PHASIBEAM10F015277	2.57645	5.2207	8.85766	0.00291862	0.0389936
PHASIBEAM10F018782	-2.37997	5.76558	8.85534	0.00292232	0.0390232
PHASIBEAM10F018616	-2.94754	4.01899	8.84934	0.00293195	0.039132
PHASIBEAM10F019065	3.06362	4.21256	8.84677	0.00293608	0.0391671
PHASIBEAM10F020713	-2.45921	5.18764	8.84584	0.00293757	0.0391672
PHASIBEAM10F005171	2.33632	8.37924	8.84488	0.00293912	0.0391679
PHASIBEAM10F023781	2.52719	5.60386	8.84309	0.00294201	0.0391866
PHASIBEAM10F008479	-2.63691	4.29616	8.83467	0.0029556	0.0393476
PHASIBEAM10F003481	-2.64905	3.8369	8.82579	0.00297002	0.0395074
PHASIBEAM10F013401	-2.6191	4.53783	8.82543	0.00297062	0.0395074
PHASIBEAM10F011386	2.5933	4.94246	8.8235	0.00297376	0.0395291
PHASIBEAM10F025509	-2.29489	8.66233	8.82221	0.00297586	0.039537
PHASIBEAM10F015078	-2.50693	6.35988	8.82077	0.00297822	0.0395484
PHASIBEAM10F020190	2.91847	4.65779	8.81775	0.00298315	0.0395939
PHASIBEAM10F006998	-3.05669	3.60646	8.81159	0.00299322	0.0396941
PHASIBEAM10F001478	-3.21654	3.30505	8.81129	0.00299373	0.0396941
PHASIBEAM10F002726	-2.33869	6.44221	8.80946	0.00299673	0.0397139
PHASIBEAM10F013739	-2.54663	3.69423	8.80529	0.00300359	0.0397766
XLOC_001981	2.8517	5.4578	8.80442	0.00300502	0.0397766
PHASIBEAM10F019983	-5.15623	2.02102	8.80378	0.00300608	0.0397766
PHASIBEAM10F020841	-2.83327	4.79975	8.8029	0.00300752	0.0397766
PHASIBEAM10F009503	2.78075	6.10327	8.7827	0.003041	0.0401991
PHASIBEAM10F026781	2.62862	5.53633	8.78086	0.00304408	0.0402195
PHASIBEAM10F008705	2.68472	5.0092	8.77952	0.00304632	0.0402289
PHASIBEAM10F008752	-2.3773	5.98911	8.77267	0.00305777	0.0403598
PHASIBEAM10F002787	2.74177	4.41676	8.76377	0.00307273	0.0405369
PHASIBEAM10F007926	2.74692	4.84889	8.75688	0.00308437	0.04067
PHASIBEAM10F007296	-2.29833	7.53269	8.75228	0.00309216	0.0407296
PHASIBEAM10F016584	-2.89373	3.58574	8.75208	0.0030925	0.0407296
PHASIBEAM10F023459	-2.51193	5.49934	8.75146	0.00309355	0.0407296
PHASIBEAM10F010201	-3.0168	3.0704	8.74924	0.00309732	0.0407588
PHASIBEAM10F012060	-2.46553	5.06517	8.74733	0.00310056	0.040781
PHASIBEAM10F000587	-2.59839	4.49353	8.74452	0.00310533	0.0408234
[truncated: 2,876 more rows]

## Sheet: Dataset 18
Dataset S18. GO terms enrichment in the Pod/Seed development. Definition of up or down regulated genes are always in the respect to the first sample. Here are the categories related to the Biological Process only.
GO.ID	Term	classicFisher	GO.ID	Term	classicFisher
F_R6 vs SP_R7
Up regulated			Down regulated
GO:1901700	response to oxygen-containing compound	1e-12	GO:0007018	microtubule-based movement	< 1e-30
GO:0009628	response to abiotic stimulus	5.1e-11	GO:0006928	cellular component movement	3.4e-29
GO:0080167	response to karrikin	7.3e-11	GO:0007017	microtubule-based process	3.2e-24
GO:0050896	response to stimulus	1.6e-10	GO:0000910	cytokinesis	5.3e-06
GO:0042221	response to chemical	1.8e-10	GO:0051301	cell division	7.8e-06
GO:0010200	response to chitin	3e-08	GO:0006305	DNA alkylation	8e-06
GO:0015849	organic acid transport	4.8e-08	GO:0006306	DNA methylation	8e-06
GO:0046942	carboxylic acid transport	4.8e-08	GO:0007049	cell cycle	1.3e-05
GO:0001101	response to acid	5.6e-08	GO:0006270	DNA replication initiation	1.5e-05
GO:0006820	anion transport	8.2e-08	GO:0006304	DNA modification	1.7e-05
GO:0015711	organic anion transport	8.4e-08	GO:0044728	DNA methylation or demethylation	1.7e-05
GO:0009611	response to wounding	2.4e-07	GO:0008152	metabolic process	2.2e-05
GO:0010243	response to organonitrogen compound	4.4e-07	GO:0000281	mitotic cytokinesis	3.4e-05
GO:0009719	response to endogenous stimulus	9.5e-07	GO:0005975	carbohydrate metabolic process	3.5e-05
GO:0010033	response to organic substance	1e-06	GO:0032392	DNA geometric change	3.9e-05
GO:0006950	response to stress	1.4e-06	GO:0032508	DNA duplex unwinding	3.9e-05
GO:0044765	single-organism transport	1.6e-06	GO:0022402	cell cycle process	4.7e-05
GO:0006865	amino acid transport	2e-06	GO:0051607	defense response to virus	5.1e-05
GO:0006811	ion transport	2.5e-06	GO:0090116	C-5 methylation of cytosine	6.1e-05
GO:1901698	response to nitrogen compound	3.5e-06	GO:0032776	DNA methylation on cytosine	0.00012
GO:0009605	response to external stimulus	4.3e-06	GO:0006200	ATP catabolic process	0.00019
GO:0008643	carbohydrate transport	4.6e-06	GO:0009125	nucleoside monophosphate catabolic proce...	0.00019
GO:0015850	organic hydroxy compound transport	4.6e-06	GO:0009128	purine nucleoside monophosphate cataboli...	0.00019
GO:0071705	nitrogen compound transport	5.1e-06	GO:0009158	ribonucleoside monophosphate catabolic p...	0.00019
GO:0009725	response to hormone	5.2e-06	GO:0009169	purine ribonucleoside monophosphate cata...	0.00019
GO:0009813	flavonoid biosynthetic process	5.6e-06	GO:0071103	DNA conformation change	0.00032
GO:0000302	response to reactive oxygen species	9.3e-06	GO:0030155	regulation of cell adhesion	0.00034
GO:0006559	L-phenylalanine catabolic process	9.5e-06	GO:0046034	ATP metabolic process	0.00034
GO:0009819	drought recovery	9.5e-06	GO:0006261	DNA-dependent DNA replication	0.00042
GO:1902222	erythrose 4-phosphate/phosphoenolpyruvat...	9.5e-06	GO:0006259	DNA metabolic process	0.00052
GO:0006979	response to oxidative stress	1.5e-05	GO:0009126	purine nucleoside monophosphate metaboli...	0.00063
GO:0006558	L-phenylalanine metabolic process	1.6e-05	GO:0009167	purine ribonucleoside monophosphate meta...	0.00063
GO:1902221	erythrose 4-phosphate/phosphoenolpyruvat...	1.6e-05	GO:0044723	single-organism carbohydrate metabolic p...	0.00074
GO:0009414	response to water deprivation	1.8e-05	GO:0009250	glucan biosynthetic process	0.00078
GO:0071702	organic substance transport	1.8e-05	GO:0009615	response to virus	0.00079
GO:0072329	monocarboxylic acid catabolic process	2e-05	GO:0034637	cellular carbohydrate biosynthetic proce...	0.00084
GO:0015770	sucrose transport	2.4e-05	GO:0009161	ribonucleoside monophosphate metabolic p...	0.00093
GO:0009415	response to water	2.9e-05	GO:0051052	regulation of DNA metabolic process	0.00097
GO:0016054	organic acid catabolic process	3e-05	GO:0006021	inositol biosynthetic process	0.00101
GO:0046395	carboxylic acid catabolic process	3e-05	GO:0006658	phosphatidylserine metabolic process	0.00101
GO:0010224	response to UV-B	3.1e-05	GO:0006659	phosphatidylserine biosynthetic process	0.00101
GO:0010035	response to inorganic substance	3.1e-05	GO:0002252	immune effector process	0.00105
GO:0015766	disaccharide transport	3.6e-05	GO:0009123	nucleoside monophosphate metabolic proce...	0.00107
GO:0015772	oligosaccharide transport	3.6e-05	GO:0000278	mitotic cell cycle	0.00111
GO:0043086	negative regulation of catalytic activit...	3.8e-05	GO:0051701	interaction with host	0.00153
GO:0009074	aromatic amino acid family catabolic pro...	4e-05	GO:0051567	histone H3-K9 methylation	0.00164
GO:0015718	monocarboxylic acid transport	4.4e-05	GO:0000911	cytokinesis by cell plate formation	0.00168
GO:0044092	negative regulation of molecular functio...	4.9e-05	GO:1902410	mitotic cytokinetic process	0.00168
GO:0009416	response to light stimulus	5e-05	GO:0048281	inflorescence morphogenesis	0.00199
GO:0033993	response to lipid	5.6e-05	GO:0000226	microtubule cytoskeleton organization	0.00212
GO:0009812	flavonoid metabolic process	5.9e-05	GO:0033692	cellular polysaccharide biosynthetic pro...	0.00229
GO:0015807	L-amino acid transport	6.3e-05	GO:0044419	interspecies interaction between organis...	0.00238
GO:0071229	cellular response to acid	6.7e-05	GO:0032506	cytokinetic process	0.00265
GO:0009740	gibberellic acid mediated signaling path...	7.2e-05	GO:0010103	stomatal complex morphogenesis	0.00272
GO:0046864	isoprenoid transport	8.7e-05	GO:0044763	single-organism cellular process	0.00281
GO:0046865	terpenoid transport	8.7e-05	GO:0006260	DNA replication	0.00284
GO:0080168	abscisic acid transport	8.7e-05	GO:0044699	single-organism process	0.00287
GO:0043207	response to external biotic stimulus	8.9e-05	GO:0019252	starch biosynthetic process	0.00312
GO:0051707	response to other organism	8.9e-05	GO:0048285	organelle fission	0.00344
GO:0019336	phenol-containing compound catabolic pro...	8.9e-05	GO:0006074	(1->3)-beta-D-glucan metabolic process	0.00349
GO:0010476	gibberellin mediated signaling pathway	9.5e-05	GO:0006075	(1->3)-beta-D-glucan biosynthetic proces...	0.00349
GO:0051259	protein oligomerization	9.5e-05	GO:0000280	nuclear division	0.00359
GO:0009314	response to radiation	0.0001	GO:0044764	multi-organism cellular process	0.00396
GO:1901701	cellular response to oxygen-containing c...	0.00011	GO:0044092	negative regulation of molecular functio...	0.00437
GO:0009607	response to biotic stimulus	0.00012	GO:0000271	polysaccharide biosynthetic process	0.00451
GO:0034220	ion transmembrane transport	0.00012	GO:0044710	single-organism metabolic process	0.00458
GO:0006869	lipid transport	0.00012	GO:0007067	mitosis	0.00459
GO:0046244	salicylic acid catabolic process	0.00013	GO:0006346	methylation-dependent chromatin silencin...	0.00484
GO:0055085	transmembrane transport	0.00013	GO:0006275	regulation of DNA replication	0.00512
GO:0009620	response to fungus	0.00015	GO:0016109	tetraterpenoid biosynthetic process	0.00562
GO:0071369	cellular response to ethylene stimulus	0.00015	GO:0016117	carotenoid biosynthetic process	0.00562
GO:0071370	cellular response to gibberellin stimulu...	0.00016	GO:0040029	regulation of gene expression	0.00648
GO:0015692	lead ion transport	0.00019	GO:0045793	positive regulation of cell size	0.0067
GO:0034219	carbohydrate transmembrane transport	0.00019	GO:0016458	gene silencing	0.00925
GO:0000272	polysaccharide catabolic process	0.0002	GO:0009146	purine nucleoside triphosphate catabolic...	0.00959
GO:0009411	response to UV	0.00025	GO:0009203	ribonucleoside triphosphate catabolic pr...	0.00959
GO:0009409	response to cold	0.00025	GO:0009207	purine ribonucleoside triphosphate catab...	0.00959
GO:0045490	pectin catabolic process	0.00025	GO:0009143	nucleoside triphosphate catabolic proces...	0.00974
GO:0071396	cellular response to lipid	0.00031	GO:0009154	purine ribonucleotide catabolic process	0.00974
GO:0009800	cinnamic acid biosynthetic process	0.00036	GO:0009261	ribonucleotide catabolic process	0.00974
GO:0006216	cytidine catabolic process	0.00037
GO:0009972	cytidine deamination	0.00037
GO:0046087	cytidine metabolic process	0.00037
GO:1902475	L-alpha-amino acid transmembrane transpo...	0.00039
GO:0009698	phenylpropanoid metabolic process	0.00046
GO:0009723	response to ethylene	0.00048
GO:0044282	small molecule catabolic process	0.00057
GO:0015716	organic phosphonate transport	0.00064
GO:0010876	lipid localization	0.00074
GO:0015793	glycerol transport	0.00078
GO:0032787	monocarboxylic acid metabolic process	0.00084
GO:0006810	transport	0.00086
GO:0006570	tyrosine metabolic process	0.00099
SP_R7 vs MEP_R8
Up regulated			Down regulated
GO:0006629	lipid metabolic process	7.9e-05	GO:0009834	secondary cell wall biogenesis	5.6e-06
GO:0010226	response to lithium ion	0.00017	GO:0043086	negative regulation of catalytic activit...	0.00013
GO:0009405	pathogenesis	0.00098	GO:0071554	cell wall organization or biogenesis	0.00016
GO:0006541	glutamine metabolic process	0.00281	GO:0044092	negative regulation of molecular functio...	0.00018
GO:0006021	inositol biosynthetic process	0.00876	GO:0009832	plant-type cell wall biogenesis	0.00022
GO:0006658	phosphatidylserine metabolic process	0.00876	GO:0006073	cellular glucan metabolic process	0.00033
GO:0006659	phosphatidylserine biosynthetic process	0.00876	GO:0044042	glucan metabolic process	0.00033
GO:0070981	L-asparagine biosynthetic process	0.00876	GO:0042546	cell wall biogenesis	0.00067
GO:0070982	L-asparagine metabolic process	0.00876	GO:0044264	cellular polysaccharide metabolic proces...	0.00106
GO:0043617	cellular response to sucrose starvation	0.01455	GO:0005976	polysaccharide metabolic process	0.00108
GO:0009064	glutamine family amino acid metabolic pr...	0.01551	GO:0050832	defense response to fungus	0.00164
GO:0006528	asparagine metabolic process	0.01744	GO:0036293	response to decreased oxygen levels	0.00246
GO:0006529	asparagine biosynthetic process	0.01744	GO:0070482	response to oxygen levels	0.00257
GO:0006013	mannose metabolic process	0.02032	GO:0071669	plant-type cell wall organization or bio...	0.0028
GO:0042538	hyperosmotic salinity response	0.02455	GO:0005975	carbohydrate metabolic process	0.00316
GO:0042542	response to hydrogen peroxide	0.0309	GO:0030244	cellulose biosynthetic process	0.00383
GO:0010264	myo-inositol hexakisphosphate biosynthet...	0.03174	GO:0050790	regulation of catalytic activity	0.00384
GO:0033517	myo-inositol hexakisphosphate metabolic ...	0.03174	GO:0009250	glucan biosynthetic process	0.00433
GO:0006020	inositol metabolic process	0.03458	GO:0065009	regulation of molecular function	0.0052
GO:0032958	inositol phosphate biosynthetic process	0.03741	GO:0030243	cellulose metabolic process	0.00524
GO:0052646	alditol phosphate metabolic process	0.03741	GO:0051274	beta-glucan biosynthetic process	0.00673
GO:0006972	hyperosmotic response	0.04048	GO:0009620	response to fungus	0.00733
GO:0006631	fatty acid metabolic process	0.04553	GO:0040009	regulation of growth rate	0.00826
GO:0000038	very long-chain fatty acid metabolic pro...	0.04584	GO:0046622	positive regulation of organ growth	0.00826
GO.ID	Term	classicFisher	GO:0051273	beta-glucan metabolic process	0.00867
GO:0005576	extracellular region	0.00013	GO:0044262	cellular carbohydrate metabolic process	0.00936
GO:0005615	extracellular space	0.02422
GO:0005618	cell wall	0.03654
GO:0030312	external encapsulating structure	0.03722
GO:0031012	extracellular matrix	0.04247
GO:0044421	extracellular region part	0.04428
GO.ID	Term	classicFisher
GO:0045735	nutrient reservoir activity	7.7e-07
GO:0016787	hydrolase activity	3e-05
GO:0030145	manganese ion binding	0.00013
GO:0003824	catalytic activity	0.00027
GO:0008236	serine-type peptidase activity	0.00197
GO:0017171	serine hydrolase activity	0.00197
MEP_R8 vs MP_R9
Up regulated			Down regulated
GO:0006629	lipid metabolic process	8e-06	GO:0006952	defense response	4.6e-07
GO:0006021	inositol biosynthetic process	0.0036	GO:0005975	carbohydrate metabolic process	5.2e-07
GO:0006658	phosphatidylserine metabolic process	0.0036	GO:0006032	chitin catabolic process	5.4e-06
GO:0006659	phosphatidylserine biosynthetic process	0.0036	GO:0046348	amino sugar catabolic process	5.4e-06
GO:0010226	response to lithium ion	0.0084	GO:1901072	glucosamine-containing compound cataboli...	5.4e-06
GO:0044710	single-organism metabolic process	0.0087	GO:0006026	aminoglycan catabolic process	6.3e-06
			GO:0006030	chitin metabolic process	6.3e-06
			GO:1901071	glucosamine-containing compound metaboli...	7.4e-06
			GO:0098542	defense response to other organism	7.8e-06
			GO:0006022	aminoglycan metabolic process	1.1e-05
			GO:0006040	amino sugar metabolic process	2e-05
			GO:0009607	response to biotic stimulus	2.4e-05
			GO:0016998	cell wall macromolecule catabolic proces...	8.7e-05
			GO:0044036	cell wall macromolecule metabolic proces...	0.0001
			GO:0043207	response to external biotic stimulus	0.00012
			GO:0051707	response to other organism	0.00012
			GO:0045087	innate immune response	0.00018
			GO:0006955	immune response	0.00021
			GO:0071554	cell wall organization or biogenesis	0.00022
			GO:0009814	defense response	0.00029
			GO:0002376	immune system process	0.00036
			GO:0050832	defense response to fungus	0.00054
			GO:0009627	systemic acquired resistance	0.00072
			GO:0009605	response to external stimulus	0.00105
			GO:0009620	response to fungus	0.00197
			GO:0051704	multi-organism process	0.00203
			GO:0006950	response to stress	0.00339
MP_R9 vs MPWS_R9
Up regulated			Down regulated
GO:0044092	negative regulation of molecular functio...	2.4e-08	GO:0009834	secondary cell wall biogenesis	1.7e-12
GO:0006629	lipid metabolic process	2.4e-08	GO:0009698	phenylpropanoid metabolic process	5.3e-12
GO:0043086	negative regulation of catalytic activit...	5.6e-08	GO:0019748	secondary metabolic process	1.6e-11
GO:0006833	water transport	5.9e-08	GO:0009808	lignin metabolic process	2.3e-11
GO:0042044	fluid transport	5.9e-08	GO:0009699	phenylpropanoid biosynthetic process	4.1e-10
GO:0010143	cutin biosynthetic process	1.8e-06	GO:0042546	cell wall biogenesis	7.9e-10
GO:0080170	hydrogen peroxide transmembrane transpor...	2e-06	GO:0071554	cell wall organization or biogenesis	1.2e-09
GO:0016572	histone phosphorylation	4.6e-06	GO:0046274	lignin catabolic process	4.6e-09
GO:0065009	regulation of molecular function	1.8e-05	GO:0046271	phenylpropanoid catabolic process	5.8e-09
GO:0050790	regulation of catalytic activity	2.2e-05	GO:0009607	response to biotic stimulus	7.4e-09
GO:0006631	fatty acid metabolic process	3.4e-05	GO:0009832	plant-type cell wall biogenesis	7.9e-09
GO:0006633	fatty acid biosynthetic process	7.1e-05	GO:0044550	secondary metabolite biosynthetic proces...	1e-08
GO:0010226	response to lithium ion	0.00019	GO:0070542	response to fatty acid	5.5e-08
GO:0006508	proteolysis	0.00019	GO:0071398	cellular response to fatty acid	5.5e-08
GO:0016485	protein processing	0.00025	GO:0044036	cell wall macromolecule metabolic proces...	1e-07
GO:0051604	protein maturation	0.0003	GO:0043207	response to external biotic stimulus	1e-06
GO:0000079	regulation of cyclin-dependent protein s...	0.0007	GO:0051707	response to other organism	1e-06
GO:0000278	mitotic cell cycle	0.00089	GO:1901616	organic hydroxy compound catabolic proce...	2.4e-06
GO:0018131	oxazole or thiazole biosynthetic process	0.00094	GO:0071669	plant-type cell wall organization or bio...	2.4e-06
GO:0046484	oxazole or thiazole metabolic process	0.00094	GO:0045492	xylan biosynthetic process	4.1e-06
GO:0052837	thiazole biosynthetic process	0.00094	GO:0046244	salicylic acid catabolic process	4.7e-06
GO:0052838	thiazole metabolic process	0.00094	GO:0009605	response to external stimulus	4.9e-06
GO:0008610	lipid biosynthetic process	0.00115	GO:0005975	carbohydrate metabolic process	5.2e-06
GO:0009813	flavonoid biosynthetic process	0.00122	GO:0010410	hemicellulose metabolic process	7.6e-06
GO:1901617	organic hydroxy compound biosynthetic pr...	0.00128	GO:0033692	cellular polysaccharide biosynthetic pro...	8.2e-06
GO:0016126	sterol biosynthetic process	0.00146	GO:0009800	cinnamic acid biosynthetic process	9.4e-06
GO:0005975	carbohydrate metabolic process	0.00243	GO:0044264	cellular polysaccharide metabolic proces...	1.4e-05
GO:0051726	regulation of cell cycle	0.00246	GO:0000271	polysaccharide biosynthetic process	1.8e-05
GO:0006694	steroid biosynthetic process	0.00273	GO:0009620	response to fungus	2.1e-05
GO:0009812	flavonoid metabolic process	0.00293	GO:0045491	xylan metabolic process	2.1e-05
GO:0071900	regulation of protein serine/threonine k...	0.00296	GO:0070592	cell wall polysaccharide biosynthetic pr...	2.4e-05
GO:0016125	sterol metabolic process	0.00376	GO:0009803	cinnamic acid metabolic process	2.6e-05
GO:0051552	flavone metabolic process	0.00593	GO:0019336	phenol-containing compound catabolic pro...	2.6e-05
GO:0051553	flavone biosynthetic process	0.00593	GO:0006950	response to stress	2.7e-05
GO:0044255	cellular lipid metabolic process	0.00601	GO:0009809	lignin biosynthetic process	3e-05
GO:0006013	mannose metabolic process	0.00631	GO:0034637	cellular carbohydrate biosynthetic proce...	3.1e-05
GO:0046165	alcohol biosynthetic process	0.00645	GO:0044711	single-organism biosynthetic process	3.3e-05
GO:0008202	steroid metabolic process	0.00691	GO:0044038	cell wall macromolecule biosynthetic pro...	3.3e-05
GO:0072330	monocarboxylic acid biosynthetic process	0.00699	GO:0070589	cellular component macromolecule biosynt...	3.3e-05
GO:0032787	monocarboxylic acid metabolic process	0.00794	GO:0006559	L-phenylalanine catabolic process	3.9e-05
GO:0044283	small molecule biosynthetic process	0.00816	GO:0009819	drought recovery	3.9e-05
GO:0006949	syncytium formation	0.00973	GO:1902222	erythrose 4-phosphate/phosphoenolpyruvat...	3.9e-05
GO:0000280	nuclear division	0.01079	GO:0010383	cell wall polysaccharide metabolic proce...	4e-05
GO:0016032	viral process	0.01085	GO:0044262	cellular carbohydrate metabolic process	4.2e-05
GO:0007018	microtubule-based movement	0.01101	GO:0005976	polysaccharide metabolic process	5.7e-05
GO:0009962	regulation of flavonoid biosynthetic pro...	0.01205	GO:0016051	carbohydrate biosynthetic process	0.0001
GO:0071555	cell wall organization	0.01224	GO:0044710	single-organism metabolic process	0.00015
GO:0045490	pectin catabolic process	0.01383	GO:0055114	oxidation-reduction process	0.00016
GO:1901615	organic hydroxy compound metabolic proce...	0.01518	GO:0010395	rhamnogalacturonan I metabolic process	0.00018
GO:0015669	gas transport	0.01575	GO:0010400	rhamnogalacturonan I side chain metaboli...	0.00018
GO:0045493	xylan catabolic process	0.01575	GO:0070981	L-asparagine biosynthetic process	0.00018
GO:0002250	adaptive immune response	0.01788	GO:0070982	L-asparagine metabolic process	0.00018
GO:0002577	regulation of antigen processing and pre...	0.01788	GO:0007568	aging	0.00033
GO:0002578	negative regulation of antigen processin...	0.01788	GO:0052386	cell wall thickening	0.00033
GO:0002819	regulation of adaptive immune response	0.01788	GO:0030244	cellulose biosynthetic process	0.00033
GO:0002820	negative regulation of adaptive immune r...	0.01788	GO:0006558	L-phenylalanine metabolic process	0.00036
GO:0009964	negative regulation of flavonoid biosynt...	0.01788	GO:1902221	erythrose 4-phosphate/phosphoenolpyruvat...	0.00036
GO:0015838	amino-acid betaine transport	0.01788	GO:0010224	response to UV-B	0.00038
GO:0015879	carnitine transport	0.01788	GO:0006032	chitin catabolic process	0.00042
			GO:0046348	amino sugar catabolic process	0.00042
			GO:1901072	glucosamine-containing compound cataboli...	0.00042
			GO:0006952	defense response	0.00045
			GO:0044723	single-organism carbohydrate metabolic p...	0.00049
			GO:0006026	aminoglycan catabolic process	0.0005
			GO:0006030	chitin metabolic process	0.0005
			GO:0009074	aromatic amino acid family catabolic pro...	0.0005
			GO:0009072	aromatic amino acid family metabolic pro...	0.00053
			GO:0030243	cellulose metabolic process	0.00056
			GO:0051704	multi-organism process	0.00057
			GO:1901071	glucosamine-containing compound metaboli...	0.00057
			GO:0043617	cellular response to sucrose starvation	0.00061
			GO:0042537	benzene-containing compound metabolic pr...	0.00075
			GO:0098542	defense response to other organism	0.00076
			GO:0051274	beta-glucan biosynthetic process	0.00084
			GO:0006022	aminoglycan metabolic process	0.00086
			GO:0001101	response to acid	0.0009
			GO:0006528	asparagine metabolic process	0.00091
			GO:0006529	asparagine biosynthetic process	0.00091
			GO:0010035	response to inorganic substance	0.00098
MPWS_R9 vs IS_R9
Up regulated			Down regulated
GO:0015979	photosynthesis	< 1e-30	GO:0031497	chromatin assembly	1.6e-08
GO:0019684	photosynthesis	6.1e-25	GO:0006333	chromatin assembly or disassembly	5.1e-08
GO:0006091	generation of precursor metabolites and ...	5.5e-15	GO:0006323	DNA packaging	1.2e-07
GO:0009765	photosynthesis	4.5e-14	GO:0043086	negative regulation of catalytic activit...	2.5e-07
GO:0055114	oxidation-reduction process	6.3e-14	GO:0044092	negative regulation of molecular functio...	2.8e-07
GO:0009767	photosynthetic electron transport chain	1.1e-10	GO:0065004	protein-DNA complex assembly	3.1e-07
GO:0022900	electron transport chain	5.3e-08	GO:0071824	protein-DNA complex subunit organization	3.1e-07
GO:0009637	response to blue light	8.1e-08	GO:0006334	nucleosome assembly	3.4e-07
GO:0010218	response to far red light	3e-07	GO:0034728	nucleosome organization	3.4e-07
GO:0010114	response to red light	4.2e-07	GO:0042221	response to chemical	8.7e-07
GO:0009773	photosynthetic electron transport in pho...	1.4e-06	GO:0033993	response to lipid	2.6e-06
GO:0019253	reductive pentose-phosphate cycle	1.6e-06	GO:1901700	response to oxygen-containing compound	9.8e-06
GO:0019685	photosynthesis	1.6e-06	GO:0009719	response to endogenous stimulus	1.5e-05
GO:0050896	response to stimulus	1.8e-06	GO:0071103	DNA conformation change	1.9e-05
GO:0009607	response to biotic stimulus	2e-06	GO:0097305	response to alcohol	2e-05
GO:0009639	response to red or far red light	2.1e-06	GO:0050790	regulation of catalytic activity	2.3e-05
GO:0009416	response to light stimulus	3.2e-06	GO:0009725	response to hormone	4.3e-05
GO:0009314	response to radiation	4.4e-06	GO:0065009	regulation of molecular function	4.5e-05
GO:0009628	response to abiotic stimulus	4.7e-06	GO:0016572	histone phosphorylation	5.1e-05
GO:0070838	divalent metal ion transport	7.3e-06	GO:0052547	regulation of peptidase activity	6.6e-05
GO:0072511	divalent inorganic cation transport	8.2e-06	GO:0009405	pathogenesis	7.9e-05
GO:0044264	cellular polysaccharide metabolic proces...	9.9e-06	GO:0010033	response to organic substance	8.2e-05
GO:0044711	single-organism biosynthetic process	1.1e-05	GO:0035266	meristem growth	0.0001
GO:0009808	lignin metabolic process	1.3e-05	GO:0009739	response to gibberellin	0.0001
GO:0044710	single-organism metabolic process	1.4e-05	GO:0010951	negative regulation of endopeptidase act...	0.00012
GO:0043207	response to external biotic stimulus	1.4e-05	GO:0005975	carbohydrate metabolic process	0.00018
GO:0051707	response to other organism	1.4e-05	GO:0010154	fruit development	0.00019
GO:0016051	carbohydrate biosynthetic process	1.4e-05	GO:0019222	regulation of metabolic process	0.00021
GO:0009698	phenylpropanoid metabolic process	1.5e-05	GO:0009741	response to brassinosteroid	0.00032
GO:0005976	polysaccharide metabolic process	1.8e-05	GO:0048316	seed development	0.00034
GO:0009605	response to external stimulus	1.9e-05	GO:0036293	response to decreased oxygen levels	0.00034
GO:0033692	cellular polysaccharide biosynthetic pro...	2.1e-05	GO:0070482	response to oxygen levels	0.00039
GO:0034637	cellular carbohydrate biosynthetic proce...	3.2e-05	GO:0006325	chromatin organization	0.00039
GO:0009834	secondary cell wall biogenesis	3.2e-05	GO:0050896	response to stimulus	0.0004
GO:0042548	regulation of photosynthesis	3.5e-05	GO:0010466	negative regulation of peptidase activit...	0.00043
GO:0009657	plastid organization	3.5e-05	GO:0052548	regulation of endopeptidase activity	0.00043
GO:0019748	secondary metabolic process	3.8e-05	GO:0010075	regulation of meristem growth	0.00045
GO:0010109	regulation of photosynthesis	4.2e-05	GO:0006355	regulation of transcription	0.00052
GO:0010207	photosystem II assembly	4.4e-05	GO:0005976	polysaccharide metabolic process	0.00053
GO:0006740	NADPH regeneration	4.4e-05	GO:0051252	regulation of RNA metabolic process	0.0006
GO:0005982	starch metabolic process	4.8e-05	GO:0008283	cell proliferation	0.00062
GO:0019252	starch biosynthetic process	5e-05	GO:2001141	regulation of RNA biosynthetic process	0.00065
GO:0009699	phenylpropanoid biosynthetic process	5.2e-05	GO:0003002	regionalization	0.00067
GO:0042546	cell wall biogenesis	5.2e-05	GO:0001101	response to acid	0.00073
GO:0044550	secondary metabolite biosynthetic proces...	6.1e-05	GO:0051346	negative regulation of hydrolase activit...	0.00074
GO:0043467	regulation of generation of precursor me...	7.2e-05	GO:0009415	response to water	0.00077
GO:0009809	lignin biosynthetic process	7.6e-05	GO:0071555	cell wall organization	0.00082
GO:0009617	response to bacterium	7.7e-05	GO:0006508	proteolysis	0.0011

## Sheet: Dataset19
Dataset S19. Up and Down regulated genes in the Leaf development
gene name	logFC	logCPM	LR	PValue	FDR
C_V1 vs PL_V1
PHASIBEAM10F010411	-12.0643	8.3625	81.3429	1.89762e-19	4.98183e-15
PHASIBEAM10F015431	-9.82194	7.83658	77.1617	1.57521e-18	1.44404e-14
PHASIBEAM10F011103	-9.45052	10.5533	77.0699	1.65014e-18	1.44404e-14
PHASIBEAM10F001999	-9.23608	9.70116	75.4063	3.83159e-18	2.51477e-14
PHASIBEAM10F002372	-10.0338	7.68294	73.2922	1.11807e-17	5.87051e-14
PHASIBEAM10F010717	-8.99619	7.99911	69.1915	8.93518e-17	3.90959e-13
PHASIBEAM10F017387	-8.25325	9.69217	65.8777	4.79779e-16	1.79938e-12
PHASIBEAM10F016931	-7.88489	7.94027	60.261	8.30776e-15	2.7263e-11
PHASIBEAM10F006634	-7.58529	9.51764	59.0791	1.51457e-14	4.15187e-11
PHASIBEAM10F013285	-7.66211	9.18455	58.9941	1.58148e-14	4.15187e-11
PHASIBEAM10F019019	-7.8729	8.04723	57.69	3.06866e-14	7.07165e-11
PHASIBEAM10F001276	-8.96406	8.08489	57.5877	3.23239e-14	7.07165e-11
PHASIBEAM10F001315	-7.93266	6.80138	56.1293	6.78566e-14	1.37034e-10
PHASIBEAM10F016930	-7.51909	7.56347	54.6864	1.41378e-13	2.65114e-10
PHASIBEAM10F005319	-7.28415	8.09351	53.676	2.36438e-13	4.13815e-10
PHASIBEAM10F014576	-7.23754	7.55259	52.3644	4.60997e-13	7.5641e-10
PHASIBEAM10F009506	-8.98519	5.30694	51.7407	6.33357e-13	9.54522e-10
PHASIBEAM10F017032	7.0984	10.5545	51.6764	6.54455e-13	9.54522e-10
PHASIBEAM10F006572	-7.26308	9.56367	50.5606	1.1554e-12	1.59646e-09
PHASIBEAM10F013307	-6.84315	8.59985	49.5138	1.96986e-12	2.58574e-09
PHASIBEAM10F028006	-6.81843	9.0923	49.0927	2.44146e-12	3.05218e-09
PHASIBEAM10F020548	-6.93149	7.0844	48.8111	2.81838e-12	3.36323e-09
PHASIBEAM10F023569	-6.85389	7.00475	48.1289	3.99097e-12	4.55543e-09
PHASIBEAM10F009450	-8.23113	8.5704	47.7505	4.8405e-12	5.2949e-09
PHASIBEAM10F022809	10.1221	6.72361	47.5296	5.4181e-12	5.68965e-09
PHASIBEAM10F008941	-9.19215	4.57751	47.333	5.98942e-12	6.0477e-09
PHASIBEAM10F010718	-7.2456	6.25004	46.227	1.05316e-11	1.02402e-08
PHASIBEAM10F010754	-10.1683	5.22047	45.0909	1.88098e-11	1.76362e-08
PHASIBEAM10F016898	-6.27206	8.08291	44.752	2.23635e-11	2.02451e-08
PHASIBEAM10F011573	9.62064	5.82325	44.335	2.76719e-11	2.42157e-08
PHASIBEAM10F002094	-7.07932	6.24952	44.1217	3.08576e-11	2.61324e-08
PHASIBEAM10F008414	-6.56533	6.72955	43.7944	3.6474e-11	2.99235e-08
PHASIBEAM10F000840	-7.06975	5.84368	42.7683	6.16216e-11	4.90228e-08
PHASIBEAM10F020550	-6.11123	7.48858	41.4448	1.21247e-10	9.36203e-08
PHASIBEAM10F025808	6.66375	6.38106	41.0156	1.5102e-10	1.13278e-07
PHASIBEAM10F014121	-6.0863	6.07348	40.8605	1.63495e-10	1.19229e-07
PHASIBEAM10F006627	10.0918	5.45403	40.7928	1.69253e-10	1.20092e-07
PHASIBEAM10F005062	-6.56697	5.50664	40.5713	1.89568e-10	1.30966e-07
PHASIBEAM10F003100	-5.8248	7.61814	40.2392	2.24694e-10	1.50448e-07
PHASIBEAM10F024660	7.92529	10.4694	40.2002	2.29229e-10	1.50448e-07
PHASIBEAM10F024659	8.27801	8.0463	40.1112	2.39905e-10	1.53615e-07
PHASIBEAM10F013473	-7.6866	6.26675	39.7024	2.95766e-10	1.84875e-07
PHASIBEAM10F023568	-6.37328	5.28235	39.1708	3.88313e-10	2.37079e-07
PHASIBEAM10F014780	-9.724	5.16144	38.87	4.52995e-10	2.70284e-07
PHASIBEAM10F011848	-9.4502	6.37617	38.663	5.03673e-10	2.93843e-07
PHASIBEAM10F006140	-5.80451	6.91925	38.4797	5.53258e-10	3.15754e-07
PHASIBEAM10F005020	-5.69808	7.28848	37.68	8.3355e-10	4.656e-07
PHASIBEAM10F021218	-5.63234	6.81625	37.4668	9.29826e-10	5.08557e-07
PHASIBEAM10F026627	-6.75111	4.99615	37.0861	1.13025e-09	6.05559e-07
PHASIBEAM10F010114	-6.15834	7.76277	37.0181	1.17039e-09	6.14523e-07
PHASIBEAM10F020549	-7.92777	6.22997	36.3198	1.67452e-09	8.61981e-07
PHASIBEAM10F008123	-6.55858	4.23956	36.2621	1.7249e-09	8.70841e-07
PHASIBEAM10F000622	9.21893	4.56778	36.1954	1.78488e-09	8.8412e-07
PHASIBEAM10F016899	-5.41155	7.67449	36.1168	1.85836e-09	9.03475e-07
PHASIBEAM10F026081	7.23896	6.21103	35.9973	1.97587e-09	9.43136e-07
PHASIBEAM10F018414	-5.4465	6.30681	35.91	2.06642e-09	9.68743e-07
PHASIBEAM10F000359	-5.3624	8.16892	35.7848	2.20356e-09	1.01069e-06
PHASIBEAM10F012029	-6.03043	5.19024	35.7591	2.2329e-09	1.01069e-06
PHASIBEAM10F026792	5.7628	6.90456	35.6086	2.4122e-09	1.07335e-06
PHASIBEAM10F016614	-5.56767	5.74954	35.3835	2.70777e-09	1.18479e-06
PHASIBEAM10F016339	-7.59006	3.96226	35.1684	3.02392e-09	1.30143e-06
PHASIBEAM10F004699	6.41167	6.14984	34.0725	5.30962e-09	2.24828e-06
PHASIBEAM10F012383	8.62114	5.0601	33.5328	7.00718e-09	2.91999e-06
PHASIBEAM10F006185	5.64187	9.23581	33.4647	7.25687e-09	2.9714e-06
PHASIBEAM10F007941	-5.26317	7.14395	33.4381	7.3569e-09	2.9714e-06
PHASIBEAM10F015036	-6.41679	5.42825	33.4008	7.49934e-09	2.98303e-06
PHASIBEAM10F025201	-5.13562	9.19406	33.3162	7.83259e-09	2.99664e-06
PHASIBEAM10F020547	-5.73309	5.41231	33.3061	7.87368e-09	2.99664e-06
PHASIBEAM10F027765	7.8991	5.11817	33.3055	7.87597e-09	2.99664e-06
PHASIBEAM10F003881	-6.31175	5.64994	33.245	8.1247e-09	3.04711e-06
PHASIBEAM10F020657	-6.24234	5.21434	33.1493	8.5348e-09	3.15583e-06
PHASIBEAM10F003320	6.60925	6.9286	32.9892	9.26741e-09	3.34066e-06
PHASIBEAM10F011410	-6.745	4.66843	32.9669	9.3742e-09	3.34066e-06
PHASIBEAM10F004907	6.28873	5.72984	32.9582	9.4164e-09	3.34066e-06
PHASIBEAM10F021543	-5.80493	6.65229	32.6729	1.09044e-08	3.81699e-06
PHASIBEAM10F002627	-5.09648	7.27387	32.6214	1.11976e-08	3.83827e-06
PHASIBEAM10F025380	-5.00441	8.69025	32.611	1.12576e-08	3.83827e-06
PHASIBEAM10F005792	-5.0315	6.41729	32.3046	1.31801e-08	4.43613e-06
PHASIBEAM10F027550	9.03297	6.69911	32.0577	1.49661e-08	4.97348e-06
PHASIBEAM10F002735	-4.97644	7.32756	32.0238	1.52297e-08	4.98087e-06
PHASIBEAM10F011981	-7.70785	3.6841	32.0062	1.53678e-08	4.98087e-06
PHASIBEAM10F014390	4.94973	8.52286	31.8862	1.63476e-08	5.23384e-06
PHASIBEAM10F003325	-7.63785	5.13009	31.7437	1.75919e-08	5.49875e-06
PHASIBEAM10F020729	-4.96578	7.74582	31.7435	1.7594e-08	5.49875e-06
PHASIBEAM10F016771	-6.0435	5.32681	31.7089	1.79095e-08	5.53152e-06
PHASIBEAM10F026487	-6.35148	4.99768	31.5408	1.95295e-08	5.96173e-06
PHASIBEAM10F004615	7.19326	6.45645	31.426	2.07183e-08	6.25192e-06
PHASIBEAM10F018217	-6.73044	3.99386	31.374	2.12816e-08	6.34893e-06
PHASIBEAM10F009085	-7.38524	4.46405	30.8139	2.84e-08	8.30178e-06
PHASIBEAM10F018515	-5.81649	4.32068	30.8098	2.846e-08	8.30178e-06
PHASIBEAM10F020728	-5.07288	6.08836	30.6493	3.09134e-08	8.91835e-06
PHASIBEAM10F023872	-5.62077	5.19778	30.3978	3.51932e-08	1.00427e-05
PHASIBEAM10F000135	8.39236	3.92493	30.061	4.1867e-08	1.18187e-05
PHASIBEAM10F021291	-5.21497	6.00589	29.8994	4.55051e-08	1.2709e-05
PHASIBEAM10F006691	-5.52278	5.58294	29.8361	4.70163e-08	1.29928e-05
PHASIBEAM10F000489	7.13962	4.23652	29.8097	4.76591e-08	1.30333e-05
PHASIBEAM10F003749	-4.70744	7.86552	29.678	5.10101e-08	1.38058e-05
PHASIBEAM10F003239	7.91336	9.41794	29.6322	5.22309e-08	1.3992e-05
PHASIBEAM10F026057	-5.28917	6.34297	29.5472	5.45727e-08	1.43894e-05
PHASIBEAM10F011907	-5.11581	5.68117	29.5387	5.48106e-08	1.43894e-05
PHASIBEAM10F017136	-6.43427	4.54035	29.5068	5.57198e-08	1.44833e-05
PHASIBEAM10F025894	-5.59207	4.39097	29.4613	5.7044e-08	1.46821e-05
PHASIBEAM10F012601	-4.81839	6.25652	29.3209	6.13317e-08	1.56324e-05
PHASIBEAM10F021264	-4.97012	6.72176	29.245	6.37815e-08	1.61005e-05
PHASIBEAM10F006920	4.68869	7.68922	29.0889	6.91303e-08	1.72846e-05
PHASIBEAM10F012699	7.02786	4.3731	28.8865	7.67446e-08	1.88448e-05
PHASIBEAM10F008837	6.70893	5.44047	28.8734	7.7268e-08	1.88448e-05
PHASIBEAM10F028063	5.11934	5.4455	28.867	7.7524e-08	1.88448e-05
PHASIBEAM10F005666	4.92136	5.63942	28.6799	8.53833e-08	2.04686e-05
PHASIBEAM10F008463	-4.97312	6.60076	28.6713	8.57635e-08	2.04686e-05
PHASIBEAM10F005192	-6.04322	4.72588	28.4637	9.54708e-08	2.25801e-05
PHASIBEAM10F029866	5.69556	4.87306	28.4397	9.66642e-08	2.26583e-05
PHASIBEAM10F010131	5.90372	5.50055	28.403	9.85132e-08	2.28873e-05
PHASIBEAM10F027887	-4.61947	6.75742	28.2715	1.05436e-07	2.42809e-05
PHASIBEAM10F019235	-4.51931	8.84788	28.2032	1.09226e-07	2.48574e-05
PHASIBEAM10F021482	-6.06908	3.90704	28.1924	1.09833e-07	2.48574e-05
PHASIBEAM10F017566	-5.32346	6.73787	28.0589	1.1768e-07	2.64055e-05
PHASIBEAM10F024053	-5.55649	4.31224	27.8682	1.29869e-07	2.88937e-05
PHASIBEAM10F012199	-4.54634	8.40811	27.7927	1.35035e-07	2.97904e-05
PHASIBEAM10F013705	-7.91681	3.6552	27.7359	1.39058e-07	3.04225e-05
PHASIBEAM10F009962	-7.22776	2.82425	27.6546	1.4503e-07	3.14556e-05
PHASIBEAM10F013265	-6.1223	4.42681	27.6393	1.46177e-07	3.14556e-05
PHASIBEAM10F014378	-5.58297	4.86399	27.216	1.81948e-07	3.88348e-05
PHASIBEAM10F017428	-4.77487	4.84796	26.9037	2.13848e-07	4.52754e-05
PHASIBEAM10F016706	-4.93202	4.88575	26.8054	2.25007e-07	4.72569e-05
PHASIBEAM10F001216	-6.34515	5.12916	26.7855	2.27342e-07	4.73684e-05
PHASIBEAM10F008086	-4.5317	6.09729	26.6923	2.38575e-07	4.93175e-05
PHASIBEAM10F026759	-8.30651	5.8453	26.6126	2.48618e-07	5.09894e-05
PHASIBEAM10F007949	-4.84348	5.29427	26.5977	2.50548e-07	5.09894e-05
PHASIBEAM10F026449	4.44983	7.75482	26.5502	2.56775e-07	5.18548e-05
PHASIBEAM10F021211	-5.4172	3.67489	26.5078	2.62477e-07	5.26017e-05
PHASIBEAM10F003622	-4.70515	5.59434	26.4475	2.708e-07	5.38584e-05
PHASIBEAM10F015467	-8.1643	3.23524	26.4197	2.74717e-07	5.42267e-05
PHASIBEAM10F026119	-5.87804	3.81666	26.3905	2.7891e-07	5.46435e-05
PHASIBEAM10F022454	-4.46025	6.49521	26.0692	3.29404e-07	6.40581e-05
PHASIBEAM10F001462	6.07234	3.36397	26.0461	3.33354e-07	6.43496e-05
PHASIBEAM10F019114	-4.67231	5.35403	25.9826	3.4451e-07	6.59936e-05
PHASIBEAM10F006033	5.16781	4.74336	25.9693	3.46898e-07	6.59936e-05
PHASIBEAM10F021140	-4.541	6.18449	25.9425	3.51741e-07	6.64335e-05
PHASIBEAM10F006005	-6.5166	4.21514	25.8727	3.64683e-07	6.83859e-05
PHASIBEAM10F025926	5.13248	5.27452	25.8483	3.69338e-07	6.86488e-05
PHASIBEAM10F019850	5.85247	5.52564	25.8239	3.7403e-07	6.86488e-05
PHASIBEAM10F021359	-6.49167	4.84342	25.821	3.74593e-07	6.86488e-05
PHASIBEAM10F026437	4.41573	7.3228	25.811	3.76545e-07	6.86488e-05
PHASIBEAM10F016969	4.75744	8.18433	25.714	3.95951e-07	7.16889e-05
PHASIBEAM10F013214	-6.87668	3.67925	25.5739	4.25752e-07	7.65567e-05
PHASIBEAM10F026441	4.97006	4.99979	25.4785	4.47339e-07	7.98911e-05
PHASIBEAM10F022089	4.71846	7.89254	25.3759	4.71776e-07	8.33279e-05
PHASIBEAM10F010688	-4.44115	5.03115	25.3712	4.72931e-07	8.33279e-05
PHASIBEAM10F028797	-4.20995	10.4823	25.3271	4.83858e-07	8.46849e-05
PHASIBEAM10F026442	4.94176	5.06107	25.2352	5.07467e-07	8.82286e-05
PHASIBEAM10F026451	4.7599	4.40934	25.1944	5.18333e-07	8.9525e-05
PHASIBEAM10F016932	-5.87365	4.166	24.7655	6.47451e-07	0.000111095
PHASIBEAM10F024666	5.33509	6.09537	24.6832	6.75703e-07	0.00011519
PHASIBEAM10F008944	-6.03864	4.28783	24.6528	6.86453e-07	0.000116267
PHASIBEAM10F016754	-6.69864	6.42518	24.3592	7.99445e-07	0.000134537
PHASIBEAM10F001894	-5.50317	4.29838	24.3085	8.20767e-07	0.000137246
PHASIBEAM10F012290	-7.66134	3.05101	24.2094	8.64082e-07	0.000143574
PHASIBEAM10F021269	-4.31268	5.41594	24.1598	8.86648e-07	0.000146397
PHASIBEAM10F026130	-5.4019	4.33089	23.9361	9.95854e-07	0.000163401
PHASIBEAM10F026849	4.25162	6.70036	23.8962	1.0167e-06	0.000165785
PHASIBEAM10F017137	-5.39987	4.48091	23.7134	1.11803e-06	0.000181183
PHASIBEAM10F025593	-4.52382	4.01875	23.6945	1.12902e-06	0.000181842
PHASIBEAM10F015247	7.24537	4.48637	23.6522	1.15413e-06	0.000184752
PHASIBEAM10F019509	-4.32882	6.0052	23.6213	1.17281e-06	0.000186604
PHASIBEAM10F026751	-4.51705	5.43842	23.6087	1.1805e-06	0.000186698
PHASIBEAM10F028075	-7.83679	2.34526	23.58	1.19828e-06	0.000188373
PHASIBEAM10F009806	-4.25154	5.73526	23.5553	1.21376e-06	0.000189671
PHASIBEAM10F029714	8.33717	3.80809	23.4825	1.26054e-06	0.000195816
PHASIBEAM10F001275	-4.83387	5.68388	23.4522	1.28056e-06	0.000197756
PHASIBEAM10F009139	4.18822	7.38099	23.3364	1.36004e-06	0.000208801
PHASIBEAM10F008195	-6.18149	2.76505	23.2959	1.38895e-06	0.000212
PHASIBEAM10F024406	-3.9967	8.11782	23.1081	1.53142e-06	0.000232396
PHASIBEAM10F017662	4.59496	8.89938	23.0077	1.6135e-06	0.000243444
PHASIBEAM10F010137	-5.96297	3.16276	22.9419	1.66972e-06	0.000250486
PHASIBEAM10F013991	-5.10622	4.77332	22.9274	1.68238e-06	0.000250952
PHASIBEAM10F011826	-5.69771	6.61695	22.8612	1.74134e-06	0.000258279
PHASIBEAM10F022608	-4.51817	6.8809	22.8078	1.79034e-06	0.000264055
PHASIBEAM10F010148	-5.25509	3.5703	22.7455	1.84933e-06	0.000271232
PHASIBEAM10F013709	-3.9708	8.018	22.7121	1.88176e-06	0.000274454
PHASIBEAM10F027635	-4.8354	5.97861	22.669	1.92444e-06	0.000279129
PHASIBEAM10F018487	-4.31659	5.33742	22.6481	1.94549e-06	0.000280631
PHASIBEAM10F002092	-5.15509	4.31282	22.5968	1.99815e-06	0.000286652
PHASIBEAM10F027479	-4.37328	5.67108	22.5569	2.0401e-06	0.00029108
PHASIBEAM10F006655	-4.00035	6.49426	22.449	2.15793e-06	0.000306228
PHASIBEAM10F009831	-4.89795	4.2396	22.4278	2.18193e-06	0.000307969
PHASIBEAM10F011797	-4.3996	5.32362	22.4155	2.19598e-06	0.000308294
PHASIBEAM10F003796	-4.61125	5.25722	22.2416	2.40406e-06	0.000335711
PHASIBEAM10F011264	-6.8146	5.3681	22.1839	2.47739e-06	0.000342957
PHASIBEAM10F005331	-4.06089	5.23497	22.1687	2.49714e-06	0.000342957
PHASIBEAM10F026450	3.89355	9.21185	22.1676	2.49849e-06	0.000342957
PHASIBEAM10F008998	-4.44573	4.63894	22.1602	2.5082e-06	0.000342957
PHASIBEAM10F000632	-3.87145	10.3607	22.029	2.68565e-06	0.000365318
PHASIBEAM10F008832	6.74695	4.39781	22.0124	2.70891e-06	0.000366582
PHASIBEAM10F012039	-5.82456	3.7815	21.8852	2.89459e-06	0.000389702
PHASIBEAM10F013290	-4.02035	7.75243	21.8164	3.0003e-06	0.000401872
PHASIBEAM10F006425	-6.2523	4.12761	21.8058	3.01688e-06	0.000402041
PHASIBEAM10F017134	-7.66535	4.41477	21.719	3.15652e-06	0.000418525
PHASIBEAM10F022234	-5.04004	4.04847	21.6728	3.23341e-06	0.000426567
PHASIBEAM10F001184	-4.00742	6.18137	21.6001	3.35833e-06	0.000440831
PHASIBEAM10F016757	5.30897	5.1789	21.5502	3.44695e-06	0.000450212
PHASIBEAM10F020362	-4.02682	7.55011	21.5112	3.51763e-06	0.000457169
PHASIBEAM10F026438	4.11749	5.79878	21.4961	3.54541e-06	0.000458511
PHASIBEAM10F024632	-6.38256	4.33675	21.2993	3.92876e-06	0.000505597
PHASIBEAM10F025549	7.96267	1.85561	21.2468	4.03781e-06	0.000517096
PHASIBEAM10F025875	-3.86157	6.54666	21.2242	4.08566e-06	0.000520683
PHASIBEAM10F000154	4.91732	4.03239	21.2068	4.1229e-06	0.000522891
PHASIBEAM10F000796	4.05986	5.63017	21.1968	4.14446e-06	0.000523098
PHASIBEAM10F007694	-4.22183	3.30723	21.1773	4.18699e-06	0.000525938
PHASIBEAM10F012698	6.49656	3.57128	21.1482	4.25106e-06	0.000531443
PHASIBEAM10F007807	-5.9709	3.22337	21.1309	4.28953e-06	0.000533711
PHASIBEAM10F004406	-3.81294	8.04485	21.0558	4.46112e-06	0.000551136
PHASIBEAM10F002745	-4.84056	5.29759	21.0513	4.47157e-06	0.000551136
PHASIBEAM10F011362	-4.58954	5.52991	21.0322	4.5163e-06	0.000554049
PHASIBEAM10F009306	-6.17555	6.69612	20.874	4.90503e-06	0.000598939
PHASIBEAM10F017329	-3.74205	8.59865	20.8515	4.96294e-06	0.000603204
PHASIBEAM10F007914	5.87301	2.42769	20.8007	5.09635e-06	0.000616565
PHASIBEAM10F030165	7.71862	3.66917	20.7838	5.1416e-06	0.000619185
PHASIBEAM10F027685	-6.34387	3.66	20.7342	5.27644e-06	0.000630404
PHASIBEAM10F007863	-4.34457	4.282	20.7319	5.28278e-06	0.000630404
PHASIBEAM10F010312	-3.72851	9.19697	20.6585	5.4893e-06	0.000652084
PHASIBEAM10F017429	-3.75025	6.69336	20.619	5.60362e-06	0.000662666
PHASIBEAM10F013309	5.69142	3.64747	20.5909	5.68665e-06	0.000669469
PHASIBEAM10F026439	4.66844	4.23962	20.532	5.86424e-06	0.000687295
PHASIBEAM10F007371	4.45301	6.58357	20.4639	6.07651e-06	0.000709007
PHASIBEAM10F027573	-4.01212	4.78703	20.3807	6.34659e-06	0.000737244
PHASIBEAM10F022756	4.32818	4.59216	20.3633	6.40459e-06	0.000740703
PHASIBEAM10F030710	-6.41833	2.99135	20.3416	6.47758e-06	0.000745859
PHASIBEAM10F018610	4.84524	6.29024	20.2963	6.63275e-06	0.000760391
PHASIBEAM10F009525	-7.16871	2.3229	20.2868	6.66576e-06	0.000760853
PHASIBEAM10F015539	-4.14921	4.84641	20.1739	7.07109e-06	0.000803625
PHASIBEAM10F018440	-5.42558	3.4839	20.1173	7.2836e-06	0.000824208
PHASIBEAM10F007161	-4.1921	4.36228	20.105	7.33039e-06	0.000825942
PHASIBEAM10F009475	-3.65877	9.66023	20.0736	7.45188e-06	0.000836044
PHASIBEAM10F001220	-3.76144	6.71258	20.0247	7.64498e-06	0.000854059
PHASIBEAM10F023343	4.0648	4.08831	20.0159	7.68001e-06	0.000854337
PHASIBEAM10F005797	-3.85195	4.56747	19.9348	8.01304e-06	0.000887622
PHASIBEAM10F016908	-3.8467	5.5891	19.8837	8.22983e-06	0.000907805
PHASIBEAM10F013295	-6.2878	3.09758	19.8096	8.55514e-06	0.000939741
PHASIBEAM10F009575	-4.22704	4.95378	19.7255	8.94004e-06	0.000974039
PHASIBEAM10F026791	6.23638	3.81171	19.7252	8.94158e-06	0.000974039
PHASIBEAM10F019959	-3.67489	7.1067	19.7006	9.05746e-06	0.000982585
PHASIBEAM10F003474	-4.70805	4.87043	19.6063	9.51527e-06	0.001028
PHASIBEAM10F023283	-5.72796	3.43183	19.4631	1.02564e-05	0.00110353
PHASIBEAM10F028062	4.94428	3.40957	19.4501	1.03262e-05	0.00110449
PHASIBEAM10F011116	-4.68413	3.2644	19.4458	1.03495e-05	0.00110449
PHASIBEAM10F018583	-4.66437	3.7568	19.3865	1.06756e-05	0.00113469
PHASIBEAM10F007561	-7.43545	2.78998	19.3514	1.08738e-05	0.00115109
PHASIBEAM10F011466	-3.94788	5.33744	19.3388	1.09457e-05	0.00115405
PHASIBEAM10F026750	-4.05499	4.22941	19.3058	1.11366e-05	0.00116948
PHASIBEAM10F020558	-4.07272	4.444	19.2636	1.13854e-05	0.00119084
PHASIBEAM10F010970	3.61712	5.35008	19.1211	1.22683e-05	0.00127622
PHASIBEAM10F012710	-5.43062	3.06602	19.1163	1.22989e-05	0.00127622
PHASIBEAM10F009482	-3.63	6.47211	19.0916	1.24593e-05	0.00128777
PHASIBEAM10F027971	-6.60802	3.59303	19.0818	1.25235e-05	0.00128933
PHASIBEAM10F013211	4.17684	6.49652	18.9899	1.31412e-05	0.00134764
PHASIBEAM10F017043	-3.639	6.864	18.9711	1.32716e-05	0.00135571
PHASIBEAM10F016082	-5.11928	3.05554	18.8842	1.38901e-05	0.00141217
PHASIBEAM10F028114	-5.06	2.65911	18.8784	1.39318e-05	0.00141217
PHASIBEAM10F023648	4.56813	3.97205	18.8574	1.40865e-05	0.00142235
PHASIBEAM10F004299	-4.68759	3.20001	18.7517	1.48891e-05	0.00149764
PHASIBEAM10F015465	-3.57815	6.56229	18.7345	1.50242e-05	0.00150546
PHASIBEAM10F005796	-3.54564	7.52366	18.7189	1.51475e-05	0.00150653
PHASIBEAM10F004223	6.118	4.34459	18.7136	1.51899e-05	0.00150653
PHASIBEAM10F008796	-3.86353	4.77591	18.7114	1.5207e-05	0.00150653
PHASIBEAM10F014291	4.99392	5.81679	18.6223	1.59343e-05	0.00157265
PHASIBEAM10F010957	-4.14096	5.41823	18.5909	1.61989e-05	0.00159277
PHASIBEAM10F019373	-5.53501	2.93741	18.5298	1.67267e-05	0.00163853
PHASIBEAM10F008375	-3.73951	5.03107	18.4885	1.70931e-05	0.0016682
PHASIBEAM10F009827	-4.22309	7.21421	18.4444	1.74937e-05	0.00170097
PHASIBEAM10F013940	-3.63537	7.90223	18.4184	1.77338e-05	0.00171221
PHASIBEAM10F019587	-6.08956	6.01905	18.4159	1.77567e-05	0.00171221
PHASIBEAM10F003324	-7.15779	2.03875	18.4108	1.78049e-05	0.00171221
PHASIBEAM10F006641	-3.64209	5.45913	18.2896	1.89741e-05	0.00181799
PHASIBEAM10F015538	-3.64515	5.71008	18.2573	1.92983e-05	0.00184232
PHASIBEAM10F001164	-3.73301	6.75533	18.2443	1.94305e-05	0.00184822
PHASIBEAM10F027945	7.47956	2.76837	18.2371	1.95042e-05	0.00184853
PHASIBEAM10F019397	-6.01879	3.45945	18.225	1.96287e-05	0.00185364
PHASIBEAM10F004663	6.72089	4.57731	18.1616	2.02926e-05	0.00190947
PHASIBEAM10F026436	3.87369	5.2448	18.1112	2.08371e-05	0.0019537
PHASIBEAM10F008266	6.60537	3.37315	18.0959	2.10055e-05	0.0019617
PHASIBEAM10F024001	3.70486	8.18862	18.0899	2.10719e-05	0.0019617
PHASIBEAM10F014384	-3.63141	6.80964	18.049	2.15294e-05	0.00199086
PHASIBEAM10F011702	6.34252	5.38891	18.0483	2.15367e-05	0.00199086
PHASIBEAM10F009553	-3.54678	6.3834	17.9991	2.21013e-05	0.00202895
PHASIBEAM10F000325	5.03491	3.36224	17.9989	2.21034e-05	0.00202895
PHASIBEAM10F011221	-3.54393	4.421	17.9842	2.22746e-05	0.00203755
PHASIBEAM10F006047	5.86436	4.3405	17.9766	2.23639e-05	0.00203861
PHASIBEAM10F008382	6.75759	4.25277	17.9367	2.2838e-05	0.00207463
PHASIBEAM10F010610	-4.54922	3.71874	17.9226	2.30073e-05	0.0020828
PHASIBEAM10F014032	4.51959	6.41149	17.888	2.34294e-05	0.00211372
PHASIBEAM10F015895	-3.64257	5.46827	17.8318	2.41315e-05	0.0021696
PHASIBEAM10F013288	-5.85766	2.89315	17.8238	2.42338e-05	0.00217137
PHASIBEAM10F000394	4.44785	3.82081	17.7085	2.57476e-05	0.00229916
PHASIBEAM10F000425	-5.97637	2.08044	17.6701	2.62724e-05	0.00233806
PHASIBEAM10F027835	5.04915	4.30745	17.6615	2.6391e-05	0.00234069
PHASIBEAM10F013912	-5.10718	2.51769	17.6274	2.68695e-05	0.00237511
PHASIBEAM10F023194	-3.60345	6.65854	17.5951	2.73284e-05	0.00240756
PHASIBEAM10F019069	-3.45876	6.65882	17.5062	2.86366e-05	0.00251437
PHASIBEAM10F022656	-4.54983	3.91537	17.487	2.89272e-05	0.00253142
PHASIBEAM10F016365	-7.06818	1.74955	17.4669	2.92353e-05	0.00254988
PHASIBEAM10F002133	-3.43554	6.3467	17.4107	3.01133e-05	0.00261485
PHASIBEAM10F006806	-5.80358	3.13638	17.4065	3.01793e-05	0.00261485
PHASIBEAM10F003048	-3.96247	4.0877	17.3785	3.06266e-05	0.00264285
PHASIBEAM10F004554	3.96106	6.46876	17.3682	3.07938e-05	0.00264285
PHASIBEAM10F005089	-4.34285	3.94362	17.3675	3.08045e-05	0.00264285
PHASIBEAM10F002507	3.6631	6.77162	17.3442	3.11853e-05	0.00265997
PHASIBEAM10F023755	-3.36501	8.70842	17.3429	3.12067e-05	0.00265997
PHASIBEAM10F012033	5.34177	4.50934	17.3265	3.14769e-05	0.00267431
PHASIBEAM10F020419	4.62994	6.00933	17.3031	3.18668e-05	0.00269247
PHASIBEAM10F014564	-3.42246	5.73536	17.3014	3.18957e-05	0.00269247
PHASIBEAM10F008488	-6.98373	2.80898	17.2807	3.22438e-05	0.00271313
PHASIBEAM10F028027	3.93548	6.07641	17.2071	3.35173e-05	0.00281128
PHASIBEAM10F028077	-3.39875	5.98684	17.1751	3.40882e-05	0.00284793
PHASIBEAM10F015884	-3.61203	5.05773	17.1704	3.41712e-05	0.00284793
PHASIBEAM10F010813	-3.40069	6.04716	17.1171	3.5144e-05	0.00291974
PHASIBEAM10F021144	-3.79195	5.50295	17.0085	3.72134e-05	0.0030819
PHASIBEAM10F017135	-3.74445	4.80963	16.9831	3.77141e-05	0.00311355
PHASIBEAM10F004674	3.29846	14.8214	16.9635	3.81051e-05	0.00313597
PHASIBEAM10F004973	-3.98191	3.58883	16.9477	3.8424e-05	0.00315233
PHASIBEAM10F022249	-7.42178	1.66021	16.9274	3.88362e-05	0.00317622
PHASIBEAM10F000665	-4.23941	3.0291	16.9039	3.93204e-05	0.00320583
PHASIBEAM10F026353	-3.29685	10.0349	16.8835	3.97464e-05	0.00323053
PHASIBEAM10F004669	3.2878	13.5438	16.8597	4.02475e-05	0.00326116
PHASIBEAM10F018543	5.8834	4.30101	16.8398	4.06715e-05	0.00328538
PHASIBEAM10F008494	-5.48925	8.25166	16.798	4.15764e-05	0.00334817
PHASIBEAM10F001288	-3.54929	6.21165	16.7876	4.18059e-05	0.00335636
PHASIBEAM10F009453	-3.42149	7.79966	16.7681	4.22385e-05	0.00337638
PHASIBEAM10F012700	6.95768	2.80126	16.7623	4.23674e-05	0.00337638
PHASIBEAM10F002474	6.04474	5.98603	16.7569	4.24885e-05	0.00337638
PHASIBEAM10F012306	4.65858	5.5398	16.7516	4.26061e-05	0.00337638
PHASIBEAM10F016329	4.55213	6.2394	16.7475	4.26983e-05	0.00337638
PHASIBEAM10F008558	3.66876	7.89654	16.6001	4.61487e-05	0.00363827
PHASIBEAM10F004855	4.07825	6.1148	16.591	4.63707e-05	0.00364482
PHASIBEAM10F028061	4.62716	3.09257	16.5289	4.79139e-05	0.00375487
PHASIBEAM10F016410	-5.61241	3.46031	16.5206	4.81246e-05	0.00376017
PHASIBEAM10F006797	-6.29296	2.04188	16.478	4.92169e-05	0.0038341
PHASIBEAM10F027908	-3.91586	3.05793	16.469	4.94521e-05	0.00384102
PHASIBEAM10F014255	-3.55985	5.99154	16.425	5.06125e-05	0.00391197
PHASIBEAM10F005464	5.87878	3.52569	16.4231	5.06635e-05	0.00391197
PHASIBEAM10F001531	-4.79604	2.65402	16.4114	5.09785e-05	0.00392475
PHASIBEAM10F018570	-3.40482	5.98269	16.3292	5.32382e-05	0.00408673
PHASIBEAM10F011125	6.77513	3.76438	16.2492	5.55336e-05	0.0042505
PHASIBEAM10F019696	5.43793	4.6703	16.1888	5.73319e-05	0.00437539
PHASIBEAM10F009542	3.68225	6.42244	16.1575	5.82878e-05	0.00443281
PHASIBEAM10F017695	-3.49954	6.85723	16.1521	5.84552e-05	0.00443281
PHASIBEAM10F023649	-5.84496	3.89232	16.1477	5.85909e-05	0.00443281
PHASIBEAM10F023605	-6.42492	2.7226	16.1369	5.89258e-05	0.00444093
PHASIBEAM10F008091	-4.47612	3.81955	16.1333	5.90364e-05	0.00444093
PHASIBEAM10F005182	-3.20964	9.39626	16.1181	5.95137e-05	0.00446403
PHASIBEAM10F024463	3.38071	8.3525	16.0802	6.07148e-05	0.00454115
PHASIBEAM10F012392	5.5049	5.07584	15.9896	6.36906e-05	0.0047502
PHASIBEAM10F027992	-5.07748	2.49836	15.981	6.39803e-05	0.00475828
PHASIBEAM10F000513	7.36026	2.98088	15.9652	6.45175e-05	0.00478468
PHASIBEAM10F025915	-3.89911	5.56594	15.9574	6.47852e-05	0.00478898
PHASIBEAM10F014598	-4.0168	3.02554	15.9528	6.49403e-05	0.00478898
PHASIBEAM10F019236	-3.49577	6.44687	15.9387	6.54265e-05	0.00481133
PHASIBEAM10F017393	3.79472	4.92922	15.8961	6.69178e-05	0.00490725
PHASIBEAM10F015772	-3.43565	5.54876	15.8887	6.71784e-05	0.00491263
PHASIBEAM10F019676	-3.27089	6.67743	15.8517	6.85032e-05	0.00499559
PHASIBEAM10F003415	-3.1824	8.85337	15.8424	6.88411e-05	0.0049978
PHASIBEAM10F017044	-3.26715	7.08307	15.8404	6.89142e-05	0.0049978
PHASIBEAM10F021592	-3.75543	4.20817	15.8022	7.03195e-05	0.00508567
PHASIBEAM10F003038	-4.62287	5.37025	15.7866	7.09012e-05	0.00511365
PHASIBEAM10F012367	-7.09404	2.94879	15.7716	7.14667e-05	0.00514031
PHASIBEAM10F008430	-3.51286	4.68864	15.7563	7.20484e-05	0.00516799
PHASIBEAM10F025683	-3.33876	3.94602	15.7428	7.25625e-05	0.00519069
PHASIBEAM10F025932	6.23782	4.6689	15.6952	7.44124e-05	0.00530856
PHASIBEAM10F012180	6.55582	4.27056	15.6799	7.50164e-05	0.00533714
PHASIBEAM10F021963	-3.25121	6.17028	15.6459	7.63782e-05	0.00541934
PHASIBEAM10F005348	4.61195	5.8734	15.6291	7.70601e-05	0.00545165
PHASIBEAM10F003102	4.84838	3.55169	15.6245	7.72489e-05	0.00545165
PHASIBEAM10F016746	-3.20084	7.10111	15.615	7.76347e-05	0.00546419
PHASIBEAM10F020046	-3.18057	6.95094	15.6044	7.80716e-05	0.00548025
PHASIBEAM10F013527	-4.38339	4.54113	15.5698	7.95157e-05	0.00556674
PHASIBEAM10F027124	-3.86547	3.59632	15.4806	8.33566e-05	0.00582011
PHASIBEAM10F015327	4.09403	6.16793	15.4729	8.36957e-05	0.00582828
PHASIBEAM10F002177	-5.99445	3.16748	15.4315	8.55506e-05	0.00594169
PHASIBEAM10F021360	-4.08717	6.68514	15.3916	8.73751e-05	0.006048
PHASIBEAM10F020447	3.69628	5.74734	15.388	8.7542e-05	0.006048
PHASIBEAM10F017717	-7.27859	1.85215	15.317	9.08936e-05	0.00626307
PHASIBEAM10F013556	-3.38603	4.09403	15.3024	9.1599e-05	0.0062854
PHASIBEAM10F021322	-3.64591	3.48841	15.3004	9.16965e-05	0.0062854
PHASIBEAM10F024195	3.93545	7.46431	15.2747	9.29536e-05	0.00635498
PHASIBEAM10F017952	-5.21605	2.67238	15.1845	9.75029e-05	0.00664155
PHASIBEAM10F028187	-3.23323	6.7927	15.1816	9.76512e-05	0.00664155
PHASIBEAM10F005585	-3.25706	5.70192	15.1629	9.86233e-05	0.00669033
PHASIBEAM10F013207	-3.45893	4.12657	15.1576	9.8898e-05	0.00669167
PHASIBEAM10F001517	-4.9918	3.32097	15.151	9.92468e-05	0.00669801
PHASIBEAM10F022441	-4.08915	3.31225	15.1312	0.000100291	0.00675114
PHASIBEAM10F021420	-3.56537	2.95503	15.0771	0.000103209	0.00691435
PHASIBEAM10F013436	-3.12813	6.74208	15.0765	0.000103242	0.00691435
PHASIBEAM10F028165	-3.18705	6.8708	15.0514	0.000104623	0.00697503
PHASIBEAM10F005292	4.74405	2.76564	15.0504	0.00010468	0.00697503
PHASIBEAM10F019729	-3.45948	5.18587	15.0439	0.00010504	0.00698129
PHASIBEAM10F006180	-3.26028	5.95941	15.0295	0.000105842	0.00701683
PHASIBEAM10F006436	-3.14534	7.06155	15.0007	0.00010747	0.0071068
PHASIBEAM10F016443	-3.17715	5.77451	14.9467	0.000110589	0.00729468
PHASIBEAM10F024729	-4.68937	3.23306	14.9388	0.000111055	0.00730706
PHASIBEAM10F003458	-3.38822	4.88788	14.9222	0.000112036	0.00735319
PHASIBEAM10F006497	-3.15326	8.44832	14.8818	0.000114459	0.00749352
PHASIBEAM10F017488	-3.63798	3.13128	14.8678	0.000115316	0.0075308
PHASIBEAM10F006940	-4.26797	3.35022	14.8551	0.000116092	0.0075627
PHASIBEAM10F002478	-3.63913	5.38362	14.841	0.000116966	0.00760076
PHASIBEAM10F010641	-5.0233	2.22783	14.8206	0.000118236	0.00766432
PHASIBEAM10F013707	-3.44594	5.79091	14.8066	0.000119118	0.00767077
PHASIBEAM10F028058	4.24359	3.5554	14.8018	0.000119418	0.00767077
PHASIBEAM10F000905	-5.3478	1.97578	14.7977	0.000119685	0.00767077
PHASIBEAM10F006625	4.32831	4.03484	14.7969	0.00011973	0.00767077
PHASIBEAM10F009786	-3.40544	4.63694	14.7938	0.00011993	0.00767077
PHASIBEAM10F027952	-3.31429	5.77191	14.7913	0.000120089	0.00767077
PHASIBEAM10F020648	-3.66531	4.87077	14.7525	0.000122582	0.00781102
PHASIBEAM10F025814	-6.39085	3.72549	14.7305	0.000124024	0.0078838
PHASIBEAM10F016747	-3.59731	4.02668	14.7202	0.000124702	0.00790776
PHASIBEAM10F011080	4.12816	6.46207	14.6969	0.000126255	0.0079869
PHASIBEAM10F025535	-3.12268	6.44763	14.66	0.000128746	0.00812495
PHASIBEAM10F023490	-3.89512	4.53652	14.5621	0.000135617	0.00853802
PHASIBEAM10F021090	-3.04259	7.76244	14.5566	0.000136009	0.00854223
PHASIBEAM10F018521	-3.32261	5.58595	14.5493	0.000136539	0.00855504
PHASIBEAM10F025581	3.09975	6.66865	14.5342	0.000137638	0.00858704
PHASIBEAM10F016520	5.49459	2.71959	14.5315	0.000137835	0.00858704
PHASIBEAM10F020473	3.29168	6.23477	14.5288	0.000138031	0.00858704
PHASIBEAM10F026024	4.16077	4.23081	14.5158	0.000138988	0.00862616
PHASIBEAM10F021408	6.58835	5.00949	14.5042	0.000139851	0.0086592
PHASIBEAM10F020282	-4.04678	4.47173	14.4548	0.000143566	0.00886832
PHASIBEAM10F001339	4.38365	6.25915	14.4443	0.000144367	0.00889688
PHASIBEAM10F024154	-3.09143	6.18065	14.4308	0.000145403	0.00893972
PHASIBEAM10F003965	4.87235	4.15338	14.4124	0.00014683	0.00900638
PHASIBEAM10F026723	-3.22478	5.41904	14.3776	0.00014957	0.00914582
PHASIBEAM10F029759	3.83003	5.40956	14.3747	0.0001498	0.00914582
PHASIBEAM10F019453	3.46774	5.8857	14.3601	0.000150971	0.00919593
PHASIBEAM10F017889	4.56407	3.85966	14.3458	0.000152121	0.00924452
PHASIBEAM10F014210	3.47704	6.18662	14.327	0.000153644	0.00930476
PHASIBEAM10F001165	-3.02275	8.06343	14.3248	0.000153821	0.00930476
PHASIBEAM10F001588	3.90078	6.97936	14.2726	0.000158148	0.00954449
PHASIBEAM10F014689	-3.54208	4.0732	14.2315	0.000161645	0.00973318
PHASIBEAM10F017281	-3.02458	7.74365	14.2229	0.000162386	0.0097554
PHASIBEAM10F019630	-3.45147	5.66962	14.2135	0.000163196	0.00978168
PHASIBEAM10F020948	-3.05584	6.85983	14.1339	0.000170251	0.0101813
PHASIBEAM10F005805	-3.18957	4.98792	14.1162	0.000171861	0.0102479
PHASIBEAM10F021379	-2.99356	7.16289	14.113	0.000172146	0.0102479
PHASIBEAM10F015091	3.82696	5.64976	14.064	0.00017669	0.0104743
PHASIBEAM10F020572	5.91079	2.47034	14.0635	0.000176745	0.0104743
PHASIBEAM10F025933	-3.24485	7.86213	14.0517	0.000177851	0.0105016
PHASIBEAM10F011652	-3.64492	3.73072	14.0501	0.000178006	0.0105016
PHASIBEAM10F011213	-3.62995	4.96605	14.0452	0.000178468	0.0105052
PHASIBEAM10F021104	-3.46323	4.29632	14.0309	0.000179833	0.0105619
PHASIBEAM10F027219	-2.96941	8.30724	14.0124	0.000181607	0.0106423
PHASIBEAM10F012957	-3.1479	5.89437	13.9658	0.00018617	0.0108853
PHASIBEAM10F011459	-7.06968	1.47388	13.9438	0.000188361	0.0109669
PHASIBEAM10F003802	3.07253	5.89716	13.9434	0.0001884	0.0109669
PHASIBEAM10F020893	3.86242	3.4256	13.9356	0.000189179	0.0109879
PHASIBEAM10F023331	-3.8837	3.43019	13.9065	0.000192129	0.0111148
PHASIBEAM10F021942	-2.99713	6.20676	13.9002	0.00019278	0.0111148
PHASIBEAM10F026085	-4.72184	2.69064	13.8993	0.000192875	0.0111148
PHASIBEAM10F016826	-4.08873	3.2344	13.8975	0.000193057	0.0111148
PHASIBEAM10F023097	3.83798	5.11159	13.8708	0.000195818	0.0112491
PHASIBEAM10F006883	5.39078	3.56087	13.8632	0.000196608	0.0112697
PHASIBEAM10F013334	-3.99829	2.89658	13.8589	0.000197062	0.0112711
PHASIBEAM10F002178	-3.2973	4.75559	13.8481	0.000198201	0.0113117
PHASIBEAM10F013540	4.86134	7.84654	13.7852	0.000204942	0.011671
PHASIBEAM10F022354	-3.04965	5.90622	13.7572	0.000208019	0.0118159
PHASIBEAM10F019475	3.32521	5.7976	13.7539	0.000208386	0.0118159
PHASIBEAM10F009789	4.09099	6.18473	13.7402	0.000209918	0.0118771
PHASIBEAM10F015971	4.68814	2.82503	13.7344	0.000210561	0.0118879
PHASIBEAM10F020803	-4.26484	4.89817	13.7112	0.000213179	0.0120098
PHASIBEAM10F005034	3.15978	5.60187	13.6723	0.000217644	0.0122351
PHASIBEAM10F011841	-3.72483	4.97791	13.6671	0.00021825	0.012243
PHASIBEAM10F019370	-5.45449	2.43686	13.6125	0.000224686	0.0125771
PHASIBEAM10F015878	3.45529	5.73738	13.5921	0.00022714	0.0126875
PHASIBEAM10F010988	3.48235	6.25879	13.588	0.000227641	0.0126885
PHASIBEAM10F004448	3.28755	6.78906	13.581	0.000228489	0.0127087
PHASIBEAM10F020671	3.73705	5.63471	13.5674	0.000230144	0.0127485
PHASIBEAM10F004905	-3.2244	4.9868	13.5668	0.00023022	0.0127485
PHASIBEAM10F019091	-3.25198	3.52965	13.5632	0.000230661	0.0127485
PHASIBEAM10F005042	-6.48945	5.07342	13.5474	0.000232612	0.0128293
PHASIBEAM10F007684	3.19629	7.25904	13.5298	0.000234804	0.0129231
PHASIBEAM10F029218	-3.0445	4.95626	13.5245	0.000235467	0.0129325
PHASIBEAM10F013293	-6.74949	1.90319	13.4839	0.000240625	0.0131881
PHASIBEAM10F028236	-5.94996	3.5195	13.4582	0.000243939	0.0133419
PHASIBEAM10F027784	4.56119	3.54229	13.4175	0.000249294	0.0136065
PHASIBEAM10F023175	-3.45018	4.83698	13.387	0.000253368	0.0138002
PHASIBEAM10F017372	-3.89587	3.6554	13.379	0.000254462	0.0138291
PHASIBEAM10F008114	3.83021	6.19246	13.3741	0.000255122	0.0138291
PHASIBEAM10F025177	4.13454	5.12715	13.3693	0.000255774	0.0138291
PHASIBEAM10F026672	4.80954	7.62041	13.3676	0.000256007	0.0138291
PHASIBEAM10F028060	3.39766	4.18736	13.3574	0.000257406	0.0138761
PHASIBEAM10F026019	-3.30694	6.96187	13.3307	0.000261096	0.0140391
PHASIBEAM10F011914	-2.9603	6.73551	13.3272	0.000261585	0.0140391
PHASIBEAM10F015948	-3.96845	2.90423	13.324	0.000262034	0.0140391
PHASIBEAM10F017489	3.72082	6.37594	13.246	0.00027316	0.0145967
PHASIBEAM10F018255	-4.08222	4.47967	13.2433	0.000273552	0.0145967
PHASIBEAM10F025230	-2.90908	7.62796	13.2275	0.000275878	0.0146752
PHASIBEAM10F006657	3.26126	4.95167	13.2224	0.000276627	0.0146752
PHASIBEAM10F003424	-3.37353	4.39871	13.2219	0.0002767	0.0146752
PHASIBEAM10F022673	3.83402	7.95115	13.2084	0.000278692	0.014751
PHASIBEAM10F019569	5.24001	2.6197	13.1865	0.000281972	0.0148946
PHASIBEAM10F025795	-2.87983	7.34589	13.1663	0.000285033	0.0149985
PHASIBEAM10F020546	-4.04354	3.4319	13.166	0.000285081	0.0149985
PHASIBEAM10F001177	-6.85764	2.14771	13.1525	0.000287132	0.0150761
PHASIBEAM10F015600	3.22636	5.90973	13.1359	0.000289691	0.0151802
PHASIBEAM10F014743	-2.90952	7.20762	13.1313	0.000290409	0.0151875
PHASIBEAM10F016981	-2.87883	7.45244	13.1222	0.000291822	0.0151908
PHASIBEAM10F008310	-4.67858	3.03053	13.1221	0.000291829	0.0151908
PHASIBEAM10F023233	-3.77531	2.60738	13.1197	0.000292208	0.0151908
PHASIBEAM10F006068	-2.86464	7.5909	13.1119	0.000293424	0.0152238
PHASIBEAM10F017466	-3.94863	4.68467	13.0959	0.000295943	0.0153243
PHASIBEAM10F027409	3.15871	5.96393	13.0865	0.000297437	0.0153467
PHASIBEAM10F027976	4.48586	5.38801	13.0858	0.000297546	0.0153467
PHASIBEAM10F017866	3.46182	5.12397	13.0782	0.000298755	0.0153642
PHASIBEAM10F015698	4.9288	3.82321	13.0763	0.000299055	0.0153642
PHASIBEAM10F028250	3.00897	5.73341	13.0529	0.000302808	0.0154974
PHASIBEAM10F027005	-3.8711	4.0872	13.0493	0.000303398	0.0154974
PHASIBEAM10F027454	-4.20145	3.5263	13.0467	0.000303822	0.0154974
PHASIBEAM10F020162	-2.98439	5.80371	13.0455	0.000304009	0.0154974
PHASIBEAM10F010785	3.11737	6.51608	13.022	0.00030785	0.0156628
PHASIBEAM10F011828	-3.53942	5.32903	13.0088	0.000310037	0.0157435
PHASIBEAM10F010054	-6.03672	3.57044	12.9902	0.000313123	0.0158229
PHASIBEAM10F009587	-3.5404	4.48167	12.9875	0.000313583	0.0158229
PHASIBEAM10F015462	-3.25083	2.76968	12.986	0.000313827	0.0158229
PHASIBEAM10F026435	3.09751	5.45536	12.9822	0.00031446	0.0158229
PHASIBEAM10F002093	-5.72532	2.60072	12.9784	0.000315106	0.0158229
PHASIBEAM10F015193	-2.99997	5.51633	12.9777	0.000315217	0.0158229
PHASIBEAM10F027127	-4.30428	4.18433	12.9371	0.000322126	0.0161146
PHASIBEAM10F027290	3.38308	4.49623	12.9364	0.000322256	0.0161146
PHASIBEAM10F013801	3.08671	6.10655	12.9268	0.000323914	0.0161668
PHASIBEAM10F017563	-3.04178	5.73364	12.9167	0.000325671	0.0162236
PHASIBEAM10F026120	-3.47952	4.80891	12.8722	0.000333502	0.0165669
PHASIBEAM10F005728	-2.83599	7.6256	12.8704	0.000333824	0.0165669
PHASIBEAM10F005206	-3.76698	4.64714	12.8641	0.000334943	0.0165911
PHASIBEAM10F011124	2.85343	9.48715	12.8597	0.000335739	0.0165992
PHASIBEAM10F012403	-2.88103	6.41051	12.852	0.000337119	0.0166361
PHASIBEAM10F019830	-2.91339	6.01233	12.8315	0.00034084	0.0167881
PHASIBEAM10F017433	3.30517	6.3125	12.8097	0.00034482	0.0169264
PHASIBEAM10F028237	-5.88684	2.13945	12.8091	0.000344937	0.0169264
PHASIBEAM10F003317	-2.93645	8.60377	12.8023	0.0003462	0.0169567
PHASIBEAM10F020119	3.55908	5.38063	12.796	0.000347354	0.0169815
PHASIBEAM10F025339	-3.39712	3.45995	12.7849	0.000349423	0.0170509
PHASIBEAM10F001266	-2.81184	9.33006	12.7775	0.000350815	0.0170627
PHASIBEAM10F007152	2.96904	6.50126	12.7767	0.000350964	0.0170627
PHASIBEAM10F002091	-2.81893	6.54549	12.7726	0.000351728	0.0170683
PHASIBEAM10F021252	-3.03281	5.30145	12.7637	0.000353413	0.0171184
PHASIBEAM10F011140	-5.27636	3.1686	12.7434	0.000357276	0.0172504
PHASIBEAM10F005142	-2.84099	7.31131	12.7424	0.000357453	0.0172504
PHASIBEAM10F021954	4.07496	5.91479	12.7152	0.000362702	0.0174716
PHASIBEAM10F010240	-2.95491	4.37854	12.6506	0.00037544	0.0180006
PHASIBEAM10F005852	-2.80054	8.19038	12.6498	0.000375611	0.0180006
PHASIBEAM10F022494	-3.15867	5.49359	12.6491	0.000375742	0.0180006
PHASIBEAM10F009055	-3.63808	5.01387	12.6377	0.000378044	0.0180624
PHASIBEAM10F013287	-5.55269	2.07231	12.6359	0.000378408	0.0180624
PHASIBEAM10F013538	2.91226	6.95348	12.6308	0.000379434	0.0180786
PHASIBEAM10F022794	4.78947	4.39328	12.6174	0.000382179	0.0181763
PHASIBEAM10F024163	-3.03603	4.90053	12.6051	0.00038469	0.0182627
PHASIBEAM10F001394	-3.69083	3.46378	12.5872	0.000388397	0.0183981
PHASIBEAM10F012592	-2.8696	7.62353	12.5846	0.000388944	0.0183981
PHASIBEAM10F019428	-3.01424	5.1466	12.5568	0.000394767	0.01864
PHASIBEAM10F027709	-3.85928	3.5253	12.5285	0.000400791	0.0188769
PHASIBEAM10F002464	-4.38338	3.53434	12.5265	0.000401224	0.0188769
PHASIBEAM10F002262	3.63164	4.99554	12.5115	0.000404448	0.0189789
PHASIBEAM10F009491	-3.80157	4.23562	12.5097	0.000404838	0.0189789
PHASIBEAM10F013151	3.7255	4.48569	12.4938	0.000408303	0.0191073
PHASIBEAM10F013044	-4.14545	3.93871	12.4863	0.000409937	0.0191496
PHASIBEAM10F025406	-4.07372	3.17159	12.4709	0.000413337	0.0192741
PHASIBEAM10F022641	5.54963	4.33684	12.4656	0.000414505	0.0192943
PHASIBEAM10F018421	-5.56747	4.65063	12.4385	0.000420563	0.0195416
PHASIBEAM10F013286	-5.23742	2.3926	12.4087	0.000427344	0.0198217
PHASIBEAM10F015610	4.97156	4.45826	12.3889	0.000431893	0.0199974
PHASIBEAM10F024840	-3.01661	5.10244	12.3619	0.000438178	0.0202388
PHASIBEAM10F020718	-3.13413	4.93184	12.3599	0.000438651	0.0202388
PHASIBEAM10F004586	3.67428	5.34391	12.3553	0.000439741	0.0202535
PHASIBEAM10F023494	3.24455	5.43003	12.3439	0.000442438	0.0203361
PHASIBEAM10F002832	-5.06052	2.98693	12.3412	0.000443082	0.0203361
PHASIBEAM10F021095	-3.13093	4.38379	12.2979	0.000453456	0.0207759
PHASIBEAM10F026179	-2.81573	6.71593	12.271	0.000460063	0.0210419
PHASIBEAM10F001728	-3.02059	5.58807	12.2563	0.000463695	0.0211711
PHASIBEAM10F028145	-3.04081	4.54307	12.2386	0.000468122	0.0213137
PHASIBEAM10F013832	-4.19361	2.36771	12.2373	0.000468441	0.0213137
PHASIBEAM10F019438	3.56842	5.13443	12.225	0.000471532	0.0213696
PHASIBEAM10F001534	-3.28166	3.26111	12.224	0.000471793	0.0213696
PHASIBEAM10F002297	-4.36974	5.13492	12.2227	0.000472112	0.0213696
PHASIBEAM10F010413	-2.77967	6.87354	12.2127	0.000474647	0.0214473
PHASIBEAM10F014033	-4.51594	3.78499	12.2035	0.000476998	0.021494
PHASIBEAM10F026596	-2.84965	4.82448	12.2023	0.000477317	0.021494
PHASIBEAM10F001989	4.72905	3.56658	12.1864	0.000481396	0.0216406
PHASIBEAM10F026008	-3.08024	4.04803	12.1655	0.00048681	0.0218465
PHASIBEAM10F014459	-3.99877	3.10453	12.1181	0.000499354	0.0223712
PHASIBEAM10F017501	-4.82335	2.41398	12.1086	0.000501897	0.0224207
PHASIBEAM10F024393	-2.81562	5.28149	12.1076	0.000502167	0.0224207
PHASIBEAM10F023328	-2.7177	10.2066	12.0942	0.000505784	0.0225302
PHASIBEAM10F011137	-3.58073	3.03094	12.0922	0.000506336	0.0225302
PHASIBEAM10F014746	2.98886	5.50904	12.0801	0.000509626	0.0226063
PHASIBEAM10F027982	-2.73928	8.40315	12.0796	0.000509767	0.0226063
PHASIBEAM10F027785	-3.37294	2.56972	12.0738	0.000511342	0.0226379
PHASIBEAM10F009503	3.36985	6.10327	12.066	0.000513503	0.0226953
PHASIBEAM10F005840	4.35333	6.50245	12.0456	0.00051916	0.022899
PHASIBEAM10F016215	-2.74543	8.27799	12.0431	0.000519857	0.022899
PHASIBEAM10F020556	-2.96559	3.78096	12.0253	0.000524821	0.0230789
PHASIBEAM10F019582	-2.88264	4.68901	12.0203	0.000526243	0.0231028
PHASIBEAM10F020882	-2.86693	6.68431	12.0008	0.000531785	0.0233071
PHASIBEAM10F001942	-2.79079	5.41269	11.9572	0.000544356	0.0238183
PHASIBEAM10F009012	-2.77646	6.86048	11.9498	0.000546539	0.023874
PHASIBEAM10F008239	-2.70125	9.67257	11.9399	0.000549447	0.0239328
PHASIBEAM10F027331	-2.87878	4.24528	11.939	0.000549707	0.0239328
PHASIBEAM10F001263	2.89996	6.09262	11.9356	0.000550712	0.0239368
PHASIBEAM10F025747	-3.24747	4.67006	11.9136	0.000557251	0.024181
PHASIBEAM10F012556	5.32805	3.97655	11.9068	0.000559281	0.024229
PHASIBEAM10F002725	3.31307	2.40468	11.9003	0.000561235	0.0242737
PHASIBEAM10F006707	-2.83027	6.71068	11.891	0.00056407	0.0243561
PHASIBEAM10F023525	-6.0439	2.31877	11.8828	0.000566546	0.0244229
PHASIBEAM10F001775	-2.82933	5.2983	11.8749	0.000568952	0.0244864
PHASIBEAM10F019313	3.43049	4.94509	11.8678	0.00057114	0.0245403
PHASIBEAM10F024687	6.10417	2.51377	11.8435	0.000578622	0.0248212
PHASIBEAM10F016566	3.55041	5.03323	11.8083	0.000589688	0.0252546
PHASIBEAM10F010521	3.18805	8.17281	11.7635	0.000604038	0.0258253
PHASIBEAM10F010469	-2.73323	7.18248	11.7606	0.00060498	0.0258253
PHASIBEAM10F003505	-2.8707	4.98583	11.7559	0.000606515	0.0258488
PHASIBEAM10F020470	5.32213	2.48668	11.751	0.000608114	0.0258749
PHASIBEAM10F001987	4.42645	5.1211	11.7245	0.000616819	0.0262028
PHASIBEAM10F007701	-3.01953	4.5213	11.702	0.000624339	0.0264277
PHASIBEAM10F005177	-2.81973	4.98764	11.6998	0.000625076	0.0264277
PHASIBEAM10F014477	-2.74723	6.53042	11.6996	0.000625132	0.0264277
PHASIBEAM10F006066	5.7742	3.96637	11.6834	0.000630586	0.0265897
PHASIBEAM10F005827	-5.12257	2.6124	11.6823	0.00063099	0.0265897
PHASIBEAM10F026600	-3.17837	3.76128	11.6618	0.000637957	0.0268402
PHASIBEAM10F005019	-2.71824	7.1766	11.6405	0.000645318	0.0270733
PHASIBEAM10F008412	-3.12364	5.12042	11.6398	0.000645559	0.0270733
PHASIBEAM10F010593	6.02708	3.52869	11.6257	0.000650451	0.0272349
PHASIBEAM10F002902	-3.74698	6.5225	11.5947	0.000661412	0.0276498
PHASIBEAM10F008226	4.44191	3.69155	11.5818	0.000666007	0.0277718
PHASIBEAM10F017242	-4.70687	3.05212	11.5806	0.000666446	0.0277718
PHASIBEAM10F021281	2.89183	5.55509	11.5614	0.000673347	0.0280149
PHASIBEAM10F007698	-3.98814	3.09379	11.5523	0.000676657	0.028108
PHASIBEAM10F003991	-2.67822	7.13611	11.549	0.000677863	0.0281136
PHASIBEAM10F008911	-3.06194	4.67112	11.5458	0.000679009	0.0281157
PHASIBEAM10F018465	4.74071	5.00453	11.543	0.000680054	0.0281157
PHASIBEAM10F009779	-2.78159	3.93461	11.5294	0.000685038	0.0282647
PHASIBEAM10F007820	-2.7199	4.70237	11.5273	0.000685812	0.0282647
PHASIBEAM10F025438	-2.64638	10.0548	11.5041	0.000694414	0.0285744
PHASIBEAM10F011214	-3.67572	3.49604	11.4852	0.00070154	0.0288224
PHASIBEAM10F026823	3.97191	5.73111	11.452	0.000714171	0.0292955
PHASIBEAM10F019847	-3.65243	3.80815	11.4465	0.000716284	0.0293364
PHASIBEAM10F027856	-2.70363	5.66871	11.4391	0.00071915	0.0294078
PHASIBEAM10F011661	2.9464	5.44078	11.433	0.000721496	0.0294579
PHASIBEAM10F009761	4.24805	4.52289	11.4225	0.000725606	0.0295797
PHASIBEAM10F018455	-2.66291	7.80388	11.4041	0.000732834	0.029828
PHASIBEAM10F017262	-2.9328	4.44732	11.3964	0.000735854	0.0299046
PHASIBEAM10F021574	2.96203	6.38304	11.3853	0.000740292	0.0299789
PHASIBEAM10F011911	-3.85163	3.57733	11.3841	0.000740745	0.0299789
PHASIBEAM10F009856	2.99249	5.85372	11.3832	0.000741109	0.0299789
PHASIBEAM10F001433	2.71313	5.77534	11.3773	0.000743489	0.0300289
PHASIBEAM10F001214	6.53302	5.11856	11.3679	0.000747224	0.0301334
PHASIBEAM10F010557	5.83222	3.68032	11.3488	0.000754951	0.0303984
PHASIBEAM10F014012	-2.83454	5.85145	11.3434	0.000757168	0.0304409
PHASIBEAM10F012197	-4.21633	3.42018	11.3203	0.000766634	0.0307744
PHASIBEAM10F003197	3.41224	4.34343	11.3134	0.000769509	0.0308426
PHASIBEAM10F017915	-3.4905	3.56525	11.3089	0.000771351	0.0308693
PHASIBEAM10F015628	-3.59907	3.7224	11.2871	0.000780456	0.0311634
PHASIBEAM10F018893	-2.63355	8.10849	11.283	0.000782213	0.0311634
PHASIBEAM10F000262	3.19266	3.72808	11.2811	0.000782998	0.0311634
PHASIBEAM10F014819	-2.70483	5.31857	11.28	0.000783448	0.0311634
PHASIBEAM10F021479	-3.14243	4.47952	11.2761	0.000785119	0.0311827
PHASIBEAM10F017616	-2.81341	4.92012	11.259	0.000792393	0.031424
PHASIBEAM10F007370	2.98978	6.79502	11.2286	0.000805448	0.0318936
PHASIBEAM10F005376	2.9468	4.08033	11.2172	0.000810439	0.0320428
PHASIBEAM10F023015	-3.5291	4.02189	11.1954	0.000819989	0.0323717
PHASIBEAM10F009044	-2.72659	4.62676	11.1833	0.000825369	0.0325351
PHASIBEAM10F000274	-4.08103	3.83472	11.1754	0.000828904	0.0326255
PHASIBEAM10F015516	4.93172	2.98579	11.1656	0.000833294	0.0327492
PHASIBEAM10F002654	-3.46836	4.11787	11.1625	0.000834696	0.0327553
PHASIBEAM10F007440	-2.64852	7.33774	11.1477	0.000841371	0.0329679
PHASIBEAM10F005416	-3.49768	3.71163	11.1412	0.000844312	0.0330338
PHASIBEAM10F021836	-5.98823	2.40095	11.127	0.000850785	0.0332376
PHASIBEAM10F027141	-2.80134	4.71766	11.116	0.000855851	0.0333858
PHASIBEAM10F020950	-3.03287	4.54598	11.095	0.000865613	0.0336962
PHASIBEAM10F024767	-6.27718	1.71182	11.0934	0.000866374	0.0336962
PHASIBEAM10F003934	3.86949	2.69615	11.0809	0.000872197	0.0338677
PHASIBEAM10F017816	2.97779	4.55539	11.0785	0.000873363	0.0338677
PHASIBEAM10F012313	4.62036	2.81899	11.0411	0.000891156	0.0345067
PHASIBEAM10F019831	-2.68983	6.02304	11.0351	0.00089401	0.0345662
PHASIBEAM10F013249	-2.58817	7.40526	11.028	0.000897445	0.034648
PHASIBEAM10F012481	3.34686	5.65409	11.0207	0.000901017	0.0347348
PHASIBEAM10F015175	-4.27905	2.77752	11.0155	0.000903527	0.0347581
PHASIBEAM10F024171	-2.69297	7.18215	11.014	0.00090427	0.0347581
PHASIBEAM10F026900	-4.64923	2.72235	11.0066	0.000907891	0.0348463
PHASIBEAM10F012394	-6.49014	1.32325	10.9985	0.000911866	0.0349478
PHASIBEAM10F004049	-2.63566	6.63122	10.9905	0.000915788	0.0350469
PHASIBEAM10F003300	-2.90292	4.03752	10.933	0.000944674	0.0360998
PHASIBEAM10F002426	5.4894	5.07342	10.9282	0.00094709	0.0361395
PHASIBEAM10F002331	3.08708	5.95412	10.9079	0.000957562	0.036486
PHASIBEAM10F011999	-3.23759	3.12646	10.8832	0.000970424	0.0369225
PHASIBEAM10F018043	4.13449	6.01159	10.8614	0.000981919	0.0373058
PHASIBEAM10F008486	2.81603	6.09936	10.8442	0.000991045	0.0375885
PHASIBEAM10F017324	-3.94795	2.16919	10.842	0.000992224	0.0375885
PHASIBEAM10F003628	3.97299	3.72639	10.8013	0.00101431	0.03837
PHASIBEAM10F027140	-2.69649	5.10627	10.7805	0.00102576	0.0387473
PHASIBEAM10F022924	-2.56341	7.69216	10.7713	0.00103084	0.0387893
PHASIBEAM10F017398	3.62399	5.09687	10.7709	0.00103111	0.0387893
PHASIBEAM10F013055	-2.74851	5.13631	10.7682	0.00103259	0.0387893
PHASIBEAM10F022925	-3.39122	3.94981	10.7678	0.00103279	0.0387893
PHASIBEAM10F013133	2.57549	7.24271	10.762	0.00103603	0.0388555
PHASIBEAM10F027438	-2.5568	8.83774	10.7483	0.00104377	0.0390898
PHASIBEAM10F013246	-2.68773	6.28397	10.7441	0.00104612	0.0391224
PHASIBEAM10F004455	-3.23961	4.77136	10.73	0.00105411	0.0393555
PHASIBEAM10F007542	2.67134	6.44134	10.7278	0.00105536	0.0393555
PHASIBEAM10F002897	-2.56508	8.57222	10.7206	0.00105949	0.0394129
PHASIBEAM10F024862	-2.66719	4.88209	10.719	0.00106039	0.0394129
PHASIBEAM10F001421	-3.14293	4.27828	10.7173	0.0010614	0.0394129
PHASIBEAM10F016114	3.55318	4.66189	10.7126	0.00106408	0.0394533
PHASIBEAM10F011460	-2.75776	4.53025	10.7102	0.00106549	0.0394533
PHASIBEAM10F013034	-2.58546	7.0071	10.6783	0.00108398	0.0400456
PHASIBEAM10F016610	-2.77368	3.94298	10.6774	0.00108454	0.0400456
PHASIBEAM10F008170	2.99062	4.49522	10.6568	0.00109668	0.0404188
PHASIBEAM10F017491	-2.6943	4.45848	10.655	0.00109773	0.0404188
PHASIBEAM10F022265	-2.56545	6.69282	10.6486	0.00110152	0.0405017
PHASIBEAM10F017752	4.07165	6.02474	10.6399	0.00110673	0.0405998
PHASIBEAM10F024333	3.4792	4.95773	10.639	0.00110728	0.0405998
PHASIBEAM10F026552	-2.83124	5.42476	10.6279	0.00111391	0.040786
PHASIBEAM10F004074	2.57738	7.93373	10.624	0.00111631	0.0408169
PHASIBEAM10F020044	-2.64464	6.0944	10.6152	0.00112163	0.0409096
PHASIBEAM10F008255	4.66024	3.94358	10.6146	0.00112196	0.0409096
PHASIBEAM10F021489	-3.18846	4.88815	10.6095	0.00112506	0.0409655
PHASIBEAM10F028244	4.5238	6.03577	10.5961	0.00113325	0.0412066
PHASIBEAM10F025895	-2.7047	4.84762	10.5902	0.00113688	0.0412815
PHASIBEAM10F014237	3.16888	4.46647	10.5847	0.00114025	0.0413466
PHASIBEAM10F012607	3.88127	4.31775	10.5743	0.00114669	0.0415229
PHASIBEAM10F011355	-2.59041	6.03422	10.5652	0.00115239	0.0416717
PHASIBEAM10F021747	-3.1718	4.38388	10.5543	0.00115917	0.0418593
PHASIBEAM10F000936	-5.63605	3.56736	10.5404	0.0011679	0.0420425
PHASIBEAM10F014693	3.17162	7.33039	10.5396	0.00116846	0.0420425
PHASIBEAM10F023213	-5.78157	2.2615	10.5386	0.00116905	0.0420425
PHASIBEAM10F012764	-5.38109	2.63986	10.531	0.00117386	0.0421577
PHASIBEAM10F009648	4.75916	3.28851	10.5273	0.00117624	0.0421856
PHASIBEAM10F011010	-2.85257	4.8958	10.5166	0.00118308	0.0423731
PHASIBEAM10F006418	-6.31818	2.53316	10.5023	0.00119224	0.0426429
PHASIBEAM10F012497	2.83808	8.98589	10.4992	0.00119426	0.0426569
PHASIBEAM10F024682	2.7427	5.76361	10.4894	0.00120064	0.0428266
PHASIBEAM10F020305	-3.53562	4.6775	10.4812	0.00120596	0.042958
PHASIBEAM10F011699	6.27828	3.74964	10.4642	0.0012171	0.0432961
PHASIBEAM10F009929	-2.8661	4.77671	10.4498	0.00122661	0.0435638
PHASIBEAM10F010141	2.58153	7.38579	10.4478	0.00122794	0.0435638
PHASIBEAM10F006252	-2.61246	5.95695	10.431	0.00123915	0.0439021
PHASIBEAM10F018914	3.12226	3.32637	10.422	0.00124522	0.0440519
PHASIBEAM10F018444	-3.72336	3.24491	10.4198	0.00124674	0.0440519
PHASIBEAM10F009667	-2.52341	7.97598	10.4081	0.00125465	0.044272
PHASIBEAM10F022591	-2.75381	4.62217	10.3988	0.00126098	0.0444356
PHASIBEAM10F025792	2.62853	6.92311	10.3876	0.00126863	0.0446453
PHASIBEAM10F011741	-3.37042	3.99361	10.3743	0.00127783	0.044909
PHASIBEAM10F007817	-2.67915	4.76606	10.3637	0.00128521	0.0451076
PHASIBEAM10F025956	-2.82327	5.21994	10.3536	0.00129222	0.0452476
PHASIBEAM10F023306	-3.52443	3.30183	10.353	0.00129264	0.0452476
PHASIBEAM10F023883	4.2944	3.72045	10.3392	0.00130231	0.0455255
PHASIBEAM10F019016	3.53147	7.1744	10.3337	0.00130622	0.0456012
PHASIBEAM10F008945	-3.78133	3.21288	10.3267	0.00131116	0.0456319
PHASIBEAM10F013526	-2.94371	6.89766	10.3236	0.00131341	0.0456319
PHASIBEAM10F006652	3.09989	4.81747	10.3226	0.00131409	0.0456319
PHASIBEAM10F019140	3.12056	5.39046	10.3226	0.00131411	0.0456319
PHASIBEAM10F006422	3.81435	6.03175	10.3202	0.00131579	0.0456319
PHASIBEAM10F027536	3.85835	5.51152	10.3086	0.00132413	0.0458607
PHASIBEAM10F025430	3.22908	4.96086	10.306	0.00132596	0.0458634
PHASIBEAM10F003420	-3.5869	5.40416	10.2981	0.00133164	0.0459995
PHASIBEAM10F007154	-2.48253	10.2578	10.2796	0.00134508	0.0464026
PHASIBEAM10F025841	-3.50888	3.16476	10.2722	0.00135048	0.0465093
PHASIBEAM10F009560	2.95297	5.36906	10.2705	0.00135172	0.0465093
PHASIBEAM10F027956	4.38026	7.09854	10.2658	0.00135521	0.0465683
PHASIBEAM10F025172	-3.09885	4.54159	10.2477	0.00136852	0.0469642
PHASIBEAM10F014236	3.44235	3.99259	10.2079	0.00139838	0.0479265
PHASIBEAM10F007577	-2.4818	8.29068	10.2031	0.00140204	0.0479892
PHASIBEAM10F008053	3.17099	4.8875	10.1859	0.00141516	0.0483754
PHASIBEAM10F025588	-4.98496	2.21668	10.1596	0.00143554	0.0489772
PHASIBEAM10F010399	-2.65943	5.38208	10.1583	0.0014365	0.0489772
PHASIBEAM10F023022	-5.46094	3.69305	10.1465	0.00144574	0.0492283
PHASIBEAM10F003770	-4.9854	2.69157	10.1367	0.00145346	0.0494272
PHASIBEAM10F011303	-3.42643	3.55079	10.1296	0.00145909	0.0495543
PHASIBEAM10F018158	-2.5633	6.25586	10.1208	0.00146608	0.0496196
PHASIBEAM10F026701	-2.88611	4.44506	10.1203	0.00146642	0.0496196
PHASIBEAM10F014095	3.97382	4.02775	10.12	0.00146668	0.0496196
PHASIBEAM10F024046	-2.61603	6.09592	10.1119	0.00147311	0.0497142
PHASIBEAM10F015258	4.76141	3.20729	10.1118	0.00147327	0.0497142
PL_V1 vs PL_V2
PHASIBEAM10F004391	8.98309	6.62073	63.3461	1.73396e-15	2.39493e-11
PHASIBEAM10F010970	-11.2133	5.35008	63.0867	1.97808e-15	2.39493e-11
PHASIBEAM10F010549	-8.62994	7.80925	62.4473	2.73675e-15	2.39493e-11
PHASIBEAM10F014077	-8.20653	8.60803	59.8295	1.0344e-14	6.78901e-11
PHASIBEAM10F026767	-8.59342	7.97496	58.3643	2.17812e-14	1.01276e-10
PHASIBEAM10F007053	10.7763	6.05593	58.2447	2.31461e-14	1.01276e-10
PHASIBEAM10F015356	7.69402	6.8457	50.9667	9.39454e-13	3.52336e-09
PHASIBEAM10F026316	-8.8311	9.4238	50.1039	1.45814e-12	4.33211e-09
PHASIBEAM10F014756	-7.70136	6.72705	50.068	1.48512e-12	4.33211e-09
PHASIBEAM10F013277	-7.04831	8.05028	49.6253	1.86098e-12	4.88562e-09
PHASIBEAM10F009269	8.47856	5.62242	49.1939	2.31874e-12	5.53399e-09
PHASIBEAM10F023279	-6.96537	8.48561	47.5293	5.41868e-12	1.18547e-08
PHASIBEAM10F011700	6.81439	6.94826	46.9345	7.3401e-12	1.4823e-08
PHASIBEAM10F008183	-8.57572	9.58843	46.1204	1.11207e-11	2.08537e-08
PHASIBEAM10F023328	-6.44587	10.2066	45.8688	1.26444e-11	2.21303e-08
PHASIBEAM10F025713	-6.75805	7.72826	45.2377	1.74509e-11	2.86337e-08
PHASIBEAM10F006731	6.20938	9.66755	45.1072	1.86542e-11	2.88075e-08
PHASIBEAM10F013900	-8.40886	5.4861	44.7333	2.25781e-11	3.29302e-08
PHASIBEAM10F024660	-10.592	10.4694	44.4143	2.65745e-11	3.6719e-08
PHASIBEAM10F027433	-8.45328	6.62979	44.1758	3.00172e-11	3.9402e-08
PHASIBEAM10F018939	-9.23841	5.10157	43.9025	3.45141e-11	4.31475e-08
PHASIBEAM10F000923	6.00189	10.8701	43.3426	4.59464e-11	5.48287e-08
PHASIBEAM10F027077	-6.24301	7.77027	43.2543	4.80689e-11	5.48675e-08
PHASIBEAM10F024659	-10.4661	8.0463	43.1416	5.09191e-11	5.56991e-08
PHASIBEAM10F009857	-7.07092	7.21833	42.09	8.71699e-11	9.15389e-08
PHASIBEAM10F015852	-6.14837	10.3366	41.9181	9.51779e-11	9.61041e-08
PHASIBEAM10F012497	5.87513	8.98589	41.5388	1.15557e-10	1.1236e-07
PHASIBEAM10F012908	-6.12827	7.78715	40.443	2.02433e-10	1.89803e-07
PHASIBEAM10F025835	-6.73657	4.43495	40.2151	2.27482e-10	2.05934e-07
PHASIBEAM10F003239	5.71826	9.41794	39.8596	2.72883e-10	2.388e-07
PHASIBEAM10F016472	-7.48967	4.63537	39.0892	4.04871e-10	3.42873e-07
PHASIBEAM10F003038	7.15935	5.37025	38.9783	4.28545e-10	3.51581e-07
PHASIBEAM10F022406	-6.76381	6.48356	38.6283	5.1269e-10	4.07868e-07
PHASIBEAM10F026696	6.05117	7.30005	38.4585	5.59318e-10	4.22912e-07
PHASIBEAM10F012834	-8.3215	4.87608	38.4428	5.63818e-10	4.22912e-07
PHASIBEAM10F008569	7.57404	3.74234	37.9711	7.18016e-10	5.16594e-07
PHASIBEAM10F018122	7.4646	5.64386	37.9439	7.28068e-10	5.16594e-07
XLOC_002036	-5.41662	10.7914	37.3203	1.00238e-09	6.92514e-07
PHASIBEAM10F013249	-5.94098	7.40526	37.2685	1.02933e-09	6.92898e-07
PHASIBEAM10F022238	5.7065	6.04475	37.2059	1.06294e-09	6.97633e-07
PHASIBEAM10F019725	5.60145	6.33151	36.9206	1.23038e-09	7.87834e-07
PHASIBEAM10F006876	-7.96459	4.8432	36.431	1.58171e-09	9.88681e-07
PHASIBEAM10F016127	-7.06209	4.72823	36.2584	1.72817e-09	1.05511e-06
PHASIBEAM10F012168	9.08209	5.20442	36.1122	1.86276e-09	1.09882e-06
PHASIBEAM10F017336	5.77696	6.5397	36.0906	1.88348e-09	1.09882e-06
PHASIBEAM10F009087	-6.00843	6.8417	36.0279	1.94513e-09	1.11012e-06
PHASIBEAM10F002091	-6.22513	6.54549	35.5008	2.54952e-09	1.4241e-06
PHASIBEAM10F006407	-6.84457	5.5267	35.2058	2.96643e-09	1.62245e-06
PHASIBEAM10F017021	6.19304	4.55027	34.5322	4.19265e-09	2.24632e-06
PHASIBEAM10F010763	-6.38444	5.20108	33.898	5.80774e-09	3.04941e-06
PHASIBEAM10F021385	6.03418	4.9189	33.7422	6.29199e-09	3.23889e-06
PHASIBEAM10F015002	-7.47684	5.64265	33.5709	6.87145e-09	3.46916e-06
PHASIBEAM10F004441	-5.55186	6.33288	33.1263	8.63635e-09	4.27793e-06
PHASIBEAM10F014476	-5.71737	5.11113	32.7841	1.02983e-08	5.00669e-06
PHASIBEAM10F013838	-5.71874	7.09987	32.656	1.09999e-08	5.25057e-06
PHASIBEAM10F027953	-8.54355	3.72483	32.4701	1.21042e-08	5.67449e-06
PHASIBEAM10F007704	-7.07193	9.30968	32.3404	1.29392e-08	5.95951e-06
PHASIBEAM10F008528	-6.39166	4.8584	32.0324	1.51622e-08	6.86298e-06
PHASIBEAM10F012426	-6.34788	4.61715	31.9122	1.61297e-08	7.17716e-06
PHASIBEAM10F012781	5.15439	7.11566	31.7419	1.76078e-08	7.70428e-06
PHASIBEAM10F012387	-6.21948	5.40473	31.6561	1.84035e-08	7.92046e-06
PHASIBEAM10F005896	5.15542	6.09047	31.5984	1.8959e-08	8.02791e-06
PHASIBEAM10F020432	6.08894	5.96373	31.4842	2.01073e-08	8.37141e-06
PHASIBEAM10F007872	6.03378	6.40427	31.4553	2.0408e-08	8.37141e-06
PHASIBEAM10F000819	-5.09008	9.6196	31.4	2.09977e-08	8.48081e-06
PHASIBEAM10F007504	-4.82823	10.3213	31.0966	2.45501e-08	9.76537e-06
PHASIBEAM10F017927	6.75167	3.89267	30.9168	2.69337e-08	1.05536e-05
PHASIBEAM10F005217	4.99483	6.10658	30.5963	3.17698e-08	1.22655e-05
PHASIBEAM10F009139	-5.07917	7.38099	30.485	3.36462e-08	1.28016e-05
PHASIBEAM10F006606	-6.65333	5.73632	30.3709	3.56845e-08	1.33079e-05
PHASIBEAM10F007154	-4.80035	10.2578	30.3543	3.59905e-08	1.33079e-05
PHASIBEAM10F025469	-8.28024	4.03422	30.2682	3.76254e-08	1.37191e-05
PHASIBEAM10F017329	-5.08919	8.59865	30.0886	4.12741e-08	1.48434e-05
PHASIBEAM10F026364	5.85588	4.55764	29.992	4.33842e-08	1.53914e-05
PHASIBEAM10F017662	4.70728	8.89938	29.9214	4.49919e-08	1.5749e-05
PHASIBEAM10F001948	5.46028	4.31336	29.773	4.85708e-08	1.6778e-05
PHASIBEAM10F019108	5.34079	6.67229	29.3391	6.0756e-08	2.07146e-05
PHASIBEAM10F027371	6.16863	3.92682	29.2503	6.36052e-08	2.13776e-05
PHASIBEAM10F025791	-7.32727	3.61135	29.2284	6.43291e-08	2.13776e-05
PHASIBEAM10F022718	-5.3042	8.88172	29.0404	7.08832e-08	2.29226e-05
PHASIBEAM10F020316	-6.16012	6.96405	29.0292	7.12957e-08	2.29226e-05
PHASIBEAM10F025720	-4.73294	11.4168	29.021	7.15976e-08	2.29226e-05
PHASIBEAM10F021863	5.00141	5.38153	28.8751	7.72002e-08	2.44185e-05
PHASIBEAM10F009827	5.35433	7.21421	28.7867	8.08033e-08	2.52539e-05
PHASIBEAM10F014562	-5.19503	5.87729	28.657	8.63994e-08	2.66852e-05
PHASIBEAM10F014693	4.64077	7.33039	28.4745	9.49392e-08	2.89819e-05
PHASIBEAM10F005039	4.979	6.68666	28.3174	1.02967e-07	3.08343e-05
PHASIBEAM10F023355	4.76234	6.2802	28.2674	1.0566e-07	3.08343e-05
PHASIBEAM10F007310	4.91688	5.01078	28.2639	1.05854e-07	3.08343e-05
PHASIBEAM10F012354	-5.59981	6.39711	28.2532	1.06441e-07	3.08343e-05
PHASIBEAM10F028007	-5.40987	4.68918	28.2452	1.0688e-07	3.08343e-05
PHASIBEAM10F023437	5.41781	4.20839	28.1903	1.09954e-07	3.13764e-05
PHASIBEAM10F023202	5.10683	5.28276	28.0969	1.15392e-07	3.25741e-05
PHASIBEAM10F003881	5.7678	5.64994	27.9823	1.22432e-07	3.41936e-05
PHASIBEAM10F027382	-5.12214	6.08129	27.7386	1.38861e-07	3.83739e-05
PHASIBEAM10F011504	4.82923	6.55511	27.5191	1.5555e-07	4.25381e-05
PHASIBEAM10F006657	-6.26185	4.95167	27.4715	1.59429e-07	4.31495e-05
PHASIBEAM10F020068	5.96041	3.55606	27.2553	1.78283e-07	4.77598e-05
PHASIBEAM10F001365	4.65412	9.71137	27.2309	1.80551e-07	4.78787e-05
PHASIBEAM10F024463	-4.88977	8.3525	27.1876	1.8464e-07	4.80042e-05
PHASIBEAM10F005021	-4.62299	6.64958	27.1872	1.84681e-07	4.80042e-05
PHASIBEAM10F013298	-5.37617	4.38522	27.1478	1.88475e-07	4.85101e-05
PHASIBEAM10F025042	-4.74766	7.97082	26.953	2.08462e-07	5.31335e-05
PHASIBEAM10F017453	4.66965	5.15453	26.8668	2.17972e-07	5.50233e-05
PHASIBEAM10F022974	-4.48391	7.63136	26.6526	2.43525e-07	6.08881e-05
PHASIBEAM10F006356	5.5107	5.6639	26.5978	2.50525e-07	6.20474e-05
PHASIBEAM10F007842	4.32275	11.2659	26.4588	2.69226e-07	6.6056e-05
PHASIBEAM10F017268	4.9168	6.47398	26.4328	2.72861e-07	6.61889e-05
PHASIBEAM10F015853	-4.32331	12.7719	26.4191	2.7481e-07	6.61889e-05
PHASIBEAM10F022083	-4.64176	6.2287	26.3335	2.87261e-07	6.80213e-05
PHASIBEAM10F020282	5.43121	4.47173	26.3312	2.876e-07	6.80213e-05
PHASIBEAM10F021439	-6.29665	7.03569	26.1526	3.15472e-07	7.37154e-05
PHASIBEAM10F020616	-4.30569	9.5735	26.109	3.22669e-07	7.37154e-05
PHASIBEAM10F027831	4.90256	4.31311	26.1085	3.22765e-07	7.37154e-05
PHASIBEAM10F024123	4.52373	7.13916	26.1076	3.22907e-07	7.37154e-05
PHASIBEAM10F027438	-4.64025	8.83774	26.0563	3.316e-07	7.50474e-05
PHASIBEAM10F011612	4.56939	5.90178	26.0301	3.36127e-07	7.53651e-05
PHASIBEAM10F019835	-6.52358	5.82869	26.0003	3.41367e-07	7.53651e-05
PHASIBEAM10F008311	4.41789	6.39159	25.9989	3.41616e-07	7.53651e-05
PHASIBEAM10F021949	4.28531	9.51127	25.9605	3.4848e-07	7.58457e-05
PHASIBEAM10F007263	-5.80241	5.71435	25.9544	3.49573e-07	7.58457e-05
PHASIBEAM10F001214	4.604	5.11856	25.8557	3.67919e-07	7.9172e-05
PHASIBEAM10F010324	-5.15951	4.83494	25.8176	3.75248e-07	8.00926e-05
PHASIBEAM10F029883	-5.2373	4.16213	25.614	4.16998e-07	8.82859e-05
PHASIBEAM10F018608	-4.75513	8.22369	25.5442	4.32359e-07	9.08058e-05
PHASIBEAM10F005743	7.592	4.88206	25.5176	4.38373e-07	9.13382e-05
PHASIBEAM10F025095	4.58949	5.61007	25.4588	4.51928e-07	9.3421e-05
PHASIBEAM10F026294	4.80901	5.28716	25.2375	5.06879e-07	0.000103962
PHASIBEAM10F003395	4.74667	4.87109	25.2134	5.13233e-07	0.00010434
PHASIBEAM10F000632	-4.52072	10.3607	25.2006	5.16671e-07	0.00010434
PHASIBEAM10F002745	5.28408	5.29759	25.0356	5.62813e-07	0.00011279
PHASIBEAM10F003257	-5.01988	6.75464	24.9357	5.92734e-07	0.000117887
PHASIBEAM10F023450	4.50372	6.04315	24.8645	6.15059e-07	0.000121407
PHASIBEAM10F008607	5.31021	4.89201	24.8013	6.35552e-07	0.000124157
PHASIBEAM10F019736	-4.30934	6.86169	24.7925	6.38448e-07	0.000124157
PHASIBEAM10F012655	6.09365	4.73974	24.7491	6.52996e-07	0.000125205
PHASIBEAM10F011219	-8.1545	3.61285	24.748	6.53375e-07	0.000125205
PHASIBEAM10F016480	-7.3253	2.98149	24.7259	6.60883e-07	0.000125592
PHASIBEAM10F010963	-6.59562	4.13051	24.7141	6.64964e-07	0.000125592
PHASIBEAM10F009252	6.68691	6.58759	24.6809	6.76506e-07	0.000126859
PHASIBEAM10F026790	-4.20634	8.47711	24.5668	7.17778e-07	0.000133644
PHASIBEAM10F016021	-5.78904	3.6546	24.5516	7.23457e-07	0.000133753
PHASIBEAM10F029423	-7.92402	6.95257	24.3414	8.06865e-07	0.00014606
PHASIBEAM10F001367	4.37114	6.94339	24.3407	8.07145e-07	0.00014606
PHASIBEAM10F011573	-4.5771	5.82325	24.334	8.09956e-07	0.00014606
PHASIBEAM10F007338	4.7383	4.41556	24.3238	8.14248e-07	0.00014606
PHASIBEAM10F019599	4.89353	3.79799	24.3154	8.17842e-07	0.00014606
PHASIBEAM10F013381	-4.56397	8.30206	24.2894	8.28951e-07	0.000147044
PHASIBEAM10F016587	-6.39496	3.63955	24.0038	9.61442e-07	0.000169401
PHASIBEAM10F028337	5.02005	6.04584	23.8911	1.01945e-06	0.000177743
PHASIBEAM10F000397	-7.89925	3.49044	23.8746	1.0282e-06	0.000177743
PHASIBEAM10F014375	-7.15392	4.49479	23.8669	1.03231e-06	0.000177743
PHASIBEAM10F012763	-4.85092	5.44295	23.8603	1.03587e-06	0.000177743
PHASIBEAM10F006186	-4.70435	5.43544	23.7461	1.09916e-06	0.00018525
PHASIBEAM10F013955	7.49334	2.81958	23.7446	1.10006e-06	0.00018525
PHASIBEAM10F017350	5.04111	3.90901	23.7433	1.10079e-06	0.00018525
PHASIBEAM10F026396	5.34922	6.16716	23.647	1.15725e-06	0.000193511
PHASIBEAM10F008777	4.0297	10.5445	23.6158	1.17616e-06	0.000195429
PHASIBEAM10F019895	5.13915	4.8315	23.5462	1.2195e-06	0.000201356
PHASIBEAM10F008696	4.07594	7.12102	23.5075	1.2443e-06	0.00020396
PHASIBEAM10F006920	-4.0789	7.68922	23.4974	1.25081e-06	0.00020396
PHASIBEAM10F001015	-6.56629	5.39276	23.4667	1.27094e-06	0.000205962
PHASIBEAM10F017604	-5.30949	6.10555	23.4397	1.28892e-06	0.000206509
PHASIBEAM10F027288	-7.32306	2.66385	23.438	1.29004e-06	0.000206509
PHASIBEAM10F016860	4.11229	7.66966	23.4066	1.3113e-06	0.00020864
PHASIBEAM10F019861	4.39032	5.52279	23.3861	1.32534e-06	0.000209604
PHASIBEAM10F004592	4.04092	7.72363	23.2991	1.38668e-06	0.000217991
PHASIBEAM10F008695	4.10669	6.61119	23.2753	1.40395e-06	0.000219392
PHASIBEAM10F012667	5.07666	3.48083	23.2557	1.41828e-06	0.00022032
PHASIBEAM10F003400	4.93115	5.80252	23.2142	1.44922e-06	0.000223803
PHASIBEAM10F018084	-6.24027	4.69659	23.1842	1.47198e-06	0.000225988
PHASIBEAM10F014554	4.501	4.44051	23.1402	1.50609e-06	0.00022988
PHASIBEAM10F016386	-6.71602	4.52073	23.0985	1.53908e-06	0.000233558
PHASIBEAM10F017818	6.4881	2.68566	23.0757	1.5575e-06	0.000234995
PHASIBEAM10F017371	-4.82886	6.75028	23.0404	1.5863e-06	0.000237972
PHASIBEAM10F012281	-6.40368	4.81765	23.0174	1.60544e-06	0.000238802
PHASIBEAM10F027982	-4.46139	8.40315	23.0119	1.61002e-06	0.000238802
PHASIBEAM10F023642	-4.95972	6.19657	22.9976	1.62208e-06	0.000239238
PHASIBEAM10F025391	4.00599	7.56345	22.9286	1.68135e-06	0.000246594
PHASIBEAM10F003562	-4.23376	6.55861	22.8669	1.73616e-06	0.000253219
PHASIBEAM10F009153	6.85018	3.44543	22.8473	1.754e-06	0.000254407
PHASIBEAM10F027944	4.10978	6.78916	22.8361	1.76418e-06	0.000254478
PHASIBEAM10F028096	5.56769	4.45477	22.783	1.8136e-06	0.000260177
PHASIBEAM10F016757	-5.7354	5.1789	22.7665	1.82928e-06	0.000261
PHASIBEAM10F022176	4.36706	4.992	22.7233	1.87089e-06	0.000265495
PHASIBEAM10F006288	4.06019	5.89137	22.6427	1.95105e-06	0.000275381
PHASIBEAM10F024029	4.9533	4.67167	22.5734	2.02261e-06	0.000283955
PHASIBEAM10F012386	-4.67607	6.02908	22.5249	2.0744e-06	0.000289064
PHASIBEAM10F012958	6.99294	4.87774	22.5188	2.08102e-06	0.000289064
PHASIBEAM10F023894	-7.01359	4.19906	22.5029	2.09829e-06	0.000289929
PHASIBEAM10F016085	3.99675	8.52558	22.4891	2.11338e-06	0.000290485
PHASIBEAM10F019015	4.07004	7.57786	22.4541	2.15226e-06	0.000294287
PHASIBEAM10F013512	4.13106	6.32319	22.4335	2.17545e-06	0.000295918
PHASIBEAM10F007587	4.05751	7.10368	22.3721	2.24609e-06	0.000302738
PHASIBEAM10F014398	-5.78683	3.71263	22.3699	2.24866e-06	0.000302738
PHASIBEAM10F007287	3.89941	9.75064	22.3432	2.28014e-06	0.000304079
PHASIBEAM10F024401	4.14277	5.12372	22.3419	2.28178e-06	0.000304079
PHASIBEAM10F016501	6.90408	3.7158	22.3127	2.31669e-06	0.000307172
PHASIBEAM10F027690	4.04837	7.25212	22.2739	2.36392e-06	0.000311859
PHASIBEAM10F007755	4.32084	4.60147	22.1224	2.55812e-06	0.000335792
PHASIBEAM10F027078	-5.82878	3.26781	22.0332	2.67971e-06	0.000350002
PHASIBEAM10F017436	-5.22443	6.35201	21.9313	2.82583e-06	0.000366687
PHASIBEAM10F001432	-4.00211	7.11314	21.9248	2.83539e-06	0.000366687
PHASIBEAM10F002246	4.20575	6.34389	21.9133	2.85247e-06	0.000367088
PHASIBEAM10F002311	3.87182	9.50243	21.8738	2.91178e-06	0.000372893
PHASIBEAM10F011661	-4.76989	5.44078	21.7974	3.03014e-06	0.000386166
PHASIBEAM10F015404	7.68829	3.31982	21.7808	3.05642e-06	0.000387634
PHASIBEAM10F004097	-5.15239	3.67421	21.7543	3.09898e-06	0.000391142
PHASIBEAM10F023919	4.01991	5.80096	21.6977	3.19168e-06	0.000400915
PHASIBEAM10F018311	4.4741	4.86923	21.6374	3.29361e-06	0.000411748
PHASIBEAM10F001978	-3.96304	7.28057	21.573	3.40618e-06	0.000423803
PHASIBEAM10F001529	-4.8225	5.05977	21.5544	3.43926e-06	0.0004259
PHASIBEAM10F019703	3.90239	7.87467	21.5414	3.4628e-06	0.000426524
PHASIBEAM10F028230	-4.46172	5.16554	21.5336	3.47679e-06	0.000426524
PHASIBEAM10F015036	5.14136	5.42825	21.4715	3.59125e-06	0.000438483
PHASIBEAM10F024653	4.09408	4.97023	21.454	3.62423e-06	0.000438483
PHASIBEAM10F014571	3.88292	6.76847	21.4539	3.62438e-06	0.000438483
PHASIBEAM10F007286	3.80333	9.61761	21.4374	3.65562e-06	0.000440234
PHASIBEAM10F011130	4.37177	5.50205	21.3939	3.73966e-06	0.000447131
XLOC_000198	-4.44466	4.10027	21.3901	3.74696e-06	0.000447131
PHASIBEAM10F025933	4.08816	7.86213	21.3378	3.85058e-06	0.000457417
PHASIBEAM10F026361	-7.20735	3.17728	21.2863	3.95545e-06	0.000467759
PHASIBEAM10F023660	3.95165	5.66983	21.2524	4.02612e-06	0.000473981
PHASIBEAM10F013151	-7.19946	4.48569	21.2218	4.09078e-06	0.000477398
PHASIBEAM10F018430	-4.36868	5.79923	21.2198	4.0951e-06	0.000477398
PHASIBEAM10F005434	4.43601	4.11031	21.2088	4.11877e-06	0.000477398
PHASIBEAM10F020444	3.80418	8.71119	21.2045	4.12789e-06	0.000477398
PHASIBEAM10F011270	4.59002	6.16857	21.1707	4.20134e-06	0.000483762
PHASIBEAM10F016920	-4.62796	4.99654	21.1464	4.25497e-06	0.000487798
PHASIBEAM10F013307	4.01109	8.59985	21.1212	4.31131e-06	0.000492108
PHASIBEAM10F026478	6.1664	3.1423	21.0911	4.37962e-06	0.000497741
PHASIBEAM10F024167	-5.24445	5.53587	21.0727	4.42188e-06	0.000500377
PHASIBEAM10F016929	-4.26577	5.37691	21.0643	4.44115e-06	0.000500401
PHASIBEAM10F015982	5.65572	2.76585	21.02	4.54514e-06	0.000509929
PHASIBEAM10F009071	4.16283	4.85657	20.9811	4.63849e-06	0.000518188
PHASIBEAM10F006875	-4.05647	5.82143	20.9686	4.66868e-06	0.000519351
PHASIBEAM10F025240	4.4827	4.68659	20.9527	4.70754e-06	0.000521464
PHASIBEAM10F016638	4.5979	4.58437	20.8539	4.95686e-06	0.000546775
PHASIBEAM10F021809	5.07675	3.31043	20.8039	5.08786e-06	0.000558877
PHASIBEAM10F006244	3.97197	5.2428	20.7724	5.17235e-06	0.000565791
PHASIBEAM10F014107	-5.35123	4.14323	20.7094	5.34543e-06	0.000582297
PHASIBEAM10F026923	-3.96017	8.17072	20.6906	5.3979e-06	0.000583923
PHASIBEAM10F020364	4.20726	4.79177	20.6882	5.40484e-06	0.000583923
PHASIBEAM10F019152	3.89237	6.7807	20.6599	5.48529e-06	0.000590186
PHASIBEAM10F023376	4.03053	5.51561	20.5962	5.67085e-06	0.00060766
PHASIBEAM10F010521	-5.09565	8.17281	20.4913	5.9902e-06	0.000639271
PHASIBEAM10F022892	-4.41625	4.6773	20.4342	6.17175e-06	0.000652072
PHASIBEAM10F005789	-6.62717	4.94577	20.4321	6.17846e-06	0.000652072
PHASIBEAM10F013133	-3.76333	7.24271	20.4302	6.18466e-06	0.000652072
PHASIBEAM10F025062	3.69024	9.84823	20.4104	6.24903e-06	0.000655417
PHASIBEAM10F022346	3.97792	4.71251	20.4051	6.26632e-06	0.000655417
PHASIBEAM10F009224	4.06018	4.50281	20.3451	6.46588e-06	0.000673607
PHASIBEAM10F005319	3.96745	8.09351	20.3323	6.50916e-06	0.000675435
PHASIBEAM10F002212	6.14308	2.15854	20.3229	6.54138e-06	0.000676106
PHASIBEAM10F008493	4.72199	3.20639	20.3003	6.61892e-06	0.000681437
PHASIBEAM10F025749	3.74564	6.20592	20.2335	6.85408e-06	0.000702891
PHASIBEAM10F025549	-7.2591	1.85561	20.1961	6.9897e-06	0.00071401
PHASIBEAM10F020559	3.87695	5.26681	20.1089	7.31559e-06	0.000744404
PHASIBEAM10F000622	-4.29158	4.56778	20.0953	7.3678e-06	0.000746822
PHASIBEAM10F017483	3.69229	6.93159	20.026	7.63953e-06	0.000771005
XLOC_001281	-7.4298	3.44255	20.0196	7.66511e-06	0.000771005
PHASIBEAM10F026056	-7.12568	4.64995	19.9997	7.74538e-06	0.000776104
PHASIBEAM10F015347	-6.32023	4.46525	19.9789	7.82998e-06	0.000781599
PHASIBEAM10F019695	3.66745	7.56973	19.9411	7.98643e-06	0.000794196
PHASIBEAM10F027010	5.70063	3.18603	19.916	8.09201e-06	0.000801658
PHASIBEAM10F022540	-6.84977	4.39917	19.8756	8.26503e-06	0.000815721
PHASIBEAM10F016077	-3.64006	11.3238	19.8616	8.32567e-06	0.000818628
PHASIBEAM10F025878	4.48344	3.69541	19.8038	8.58128e-06	0.000840613
PHASIBEAM10F026673	5.58932	2.71424	19.7814	8.6822e-06	0.000847338
PHASIBEAM10F012004	-3.96044	6.8508	19.7737	8.7174e-06	0.000847622
PHASIBEAM10F006014	-5.79582	5.07746	19.7501	8.82564e-06	0.00085498
PHASIBEAM10F013284	-4.51405	4.90835	19.6761	9.17415e-06	0.000885474
PHASIBEAM10F014344	7.79181	2.43472	19.6657	9.22404e-06	0.000887028
PHASIBEAM10F006613	-4.60873	4.9872	19.6235	9.43041e-06	0.000902826
PHASIBEAM10F011139	-5.77199	3.01983	19.6181	9.45709e-06	0.000902826
PHASIBEAM10F003213	3.72888	6.86003	19.5815	9.63999e-06	0.000916952
PHASIBEAM10F020775	4.03611	5.57458	19.5	1.00597e-05	0.000953421
PHASIBEAM10F013285	3.75481	9.18455	19.4493	1.03307e-05	0.000975584
PHASIBEAM10F023899	3.68033	6.70803	19.3952	1.06272e-05	0.000999983
PHASIBEAM10F024889	-3.99314	5.75944	19.3578	1.08375e-05	0.00101613
PHASIBEAM10F004897	3.57924	8.93245	19.3277	1.10097e-05	0.00102717
PHASIBEAM10F010400	-4.68506	3.51781	19.3236	1.10335e-05	0.00102717
PHASIBEAM10F023882	-7.33846	2.99289	19.3051	1.11407e-05	0.00103349
PHASIBEAM10F015696	-3.97049	7.73719	19.2489	1.14737e-05	0.00106063
PHASIBEAM10F020111	3.90976	4.54296	19.2031	1.17525e-05	0.00108259
PHASIBEAM10F025424	-5.07528	4.62083	19.1957	1.17982e-05	0.001083
PHASIBEAM10F007157	5.99246	4.80427	19.1577	1.20353e-05	0.00110092
PHASIBEAM10F026595	3.54737	10.2529	19.1376	1.21627e-05	0.00110871
PHASIBEAM10F011844	6.25738	2.58412	19.0984	1.24147e-05	0.00112776
XLOC_003475	-3.754	6.07111	19.0252	1.29004e-05	0.00116429
PHASIBEAM10F002756	5.51301	3.31234	19.0206	1.29316e-05	0.00116429
PHASIBEAM10F018757	-3.67527	6.32819	19.0179	1.29498e-05	0.00116429
PHASIBEAM10F018243	-3.61481	6.81855	19.0054	1.30347e-05	0.00116791
PHASIBEAM10F006467	3.59416	7.29552	18.9662	1.33052e-05	0.0011881
PHASIBEAM10F009306	5.93204	6.69612	18.8689	1.40016e-05	0.00124605
PHASIBEAM10F009949	3.82608	4.73595	18.8393	1.42203e-05	0.00126123
PHASIBEAM10F009788	-7.42559	2.63909	18.8109	1.44342e-05	0.00127589
PHASIBEAM10F011926	4.50797	4.63767	18.7559	1.4856e-05	0.00130878
PHASIBEAM10F015464	-4.53453	5.3772	18.6137	1.60063e-05	0.0014054
PHASIBEAM10F020412	4.41059	3.4791	18.5314	1.67132e-05	0.00146057
PHASIBEAM10F022291	-4.15702	6.6083	18.5276	1.6746e-05	0.00146057
PHASIBEAM10F006621	3.48116	8.97974	18.4908	1.70725e-05	0.00148412
PHASIBEAM10F026833	-3.83702	6.5039	18.4568	1.73801e-05	0.00150588
PHASIBEAM10F013326	4.04696	5.42636	18.4387	1.75461e-05	0.00151526
PHASIBEAM10F009492	3.48588	8.21546	18.4287	1.76384e-05	0.00151823
PHASIBEAM10F013788	3.95813	7.30685	18.3718	1.81728e-05	0.0015497
PHASIBEAM10F009894	-3.55993	9.77656	18.3712	1.8178e-05	0.0015497
PHASIBEAM10F025581	-3.58016	6.66865	18.3709	1.81811e-05	0.0015497
PHASIBEAM10F014182	-3.97078	5.76628	18.3442	1.84376e-05	0.00156479
PHASIBEAM10F026166	3.53133	8.92413	18.3401	1.84773e-05	0.00156479
PHASIBEAM10F001971	3.48658	7.52006	18.3178	1.86949e-05	0.00157812
PHASIBEAM10F013343	-7.17319	2.9348	18.2653	1.92177e-05	0.00161706
PHASIBEAM10F021838	4.26793	4.67965	18.2552	1.93197e-05	0.00162045
PHASIBEAM10F007121	-3.61846	7.03117	18.221	1.96696e-05	0.00164454
PHASIBEAM10F023433	-4.21032	6.12581	18.1905	1.99873e-05	0.0016658
PHASIBEAM10F022103	4.89128	3.54747	18.1513	2.04033e-05	0.00169509
PHASIBEAM10F003431	3.81798	4.7077	18.0947	2.10187e-05	0.00174071
PHASIBEAM10F020405	-6.74883	2.96514	18.0416	2.16132e-05	0.00178431
PHASIBEAM10F026035	-4.15418	5.38771	18.0156	2.19107e-05	0.00180321
PHASIBEAM10F008531	-6.29718	2.81593	17.9588	2.2574e-05	0.00185199
PHASIBEAM10F003759	-6.26008	4.62664	17.9274	2.29494e-05	0.00187205
PHASIBEAM10F009220	-4.66145	3.45447	17.9228	2.30048e-05	0.00187205
PHASIBEAM10F019576	-7.38609	2.7216	17.9205	2.30326e-05	0.00187205
PHASIBEAM10F001572	-5.69677	4.03175	17.9062	2.32066e-05	0.00188038
PHASIBEAM10F025562	3.41172	9.30545	17.8868	2.34444e-05	0.0018938
PHASIBEAM10F019740	4.4552	3.26951	17.8741	2.36009e-05	0.0019006
PHASIBEAM10F023318	3.71729	5.15882	17.836	2.40781e-05	0.0019331
PHASIBEAM10F016578	4.50562	4.98161	17.8203	2.42779e-05	0.00193789
PHASIBEAM10F011337	3.77804	4.05511	17.8135	2.43652e-05	0.00193789
PHASIBEAM10F000135	-4.23419	3.92493	17.8082	2.4433e-05	0.00193789
PHASIBEAM10F005543	-3.58419	7.27311	17.8082	2.44331e-05	0.00193789
PHASIBEAM10F017888	-5.2718	4.6603	17.7561	2.51111e-05	0.00198567
PHASIBEAM10F013015	3.60186	5.12229	17.7453	2.52543e-05	0.00199099
PHASIBEAM10F006087	3.69385	4.69962	17.7321	2.54301e-05	0.00199886
PHASIBEAM10F006205	3.59481	5.77512	17.7107	2.57176e-05	0.00201542
PHASIBEAM10F025576	4.43438	4.66173	17.698	2.58897e-05	0.00202286
PHASIBEAM10F024279	-7.48757	4.2588	17.6867	2.60439e-05	0.00202712
PHASIBEAM10F010227	4.12423	4.50838	17.6827	2.60986e-05	0.00202712
PHASIBEAM10F009503	3.47146	6.10327	17.6719	2.62471e-05	0.00203264
PHASIBEAM10F011695	-3.59626	7.44898	17.6414	2.66714e-05	0.00205942
PHASIBEAM10F013758	3.44966	6.83659	17.63	2.68321e-05	0.00206576
PHASIBEAM10F024795	-4.34503	4.43984	17.6102	2.71124e-05	0.00207768
PHASIBEAM10F016619	3.40873	7.85114	17.6079	2.71452e-05	0.00207768
PHASIBEAM10F003455	3.56599	5.56529	17.5759	2.76059e-05	0.0021068
PHASIBEAM10F004086	-3.60141	6.67607	17.5439	2.8075e-05	0.00213639
PHASIBEAM10F024195	-4.46365	7.46431	17.5234	2.83798e-05	0.00215334
PHASIBEAM10F021748	3.77786	5.26261	17.4955	2.87986e-05	0.0021746
XLOC_001798	-3.54202	5.74729	17.4928	2.88405e-05	0.0021746
PHASIBEAM10F008699	4.04287	4.74157	17.4883	2.89085e-05	0.0021746
PHASIBEAM10F014621	3.6231	5.07897	17.4791	2.90487e-05	0.0021789
PHASIBEAM10F001082	-3.63638	6.49322	17.464	2.92797e-05	0.00218997
PHASIBEAM10F012411	3.42621	6.35051	17.4513	2.94765e-05	0.00219842
PHASIBEAM10F022557	3.79807	4.63592	17.4389	2.96689e-05	0.00220651
PHASIBEAM10F018917	3.46288	6.83495	17.4166	3.00193e-05	0.00222626
PHASIBEAM10F009331	3.60291	4.89074	17.4085	3.01479e-05	0.0022295
PHASIBEAM10F022746	3.51226	5.73417	17.3716	3.0739e-05	0.00226683
PHASIBEAM10F013211	3.38841	6.49652	17.3327	3.13743e-05	0.00230436
PHASIBEAM10F011511	3.54138	5.39395	17.3297	3.14234e-05	0.00230436
PHASIBEAM10F026134	-7.43561	2.12472	17.3068	3.18053e-05	0.00232586
PHASIBEAM10F015505	-3.74828	5.57749	17.2872	3.21351e-05	0.00234345
PHASIBEAM10F017337	-4.5435	4.08043	17.243	3.28907e-05	0.00239191
PHASIBEAM10F015814	4.58449	4.23384	17.2342	3.30441e-05	0.00239643
PHASIBEAM10F001144	-7.09599	3.20997	17.192	3.37854e-05	0.00244344
PHASIBEAM10F011297	-6.09351	4.80428	17.1832	3.39418e-05	0.002448
PHASIBEAM10F004827	3.56043	5.34957	17.1623	3.43188e-05	0.00246841
PHASIBEAM10F009984	4.57924	4.24958	17.1215	3.50633e-05	0.00251119
PHASIBEAM10F001235	3.32431	9.33373	17.1192	3.51048e-05	0.00251119
PHASIBEAM10F007293	3.85781	2.94462	17.1134	3.52124e-05	0.00251204
PHASIBEAM10F016740	-4.41527	5.09438	17.1047	3.53744e-05	0.00251676
PHASIBEAM10F018637	-6.41011	4.34922	17.0904	3.56417e-05	0.00252893
PHASIBEAM10F013899	-3.63224	6.3185	17.0799	3.58398e-05	0.00253613
PHASIBEAM10F025015	-4.83466	4.10569	17.0694	3.60374e-05	0.00254325
PHASIBEAM10F002052	-4.53626	7.59762	17.0624	3.61711e-05	0.00254584
PHASIBEAM10F011692	3.44565	5.69383	17.0291	3.68119e-05	0.00258275
PHASIBEAM10F021889	-4.76156	4.49058	17.0249	3.68922e-05	0.00258275
PHASIBEAM10F008403	-3.69341	7.3441	16.999	3.7399e-05	0.00261127
PHASIBEAM10F007786	-3.60984	6.23849	16.9633	3.81102e-05	0.00265387
PHASIBEAM10F013848	-3.63838	5.13644	16.9337	3.87075e-05	0.00268833
PHASIBEAM10F021317	6.71974	1.85783	16.8931	3.9546e-05	0.00273932
PHASIBEAM10F023913	5.32839	3.20957	16.8651	4.01321e-05	0.0027726
PHASIBEAM10F006979	3.68821	4.04711	16.8484	4.04864e-05	0.00278014
PHASIBEAM10F024977	3.80062	5.23626	16.8481	4.04944e-05	0.00278014
PHASIBEAM10F007914	-4.62081	2.42769	16.8451	4.05589e-05	0.00278014
PHASIBEAM10F023807	-3.48695	6.59311	16.8386	4.06961e-05	0.00278134
PHASIBEAM10F023764	-3.80656	5.40168	16.8343	4.07883e-05	0.00278134
PHASIBEAM10F012210	-4.51765	3.76242	16.8161	4.1183e-05	0.00279139
PHASIBEAM10F009514	3.57491	4.93927	16.8091	4.13344e-05	0.00279139
PHASIBEAM10F021926	4.32444	4.68296	16.8084	4.13488e-05	0.00279139
PHASIBEAM10F025808	-3.40733	6.38106	16.8068	4.13846e-05	0.00279139
XLOC_001666	-3.87551	6.01307	16.803	4.14673e-05	0.00279139
PHASIBEAM10F022558	3.47434	6.8861	16.7922	4.17042e-05	0.00280015
PHASIBEAM10F027440	-6.57639	2.75426	16.7564	4.24983e-05	0.0028462
PHASIBEAM10F029759	-4.39971	5.40956	16.7455	4.27428e-05	0.00285529
[truncated: 1,052 more rows]

## Sheet: Dataset20
Dataset S20. GO terms enrichment in the Leaf development. Definition of up or down regulated genes are always in the respect to the first sample. Here are the categories related to the Biological Process only.
[truncated: 270 more rows]

[truncated: 4 more sheets: Dataset21, Dataset22, Dataset23, Dataset24]
